# Supplementary material for: Disentangling cell-intrinsic and cell-extrinsic factors underlying evolution
Source: Cell Genom. 2025 May 29;5(8):100891. doi: 10.1016/j.xgen.2025.100891 (PMC12366658; doi:10.1016/j.xgen.2025.100891)
Supplement: Table S1. Estimates of expression levels and intrinsic, extrinsic, and interaction components of each gene passing our filtering criteria in each cell type, related to Figure 3 [file mmc2.csv]

This table lists the raw/normalized pseudobulked counts, computed log fold-changes, and estimates of extrinsic, intrinsic, and interaction divergence per gene.
For the raw and normalized counts, the first element denotes the sample. As an example, MR1 indicates Mouse-Rat chimera 1 with Mouse cells being injected into Rat blastocysts.
The second element indicates whether the cells are donor (species-mismatched environment) or host (species-matched environment) and the species of the cells that were pseudobulked.
For example, DM indicates donor mouse cells and HR indicates host rat cells.
The log fold-changes indicate which normalized counts were used to compute it. For example, log2 DM/HR indicates the log2 fold-change of donor mouse divided by host rat.
Due to differences in the number of cells captured and their quality, RM2 was used for mesen.0, mesen.2, mesen.cyc, and chondrocytes. RM1 was used for all other cell types.
The Extrinsic/Intrinsic/Interaction components and proportions were computed as described as in the study associated with this supplemental table.
Only genes with absolute log2 fold-change greater than or equal to 0.5 in at least one comparison within a cell type are included for that cell type.
Cell type	Gene	MR1 DM Raw	MR1 HR Raw	RM1 HM Raw	RM1 DR Raw	RM2 HM Raw	RM2 DR Raw	MR1 DM Normed	MR1 HR Normed	RM1 HM Normed	RM1 DR Normed	RM2 HM Normed	RM2 DR Normed	log2 DR/HR	log2 DM/HM	log2 DM/DR	log2 HM/HR	log2 DM/HR	log2 HM/DR	Extrinsic component	Intrinsic component	Interaction component	Proportion extrinsic	Proportion intrinsic	Proportion interaction
brain.GABA.neu	Uxs1	59	175	55	30	17	6	0.829766649	1.875174235	1.129040193	2.504878569	0.509174989	1.609517719	0.417716014	-0.444319269	-1.59396309	-0.731927806	-1.176247076	-1.149643821	-0.431017642	1.162945448	-0.013301628	0.268168421	0.723555638	0.008275941
brain.GABA.neu	Sntg1	387	780	426	83	223	30	4.882668372	8.191075909	8.081205621	6.888211082	5.645200964	7.57940998	-0.249923611	-0.726900748	-0.496459559	-0.019482422	-0.74638317	0.230441189	-0.238488569	0.25797099	-0.488412179	0.242151906	0.26193359	0.495914504
brain.GABA.neu	Tsn	232	156	146	20	141	6	2.975516964	1.663632935	2.861547039	1.727587281	3.485511881	1.570981125	0.054421449	0.05634502	0.784381743	0.782458171	0.838803192	0.728036722	0.000961786	-0.783419957	0.055383235	0.001145303	0.932903822	0.065950875
brain.GABA.neu	Nifk	51	144	33	8	36	4	0.685459405	1.563601778	0.705957593	0.759252882	0.959315197	1.092143455	-1.042220745	-0.042510295	-0.147509251	-1.147219701	-1.189729996	-0.104998956	0.499855225	0.647364476	-0.54236552	0.295844932	0.38314994	0.321005128
brain.GABA.neu	Vcpip1	85	61	40	10	34	1	1.146258671	0.700218101	0.831406504	0.904380053	0.960955052	0.346009413	0.369124816	0.463306708	0.34193157	0.247749677	0.711056386	-0.121375139	0.047090946	-0.294840624	0.416215762	0.062113186	0.388896209	0.548990605
brain.GABA.neu	Tpp2	168	313	92	26	68	11	2.135091258	3.278070219	1.806300323	2.203965169	1.810399961	2.803332185	-0.572745334	0.241259953	-0.04580369	-0.859808977	-0.618549024	-0.287063643	0.407002644	0.452806333	-0.16574269	0.396862154	0.441524643	0.161613203
brain.GABA.neu	Sdccag8	35	214	29	50	17	7	0.505895279	2.297436907	0.619865204	4.11029665	0.482937308	1.79728112	0.839217278	-0.293115745	-3.02233184	-1.889998816	-2.183114561	-2.729216095	-0.566166512	2.456165328	0.273050767	0.171806002	0.745335405	0.082858593
brain.GABA.neu	Tex30	16	32	11	7	5	0	0.283694921	0.396024991	0.304193109	0.671520638	0.197602532	0.081992752	0.761840263	-0.100647149	-1.243091414	-0.380604002	-0.481251151	-1.142444265	-0.431243706	0.811847708	0.330596557	0.274033807	0.515888615	0.210077578
brain.GABA.neu	Edem3	47	70	32	3	30	3	0.627244552	0.816647808	0.64774274	0.311572457	0.838785851	0.815007953	-1.390146324	-0.046392905	1.009460329	-0.334293089	-0.380685994	1.055853235	0.671876709	-0.33758362	-0.718269615	0.388878315	0.195391428	0.415730258
brain.GABA.neu	Adss	68	41	23	2	18	6	0.943736574	0.486217018	0.522293829	0.236959053	0.532132959	1.54310359	-1.036962612	0.853522556	1.993746436	0.103261268	0.956783824	1.14022388	0.945242584	-1.048503852	-0.091720028	0.453252354	0.502767064	0.043980582
brain.GABA.neu	Desi2	90	36	44	11	33	1	1.205293452	0.4558797	0.901100343	1.015890195	0.910939473	0.33043079	1.156019399	0.419624769	0.246639968	0.983034598	1.402659367	-0.172984801	-0.368197315	-0.614837283	0.787822084	0.207920448	0.347197652	0.444881899
brain.GABA.neu	Cox20	150	22	90	1	77	0	1.993243797	0.310752529	1.833357931	0.162345649	1.999803217	0.081992752	-0.936697418	0.120629705	3.617977558	2.560650435	2.68128014	3.497347853	0.528663562	-3.089313996	-0.408033856	0.131311988	0.767338608	0.101349404
brain.GABA.neu	Farsb	43	29	35	5	28	1	0.630524262	0.384546006	0.732195274	0.485397091	0.792049983	0.341909775	0.336009253	-0.215676577	0.377386422	0.929072253	0.713395675	0.593062999	-0.275842915	-0.653229337	0.060166338	0.278843666	0.660335478	0.060820856
brain.GABA.neu	Arpc5	185	0	124	0	107	0	2.361391253	0.081992752	2.410586904	0.081992752	2.76889523	0.081992752	0	-0.029747343	4.847996907	4.87774425	4.847996907	4.87774425	-0.014873672	-4.862870578	-0.014873672	0.003040023	0.993919954	0.003040023
brain.GABA.neu	Hnrnpu	347	594	220	84	170	36	4.438267657	6.174874141	4.330037225	6.974303472	4.346435775	9.089716469	0.17563941	0.035617247	-0.652052467	-0.512030304	-0.476413057	-0.687669714	-0.070011082	0.582041385	0.105628328	0.092401816	0.76818812	0.139410064
brain.GABA.neu	Efcab2	5	42	7	12	7	1	0.145127171	0.500155786	0.218920647	1.038028238	0.236139125	0.323051442	1.053396257	-0.593090382	-2.838456139	-1.191969501	-1.785059882	-2.245365758	-0.823243319	2.01521282	0.230152938	0.268278982	0.656718653	0.075002365
brain.GABA.neu	Acsl3	64	68	54	5	41	2	0.822387301	0.756793099	1.048687296	0.484577163	1.121660845	0.584608321	-0.643172517	-0.350694658	0.76309157	0.470613711	0.119919053	1.113786229	0.14623893	-0.616852641	-0.496933588	0.116060325	0.489555813	0.394383862
brain.GABA.neu	Smyd3	99	147	83	24	44	1	1.306144537	1.548023155	1.674291993	1.998163362	1.170036569	0.332890572	0.368247486	-0.358236599	-0.613359984	0.113124102	-0.245112498	-0.255123385	-0.363242043	0.250117941	0.005005444	0.587422949	0.404482415	0.008094637
brain.GABA.neu	Sccpdh	32	88	11	9	12	3	0.480477526	0.977353602	0.276315574	0.77975107	0.377166658	0.824847084	-0.32586699	0.798152073	-0.698544676	-1.822563739	-1.024411666	-1.49669675	0.562009531	1.260554208	0.236142542	0.272991605	0.612304057	0.114704338
brain.GABA.neu	Smg7	184	146	131	20	79	3	2.411406832	1.56934127	2.648365884	1.692330398	2.116232925	0.846985127	0.108852141	-0.135227381	0.510863813	0.754943335	0.619715954	0.646091194	-0.122039761	-0.632903574	-0.01318762	0.158878847	0.8239527	0.017168453
brain.GABA.neu	Mrpl44	20	36	9	7	13	1	0.309112674	0.44276086	0.245978256	0.629704334	0.408323904	0.322231515	0.508146904	0.329602023	-1.026541787	-0.847996907	-0.518394884	-1.35614381	-0.08927244	0.937269347	0.418874463	0.061762444	0.648442514	0.289795042
brain.GABA.neu	Nmnat2	242	336	176	58	90	8	3.09932602	3.492891228	3.510929634	4.803135403	2.267099588	2.034240173	0.459554763	-0.179898561	-0.632021959	0.007431365	-0.172467196	-0.452123397	-0.319726662	0.312295297	0.139828101	0.414234161	0.40460617	0.181159668
brain.GABA.neu	Ahctf1	81	78	56	3	29	1	1.073285122	0.862563749	1.061806136	0.326331152	0.767452157	0.32715108	-1.402294369	0.015512999	1.717624761	0.299817393	0.315330393	1.702111762	0.708903684	-1.008721077	-0.693390685	0.294027019	0.41838018	0.287592801
brain.GABA.neu	Lamc1	25	55	29	6	7	0	0.387825716	0.648562667	0.640363392	0.537052525	0.248438038	0.081992752	-0.272182788	-0.723482365	-0.469654723	-0.018355146	-0.741837511	0.253827642	-0.225649788	0.244004935	-0.497832576	0.233232817	0.252204794	0.514562389
brain.GABA.neu	Dhx9	389	459	303	49	210	24	4.894147357	4.794936128	5.930535741	4.11029665	5.428740099	6.191272691	-0.222269077	-0.277104898	0.25181502	0.30665084	0.029545942	0.528919918	-0.02741791	-0.27923293	-0.249686988	0.049282844	0.501912536	0.44880462
brain.GABA.neu	Slc39a10	84	79	68	6	36	4	1.139699251	0.859284039	1.365999246	0.581328611	1.008510848	1.087223889	-0.563781184	-0.261303518	0.97122735	0.668749684	0.407446166	1.232530868	0.151238833	-0.819988517	-0.412542351	0.1092948	0.592575857	0.298129342
brain.GABA.neu	Cspp1	161	256	141	46	85	3	2.107213722	2.731998491	2.667224217	3.926632886	2.2138043	0.810908316	0.523336035	-0.340002463	-0.897956076	-0.034617578	-0.374620041	-0.557953613	-0.431669249	0.466286827	0.091666786	0.436195712	0.471176289	0.092627999
brain.GABA.neu	Nyap2	141	204	117	32	75	0	1.898952133	2.129351765	2.375330021	2.735278201	1.924369886	0.081992752	0.361273275	-0.322924431	-0.526484035	0.157713671	-0.165210761	-0.203559604	-0.342098853	0.184385182	0.019174422	0.626946854	0.337913176	0.03513997
brain.GABA.neu	Glul	52	66	23	6	24	1	0.705137666	0.742854332	0.486217018	0.54197209	0.754333317	0.309112674	-0.454860779	0.536304555	0.379686388	-0.611478946	-0.07517439	-0.156618167	0.495582667	0.115896279	0.040721888	0.759862057	0.177700292	0.062437651
brain.GABA.neu	Irs1	27	51	39	0	20	0	0.413243469	0.585428248	0.79286991	0.081992752	0.573949263	0.081992752	-2.835924074	-0.940092156	2.333423734	0.437591815	-0.502500341	3.27351589	0.947915959	-1.385507775	-1.888008115	0.224548445	0.328208017	0.447243538
brain.GABA.neu	Stx6	117	90	63	11	53	1	1.490628228	1.043767731	1.241370263	0.943736574	1.365999246	0.35010905	-0.145344586	0.263986994	0.659464366	0.250132786	0.51411978	0.395477372	0.20466579	-0.454798576	0.059321204	0.284738312	0.632731923	0.082529765
brain.GABA.neu	Xpr1	249	218	190	23	92	0	3.202636887	2.267099588	3.630639052	1.974385464	2.396648136	0.081992752	-0.199444088	-0.180963273	0.697856557	0.679375742	0.498412469	0.87881983	0.009240408	-0.688616149	-0.190203681	0.010405159	0.775416036	0.214178805
brain.GABA.neu	Myo1b	212	329	121	48	90	11	2.770535085	3.533887604	2.367130746	4.088158607	2.377789803	2.966497762	0.210195014	0.227025243	-0.561286532	-0.578116762	-0.351091519	-0.788311775	0.008415115	0.569701647	0.218610128	0.010562107	0.715052616	0.274385277
brain.GABA.neu	Slco5a1	63	86	108	8	59	4	0.836326069	0.992112297	2.076876404	0.759252882	1.524245257	1.082304324	-0.385922949	-1.312277925	0.139485054	1.06584003	-0.246437895	1.451762978	-0.463177488	-0.602662542	-0.849100437	0.241875659	0.314716072	0.443408269
brain.GABA.neu	Agfg1	121	31	67	3	60	1	1.630015907	0.386185861	1.307784392	0.325511225	1.565241633	0.348469195	-0.246588052	0.317761333	2.324106844	1.759757459	2.077518792	2.006345512	0.282174693	-2.041932152	0.03558664	0.119581079	0.865337878	0.015081044
brain.GABA.neu	Clasp1	411	284	248	45	228	9	5.170462931	2.985356095	4.81051475	3.812662961	5.890359292	2.23020285	0.352895975	0.104102178	0.439494454	0.688288251	0.792390429	0.335392276	-0.124396899	-0.563891353	0.228499077	0.135687847	0.61507324	0.249238913
brain.GABA.neu	Tor1aip1	40	53	21	7	22	4	0.564110133	0.591987668	0.458339483	0.687919188	0.651842377	1.106082222	0.216671974	0.299560282	-0.286262246	-0.369150554	-0.069590272	-0.585822528	0.041444154	0.3277064	0.258116128	0.066071027	0.522435528	0.411493445
brain.GABA.neu	Pid1	281	422	330	63	145	28	3.576523835	4.425148817	6.387235368	5.22703793	3.744608977	7.152227743	0.240267655	-0.836633558	-0.547435572	0.529465641	-0.307167917	0.289197986	-0.538450606	0.008984966	-0.298182952	0.636753561	0.010625318	0.352621121
brain.GABA.neu	Tor1aip2	76	0	56	0	27	0	1.006051065	0.081992752	1.176595989	0.081992752	0.774011577	0.081992752	0	-0.225915488	3.617063344	3.842978832	3.617063344	3.842978832	-0.112957744	-3.730021088	-0.112957744	0.028553983	0.942892035	0.028553983
brain.GABA.neu	Dner	402	544	283	95	150	22	5.054033223	5.609124153	5.450058215	7.818008888	3.794624555	5.611583936	0.479025709	-0.108836492	-0.629366077	-0.041503876	-0.150340368	-0.520529585	-0.2939311	0.335434976	0.185094608	0.360890471	0.411849194	0.227260335
brain.GABA.neu	Ncoa2	327	266	213	44	149	7	4.146373461	2.787753563	4.205408242	3.725750644	3.761827454	1.739886194	0.418428088	-0.020395793	0.154318944	0.593142825	0.572747032	0.174714736	-0.219411941	-0.373730884	0.199016148	0.276979682	0.471787731	0.251232587
brain.GABA.neu	Tram1	31	38	19	7	12	4	0.469818468	0.45915941	0.44604057	0.666601072	0.382906151	1.080664469	0.537828525	0.074928488	-0.504720213	-0.041820176	0.033108312	-0.579648701	-0.231450019	0.273270195	0.306378506	0.285353698	0.336913606	0.377732696
brain.GABA.neu	Epb41l5	73	79	20	6	29	2	0.947016284	0.876502517	0.455059773	0.585428248	0.78631049	0.559190568	-0.582265874	1.057333175	0.693896872	-0.945702176	0.111630999	-0.363436303	0.819799524	0.125902652	0.237533651	0.692845421	0.106405375	0.200749204
brain.GABA.neu	Ptpn4	364	311	152	36	136	11	4.602253161	3.252652466	2.974697037	3.005034355	3.420737607	2.916482183	-0.114235199	0.629597603	0.614958861	-0.128873942	0.500723662	-0.014638742	0.371916401	-0.24304246	0.257681202	0.426196799	0.278513983	0.295289218
brain.GABA.neu	Terf1	56	75	34	2	32	5	0.79286991	0.840425706	0.737934767	0.258277168	0.918318821	1.302044899	-1.702200176	0.103590888	1.618164061	-0.187627003	-0.084036115	1.514573173	0.902895532	-0.715268529	-0.799304644	0.373487992	0.29587499	0.330637018
brain.GABA.neu	Cnih4	63	63	23	2	36	3	0.88224201	0.728095636	0.509174989	0.22793985	0.969154327	0.846165199	-1.675474794	0.793012904	1.95252129	-0.515966408	0.277046496	1.159508385	1.234243849	-0.718277441	-0.441230945	0.515610526	0.300063403	0.184326071
brain.GABA.neu	Mfsd6	33	70	28	6	14	4	0.490316656	0.795329693	0.637083682	0.596087306	0.419802889	1.070005412	-0.416029383	-0.377769114	-0.28180988	-0.320070149	-0.697839263	0.095959234	0.019130134	0.300940014	-0.396899249	0.02668194	0.419738995	0.553579065
brain.GABA.neu	Hibch	22	30	8	7	9	1	0.365687673	0.391105426	0.250077893	0.660041652	0.318131877	0.31403224	0.754999517	0.548234467	-0.851945073	-0.645180024	-0.096945556	-1.400179541	-0.103382525	0.748562548	0.651616992	0.068758402	0.497859427	0.433382171
brain.GABA.neu	Lbr	24	46	6	7	4	4	0.379626441	0.523933684	0.178744199	0.66414129	0.191863039	1.085584034	0.342105977	1.086684058	-0.806909715	-1.551487796	-0.464803738	-1.893593773	0.372289041	1.179198755	0.714395018	0.164301984	0.520414713	0.315283303
brain.GABA.neu	Pms1	12	24	15	5	12	3	0.235319198	0.34682934	0.365687673	0.477197816	0.372247093	0.861743822	0.46036149	-0.635992973	-1.019968416	0.076386047	-0.559606926	-0.383975443	-0.548177232	0.471791185	-0.087815742	0.49484119	0.425887283	0.079271527
brain.GABA.neu	Cab39	173	272	96	25	98	14	2.291697414	2.827110083	1.898132205	2.200685459	2.617208639	3.603581443	-0.361375103	0.27183609	0.058463612	-0.574747581	-0.302911491	-0.213372478	0.316605596	0.258141985	-0.044769507	0.511052241	0.41668259	0.072265168
brain.GABA.neu	Dpp10	211	669	648	115	182	63	2.695101753	6.838195504	12.5022548	9.566914285	4.680146275	16.01728407	0.484438003	-2.213776663	-1.82771393	0.870500736	-1.343275927	0.386062733	-1.349107333	0.478606597	-0.86466933	0.501082945	0.177763175	0.32115388
brain.GABA.neu	Asnsd1	14	107	9	6	6	2	0.254177531	1.136419541	0.248438038	0.589527886	0.245978256	0.557550713	-0.946863582	0.032950422	-1.213723555	-2.193537559	-2.160587137	-1.246673977	0.489907002	1.703630557	-0.45695658	0.184836101	0.642759602	0.172404297
brain.GABA.neu	Stau2	291	251	260	34	109	15	3.710172021	2.647545957	5.045014021	2.854987619	2.769715157	3.870057887	0.108828762	-0.4433722	0.378001589	0.930202552	0.486830351	0.82137379	-0.276100481	-0.65410207	-0.167271719	0.25157809	0.596006747	0.152415162
brain.GABA.neu	Actr3	172	180	125	18	120	9	2.250701038	1.916170611	2.418786179	1.590659386	3.105065512	2.384349224	-0.268601082	-0.103908805	0.500749497	0.33605722	0.232148415	0.604658302	0.082346138	-0.418403359	-0.186254943	0.1198626	0.609025698	0.271111703
brain.GABA.neu	Gdap1	85	54	41	8	47	1	1.081484397	0.627244552	0.856004329	0.710057231	1.244649973	0.34682934	0.178907277	0.337322853	0.607005635	0.448590059	0.785912912	0.269682782	0.079207788	-0.527797847	0.258115065	0.091556921	0.610085792	0.298357287
brain.GABA.neu	Hecw2	102	53	29	16	43	2	1.378298158	0.611665929	0.596907233	1.406175694	1.138059396	0.569849625	1.200961041	1.207309369	-0.028888852	-0.03523718	1.172072189	-1.236198221	0.003174164	0.032063016	1.204135205	0.002561106	0.025870365	0.971568529
brain.GABA.neu	Gtf3c3	33	52	30	13	25	8	0.490316656	0.590347813	0.64774274	1.143798888	0.67398042	2.112953215	0.95419631	-0.401707169	-1.222047733	0.133855747	-0.267851422	-0.820340564	-0.67795174	0.544095993	0.276244571	0.452482962	0.363144089	0.184372949
brain.GABA.neu	Nckap5	74	73	121	10	56	1	1.005231138	0.837965924	2.34909234	0.852724619	1.521785474	0.326331152	0.025188332	-1.22457616	0.237375451	1.487139943	0.262563783	1.461951611	-0.624882246	-0.862257697	-0.599693914	0.299440343	0.413189432	0.287370225
brain.GABA.neu	Enah	463	416	260	46	179	13	5.860021974	4.348895558	5.047473803	3.927452813	4.685885768	3.32726587	-0.147055119	0.215344557	0.577312132	0.214912456	0.430257013	0.361967576	0.181199838	-0.396112294	0.034144719	0.296341169	0.647817248	0.055841583
brain.GABA.neu	Pgap1	170	198	146	17	100	10	2.138370968	2.067037274	2.79513291	1.480789098	2.55735393	2.632787262	-0.481198225	-0.38640473	0.530145977	0.435352481	0.048947751	0.916550707	0.047396748	-0.482749229	-0.433801478	0.049169431	0.500804506	0.450026063
brain.GABA.neu	Srp9	115	106	66	11	67	8	1.500467359	1.124940555	1.348780768	0.995392007	1.762024237	2.048178941	-0.17651206	0.153756065	0.592075227	0.261807102	0.415563167	0.438319162	0.165134062	-0.426941165	-0.011377998	0.273648488	0.707496699	0.018854813
brain.GABA.neu	Mgat5	124	110	110	20	70	3	1.616897066	1.140519178	2.153129663	1.657073515	1.782522425	0.795329693	0.538946902	-0.413207365	-0.03540977	0.916744496	0.503537132	0.377797595	-0.476077133	-0.440667363	0.062869769	0.48598428	0.449837634	0.064178086
brain.GABA.neu	Ralgps2	198	309	146	21	121	6	2.485200308	3.154261163	2.879585445	1.700529673	3.185418409	1.57262098	-0.891317935	-0.212498993	0.547377958	-0.131440985	-0.343939978	0.759876951	0.339409471	-0.207968487	-0.551908464	0.308754356	0.189184986	0.502060658
brain.GABA.neu	Fbxo28	104	116	82	12	56	6	1.393056854	1.255309031	1.638215182	1.019989833	1.484888736	1.616077139	-0.299487797	-0.233870731	0.449699367	0.3840823	0.15021157	0.683570098	0.032808533	-0.416890834	-0.266679264	0.045797755	0.581942028	0.372260216
brain.GABA.neu	Trp53bp2	71	57	40	6	36	3	0.957675341	0.658401797	0.837145996	0.594447451	0.965874617	0.813368098	-0.147418993	0.194057408	0.687987374	0.346510973	0.540568381	0.493929966	0.1707382	-0.517249174	0.023319208	0.240034613	0.727181762	0.032783624
brain.GABA.neu	Ccnt2	161	182	84	29	68	7	2.044079303	1.950607566	1.676751775	2.530296322	1.80384054	1.914530755	0.37538279	0.28578204	-0.307855179	-0.218254429	0.067527611	-0.593637219	-0.044800375	0.263054804	0.330582415	0.070171894	0.412029001	0.517799105
brain.GABA.neu	Rab3gap1	103	114	56	19	46	5	1.381577869	1.218412292	1.11346157	1.587379676	1.288926059	1.302044899	0.381644837	0.311265112	-0.200330361	-0.129950636	0.181314476	-0.511595473	-0.035189862	0.165140499	0.346454974	0.064357729	0.302020716	0.633621555
brain.GABA.neu	Cops7b	27	48	14	3	21	3	0.428822092	0.594447451	0.344369558	0.319771732	0.627244552	0.866663387	-0.894506871	0.316421619	0.423336822	-0.787591667	-0.471170049	0.106915204	0.605464245	0.182127422	-0.289042626	0.562367601	0.169163683	0.268468716
brain.GABA.neu	Dis3l2	129	251	113	44	68	11	1.702169528	2.608189436	2.257260458	3.683114413	1.769403585	2.840228924	0.497877556	-0.407198166	-1.113551484	-0.208475762	-0.615673928	-0.706353318	-0.452537861	0.661013623	0.045339695	0.390492109	0.57038455	0.039123341
brain.GABA.neu	Plcl1	211	867	182	96	117	30	2.738557911	8.823240026	3.528968039	7.972975189	3.032091963	7.613027008	-0.146190353	-0.365829975	-1.541701791	-1.322062168	-1.687892143	-1.175871815	-0.109819811	1.431881979	-0.256010164	0.061088658	0.796502452	0.14240889
brain.GABA.neu	R3hdm1	303	250	180	24	119	6	3.824141946	2.710680376	3.414998114	1.994883652	2.977156819	1.551302865	-0.442350404	0.163251293	0.938831468	0.333229771	0.496481064	0.775580175	0.302800849	-0.63603062	-0.139549556	0.280792078	0.589801383	0.129406539
brain.GABA.neu	Ubxn4	182	266	89	29	95	9	2.415506469	2.756596317	1.781702497	2.487660091	2.436824585	2.331873862	-0.148098639	0.439069256	-0.042463655	-0.62963155	-0.190562294	-0.481532911	0.293583947	0.336047603	0.145485308	0.378760885	0.433544438	0.187694677
brain.GABA.neu	Brinp2	258	423	198	66	84	3	3.310867319	4.367753891	3.893835785	5.502533576	2.215444155	0.833046359	0.333204476	-0.233982846	-0.732886846	-0.165699525	-0.39968237	-0.498904001	-0.283593661	0.449293186	0.049610815	0.362421097	0.574178311	0.063400592
brain.GABA.neu	Dars	40	101	37	8	23	3	0.587068103	1.094603237	0.751053607	0.714156869	0.623964842	0.865023532	-0.616095118	-0.355388011	-0.282713131	-0.543420238	-0.898808249	0.072674879	0.130353554	0.413066685	-0.485741564	0.126659922	0.401362238	0.47197784
brain.GABA.neu	Chrng	0	85	0	8	0	10	0.081992752	0.947016284	0.081992752	0.772371722	0.081992752	2.65328545	-0.294093887	0	-3.23572706	-3.529820947	-3.529820947	-3.23572706	0.147046943	3.382774003	-0.147046943	0.039992447	0.920015106	0.039992447
brain.GABA.neu	Cxcr4	9	30	15	5	5	0	0.184483692	0.368967383	0.380446369	0.511634771	0.205801807	0.081992752	0.471621028	-1.044199804	-1.471621028	0.044199804	-1	-0.427421224	-0.757910416	0.713710612	-0.286289388	0.431142798	0.405999422	0.16285778
brain.GABA.neu	Dusp10	78	112	32	14	30	2	1.045407586	1.255309031	0.692838753	1.185615192	0.810088388	0.577228973	-0.082406731	0.593474001	-0.181570305	-0.857451036	-0.263977036	-0.775044306	0.337940366	0.519510671	0.255533635	0.30363434	0.46677253	0.229593131
brain.GABA.neu	Astn1	537	582	470	108	284	11	6.860333547	6.018267985	9.059379151	9.108574802	7.289975566	2.870566242	0.597876987	-0.401133463	-0.408946615	0.590063835	0.188930372	-0.007813152	-0.499505225	-0.09055861	0.098371762	0.725565655	0.131542602	0.142891743
brain.GABA.neu	Mark1	133	259	99	35	60	9	1.792361555	2.791033273	1.930929306	2.924681458	1.541463735	2.273659009	0.067480179	-0.107433659	-0.706417815	-0.531503977	-0.638937636	-0.598984156	-0.087456919	0.618960896	-0.01997674	0.120398643	0.852100132	0.027501225
brain.GABA.neu	Kctd18	21	24	15	9	26	1	0.326331152	0.312392385	0.366507601	0.806808678	0.710057231	0.368967383	1.368867318	-0.167506401	-1.305889885	0.230483834	0.062977433	-1.138383484	-0.768186859	0.537703026	0.600680459	0.402915561	0.282026324	0.315058115
brain.GABA.neu	Cop1	250	200	130	23	121	11	3.11900428	2.096554665	2.592610813	1.954707204	3.140322396	2.755776389	-0.101067925	0.266679879	0.67413301	0.306385207	0.573065086	0.407453132	0.183873902	-0.490259109	0.082805977	0.242917731	0.647686428	0.109395841
brain.GABA.neu	Rab3gap2	104	71	44	6	27	3	1.400436201	0.751873534	0.891261213	0.572309408	0.755153244	0.801889113	-0.393694697	0.651956035	1.291009033	0.245358301	0.897314336	0.639052999	0.522825366	-0.768183667	0.129130669	0.368150658	0.540921197	0.090928145
brain.GABA.neu	Pfkfb2	4	54	1	9	0	1	0.136107968	0.651842377	0.096751447	0.818287663	0.081992752	0.348469195	0.328084955	0.492396382	-2.587856574	-2.752168001	-2.259771619	-3.080252956	0.082155713	2.670012287	0.410240669	0.025978841	0.844297043	0.129724116
brain.GABA.neu	Bpnt1	8	116	9	7	5	6	0.183663764	1.228251423	0.268936226	0.644463029	0.213181155	1.634935472	-0.930436406	-0.550197083	-1.81103058	-2.191269904	-2.741466986	-1.260833498	0.190119662	2.001150242	-0.740316744	0.064852138	0.682616781	0.252531081
brain.GABA.neu	Cacybp	194	289	87	9	128	15	2.497499221	3.078827832	1.726767354	0.7895902	3.258391958	3.838900641	-1.963205205	0.532410505	1.661308239	-0.834307471	-0.301896966	1.128897733	1.247807855	-0.413500384	-0.71539735	0.525015745	0.173980482	0.301003773
brain.GABA.neu	Bzw1	282	183	173	19	184	11	3.638838327	1.930109378	3.371541956	1.659533297	4.649808957	2.79841262	-0.21790503	0.110069403	1.132700378	0.804725944	0.914795347	1.022630974	0.163987217	-0.968713161	-0.053917814	0.13819712	0.816364664	0.045438216
brain.GABA.neu	Clk1	289	223	159	18	132	8	3.712631803	2.353191978	3.148521671	1.590659386	3.546186517	2.089175317	-0.564994084	0.237767647	1.222817306	0.420055574	0.657823221	0.985049659	0.401380866	-0.82143644	-0.163613219	0.289506657	0.592482945	0.118010398
brain.GABA.neu	Rrp15	24	63	14	8	14	1	0.359948181	0.703497811	0.33043079	0.749413752	0.418163034	0.33043079	0.091216518	0.123441101	-1.057973226	-1.090197809	-0.966756708	-1.181414327	0.016112292	1.074085517	0.107328809	0.013454642	0.896919952	0.089625406
brain.GABA.neu	Lmbrd1	131	48	41	5	42	4	1.703809383	0.559190568	0.829766649	0.514094554	1.134779685	1.098702875	-0.121306296	1.037986364	1.728658306	0.569365646	1.60735201	0.690671942	0.57964633	-1.149011976	0.458340034	0.265041962	0.525383104	0.209574935
brain.GABA.neu	Rc3h1	198	236	120	20	104	10	2.599170233	2.492579656	2.337613355	1.662813007	2.655745232	2.595070596	-0.584013671	0.153014801	0.644425188	-0.092603284	0.060411517	0.491410387	0.368514236	-0.275910952	-0.215499435	0.428542487	0.32085481	0.250602703
brain.GABA.neu	Zbtb37	45	26	29	7	31	2	0.650202522	0.347649268	0.638723537	0.66086158	0.835506141	0.582148538	0.926715574	0.025697538	-0.023458973	0.877559063	0.903256601	-0.04915651	-0.450509018	-0.427050045	0.476206556	0.332782139	0.315453458	0.351764404
brain.GABA.neu	Orc2	50	141	42	19	33	11	0.718256506	1.53982388	0.828946721	1.612797429	0.894540923	2.879585445	0.066799895	-0.206780222	-1.166994183	-0.893414066	-1.100194288	-0.96021396	-0.136790058	1.030204124	-0.069990164	0.1105835	0.832835215	0.056581285
brain.GABA.neu	Gpatch2	70	30	29	2	18	2	0.937177154	0.399304701	0.582148538	0.23777898	0.55837064	0.612485856	-0.747868872	0.686934474	1.978700598	0.543897252	1.230831726	1.291766124	0.717401673	-1.261298925	-0.030467199	0.357064091	0.62777182	0.015164089
brain.GABA.neu	Esrrg	96	144	191	25	128	12	1.247929683	1.470130041	3.619979994	2.037519883	3.363342681	3.152621308	0.470870364	-1.536445079	-0.707277493	1.30003795	-0.236407129	0.829167586	-1.003657721	-0.296380228	-0.532787358	0.547601409	0.161706753	0.290691838
brain.GABA.neu	Fam126b	74	59	38	2	41	1	0.998671717	0.653482232	0.800249258	0.236959053	1.102802512	0.34354963	-1.463510231	0.31956108	2.075372735	0.292301424	0.611862504	1.755811655	0.891535656	-1.183837079	-0.571974576	0.336765657	0.447178606	0.216055737
brain.GABA.neu	Adgrb3	616	811	295	129	349	31	7.740935701	8.301766124	5.633721979	10.65003854	8.8880143	7.832767583	0.359368457	0.458419596	-0.46027878	-0.55932992	-0.100910324	-0.918698376	0.04952557	0.50980435	0.408894026	0.051150945	0.526535573	0.422313482
brain.GABA.neu	Srgap2	301	244	219	55	92	6	3.814302816	2.585231466	4.316918384	4.571095915	2.354011905	1.685770978	0.822246635	-0.178582434	-0.261120708	0.739708361	0.561125927	-0.082538274	-0.500414535	-0.239293827	0.3218321	0.471404108	0.225421296	0.303174596
brain.GABA.neu	Khdrbs2	874	689	423	130	290	19	11.07230121	7.081713976	8.177957069	10.60658238	7.244879553	4.947442646	0.582789389	0.437142701	0.061995225	0.207641913	0.644784614	-0.375147476	-0.072823344	-0.134818569	0.509966045	0.101480681	0.187872177	0.710647142
brain.GABA.neu	Kcnk2	81	58	50	20	27	0	1.053606861	0.700218101	1.002771355	1.657073515	0.737934767	0.081992752	1.242761347	0.071343956	-0.653300962	0.518116429	0.589460384	-0.724644918	-0.585708696	0.067592267	0.657052651	0.446985218	0.051583226	0.501431556
brain.GABA.neu	Prim2	65	45	30	4	20	0	0.867483314	0.566569915	0.679719913	0.409143832	0.573949263	0.081992752	-0.469645895	0.351895621	1.084227907	0.262686391	0.614582012	0.732332286	0.410770758	-0.673457149	-0.058875137	0.359347095	0.589148242	0.051504663
brain.GABA.neu	Stradb	20	87	25	8	7	4	0.346009413	0.939636936	0.55837064	0.722356144	0.256637313	1.097882947	-0.37939312	-0.690411799	-1.06189902	-0.750880341	-1.44129214	-0.371487221	-0.15550934	0.90638968	-0.53490246	0.097388023	0.567628282	0.334983695
brain.GABA.neu	Prox1	98	80	57	2	98	0	1.31844345	0.860103967	1.138879323	0.241878618	2.604089798	0.081992752	-1.830227818	0.211220807	2.446480547	0.405031921	0.616252729	2.23525974	1.020724313	-1.425756234	-0.809503506	0.313491803	0.437887966	0.24862023
brain.GABA.neu	Tmem237	16	42	9	10	14	4	0.279595284	0.519014119	0.259097096	0.86912317	0.428002165	1.040488021	0.74378686	0.109847181	-1.63622062	-1.002280941	-0.89243376	-1.746067801	-0.31696984	1.319250781	0.42681702	0.153642296	0.639470049	0.206887655
brain.GABA.neu	Rps6kc1	38	71	33	8	24	1	0.5452518	0.783850708	0.699398173	0.699398173	0.696118463	0.321411587	-0.164464877	-0.359191401	-0.359191401	-0.164464877	-0.523656278	-1.60E-16	-0.097363262	0.261828139	-0.261828139	0.156779708	0.421610146	0.421610146
brain.GABA.neu	Vash2	21	63	22	3	17	5	0.335350355	0.730555419	0.473098178	0.323051442	0.514094554	1.298765189	-1.177229802	-0.496470476	0.053905213	-0.626854113	-1.123324589	0.550375689	0.340379663	0.28647445	-0.836850139	0.232546748	0.195718807	0.571734446
brain.GABA.neu	Atg16l1	76	55	47	8	25	2	1.026549253	0.620685131	0.943736574	0.682999623	0.730555419	0.590347813	0.138023195	0.121346729	0.587846162	0.604522628	0.725869357	0.466499433	-0.008338233	-0.596184395	0.129684962	0.011356779	0.812010667	0.176632554
brain.GABA.neu	Dnm3	262	114	156	32	173	4	3.323166232	1.253669176	2.964857907	2.767255375	4.416949542	1.060986209	1.142299095	0.164595498	0.264102673	1.241806271	1.406401769	0.099507176	-0.488851799	-0.752954472	0.653447297	0.257934773	0.397284292	0.344780935
brain.GABA.neu	Nenf	57	10	35	3	30	0	0.772371722	0.176284416	0.737934767	0.331250717	0.879782227	0.081992752	0.910018633	0.065802058	1.221371767	2.065588342	2.1313904	1.155569708	-0.422108287	-1.643480054	0.487910346	0.165305856	0.643618915	0.191075229
brain.GABA.neu	Dgkd	54	52	48	7	33	2	0.762532592	0.593627523	0.99129237	0.675620275	0.89536085	0.569849625	0.18665464	-0.378511623	0.174586379	0.739752642	0.361241019	0.553098002	-0.282583132	-0.45716951	-0.095928492	0.338147076	0.547062141	0.114790783
brain.GABA.neu	Sumo1	373	565	193	52	162	19	4.77443794	6.02646726	3.753628179	4.252964038	4.179990489	4.827733228	-0.50284388	0.347045156	0.166862249	-0.683026787	-0.335981631	-0.180182907	0.424944518	0.258082269	-0.077899362	0.558456978	0.339168616	0.102374406
brain.GABA.neu	Vamp4	69	46	39	2	21	3	0.963414834	0.532132959	0.802709041	0.250897821	0.621505059	0.821567373	-1.084686825	0.263279992	1.941057199	0.593090382	0.856370373	1.677777207	0.673983409	-1.26707379	-0.410703417	0.28658674	0.538776686	0.174636574
brain.GABA.neu	Usp40	37	50	25	13	19	5	0.5452518	0.587068103	0.55837064	1.181515554	0.570669553	1.306144537	1.009038843	-0.034300458	-1.11564409	-0.072304789	-0.106605247	-1.081343632	-0.52166965	0.59397444	0.487369193	0.325430647	0.370536193	0.304033159
brain.GABA.neu	Nop58	144	285	90	22	81	13	1.8800938	3.052590151	1.781702497	1.875174235	2.103114085	3.326445942	-0.70300925	0.07754818	0.003779989	-0.776777442	-0.699229261	-0.073768191	0.390278715	0.386498726	-0.312730535	0.358215565	0.354746119	0.287038316
brain.GABA.neu	Ints7	50	63	27	9	33	2	0.691198898	0.716616651	0.55181122	0.818287663	0.884701792	0.610846001	0.191406536	0.324926126	-0.243507184	-0.377026775	-0.052100649	-0.568433311	0.066759795	0.31026698	0.258166331	0.105101574	0.488460874	0.406437552
brain.GABA.neu	Bmpr2	311	335	251	38	145	10	3.99140716	3.434676375	4.7941162	3.216575655	3.66097637	2.607369509	-0.094648549	-0.264367423	0.311371833	0.481090707	0.216723284	0.575739256	-0.084859437	-0.39623127	-0.179507986	0.128458379	0.599806318	0.271735303
brain.GABA.neu	Fam117b	127	108	102	19	55	7	1.677571703	1.207753235	1.973565537	1.628376052	1.470130041	1.77104344	0.431108192	-0.234429997	0.042940522	0.708478711	0.474048715	0.277370519	-0.332769095	-0.375709617	0.098339098	0.412446392	0.465668472	0.121885135
brain.GABA.neu	Lpgat1	140	76	118	8	65	1	1.8800938	0.834686214	2.338433282	0.735474984	1.702169528	0.355848543	-0.182557671	-0.314737627	1.354056465	1.48623642	1.171498794	1.668794092	-0.066089978	-1.420146443	-0.248647649	0.038094752	0.818582906	0.143322343
brain.GABA.neu	Nfasc	62	37	58	3	36	1	0.812548171	0.483757236	1.243010118	0.34026992	0.978993457	0.295173907	-0.507603618	-0.613312791	1.255773721	1.361482894	0.748170103	1.869086512	-0.052854586	-1.308628307	-0.560458204	0.027500628	0.680888872	0.2916105
brain.GABA.neu	Nbeal1	98	69	87	16	65	2	1.300405044	0.768272085	1.743985832	1.411095259	1.755464817	0.608386219	0.877126144	-0.423427262	-0.117854326	1.18269908	0.759271818	0.305572936	-0.650276703	-0.532422377	0.226849441	0.46133687	0.377725469	0.16093766
brain.GABA.neu	Arl4c	71	121	40	12	42	3	0.982273167	1.325822797	0.791230055	1.090503599	1.124120628	0.833046359	-0.281893433	0.312027061	-0.150798338	-0.744718831	-0.432691771	-0.462825398	0.296960247	0.447758584	0.015066814	0.390847404	0.589322248	0.019830348
brain.GABA.neu	Dst	253	323	153	54	106	16	3.196897394	3.450254997	2.90090356	4.454666208	2.759876027	4.11685607	0.368614342	0.140170107	-0.478644892	-0.250200657	-0.11003055	-0.618814999	-0.114222118	0.364422774	0.254392225	0.155820374	0.497140958	0.347038668
brain.GABA.neu	Sertad4	23	74	27	7	12	2	0.369787311	0.801069185	0.564110133	0.671520638	0.366507601	0.603466654	-0.25449511	-0.609281131	-0.860736018	-0.505949997	-1.115231129	-0.251454887	-0.177393011	0.683343008	-0.431888121	0.137234796	0.528647878	0.334117326
brain.GABA.neu	Gorab	34	41	13	6	14	0	0.498515931	0.505075351	0.327971007	0.563290205	0.431281875	0.081992752	0.157379748	0.604071324	-0.176238775	-0.622930351	-0.018859027	-0.780310099	0.223345788	0.399584563	0.380725536	0.222532235	0.398129048	0.379338716
brain.GABA.neu	Syt14	190	199	111	18	87	5	2.405667339	2.042439448	2.208064807	1.608697791	2.250701038	1.263508306	-0.34439998	0.123654641	0.580543829	0.112489208	0.236143849	0.456889188	0.234027311	-0.346516519	-0.110372669	0.338720107	0.501531689	0.159748203
brain.GABA.neu	Ackr3	152	50	86	7	30	0	2.017841623	0.608386219	1.733326774	0.668240928	0.835506141	0.081992752	0.135380872	0.219269281	1.594372693	1.510484285	1.729753566	1.375103412	0.041944204	-1.552428489	0.177325077	0.023674582	0.876237762	0.100087656
brain.GABA.neu	Raph1	254	124	188	23	133	6	3.294468769	1.343861203	3.649497384	1.974385464	3.470753185	1.594759023	0.555019538	-0.147651937	0.738642172	1.441313646	1.29366171	0.886294109	-0.351335737	-1.089977909	0.2036838	0.213578287	0.662601581	0.123820132
brain.GABA.neu	Cops8	63	113	39	7	39	12	0.906019908	1.256128958	0.845345271	0.639543464	1.029009036	3.079647759	-0.973870268	0.100002037	0.502500341	-0.571371965	-0.471369928	0.402498304	0.536936153	0.034435812	-0.436934116	0.532513056	0.034152142	0.433334802
brain.GABA.neu	Fam168b	229	83	120	14	96	2	3.035371673	0.935537299	2.350732195	1.290565914	2.519637264	0.608386219	0.464136749	0.368762991	1.233869354	1.329243113	1.698006104	0.865106364	-0.047686879	-1.281556234	0.41644987	0.027316876	0.734124641	0.238558483
brain.GABA.neu	Plekhb2	13	47	20	6	16	0	0.245158328	0.556730785	0.444400715	0.595267378	0.482937308	0.081992752	0.096557974	-0.858147367	-1.279824064	-0.325118723	-1.18326609	-0.421676697	-0.47735267	0.802471393	-0.380794697	0.287454702	0.483236377	0.229308921
brain.GABA.neu	Hs6st1	24	63	18	12	19	0	0.378806514	0.696118463	0.477197816	1.079844542	0.569029698	0.081992752	0.633418887	-0.333126301	-1.511290589	-0.544745401	-0.877871702	-1.178164287	-0.483272594	1.028017995	0.150146293	0.290876289	0.618752362	0.090371349
brain.GABA.neu	Snrpe	514	64	253	5	244	0	6.474967613	0.772371722	4.901526705	0.483757236	6.293763631	0.081992752	-0.675012105	0.401641793	3.742517831	2.665863932	3.067505725	3.340876037	0.538326949	-3.204190881	-0.136685156	0.138772565	0.825992064	0.035235371
brain.GABA.neu	Plxna2	550	621	486	127	256	47	6.907889343	6.405273774	9.187287844	10.49015267	6.562699857	11.72414359	0.711703534	-0.411394057	-0.602718797	0.520378795	0.108984737	-0.19132474	-0.561548796	0.041170001	0.150154738	0.745874001	0.05468382	0.199442179
brain.GABA.neu	Lrrfip1	46	56	16	6	25	0	0.68053984	0.640363392	0.374706876	0.572309408	0.741214477	0.081992752	-0.162095512	0.860917171	0.2498843	-0.773128383	0.087788788	-0.611032871	0.511506342	0.261622042	0.34941083	0.455669019	0.233062719	0.311268262
brain.GABA.neu	Nme7	40	46	26	12	16	6	0.577228973	0.533772814	0.56820977	1.059346354	0.503435496	1.588199603	0.988876622	0.022720077	-0.875958736	0.090197809	0.112917885	-0.898678813	-0.483078273	0.392880464	0.505798349	0.349611576	0.28433396	0.366054464
brain.GABA.neu	Atp1b1	59	41	34	3	18	2	0.833866286	0.504255424	0.705137666	0.339449993	0.523933684	0.56493006	-0.570955643	0.241911114	1.296617006	0.483750249	0.725661364	1.054705892	0.406433378	-0.890183628	-0.164522264	0.27816197	0.60923941	0.112598619
brain.GABA.neu	Nrp2	176	116	63	7	123	0	2.296616979	1.277447074	1.290565914	0.645282957	3.180498844	0.081992752	-0.985259693	0.831506443	1.831506443	0.014740307	0.84624675	1	0.908383068	-0.923123375	-0.076876625	0.475996189	0.483720166	0.040283644
brain.GABA.neu	Cr1l	17	36	7	6	10	0	0.274675719	0.443580787	0.223020285	0.566569915	0.351748905	0.081992752	0.353057117	0.300554444	-1.044524615	-0.992021943	-0.691467498	-1.345079059	-0.026251336	1.018273279	0.32680578	0.01914297	0.742544089	0.238312942
brain.GABA.neu	Tiprl	98	115	61	9	62	2	1.358619898	1.260228596	1.230711205	0.820747446	1.671012283	0.610846001	-0.618675191	0.142649626	0.727131628	-0.034193188	0.108456438	0.584482003	0.380662408	-0.34646922	-0.238012783	0.394409794	0.35898174	0.246608466
brain.GABA.neu	Dcaf6	83	89	45	7	23	4	1.106082222	1.01753005	0.992112297	0.678080058	0.637903609	1.086403962	-0.585543881	0.156883301	0.705931114	-0.036496068	0.120387233	0.549047813	0.371213591	-0.334717523	-0.21433029	0.40337842	0.363720049	0.232901531
brain.GABA.neu	Mpc2	124	284	48	23	70	15	1.659533297	2.923041603	0.951935849	2.000623145	1.851396337	3.839720569	-0.547020929	0.801841318	-0.269671858	-1.618534104	-0.816692787	-1.071513176	0.674431123	0.944102981	0.127410194	0.386284444	0.540740608	0.072974948
brain.GABA.neu	Kansl3	40	44	19	11	20	1	0.632984044	0.546891655	0.43292173	0.950295994	0.602646726	0.33043079	0.7971219	0.548062918	-0.586207814	-0.337148832	0.210914086	-1.134270732	-0.124529491	0.461678323	0.672592409	0.098927128	0.366760598	0.534312274
brain.GABA.neu	Ilkap	70	108	35	8	39	2	0.925698168	1.272527509	0.77647136	0.751053607	1.051147079	0.599367016	-0.760709054	0.253609155	0.301625983	-0.712692227	-0.459083071	0.048016827	0.507159105	0.205533122	-0.253549949	0.524877838	0.21271388	0.262408282
brain.GABA.neu	Hes6	21	81	5	10	21	7	0.324691297	0.820747446	0.195142749	0.928157951	0.614125711	1.870254669	0.177431984	0.734538857	-1.515301623	-2.072408496	-1.337869639	-2.24984048	0.278553436	1.793855059	0.45598542	0.11017011	0.709484012	0.180345878
brain.GABA.neu	Lman2l	40	69	28	11	25	2	0.588707958	0.794509765	0.614945639	1.008510848	0.705137666	0.534592742	0.344089745	-0.062906752	-0.776602566	-0.36960607	-0.432512822	-0.713695815	-0.203498248	0.573104318	0.140591497	0.221870438	0.624845211	0.153284351
brain.GABA.neu	Zdbf2	241	198	77	19	59	21	3.088666962	2.117052853	1.538184025	1.634115544	1.600498516	5.34920713	-0.37354729	1.005756205	0.918474323	-0.460829173	0.544927033	-0.087281882	0.689651748	-0.228822575	0.316104457	0.558612993	0.185344653	0.256042354
brain.GABA.neu	Mpzl1	62	89	37	6	32	6	0.867483314	0.967514472	0.77647136	0.575589118	0.869943097	1.570981125	-0.749243924	0.159903297	0.591796692	-0.317350529	-0.157447232	0.431893395	0.45457361	-0.137223082	-0.294670314	0.512792476	0.154797732	0.332409793
brain.GABA.neu	Tmem183a	72	207	37	18	31	4	0.98801266	2.158869156	0.77319165	1.570981125	0.860103967	1.082304324	-0.45860996	0.35370347	-0.669064415	-1.481377845	-1.127674375	-1.022767885	0.406156715	1.07522113	-0.052453245	0.264798854	0.701003609	0.034197537
brain.GABA.neu	Cox5b	353	451	108	37	170	24	4.4604057	4.687525623	2.133451403	3.078007904	4.412849904	6.071563274	-0.60682964	1.063985689	0.535178001	-1.135637328	-0.071651639	-0.528807688	0.835407665	0.300229663	0.228578025	0.612372279	0.220074978	0.167552743
brain.GABA.neu	Adipor1	40	71	15	8	14	2	0.533772814	0.774011577	0.377166658	0.731375346	0.423082599	0.612485856	-0.081743149	0.501023682	-0.454386167	-1.037152998	-0.536129316	-0.955409849	0.291383416	0.745769583	0.209640266	0.23370628	0.598150153	0.168143567
brain.GABA.neu	Klhl12	46	17	19	3	20	2	0.631344189	0.249257966	0.45259999	0.326331152	0.587888031	0.582968466	0.388697107	0.480190179	0.952090015	0.860596943	1.340787122	0.471899836	0.045746536	-0.906343479	0.434443643	0.032993455	0.653675786	0.313330759
brain.GABA.neu	Adam23	60	91	29	11	33	4	0.829766649	0.979813384	0.67398042	0.980633312	0.886341647	1.044587658	0.001206771	0.299998991	-0.2410081	-0.539800319	-0.239801328	-0.541007091	0.14939611	0.390404209	0.150602881	0.216389654	0.565472769	0.218137577
brain.GABA.neu	Klf7	416	465	328	42	307	5	5.205719814	4.791656418	6.180613634	3.525688329	7.837687148	1.337301783	-0.442619518	-0.247652417	0.562192718	0.367225617	0.1195732	0.809845135	0.097483551	-0.464709167	-0.345135968	0.107440173	0.512172904	0.380386924
brain.GABA.neu	Ppp1r12b	172	120	107	12	78	7	2.258080386	1.297125334	2.091635099	1.056066644	2.078516259	1.839917351	-0.296617006	0.110465661	1.096395966	0.689313299	0.79977896	0.985930305	0.203541333	-0.892854633	-0.093075673	0.171119114	0.750631292	0.078249594
brain.GABA.neu	Timm17a	57	69	40	5	35	1	0.746953969	0.761712665	0.813368098	0.508355061	0.957675341	0.319771732	-0.583410381	-0.122889067	0.555182839	0.094661524	-0.028227543	0.678071905	0.230260657	-0.324922181	-0.353149724	0.253498186	0.357712797	0.388789017
brain.GABA.neu	Kif1a	98	172	65	9	57	7	1.291385841	1.80384054	1.302044899	0.822387301	1.462750693	1.783342353	-1.133181918	-0.011859084	0.651030223	-0.470292611	-0.482151695	0.662889307	0.560661417	-0.090368806	-0.572520501	0.458224907	0.073857834	0.467917259
brain.GABA.neu	Idh1	187	158	132	33	130	10	2.429445237	1.723487644	2.640986537	2.813991243	3.321526377	2.66312458	0.707286884	-0.120450034	-0.211990927	0.615745991	0.495295957	-0.091540892	-0.413868459	-0.201877532	0.293418425	0.455218497	0.222047331	0.322734172
brain.GABA.neu	Ipo9	94	217	66	24	59	9	1.262688378	2.286777849	1.327462652	2.041619521	1.537364097	2.299896689	-0.163602192	-0.072172635	-0.693215391	-0.784644949	-0.856817583	-0.621042757	0.045714779	0.73893017	-0.117887413	0.050651678	0.818729833	0.130618489
brain.GABA.neu	Pogk	73	72	63	8	41	2	0.992932225	0.769092012	1.264328233	0.728915564	1.082304324	0.560830423	-0.077404504	-0.3486039	0.445943541	0.717142937	0.368539037	0.794547441	-0.135599698	-0.581543239	-0.213004202	0.145783062	0.625216393	0.229000545
brain.GABA.neu	Fam78b	22	32	37	5	19	1	0.389465571	0.415703252	0.792049983	0.483757236	0.57148948	0.35338876	0.218729207	-1.024095676	-0.312787441	0.930037442	-0.094058234	0.711308235	-0.621412441	-0.308625	-0.402683234	0.466273581	0.231575157	0.302151262
brain.GABA.neu	Nav1	156	188	166	28	126	13	2.067037274	2.054738361	3.201816959	2.331053935	3.293648841	3.272330726	0.182027684	-0.63132643	-0.173417981	0.639936134	0.008609704	0.457908449	-0.406677057	-0.233259076	-0.224649373	0.470372281	0.269792952	0.259834766
brain.GABA.neu	Inpp4a	44	71	31	4	22	1	0.64774274	0.764992375	0.672340565	0.391105426	0.638723537	0.332070645	-0.967887815	-0.053771256	0.727863387	-0.186253171	-0.240024428	0.781634643	0.457058279	-0.270805108	-0.510829536	0.368984331	0.218621664	0.412394005
brain.GABA.neu	Tmco1	126	86	74	6	53	3	1.611157574	0.940456864	1.570161198	0.55509093	1.359439826	0.886341647	-0.760637652	0.03718492	1.537301574	0.739479001	0.776663921	1.500116653	0.398911286	-1.138390287	-0.361726366	0.210060778	0.599459473	0.190479749
brain.GABA.neu	Pbx1	1003	1169	978	190	750	58	12.48257654	12.06933307	18.38769453	15.79836342	18.8337351	14.71195946	0.388429158	-0.558824851	-0.339859362	0.607394647	0.048569795	0.218965489	-0.473627004	-0.133767642	-0.085197847	0.683846575	0.193140474	0.123012951
brain.GABA.neu	Farp2	34	34	12	9	14	3	0.536232597	0.415703252	0.303373182	0.774011577	0.446860498	0.848624982	0.896801112	0.821765365	-0.529496224	-0.454460476	0.367304888	-1.351261589	-0.037517874	0.49197835	0.859283239	0.027014997	0.354252323	0.61873268
brain.GABA.neu	Tsga10	62	112	42	18	30	3	0.816647808	1.215132582	0.858464112	1.522605402	0.841245634	0.804348896	0.325428368	-0.072043795	-0.898756168	-0.501284005	-0.5733278	-0.826712373	-0.198736081	0.700020087	0.126692286	0.193804067	0.682647756	0.123548176
brain.GABA.neu	Stk25	20	49	20	7	9	3	0.319771732	0.55509093	0.434561585	0.675620275	0.301733327	0.850264837	0.283488504	-0.442518236	-1.079170213	-0.353163474	-0.79568171	-0.636651978	-0.36300337	0.716166844	-0.079514866	0.313289069	0.618085843	0.068625088
brain.GABA.neu	Dtymk	86	85	43	4	35	3	1.12658041	0.89208114	0.918318821	0.400944557	0.937997081	0.836326069	-1.153772186	0.294883272	1.490475634	0.041820176	0.336703448	1.195592362	0.724327729	-0.766147905	-0.429444457	0.377269727	0.399051975	0.223678297
brain.GABA.neu	Rev1	114	31	46	4	49	2	1.497187649	0.405864122	0.924058313	0.393565209	1.35452026	0.549351437	-0.044394119	0.69619925	1.927580454	1.186987085	1.883186335	1.231381205	0.370296685	-1.55728377	0.325902565	0.164321932	0.691056359	0.144621709
brain.GABA.neu	Nos1ap	73	147	75	23	63	13	0.98801266	1.571801053	1.54310359	1.953067349	1.696430036	3.386300651	0.313323076	-0.643233482	-0.983140267	-0.026583709	-0.669817191	-0.339906785	-0.478278279	0.504861988	-0.164955203	0.416584066	0.439738681	0.143677253
brain.GABA.neu	Lancl1	64	40	38	4	31	2	0.89536085	0.492776439	0.805988751	0.392745281	0.870763025	0.614125711	-0.327339335	0.151709535	1.188875295	0.709826426	0.86153596	1.037165761	0.239524435	-0.94935086	-0.0878149	0.187613593	0.743603157	0.068783249
brain.GABA.neu	Aff3	273	289	233	38	182	7	3.384660796	2.998474935	4.477624178	3.134582903	4.692445188	1.824338728	0.064044573	-0.403722186	0.110737771	0.57850453	0.174782344	0.514459957	-0.23388338	-0.34462115	-0.169838806	0.31253486	0.460512085	0.226953055
brain.GABA.neu	Ikzf2	30	64	24	21	19	3	0.448500353	0.744494187	0.528033322	1.843197061	0.567389843	0.829766649	1.307877833	-0.235519855	-2.039029297	-0.495631609	-0.731151464	-1.803509442	-0.771698844	1.267330453	0.536178989	0.299664632	0.492127359	0.208208009
brain.GABA.neu	Sdhc	53	119	39	13	25	12	0.787950345	1.277447074	0.820747446	1.154457946	0.712517013	3.050950296	-0.146047899	-0.058833638	-0.551038998	-0.638253259	-0.697086897	-0.49220536	0.043607131	0.594646129	-0.102440769	0.058873339	0.802822901	0.13830376
brain.GABA.neu	Pam	421	78	189	13	88	8	5.279513291	0.853544547	3.577343763	1.157737656	2.300716617	2.085895607	0.43977002	0.561516176	2.189096561	2.067350405	2.628866581	1.627580385	0.060873078	-2.128223483	0.500643098	0.022631587	0.791237723	0.18613069
brain.GABA.neu	Cntnap5b	179	80	131	16	80	4	2.357291615	0.909299618	2.605729653	1.411915187	2.089175317	1.151178236	0.634825777	-0.144557169	0.739476813	1.518859759	1.374302591	0.884033982	-0.389691473	-1.129168286	0.245134304	0.220914277	0.64012023	0.138965493
brain.GABA.neu	Ndufs2	82	1	40	0	45	0	1.09706302	0.098391302	0.819107591	0.081992752	1.216772437	0.081992752	-0.263034406	0.421521533	3.742006211	3.057450272	3.478971805	3.320484678	0.342277969	-3.399728242	0.079243564	0.089572258	0.889690139	0.020737604
brain.GABA.neu	Rnf152	28	62	23	11	11	0	0.441940932	0.728915564	0.525573539	1.00441121	0.368147456	0.081992752	0.462526425	-0.250039084	-1.184424571	-0.471859062	-0.721898146	-0.934385487	-0.356282754	0.828141817	0.106243671	0.276045186	0.641638021	0.082316793
brain.GABA.neu	Zfp281	70	109	28	15	26	2	0.922418458	1.172496351	0.608386219	1.325822797	0.775651432	0.56493006	0.177304532	0.600433909	-0.523394677	-0.946524055	-0.346090146	-1.123828587	0.211564689	0.734959366	0.388869221	0.158428751	0.550369228	0.291202021
brain.GABA.neu	Xkr4	1111	901	642	110	554	32	13.95680622	9.374231318	12.19560191	9.076597629	14.0248602	8.2205933	-0.046548792	0.194607879	0.620745334	0.379588663	0.574196542	0.426137455	0.120578336	-0.500166999	0.074029544	0.173550224	0.719897933	0.106551843
brain.GABA.neu	Phlpp1	381	366	131	20	131	22	4.842491924	3.745428904	2.578672045	1.693150326	3.347764058	5.610764008	-1.145420869	0.909121339	1.516039575	-0.538502634	0.370618706	0.606918235	1.027271104	-0.488768471	-0.118149765	0.628612046	0.299089254	0.0722987
brain.GABA.neu	Bcl2	65	69	30	6	31	0	0.90519998	0.748593824	0.622324986	0.56820977	0.913399256	0.081992752	-0.397759508	0.540568381	0.671812915	-0.266514975	0.274053407	0.131244533	0.469163945	-0.20264897	0.071404437	0.631260753	0.272664476	0.096074771
brain.GABA.neu	Vps4b	106	83	49	2	38	2	1.358619898	0.972434037	1.018349978	0.23449927	1.064265919	0.622324986	-2.052016958	0.415908429	2.53448655	0.066561164	0.482469593	2.118578121	1.233962693	-1.300523857	-0.818054264	0.368067911	0.387921857	0.244010233
brain.GABA.neu	Pou3f3	394	103	234	20	221	3	5.041734311	1.120840918	4.528459684	1.731686919	5.696856398	0.848624982	0.627596592	0.154899679	1.541741972	2.014438884	2.169338564	1.386842293	-0.236348456	-1.778090428	0.391248136	0.098245721	0.7391196	0.162634679
brain.GABA.neu	Gpr45	98	1	50	0	48	0	1.302864827	0.085272462	0.979813384	0.081992752	1.264328233	0.081992752	-0.056583528	0.411108506	3.99004722	3.522355185	3.933463691	3.578938713	0.233846017	-3.756201202	0.177262489	0.056114384	0.901349183	0.042536433
brain.GABA.neu	Atp6v1h	171	140	82	10	101	8	2.240861908	1.604598154	1.651334022	0.836326069	2.611469146	2.075236549	-0.940074604	0.440421777	1.421916308	0.041419927	0.481841704	0.981494531	0.69024819	-0.731668118	-0.249826414	0.412891399	0.437667895	0.149440707
brain.GABA.neu	Dennd1b	109	94	64	10	55	3	1.361079681	1.021629688	1.310244174	0.906019908	1.43405323	0.899460488	-0.173257699	0.054915833	0.587136872	0.35896334	0.413879173	0.532221039	0.114086766	-0.473050106	-0.059170933	0.176520793	0.731926959	0.091552248
brain.GABA.neu	Nck2	115	133	84	12	61	7	1.507026779	1.481609026	1.693970253	1.088863744	1.643134747	1.864515177	-0.44434136	-0.168703488	0.46888162	0.193243748	0.02454026	0.637585108	0.137818936	-0.331062684	-0.306522424	0.177738222	0.426955065	0.395306713
brain.GABA.neu	Rb1cc1	258	283	164	27	128	14	3.254292321	2.963218052	3.225594857	2.289237631	3.198537249	3.648677457	-0.372297565	0.012778605	0.507476621	0.122400451	0.135179056	0.494698016	0.192538085	-0.314938536	-0.17975948	0.280162937	0.458268324	0.261568739
brain.GABA.neu	St18	349	186	144	21	99	9	4.420229252	1.950607566	2.750036897	1.823518801	2.507338351	2.273659009	-0.097198484	0.684670221	1.277396122	0.495527417	1.180197638	0.592725901	0.390934352	-0.886461769	0.293735868	0.248823367	0.564218522	0.186958111
brain.GABA.neu	Arpc2	208	263	128	19	137	15	2.661484725	2.821370591	2.509798134	1.587379676	3.612600646	3.952870566	-0.829748939	0.084659955	0.745584047	-0.168824847	-0.084164892	0.660924092	0.457204447	-0.2883796	-0.372544492	0.408901509	0.257912744	0.333185747
brain.GABA.neu	B3galt2	55	55	36	14	17	2	0.785490563	0.634623899	0.746134042	1.240550335	0.531313032	0.569029698	0.967006516	0.074159111	-0.659314426	0.233532979	0.30769209	-0.733473537	-0.446423703	0.212890724	0.520582813	0.378358121	0.18043158	0.441210298
brain.GABA.neu	Ro60	131	79	111	12	71	7	1.689050688	0.855184402	2.195765894	1.072465194	1.814499598	1.76448402	0.326623383	-0.378511623	0.655281797	1.360416803	0.98190518	1.03379342	-0.352567503	-1.0078493	-0.02594412	0.254311484	0.726974688	0.018713828
brain.GABA.neu	Pnkd	49	88	28	6	24	5	0.728095636	0.934717371	0.54853151	0.600186943	0.645282957	1.339761565	-0.639118271	0.408553466	0.278716028	-0.768955708	-0.360402243	-0.129837438	0.523835868	0.24511984	-0.115282403	0.592414941	0.277210219	0.13037484
brain.GABA.neu	Rgs2	51	210	40	38	43	3	0.718256506	2.212984372	0.798609403	3.227234712	1.246289828	0.839605779	0.544305244	-0.152990902	-2.167727446	-1.470431299	-1.623422202	-2.014736543	-0.348648073	1.819079373	0.195657171	0.147520666	0.769692483	0.082786851
brain.GABA.neu	Brinp3	157	256	71	21	87	0	2.017841623	2.678703203	1.464390548	1.865335104	2.265459733	0.081992752	-0.522099909	0.462512577	0.113378112	-0.871234374	-0.408721797	-0.349134465	0.492306243	0.378928131	-0.029793666	0.546382822	0.420550875	0.033066303
brain.GABA.neu	Usp37	143	83	64	10	59	1	1.853036192	0.921598531	1.310244174	0.918318821	1.520965547	0.328790935	-0.005143303	0.500055364	1.01282404	0.507625373	1.007680737	0.512768676	0.252599334	-0.760224707	0.247456031	0.20043111	0.603218859	0.196350031
brain.GABA.neu	Cadm3	50	62	40	1	30	0	0.722356144	0.68381955	0.840425706	0.147586953	0.838785851	0.081992752	-2.212050477	-0.218409985	2.291145113	0.297504621	0.079094635	2.509555098	0.996820246	-1.294324867	-1.215230231	0.284287946	0.369134716	0.346577338
brain.GABA.neu	Cnot9	32	86	16	16	19	3	0.472278251	0.923238386	0.387005789	1.393876781	0.564110133	0.78631049	0.594327919	0.287281952	-1.56139403	-1.254348063	-0.967066111	-1.848675982	-0.153522983	1.407871046	0.440804936	0.076677186	0.703162408	0.220160405
brain.GABA.neu	Odr4	33	43	27	10	16	5	0.509994916	0.534592742	0.602646726	0.87568259	0.500975714	1.338941638	0.711967777	-0.24082967	-0.779925162	0.172872285	-0.067957384	-0.539095492	-0.476398724	0.303526438	0.235569054	0.469129923	0.29889529	0.231974787
brain.GABA.neu	Zfp142	29	53	14	6	11	0	0.434561585	0.607566291	0.344369558	0.553451075	0.35338876	0.081992752	-0.13458604	0.335603032	-0.348895142	-0.819084215	-0.483481183	-0.684498174	0.235094536	0.583989679	0.100508496	0.255650717	0.635052531	0.109296751
brain.GABA.neu	Fmn2	206	343	120	57	62	10	2.723799216	3.593742313	2.416326397	4.762958954	1.589839458	2.651645595	0.406371151	0.172805013	-0.806237757	-0.572671618	-0.399866606	-0.979042769	-0.116783069	0.689454687	0.289588082	0.10657083	0.629164474	0.264264696
brain.GABA.neu	Rgs7	91	199	55	6	48	13	1.234810843	2.112133287	1.111001787	0.581328611	1.322543087	3.369082173	-1.861275061	0.152428918	1.086864237	-0.926839742	-0.774410823	0.934435319	1.00685199	-0.080012248	-0.854423071	0.518651714	0.041216077	0.440132209
brain.GABA.neu	Fh1	19	21	9	5	12	0	0.324691297	0.313212312	0.251717748	0.495236221	0.359948181	0.081992752	0.660975911	0.367261775	-0.609048119	-0.315333983	0.051927792	-0.976309894	-0.146857068	0.462191051	0.514118843	0.13075266	0.411506986	0.457740354
brain.GABA.neu	Dnpep	23	74	14	9	18	5	0.359948181	0.833866286	0.365687673	0.778111215	0.556730785	1.352060478	-0.099839687	-0.02282277	-1.112187147	-1.189204064	-1.212026834	-1.089364377	0.038508458	1.150695606	-0.061331229	0.03079358	0.92016244	0.049043981
brain.GABA.neu	Ufc1	74	79	41	5	39	5	1.008510848	0.874042735	0.842885489	0.484577163	1.001951427	1.32172316	-0.850977403	0.258818051	1.05742828	-0.052367174	0.206450877	0.798610229	0.554897727	-0.502530553	-0.296079676	0.409970052	0.371280088	0.21874986
brain.GABA.neu	Pfdn2	168	293	93	33	73	12	2.110493432	3.039471311	1.825978583	2.800052475	1.885013365	3.103425657	-0.118366537	0.208910495	-0.407873525	-0.735150557	-0.526240062	-0.61678402	0.163638516	0.571512041	0.045271979	0.209679383	0.732311042	0.058009575
brain.GABA.neu	Susd4	62	23	40	1	21	0	0.825667011	0.31731195	0.79614962	0.163985504	0.576409045	0.081992752	-0.952333566	0.052520483	2.331991778	1.327137729	1.379658212	2.279471296	0.502427024	-1.829564754	-0.449906542	0.180605819	0.65766773	0.161726451
brain.GABA.neu	Disp1	61	167	25	10	23	3	0.833046359	1.832538004	0.556730785	0.941276791	0.65758187	0.860103967	-0.961152189	0.581416923	-0.17622224	-1.718791352	-1.137374429	-0.757639162	0.771284556	0.947506796	-0.189867633	0.404097621	0.496425398	0.099476981
brain.GABA.neu	Brox	60	140	36	13	31	8	0.832226431	1.521785474	0.734655056	1.148718453	0.867483314	2.136731113	-0.405739755	0.17990909	-0.464977228	-1.050626073	-0.870716983	-0.644886318	0.292824422	0.757801651	-0.112915332	0.251666525	0.651288942	0.097044533
brain.GABA.neu	Aida	25	24	20	8	14	2	0.358308326	0.3337105	0.470638396	0.730555419	0.404224267	0.589527886	1.130396637	-0.393417457	-1.027792152	0.496021942	0.102604485	-0.634374695	-0.761907047	0.265885105	0.36848959	0.54566856	0.190423678	0.263907762
brain.GABA.neu	Mia3	106	64	60	9	48	1	1.425034027	0.751873534	1.231531133	0.798609403	1.255309031	0.32387137	0.087000038	0.210543269	0.835434405	0.711891174	0.922434443	0.624891135	0.061771615	-0.773662789	0.148771654	0.062762889	0.78607806	0.151159051
brain.GABA.neu	Rims1	340	441	150	52	202	12	4.363654253	4.621111494	2.888604647	4.400550991	5.141765468	3.096866237	-0.070555724	0.595164036	-0.012147378	-0.677867137	-0.082703101	-0.607311413	0.33285988	0.345007257	0.262304156	0.354041739	0.366962127	0.278996134
brain.GABA.neu	Armc9	17	89	9	13	17	6	0.305832964	0.957675341	0.253357603	1.160197439	0.516554337	1.515226054	0.276761779	0.271568792	-1.923554517	-1.918361531	-1.646792739	-2.19512331	-0.002596493	1.920958024	0.274165286	0.001181449	0.87406867	0.124749882
brain.GABA.neu	Lonrf2	35	64	43	9	16	4	0.521473902	0.709237303	0.870763025	0.867483314	0.474738033	1.060986209	0.29056759	-0.739685096	-0.734240957	0.296011728	-0.443673367	0.005444139	-0.515126343	0.219114614	-0.224558753	0.53726168	0.228530122	0.234208199
brain.GABA.neu	Utp25	42	22	25	2	30	1	0.612485856	0.296813762	0.562470278	0.257457241	0.79614962	0.326331152	-0.205225138	0.122899667	1.250343684	0.922218879	1.045118546	1.127444017	0.164062402	-1.086281281	-0.041162736	0.127031813	0.841096308	0.031871879
brain.GABA.neu	Ivns1abp	202	209	113	16	94	8	2.685262623	2.166248504	2.180187271	1.379118086	2.457322773	2.075236549	-0.651452761	0.300611129	0.961317201	0.009253311	0.30986444	0.660706072	0.476031945	-0.485285256	-0.175420816	0.418770146	0.426910377	0.154319477
brain.GABA.neu	Swt1	78	72	46	18	27	4	1.084764107	0.833046359	0.915859038	1.589019531	0.741214477	1.056886571	0.931668169	0.244183876	-0.550755509	0.136728784	0.38091266	-0.794939385	-0.343742146	0.207013363	0.587926022	0.301877335	0.181800931	0.516321734
brain.GABA.neu	Rnf2	140	92	64	10	47	1	1.844836916	1.011790558	1.334842	0.913399256	1.261048523	0.334530428	-0.147593162	0.466824302	1.014175769	0.399758305	0.866582607	0.547351467	0.307208732	-0.706967037	0.15961557	0.261723461	0.602293622	0.135982917
brain.GABA.neu	Eef1b2	539	420	258	35	268	33	6.884931372	4.376773093	4.923664748	2.943539791	6.865253112	8.363260688	-0.572315461	0.483709742	1.225890144	0.16986494	0.653574682	0.742180402	0.528012602	-0.697877542	-0.04430286	0.41569478	0.549426379	0.034878841
brain.GABA.neu	Ino80d	99	72	62	13	40	0	1.266788016	0.807628606	1.276627146	1.161837294	1.080664469	0.081992752	0.524644129	-0.011162106	0.12476708	0.660573315	0.649411208	0.135929186	-0.267903117	-0.392670197	0.256741011	0.292051601	0.428065044	0.279883355
brain.GABA.neu	Kif21b	87	116	91	12	46	5	1.165117004	1.295485479	1.792361555	1.053606861	1.256948886	1.372558666	-0.298156199	-0.621386846	0.145138195	0.468368843	-0.153018004	0.766525042	-0.161615324	-0.306753519	-0.459771523	0.174128106	0.33050337	0.495368524
brain.GABA.neu	Elk4	15	24	7	6	13	3	0.273035864	0.337810138	0.22466014	0.553451075	0.438661222	0.855184402	0.712243165	0.281346284	-1.019365325	-0.588468444	-0.30712216	-1.300711609	-0.21544844	0.803916885	0.496794724	0.142101383	0.530232204	0.327666413
brain.GABA.neu	Acbd3	107	124	64	10	46	8	1.381577869	1.33812171	1.291385841	0.88552172	1.202013742	2.121972418	-0.595609745	0.097396763	0.641717279	-0.051289229	0.046107534	0.544320516	0.346503254	-0.295214025	-0.249106491	0.388969475	0.331394418	0.279636107
brain.GABA.neu	Btg2	58	226	35	15	12	3	0.855184402	2.440104295	0.753513389	1.288926059	0.364867746	0.819927518	-0.920773309	0.182602391	-0.59186206	-1.69523776	-1.512635369	-0.774464451	0.55168785	1.14354991	-0.369085459	0.267248774	0.55395875	0.178792476
brain.GABA.neu	Ncstn	49	48	26	4	20	5	0.671520638	0.580508683	0.578868828	0.388645644	0.577228973	1.365179318	-0.578862301	0.214195268	0.788976393	-0.004081177	0.210114092	0.574781124	0.396528785	-0.392447608	-0.182333516	0.408241264	0.404039539	0.187719197
brain.GABA.neu	Copa	97	148	80	26	65	5	1.313523884	1.633295617	1.589019531	2.165428576	1.706269166	1.320083305	0.406866654	-0.274694423	-0.721210154	-0.039649077	-0.3143435	-0.446515731	-0.340780539	0.380429615	0.066086116	0.432849172	0.483210235	0.083940593
brain.GABA.neu	Vangl2	76	55	67	5	49	2	1.047047441	0.604286581	1.397976419	0.500155786	1.314343812	0.603466654	-0.272855377	-0.417013214	1.065877377	1.210035215	0.793022001	1.482890591	-0.072078919	-1.137956296	-0.344934295	0.046353911	0.731819041	0.221827048
brain.GABA.neu	Arl8a	106	131	68	10	40	5	1.411095259	1.420934389	1.33156229	0.913399256	1.060166281	1.284006494	-0.637522422	0.083695465	0.627497865	-0.093720022	-0.010024557	0.5438024	0.360608943	-0.266888921	-0.276913478	0.39872227	0.295096831	0.306180899
brain.GABA.neu	Ptp4a1	5	180	2	18	4	9	0.151686591	1.90305177	0.12872862	1.568521343	0.188583329	2.340073138	-0.278909649	0.236760712	-3.370239698	-3.885910058	-3.649149347	-3.607000409	0.25783518	3.628074878	-0.021074469	0.065993397	0.928612553	0.00539405
brain.GABA.neu	Prelid3b	40	49	18	9	27	4	0.593627523	0.608386219	0.454239845	0.820747446	0.740394549	1.049507224	0.431950882	0.386103721	-0.467380372	-0.421533211	-0.03542949	-0.853484093	-0.022923581	0.444456791	0.409027302	0.026156298	0.507134756	0.466708946
brain.GABA.neu	Surf2	36	54	19	7	19	3	0.525573539	0.648562667	0.433741657	0.655942015	0.583788393	0.781390925	0.016322305	0.277056635	-0.319675643	-0.580409972	-0.303353338	-0.596732278	0.130367165	0.450042808	0.14668947	0.179297572	0.618956337	0.201746091
brain.GABA.neu	Fam171a1	56	75	47	7	33	4	0.784670635	0.847805054	0.946196356	0.638723537	0.931437661	1.070005412	-0.408540952	-0.270052394	0.296895596	0.158407038	-0.111645356	0.566947991	0.069244279	-0.227651317	-0.339296673	0.108841749	0.357834146	0.533324106
brain.GABA.neu	Rexo4	22	65	13	4	10	3	0.349289123	0.770731867	0.32387137	0.428822092	0.328790935	0.88224201	-0.84584981	0.109000777	-0.295957516	-1.250808104	-1.141807326	-0.404958293	0.477425294	0.77338281	-0.368424517	0.294846638	0.477623042	0.22753032
brain.GABA.neu	Rpp38	12	42	5	6	5	2	0.215640937	0.528033322	0.174644561	0.606746364	0.202522097	0.567389843	0.200464582	0.304209369	-1.492462471	-1.596207258	-1.291997889	-1.79667184	0.051872393	1.544334865	0.252336976	0.028061213	0.835433005	0.136505782
brain.GABA.neu	Rbck1	16	31	9	5	11	2	0.269756154	0.412423542	0.274675719	0.506715206	0.34682934	0.591987668	0.297048438	-0.026073512	-0.909519254	-0.586397304	-0.612470816	-0.883445743	-0.161560975	0.747958279	0.135487463	0.15460281	0.715744949	0.129652241
brain.GABA.neu	Fign	238	311	153	17	194	5	3.071448484	3.276430364	3.022252833	1.483248881	4.99909808	1.384857579	-1.143364175	0.023294829	1.050158492	-0.116500512	-0.093205684	1.026863663	0.583329502	-0.46682899	-0.560034673	0.362272996	0.28992111	0.347805894
brain.GABA.neu	Suv39h2	15	28	7	7	6	1	0.264016661	0.388645644	0.214001082	0.639543464	0.223020285	0.344369558	0.718587065	0.303010882	-1.276413436	-0.860837252	-0.557826371	-1.579424317	-0.207788092	1.068625344	0.510798973	0.116263792	0.597928561	0.285807647
brain.GABA.neu	Hspa14	47	54	48	4	27	0	0.659221725	0.624784769	0.963414834	0.391105426	0.760892737	0.081992752	-0.675801731	-0.54739335	0.753206235	0.624797854	0.077404504	1.300599585	0.064204191	-0.689002045	-0.611597541	0.0470428	0.504835975	0.448121226
brain.GABA.neu	Rpap1	7	70	14	9	3	3	0.170544924	0.77319165	0.325511225	0.824847084	0.145127171	0.817467736	0.093300629	-0.932555479	-2.273974872	-1.248118764	-2.180674243	-1.341419393	-0.512928054	1.761046818	-0.419627425	0.190424568	0.653788727	0.155786704
brain.GABA.neu	H13	96	135	70	9	56	5	1.223331857	1.45373149	1.379938013	0.79942933	1.476689461	1.382397796	-0.862718412	-0.173787641	0.613773412	-0.07515736	-0.248945001	0.787561053	0.344465386	-0.269308026	-0.518253027	0.304290937	0.23789906	0.457810003
brain.GABA.neu	Bcl2l1	72	0	66	0	36	0	1.011790558	0.081992752	1.335661927	0.081992752	0.98801266	0.081992752	0	-0.400644209	3.625270489	4.025914699	3.625270489	4.025914699	-0.200322105	-3.825592594	-0.200322105	0.04739964	0.905200719	0.04739964
brain.GABA.neu	Brd3	157	170	129	22	113	6	2.027680753	1.747265542	2.506518424	1.853856119	2.89762385	1.607057936	0.085430399	-0.305854312	0.129301248	0.520585959	0.214731647	0.43515556	-0.195642356	-0.324943603	-0.110211957	0.310150606	0.515131067	0.174718327
brain.GABA.neu	Taf4	29	33	14	6	10	1	0.418982962	0.428822092	0.332890572	0.56493006	0.33699021	0.322231515	0.397693036	0.331843564	-0.431180692	-0.365331219	-0.033487655	-0.763024256	-0.032924736	0.398255955	0.3647683	0.041365385	0.500353615	0.458281
brain.GABA.neu	Psma7	465	637	232	55	276	33	5.846903134	6.55860022	4.521080336	4.639149899	6.89887014	8.366540398	-0.499527475	0.371005137	0.333812227	-0.536720384	-0.165715248	-0.037192909	0.435266306	0.101454079	-0.064261169	0.724259011	0.168813964	0.106927024
brain.GABA.neu	Ss18l1	28	91	16	5	11	2	0.391105426	0.967514472	0.378806514	0.460799265	0.34682934	0.610846001	-1.070144824	0.046096415	-0.236580864	-1.352822103	-1.306725688	-0.282677279	0.558120619	0.794701484	-0.512024205	0.299285049	0.426148514	0.274566436
brain.GABA.neu	Frmd4a	196	438	295	45	157	4	2.43846444	4.499762221	5.687017268	3.744608977	3.930732523	1.090503599	-0.265033692	-1.221699251	-0.618842142	0.337823417	-0.883875834	0.602857109	-0.47833278	0.140509363	-0.743366471	0.351145026	0.103148197	0.545706776
brain.GABA.neu	Nup160	52	84	13	17	15	1	0.696938391	0.960135124	0.331250717	1.488168446	0.43948115	0.35010905	0.632228472	1.073107548	-1.094434802	-1.535313878	-0.462206329	-2.16754235	0.220439538	1.31487434	0.85266801	0.092312064	0.550621571	0.357066364
brain.GABA.neu	Mga	123	116	95	19	64	4	1.570161198	1.221692002	1.812859743	1.612797429	1.685770978	1.143798888	0.400684627	-0.207354633	-0.038652565	0.569386694	0.362032061	0.168702068	-0.30401963	-0.265367065	0.096664997	0.456450504	0.398418123	0.145131374
brain.GABA.neu	Osbpl2	44	56	22	9	23	3	0.613305784	0.628884407	0.447680425	0.770731867	0.628884407	0.853544547	0.293434179	0.454137319	-0.329622487	-0.490325627	-0.036188308	-0.783759806	0.08035157	0.409974057	0.373785749	0.092987516	0.474445851	0.432566634
brain.GABA.neu	Fnbp4	183	200	94	12	64	15	2.32613437	2.080976042	1.853036192	1.057706499	1.594759023	3.862678539	-0.976321004	0.328043378	1.136995085	-0.167369297	0.160674081	0.808951707	0.652182191	-0.484812894	-0.324138813	0.446353474	0.331805932	0.221840595
brain.GABA.neu	Sephs1	35	56	32	3	19	1	0.495236221	0.631344189	0.67398042	0.307472819	0.55837064	0.323051442	-1.03796785	-0.444589844	0.687657954	0.094279948	-0.350309896	1.132247798	0.296689003	-0.390968951	-0.741278847	0.207629199	0.273608287	0.518762514
brain.GABA.neu	Olfm1	75	61	66	5	29	0	0.98801266	0.682999623	1.338941638	0.480477526	0.819107591	0.081992752	-0.507415831	-0.438491644	1.040060577	0.97113639	0.532644746	1.478552221	0.034462093	-1.005598483	-0.472953738	0.02277711	0.664632498	0.312590392
brain.GABA.neu	Tm9sf4	59	119	33	11	29	2	0.862563749	1.256128958	0.710877158	0.971614109	0.78631049	0.549351437	-0.370529238	0.279030806	-0.171752354	-0.821312399	-0.542281593	-0.450783161	0.324780022	0.496532377	-0.045749216	0.374575482	0.572661006	0.052763512
brain.GABA.neu	Ttc21b	37	73	40	20	25	1	0.528853249	0.855184402	0.838785851	1.712008658	0.689559043	0.35338876	1.001382554	-0.665435079	-1.694750646	-0.027933013	-0.693368092	-1.029315567	-0.833408817	0.86134183	0.167973737	0.447413919	0.462409703	0.090176378
brain.GABA.neu	Asxl1	124	202	89	29	76	4	1.625916269	2.135911185	1.766123875	2.490939801	1.99242387	1.142159033	0.221838497	-0.119333572	-0.615437192	-0.274265123	-0.393598695	-0.49610362	-0.170586035	0.444851157	0.051252463	0.255870229	0.667253728	0.076876043
brain.GABA.neu	Ogfr	21	68	15	4	15	1	0.332890572	0.772371722	0.336170283	0.418163034	0.424722455	0.322231515	-0.885229813	-0.014144182	-0.32901752	-1.20010315	-1.214247332	-0.314873337	0.435542815	0.764560335	-0.449686998	0.263998919	0.46342884	0.272572241
brain.GABA.neu	Camk1d	101	22	82	1	44	0	1.319263377	0.326331152	1.657073515	0.169724996	1.22251193	0.081992752	-0.943137663	-0.328904996	2.958461653	2.344228986	2.01532399	3.287366649	0.307116334	-2.65134532	-0.636021329	0.085441031	0.73761521	0.176943759
brain.GABA.neu	Commd7	58	75	58	2	25	3	0.839605779	0.812548171	1.170856496	0.232859415	0.714976796	0.801889113	-1.802994128	-0.479780264	1.85025288	0.527039017	0.047258753	2.330033145	0.661606932	-1.188645949	-1.141387196	0.221151915	0.397322512	0.381525574
brain.GABA.neu	Nudt5	29	34	29	1	16	2	0.430461947	0.434561585	0.636263754	0.147586953	0.487856873	0.595267378	-1.557995453	-0.56373923	1.544320516	0.550064293	-0.013674937	2.108059746	0.497128112	-1.047192404	-1.060867341	0.190822366	0.401964258	0.407213376
brain.GABA.neu	Ralgds	28	29	23	7	12	1	0.435381512	0.382086224	0.521473902	0.668240928	0.377986586	0.32059166	0.806470104	-0.260314904	-0.618088198	0.448696811	0.188381906	-0.357773294	-0.533392504	0.084695694	0.2730776	0.59853341	0.09503921	0.306427379
brain.GABA.neu	Sec61a2	54	119	47	11	24	4	0.771551795	1.348780768	1.016710123	1.016710123	0.701857956	1.048687296	-0.407747463	-0.398073493	-0.398073493	-0.407747463	-0.805820956	0	0.004836985	0.402910478	-0.402910478	0.00596674	0.49701663	0.49701663
brain.GABA.neu	Mtch2	108	152	54	20	67	7	1.34796084	1.584099966	1.079844542	1.696430036	1.721027861	1.825978583	0.098838551	0.319954953	-0.331723346	-0.552839749	-0.232884795	-0.6516783	0.110558201	0.442281547	0.209396752	0.145044486	0.580241889	0.274713625
brain.GABA.neu	Upf2	140	178	76	12	52	6	1.87353438	1.856315902	1.511126416	1.044587658	1.352880405	1.558682212	-0.829508681	0.310138094	0.842828888	-0.296817887	0.013320207	0.532690793	0.569823387	-0.2730055	-0.259685293	0.516839962	0.247620851	0.235539186
brain.GABA.neu	Scn1a	87	125	50	9	38	2	1.204473525	1.361079681	1.018349978	0.784670635	1.047867369	0.575589118	-0.794592412	0.242169222	0.618243566	-0.418518068	-0.176348846	0.376074344	0.518380817	-0.099862749	-0.276211595	0.579549249	0.111646456	0.308804294
brain.GABA.neu	Usp6nl	74	127	46	11	33	4	1.015890195	1.35452026	0.907659763	0.942096719	0.916678966	1.065085846	-0.523834889	0.162520965	0.108797389	-0.577558465	-0.415037499	-0.053723576	0.343177927	0.234380538	-0.180656962	0.452612694	0.309121299	0.238266007
brain.GABA.neu	Vps39	30	64	25	11	20	0	0.46243912	0.723176071	0.565749988	0.988832587	0.582148538	0.081992752	0.451379346	-0.290901199	-1.09646284	-0.354182294	-0.645083493	-0.80556164	-0.371140273	0.725322567	0.080239074	0.315407215	0.616402981	0.068189805
brain.GABA.neu	Ythdf1	71	81	37	19	26	1	0.986372805	0.86912317	0.804348896	1.654613732	0.725635854	0.331250717	0.92886191	0.294311601	-0.746289532	-0.111739223	0.182572378	-1.040601133	-0.317275154	0.429014378	0.611586755	0.23365542	0.315945113	0.450399466
brain.GABA.neu	Tsc1	101	36	49	2	45	4	1.285646349	0.432101802	0.983913022	0.227119923	1.217592365	1.101982585	-0.927916986	0.385891154	2.500967678	1.187159539	1.573050692	2.115076524	0.65690407	-1.844063608	-0.271012916	0.236980039	0.665251269	0.097768692
brain.GABA.neu	Tmem87a	50	55	39	2	29	10	0.678899985	0.643643102	0.796969548	0.236139125	0.79614962	2.566373133	-1.446623842	-0.231325546	1.523561956	0.30826366	0.076938114	1.754887502	0.607649148	-0.915912808	-0.838974694	0.257201999	0.387681947	0.355116055
brain.GABA.neu	Cers6	540	385	210	38	161	15	6.795559273	3.924173103	3.984847739	3.200997032	4.125055345	3.828241583	-0.293867344	0.770067689	1.08607095	0.022135917	0.792203606	0.316003261	0.531967517	-0.554103434	0.238100173	0.401736231	0.418453041	0.179810727
brain.GABA.neu	Mapre1	293	339	185	23	162	12	3.68393434	3.574064053	3.560945212	1.970285827	4.132434693	3.088666962	-0.859160555	0.048987109	0.902842413	-0.005305251	0.043681858	0.853855304	0.454073832	-0.448768581	-0.405086723	0.347170056	0.343113834	0.309716109
brain.GABA.neu	Celf2	3003	2256	2203	284	1284	65	37.50184484	23.1719716	41.99586757	23.42286942	32.72002755	16.4264279	0.015537022	-0.163285804	0.679043744	0.85786657	0.694580766	0.842329548	-0.089411413	-0.768455157	-0.073874391	0.095961664	0.824751931	0.079286405
brain.GABA.neu	Taf3	138	615	61	66	56	29	1.756284744	6.408553484	1.226611568	5.442678867	1.479969171	7.23914006	-0.235681838	0.517848305	-1.631790149	-2.385320292	-1.867471987	-2.149638454	0.376765071	2.008555221	0.141083233	0.149130995	0.795025498	0.055843507
brain.GABA.neu	Bbs5	11	30	7	8	10	0	0.225480068	0.379626441	0.21482101	0.728095636	0.298453617	0.081992752	0.939547483	0.069864807	-1.691128058	-0.821445382	-0.751580575	-1.760992865	-0.434841338	1.25628672	0.504706145	0.198030132	0.572122758	0.22984711
brain.GABA.neu	Rapgef1	66	66	54	8	30	0	0.949476066	0.777291287	1.079844542	0.716616651	0.811728243	0.081992752	-0.117253779	-0.185620092	0.405930068	0.474296381	0.288676289	0.591550161	-0.034183156	-0.440113225	-0.151436936	0.054628954	0.703355907	0.242015139
brain.GABA.neu	Ppig	268	372	106	51	121	14	3.362522753	3.795444483	2.133451403	4.285761139	3.058329644	3.563404995	0.175282597	0.656354782	-0.350007416	-0.831079601	-0.174724819	-1.006362197	0.240536092	0.590543508	0.415818689	0.192907549	0.473610007	0.333482444
brain.GABA.neu	Phospho2	6	31	8	7	17	2	0.136927896	0.401764484	0.218920647	0.649382595	0.523113757	0.577228973	0.692718681	-0.676991639	-2.245652328	-0.875942007	-1.552933647	-1.568660688	-0.68485516	1.560797167	0.007863521	0.303905189	0.692605365	0.003489446
brain.GABA.neu	Ubr3	242	347	125	36	90	6	3.064889064	3.585543038	2.363031108	3.055869861	2.334333645	1.587379676	-0.230608529	0.375196234	0.00425175	-0.601553013	-0.226356779	-0.370944484	0.302902381	0.298650631	0.072293852	0.449512192	0.443202524	0.107285284
brain.GABA.neu	Itch	190	156	138	23	103	5	2.432724947	1.646414457	2.698381463	1.927649596	2.688542333	1.35779997	0.22751527	-0.1495211	0.335730388	0.712766757	0.563245658	0.485251487	-0.188518185	-0.524248573	0.038997085	0.250767826	0.697358057	0.051874116
brain.GABA.neu	Dynlrb1	226	466	118	56	137	26	2.868926387	4.829373083	2.292517341	4.728521999	3.541266952	6.671750217	-0.030446612	0.323578304	-0.720878358	-1.074903273	-0.751324969	-1.044456662	0.177012458	0.897890816	0.146565846	0.144917669	0.735090885	0.119991446
brain.GABA.neu	Map1lc3a	137	182	42	13	60	9	1.780062642	1.929289451	0.886341647	1.149538381	1.57590069	2.372050311	-0.747014971	1.005993203	0.630873377	-1.122134797	-0.116141595	-0.375119826	0.876504087	0.24563071	0.129489116	0.700293497	0.196249614	0.103456889
brain.GABA.neu	Pigu	28	78	17	13	22	3	0.427182237	0.853544547	0.410783687	1.170036569	0.65102245	0.857644184	0.455015266	0.056472769	-1.453630057	-1.05508756	-0.998614791	-1.510102826	-0.199271249	1.254358809	0.255744018	0.116575565	0.733811766	0.149612669
brain.GABA.neu	Trp53inp2	43	55	29	10	32	1	0.637083682	0.664961217	0.65102245	0.904380053	0.90847969	0.300913399	0.443658971	-0.031224409	-0.505446287	-0.030562907	-0.061787316	-0.474221878	-0.23744169	0.268004597	0.206217281	0.333643172	0.376588895	0.289767933
brain.GABA.neu	Ttbk2	43	166	30	22	22	1	0.632164117	1.780062642	0.65102245	1.861235467	0.637083682	0.332890572	0.064332572	-0.042408147	-1.557889532	-1.451148813	-1.493556961	-1.515481385	-0.053370359	1.504519173	0.010962212	0.03401874	0.958993849	0.006987411
brain.GABA.neu	Tlk1	140	148	120	20	72	9	1.812039816	1.593119168	2.403207556	1.726767354	1.840737279	2.337613355	0.116219535	-0.407346598	0.069540933	0.593107067	0.185760469	0.476887532	-0.261783067	-0.331324	-0.145563531	0.354397572	0.448540934	0.197061494
brain.GABA.neu	Ncoa6	144	81	87	9	71	7	1.841557206	0.921598531	1.739066267	0.793689838	1.828438366	1.856315902	-0.215563083	0.082613307	1.214278975	0.916102585	0.998715892	1.131665668	0.149088195	-1.06519078	-0.066474888	0.116406594	0.831690468	0.051902938
brain.GABA.neu	Ggt7	20	34	11	6	8	3	0.301733327	0.427182237	0.281235139	0.524753612	0.279595284	0.868303242	0.296788533	0.10149719	-0.798366139	-0.603074796	-0.501577606	-0.899863329	-0.097645671	0.700720467	0.199142861	0.097889514	0.702470321	0.199640165
brain.GABA.neu	Ubr1	140	242	70	17	70	12	1.793181483	2.601630016	1.422574244	1.493907939	1.875174235	3.09932602	-0.800324562	0.334017558	0.263430261	-0.870911858	-0.536894301	-0.070587296	0.56717106	0.303740799	-0.233153502	0.513711488	0.275111247	0.211177264
brain.GABA.neu	Ccndbp1	46	65	14	5	23	1	0.650202522	0.78631049	0.358308326	0.482937308	0.636263754	0.319771732	-0.703263181	0.859687586	0.429053232	-1.133897536	-0.274209949	-0.430634354	0.781475384	0.352422152	0.078212203	0.644723295	0.290751028	0.064525678
brain.GABA.neu	Dcaf17	63	13	35	1	13	1	0.862563749	0.214001082	0.780570998	0.181203982	0.405044194	0.346009413	-0.240003437	0.144101226	2.25101643	1.866911767	2.011012993	2.106915204	0.192052332	-2.058964098	-0.047951106	0.083538514	0.895603816	0.02085767
brain.GABA.neu	Kcnq2	62	69	64	11	41	2	0.89864056	0.76663223	1.281546711	0.955215559	1.11674128	0.575589118	0.317291685	-0.51206998	-0.088082157	0.741279508	0.229209528	0.423987823	-0.414680832	-0.326598676	-0.097389148	0.49445133	0.38942516	0.11612351
brain.GABA.neu	Trpc4ap	88	208	52	25	58	12	1.171676424	2.209704662	1.089683672	2.140010823	1.498827504	3.078007904	-0.046235466	0.104664812	-0.86904389	-1.019944168	-0.915279357	-0.973708702	0.075450139	0.944494029	0.029214673	0.071914887	0.900239308	0.027845805
brain.GABA.neu	Ppdpf	246	388	132	42	161	23	3.179678916	3.937291943	2.5803119	3.650317312	4.013545203	5.860841902	-0.109181811	0.301335625	-0.199140789	-0.609658225	-0.3083226	-0.500476414	0.205258718	0.404399507	0.096076907	0.290843843	0.573018812	0.136137345
brain.GABA.neu	Fbh1	35	70	29	8	11	3	0.546071727	0.787950345	0.621505059	0.728095636	0.373886948	0.826486939	-0.113976754	-0.186675671	-0.415037499	-0.342338583	-0.529014254	-0.228361828	-0.036349458	0.378688041	-0.150326213	0.064293936	0.669813136	0.265892928
brain.GABA.neu	Gmeb2	99	57	52	6	29	2	1.347140913	0.675620275	1.083124252	0.549351437	0.816647808	0.614125711	-0.298483242	0.314702014	1.29409948	0.680914224	0.995616238	0.979397466	0.306592628	-0.987506852	0.008109386	0.23544044	0.758332152	0.006227408
brain.GABA.neu	Tubgcp4	32	27	23	6	21	3	0.45915941	0.332070645	0.528853249	0.569029698	0.642823174	0.792049983	0.777013755	-0.203872333	-0.309508836	0.671377253	0.467504919	-0.105636502	-0.490443044	-0.180934208	0.286570711	0.511972532	0.188876865	0.299150603
brain.GABA.neu	Rsu1	22	47	19	8	10	2	0.375526803	0.607566291	0.463259048	0.717436579	0.314852167	0.569029698	0.239809474	-0.302903269	-0.933935419	-0.391222675	-0.694125944	-0.631032149	-0.271356372	0.662579047	-0.031546897	0.281057837	0.686267408	0.032674754
brain.GABA.neu	Trdmt1	2	38	8	5	2	5	0.103310867	0.466538758	0.229579705	0.491956511	0.127088765	1.304504682	0.076533848	-1.152003093	-2.251538767	-1.023001825	-2.175004919	-1.099535674	-0.614268471	1.637270296	-0.537734623	0.220225265	0.586988103	0.192786632
brain.GABA.neu	Vim	118	106	44	29	57	8	1.566881488	1.161837294	0.932257588	2.44502386	1.520145619	2.151489808	1.073440499	0.749095524	-0.641952479	-0.317607504	0.43148802	-1.391048003	-0.162172488	0.479779992	0.911268012	0.104410474	0.308893679	0.586695847
brain.GABA.neu	Metap1d	49	47	49	8	14	5	0.672340565	0.542792017	1.032288746	0.740394549	0.43620144	1.267607943	0.447894771	-0.618582468	-0.139102078	0.927375161	0.308792693	0.47948039	-0.533238619	-0.394136541	-0.085343849	0.526541533	0.389186475	0.084271992
brain.GABA.neu	Dlx1	257	501	190	85	148	27	3.34038471	5.145865106	3.694593398	7.046457093	3.785605352	6.912808908	0.453484425	-0.145401333	-1.076883797	-0.477998039	-0.623399372	-0.931482464	-0.299442879	0.777440918	0.154041546	0.243266483	0.631590634	0.125142883
brain.GABA.neu	Dlx2	230	111	126	5	96	8	2.961578196	1.239730408	2.456502845	0.489496728	2.485200308	2.016201768	-1.340655303	0.269760269	2.596995056	0.986579484	1.256339753	2.327234787	0.805207786	-1.79178727	-0.535447517	0.257054285	0.572009615	0.1709361
brain.GABA.neu	Cacnb2	154	117	69	11	79	0	2.043259376	1.244649973	1.43405323	0.987192732	2.103114085	0.081992752	-0.334336399	0.510773779	1.049468676	0.204358499	0.715132278	0.538694897	0.422555089	-0.626913587	0.08821869	0.371415822	0.551042058	0.07754212
brain.GABA.neu	Nsun6	28	27	34	6	11	2	0.431281875	0.354208688	0.705957593	0.591167741	0.394385136	0.590347813	0.738967947	-0.710950438	-0.45493646	0.994981925	0.284031487	0.256013978	-0.724959193	-0.270022733	0.014008754	0.718499395	0.267616677	0.013883929
brain.GABA.neu	Arl5b	131	84	65	10	70	4	1.686590905	0.869943097	1.348780768	0.942096719	1.757924599	1.076564832	0.114954142	0.32245421	0.840162996	0.632662928	0.955117138	0.517708786	0.103750034	-0.736412962	0.218704176	0.097982105	0.695472465	0.20654543
brain.GABA.neu	Arfrp1	45	61	28	2	23	2	0.656761942	0.727275709	0.581328611	0.232859415	0.622324986	0.57148948	-1.643043175	0.176016615	1.495911313	-0.323148477	-0.147131862	1.319894698	0.909529895	-0.586381418	-0.73351328	0.407966207	0.263019175	0.329014618
brain.GABA.neu	Abhd16b	0	37	0	6	0	0	0.081992752	0.466538758	0.081992752	0.556730785	0.081992752	0.081992752	0.254982922	0	-2.763411574	-2.508428653	-2.508428653	-2.763411574	-0.127491461	2.635920114	0.127491461	0.044100912	0.911798176	0.044100912
brain.GABA.neu	Acp2	20	28	24	7	15	1	0.332070645	0.355028615	0.528853249	0.635443827	0.450140208	0.359948181	0.839829285	-0.671377253	-0.936274402	0.574932136	-0.096445117	-0.26489715	-0.755603269	0.180671133	0.084226016	0.740424262	0.177041704	0.082534034
brain.GABA.neu	Skida1	40	15	34	2	38	1	0.633803972	0.239418835	0.709237303	0.251717748	1.067545629	0.34682934	0.072270286	-0.162231719	1.332229759	1.566731764	1.404500045	1.494461477	-0.117251003	-1.449480761	-0.044980716	0.07274933	0.899342022	0.027908648
brain.GABA.neu	Map3k20	87	38	36	5	9	0	1.150358308	0.464898903	0.793689838	0.530493104	0.301733327	0.081992752	0.190416977	0.535436056	1.116677392	0.771658312	1.307094369	0.581241335	0.17250954	-0.944167852	0.362926517	0.116591703	0.638122032	0.245286265
brain.GABA.neu	Mllt10	154	167	135	17	93	4	1.966186189	1.744805759	2.671323855	1.447991998	2.453223135	1.071645267	-0.269012808	-0.442154945	0.441346316	0.614488453	0.172333508	0.883501261	-0.086571069	-0.527917384	-0.355583876	0.08924187	0.544204147	0.366553983
brain.GABA.neu	Dnajc1	324	285	161	28	108	8	4.091438317	2.964857907	3.137042685	2.393368426	2.784473853	2.095734737	-0.308920467	0.383202942	0.773565605	0.081442196	0.464645138	0.390362663	0.346061704	-0.4275039	0.037141237	0.426864171	0.527322428	0.045813401
brain.GABA.neu	Commd3	104	206	61	25	80	7	1.340581493	2.157229301	1.210213017	2.078516259	2.105573867	1.798920975	-0.053625501	0.147597914	-0.632695112	-0.833918527	-0.686320613	-0.780293026	0.100611708	0.733306819	0.046986207	0.114214062	0.832447359	0.053338579
brain.GABA.neu	Sp3	265	287	116	40	85	16	3.358423115	2.967317689	2.23676227	3.502730359	2.190846329	4.170971286	0.239320539	0.586372071	-0.060695932	-0.407747463	0.178624608	-0.647068003	0.173525766	0.234221698	0.412846305	0.211463665	0.285429535	0.5031068
brain.GABA.neu	Scand1	262	181	123	21	134	10	3.314966957	1.89977206	2.421245962	1.7907217	3.482232171	2.626227841	-0.085285188	0.453244847	0.888453347	0.349923312	0.803168159	0.4352085	0.269265018	-0.61918833	0.18397983	0.251078597	0.577367749	0.171553653
brain.GABA.neu	Bmi1	57	75	52	8	27	4	0.807628606	0.846985127	1.060986209	0.720716289	0.774831505	1.099522802	-0.232905184	-0.393641988	0.164260559	0.324997363	-0.068644625	0.557902547	-0.080368402	-0.244628961	-0.313273586	0.125915808	0.383268205	0.490815987
brain.GABA.neu	Frmd5	1449	1092	882	163	445	33	18.28520359	11.32565881	16.57975435	13.23281022	11.37485446	8.315704892	0.224524502	0.141254058	0.466557214	0.549827658	0.691081716	0.325303156	-0.041635222	-0.508192436	0.18288928	0.056823064	0.693572661	0.249604275
brain.GABA.neu	Ola1	152	248	82	30	65	13	1.999803217	2.610649219	1.65871337	2.566373133	1.712008658	3.357603188	-0.024677679	0.269793438	-0.359872899	-0.654344016	-0.384550578	-0.629666337	0.147235558	0.507108458	0.12255788	0.189516282	0.652731652	0.157752067
brain.GABA.neu	Cnbd2	12	140	6	26	6	4	0.220560502	1.571801053	0.182023909	2.266279661	0.235319198	1.039668093	0.527907279	0.277046496	-3.361079538	-3.110218755	-2.833172259	-3.638126034	-0.125430391	3.235649147	0.402476887	0.033327623	0.859731802	0.106940575
brain.GABA.neu	Pip4k2a	112	80	34	7	36	0	1.476689461	0.88224201	0.723995999	0.663321362	0.972434037	0.081992752	-0.41146647	1.028312838	1.154586573	-0.285192735	0.743120103	0.126273735	0.719889654	-0.434696919	0.308423184	0.492060733	0.297125099	0.210814167
brain.GABA.neu	Sp9	420	31	197	9	137	2	5.254095538	0.400944557	3.824961873	0.79614962	3.469933258	0.584608321	0.98963683	0.457997067	2.722330947	3.253970711	3.711967777	2.26433388	-0.265819882	-2.988150829	0.723816949	0.066826061	0.751209236	0.181964703
brain.GABA.neu	Cir1	145	255	74	11	61	6	1.847296699	2.713140158	1.45045178	0.999491645	1.568521343	1.548843082	-1.440697166	0.348913266	0.886149188	-0.903461244	-0.554547978	0.537235922	0.894805216	0.008656028	-0.54589195	0.617382443	0.005972339	0.376645218
brain.GABA.neu	Sptan1	358	293	245	37	159	9	4.536658959	3.123103918	4.761319099	3.067348846	4.064380709	2.293337269	-0.025988322	-0.06973111	0.564637958	0.608380746	0.538649636	0.634369068	-0.021871394	-0.586509352	-0.047859716	0.033328323	0.893741526	0.072930151
brain.GABA.neu	Arfgap2	35	62	9	6	8	4	0.543611945	0.682999623	0.248438038	0.587888031	0.291894197	1.074924977	-0.216343377	1.129691077	-0.112964249	-1.458998702	-0.329307625	-1.242655325	0.673017227	0.785981475	0.45667385	0.351321642	0.410290096	0.238388262
brain.GABA.neu	Cstpp1	120	113	68	27	44	7	1.574260835	1.177415916	1.385677506	2.318755022	1.163477149	1.856315902	0.977726371	0.184083064	-0.558675809	0.234967497	0.419050562	-0.742758874	-0.396821653	0.161854156	0.580904718	0.348217299	0.142029591	0.50975311
brain.GABA.neu	Set	551	104	340	8	319	11	6.950525574	1.179875699	6.509404569	0.733015201	7.99921287	2.861547039	-0.686719856	0.094596491	3.245207051	2.463890704	2.558487195	3.15061056	0.390658173	-2.854548877	-0.296061682	0.110315879	0.806080841	0.08360328
brain.GABA.neu	Pkn3	1	492	0	43	0	34	0.09265181	5.113887932	0.081992752	3.574064053	0.081992752	8.436234237	-0.516855055	0.176322773	-5.269602526	-5.962780354	-5.786457581	-5.445925299	0.346588914	5.61619144	-0.170266141	0.056511705	0.915726213	0.027762082
brain.GABA.neu	Prpf6	131	233	55	25	66	7	1.77104344	2.374510093	1.09706302	2.144930388	1.773503222	1.814499598	-0.146699062	0.690953196	-0.276331228	-1.113983486	-0.42303029	-0.967284425	0.418826129	0.695157357	0.272127067	0.302159253	0.501516532	0.196324216
brain.GABA.neu	Epb41l1	82	42	65	10	33	1	1.065085846	0.499335859	1.256948886	0.870763025	0.938817009	0.32059166	0.802269633	-0.238956266	0.290617665	1.331843564	1.092887298	0.529573931	-0.52061295	-0.811230614	0.281656683	0.322660595	0.502776876	0.174562529
brain.GABA.neu	Aar2	14	36	15	7	8	2	0.254997458	0.440301077	0.367327528	0.709237303	0.289434414	0.584608321	0.687778045	-0.526584152	-1.475785552	-0.261423356	-0.788007508	-0.9492014	-0.607181098	0.868604454	0.080596946	0.390123314	0.558091893	0.051784794
brain.GABA.neu	Dlgap4	274	174	169	22	118	4	3.426477099	1.868614814	3.169019859	1.928469523	3.085387252	1.132319903	0.045487136	0.112689345	0.829269698	0.76206749	0.874756834	0.716580354	0.033601104	-0.795668594	0.07908824	0.03699104	0.875941697	0.087067264
brain.GABA.neu	Myt1	82	152	77	20	61	8	1.11346157	1.585739821	1.504566996	1.721027861	1.625096341	2.036699956	0.118114372	-0.434296583	-0.628218687	-0.075807732	-0.510104315	-0.193922104	-0.276205478	0.352013209	-0.158091106	0.351268012	0.447677509	0.201054479
brain.GABA.neu	Pcmtd2	51	92	53	10	36	4	0.710057231	1.029009036	1.090503599	0.899460488	0.99785179	1.101982585	-0.194123838	-0.618987316	-0.341124596	0.083738882	-0.535248434	0.27786272	-0.212431739	0.128692857	-0.406555577	0.284121134	0.17212287	0.543755996
brain.GABA.neu	Gpr158	104	121	42	4	25	1	1.34140142	1.309424247	0.926518096	0.397664846	0.671520638	0.318131877	-1.71930766	0.533849976	1.754116096	-0.49904154	0.034808436	1.22026612	1.126578818	-0.627537278	-0.592728842	0.480039733	0.26739614	0.252564127
brain.GABA.neu	Nup188	18	53	19	5	13	6	0.301733327	0.601826799	0.46243912	0.492776439	0.380446369	1.557042357	-0.288415072	-0.615989396	-0.707659225	-0.3800849	-0.996074297	-0.091669828	-0.163787162	0.543872063	-0.452202234	0.141212695	0.468911229	0.389876076
brain.GABA.neu	Pdss1	37	72	34	8	28	4	0.511634771	0.794509765	0.741214477	0.76991194	0.793689838	1.062626064	-0.045371508	-0.534776744	-0.589579129	-0.100173893	-0.634950637	-0.054802385	-0.244702618	0.344876511	-0.290074126	0.278180768	0.392059609	0.329759623
brain.GABA.neu	Manbal	38	45	21	8	28	2	0.537052525	0.527213394	0.471458323	0.728095636	0.77647136	0.588707958	0.465740939	0.187932951	-0.43906477	-0.161256781	0.026676169	-0.626997721	-0.138903994	0.300160776	0.326836945	0.181360077	0.391905084	0.426734839
brain.GABA.neu	Ambra1	277	216	145	25	89	4	3.469933258	2.33269379	2.875485807	2.135911185	2.300716617	1.074924977	-0.12714528	0.271102197	0.700056255	0.301808778	0.572910975	0.428954058	0.199123738	-0.500932517	0.071978458	0.257920706	0.648847141	0.093232153
brain.GABA.neu	Blcap	50	46	28	1	28	5	0.678899985	0.539512307	0.609206146	0.176284416	0.787130418	1.365999246	-1.613750924	0.156268557	1.945294108	0.175274627	0.331543184	1.789025551	0.885009741	-1.060284367	-0.728741184	0.330964121	0.396510985	0.272524894
brain.GABA.neu	Mtx2	137	191	77	13	70	6	1.755464817	2.035880028	1.563601778	1.125760483	1.851396337	1.560322068	-0.854752636	0.166979952	0.64095317	-0.380779418	-0.213799466	0.473973218	0.510866294	-0.130086876	-0.343886342	0.518730501	0.132089416	0.349180082
brain.GABA.neu	Ptpa	48	52	22	2	26	2	0.708417376	0.562470278	0.486217018	0.2443384	0.759252882	0.600186943	-1.202896246	0.542999208	1.535718982	-0.210176472	0.332822736	0.992719774	0.872947727	-0.662771255	-0.329948519	0.46790102	0.355246181	0.176852799
brain.GABA.neu	Nnat	1985	1171	1015	265	504	158	24.65768026	11.84467293	19.23631951	21.8699267	12.80070842	39.69187124	0.884710023	0.358204286	0.173088696	0.699594433	1.057798719	-0.185115591	-0.263252868	-0.436341564	0.621457155	0.199275237	0.330298656	0.470426107
brain.GABA.neu	Mdk	83	135	26	15	35	7	1.057706499	1.428313737	0.556730785	1.306964464	1.001951427	1.875994162	-0.128092995	0.925887586	-0.305280564	-1.359261144	-0.433373558	-1.23116815	0.52699029	0.832270854	0.398897296	0.299739931	0.47337648	0.226883588
brain.GABA.neu	Sema6d	491	27	306	5	202	4	6.193732474	0.352568833	6.024827405	0.503435496	5.218018727	1.159377511	0.513901996	0.039889157	3.620930223	4.094943062	4.134832219	3.581041066	-0.237006419	-3.857936642	0.276895577	0.054212069	0.882451747	0.063336184
brain.GABA.neu	Ctnnbl1	78	75	36	5	30	2	1.040488021	0.8789623	0.711697086	0.514094554	0.813368098	0.5780489	-0.773767558	0.547925121	1.017154721	-0.304537958	0.243387163	0.4692296	0.66084634	-0.356308382	-0.112921218	0.584780471	0.315295963	0.099923566
brain.GABA.neu	Slc24a5	64	26	41	6	35	1	0.919138748	0.361588036	0.851084764	0.591167741	0.942096719	0.34026992	0.709220604	0.110979834	0.636715114	1.234955883	1.345935717	0.525735279	-0.299120385	-0.935835498	0.410100219	0.181829899	0.568877558	0.249292543
brain.GABA.neu	Rprd1b	37	55	33	4	18	3	0.507535134	0.617405421	0.68381955	0.43292173	0.514914482	0.837145996	-0.512111935	-0.430107974	0.22940148	0.147397519	-0.282710455	0.659509454	0.041001981	-0.188399499	-0.471109955	0.058531494	0.268945645	0.672522862
brain.GABA.neu	Ntmt1	46	31	24	2	15	3	0.65430216	0.387005789	0.528853249	0.264016661	0.427182237	0.834686214	-0.551726171	0.307089586	1.309328058	0.450512301	0.757601887	1.002238472	0.429407879	-0.87992018	-0.122318293	0.299939911	0.614621187	0.085438902
brain.GABA.neu	Agps	106	88	64	2	44	3	1.369278956	0.990472442	1.311884029	0.23449927	1.220872075	0.832226431	-2.078533403	0.061776198	2.545761051	0.40545145	0.467227648	2.483984853	1.0701548	-1.475606251	-1.008378602	0.301100943	0.415179592	0.283719465
brain.GABA.neu	Abi1	164	294	93	17	69	6	2.131811548	2.965677834	1.801380758	1.420934389	1.791541628	1.529984749	-1.061521943	0.242976753	0.585239969	-0.719258728	-0.476281975	0.342263215	0.652249348	0.06700938	-0.409272595	0.577962999	0.05937751	0.362659491
brain.GABA.neu	Prkra	42	125	22	9	21	5	0.625604697	1.35452026	0.500155786	0.818287663	0.569849625	1.316803595	-0.727101966	0.322873814	-0.387356759	-1.437332539	-1.114458725	-0.710230573	0.52498789	0.912344649	-0.202114076	0.32022262	0.556495491	0.123281889
brain.GABA.neu	Fkbp7	28	75	16	9	10	4	0.422262672	0.854364474	0.371427166	0.819107591	0.34026992	1.050327151	-0.060798694	0.185061382	-0.955912246	-1.201772322	-1.01671094	-1.140973628	0.122930038	1.078842284	0.062131344	0.09726219	0.85357952	0.049158291
brain.GABA.neu	Plekha3	23	50	11	3	17	2	0.365687673	0.632164117	0.303373182	0.34354963	0.484577163	0.565749988	-0.879780616	0.269518439	0.090093466	-1.059205589	-0.78968715	-0.179424973	0.574649528	0.484556062	-0.305131088	0.421193344	0.355158715	0.223647941
brain.GABA.neu	Usp20	13	14	12	5	2	2	0.238598908	0.23121956	0.3337105	0.496876076	0.133648186	0.594447451	1.103622631	-0.484009641	-1.058298641	0.529333632	0.045323991	-0.574288999	-0.793816136	0.264482504	0.309806495	0.580230361	0.193320307	0.226449333
brain.GABA.neu	Phf21a	286	177	297	42	107	9	3.588002821	1.841557206	5.716534658	3.546186517	2.841868779	2.330234007	0.945342205	-0.671959831	0.016912605	1.634214642	0.96225481	0.688872437	-0.808651018	-0.825563624	0.136691187	0.456631293	0.46618155	0.077187157
brain.GABA.neu	Nxph2	58	68	59	17	11	5	0.821567373	0.803528968	1.131499975	1.411095259	0.344369558	1.395516636	0.812393443	-0.461785758	-0.780364589	0.493814613	0.032028854	-0.31857883	-0.637089601	0.143274988	0.175303842	0.666642928	0.149921231	0.183435841
brain.GABA.neu	Mafb	103	82	55	7	45	4	1.448811925	0.851904692	1.138059396	0.693658681	1.224971713	1.050327151	-0.296466086	0.348294472	1.062572471	0.417811914	0.766106386	0.714277999	0.322380279	-0.740192193	0.025914193	0.296172925	0.680019532	0.023807543
brain.GABA.neu	Spopl	77	35	69	8	32	0	1.041307948	0.428822092	1.356160115	0.737114839	0.874862662	0.081992752	0.781510169	-0.381130738	0.498435476	1.661076383	1.279945645	0.879566214	-0.581320453	-1.07975593	0.200189716	0.312325279	0.580119055	0.107555667
brain.GABA.neu	Cops2	149	212	79	29	76	7	1.894032568	2.203965169	1.563601778	2.348272413	2.049818796	1.871074597	0.091498354	0.276588008	-0.310138641	-0.495228294	-0.218640286	-0.586726649	0.092544827	0.402683468	0.184043181	0.136241297	0.59281669	0.270942013
brain.GABA.neu	Zhx3	76	122	41	11	31	4	1.012610485	1.329922435	0.79942933	0.990472442	0.851084764	1.056886571	-0.425153365	0.341036918	0.031890587	-0.734299696	-0.393262778	-0.309146331	0.383095141	0.351204554	-0.042058224	0.493451708	0.452374537	0.054173755
brain.GABA.neu	Cry2	25	53	14	0	9	2	0.371427166	0.576409045	0.349289123	0.081992752	0.280415211	0.602646726	-2.813524689	0.08865762	2.17951105	-0.722671259	-0.634013639	2.09085343	1.451091155	-0.728419896	-1.362433535	0.409687707	0.205655362	0.384656931
brain.GABA.neu	Ptprt	574	278	321	64	104	3	7.22274151	2.868926387	6.173234286	5.200800249	2.665584362	0.854364474	0.858222678	0.226519994	0.473812911	1.105515595	1.332035589	0.247292917	-0.315851342	-0.789664253	0.542371336	0.191670518	0.47919808	0.329131402
brain.GABA.neu	Ift52	29	46	22	8	16	2	0.433741657	0.53869238	0.517374264	0.741214477	0.496876076	0.563290205	0.460429402	-0.254372283	-0.77305505	-0.058253365	-0.312625648	-0.518682767	-0.357400842	0.415654208	0.10302856	0.407952892	0.474445821	0.117601287
brain.GABA.neu	Fubp3	40	68	46	9	29	3	0.543611945	0.765812302	0.959315197	0.832226431	0.804348896	0.842885489	0.119985272	-0.819427754	-0.614398952	0.325014075	-0.49441368	0.205028802	-0.469706513	0.144692439	-0.349721241	0.487186677	0.150077179	0.362736144
brain.GABA.neu	Oser1	53	84	20	2	20	1	0.719896361	0.948656139	0.473098178	0.23121956	0.569029698	0.332070645	-2.036621797	0.605649621	1.638525777	-1.00374564	-0.39809602	1.032876156	1.321135709	-0.317390068	-0.715486088	0.561227294	0.134829426	0.30394328
brain.GABA.neu	Zfp385b	63	129	61	5	64	1	0.904380053	1.496367721	1.269247798	0.501795641	1.67839163	0.325511225	-1.576292906	-0.488972681	0.849829233	-0.237490993	-0.726463673	1.338801913	0.543660113	-0.30616912	-1.032632793	0.288802698	0.16264292	0.548554382
brain.GABA.neu	Cacna1b	85	49	103	4	61	1	1.120840918	0.582968466	2.041619521	0.427182237	1.5791804	0.372247093	-0.448566187	-0.865132499	1.391657965	1.808224277	0.943091778	2.256790465	-0.208283156	-1.599941121	-0.656849343	0.084493686	0.649043951	0.266462364
brain.GABA.neu	Ext2	55	44	35	5	22	1	0.791230055	0.520653974	0.765812302	0.496876076	0.674800348	0.32715108	-0.067438798	0.047106392	0.671211149	0.556665958	0.60377235	0.624104756	0.057272595	-0.613938553	-0.010166203	0.084054152	0.901025771	0.014920077
brain.GABA.neu	Serinc3	70	103	37	5	38	5	0.956855414	1.107722077	0.833046359	0.502615569	1.026549253	1.33156229	-1.140068696	0.199904159	0.928845582	-0.411127273	-0.211223114	0.728941423	0.669986427	-0.258859155	-0.470082268	0.478928507	0.185041105	0.336030388
brain.GABA.neu	Trpm7	228	326	103	48	98	15	2.870566242	3.451074925	2.035880028	4.005345927	2.531116249	3.928272741	0.214881053	0.4956828	-0.4805915	-0.761393248	-0.265710448	-0.976274301	0.140400874	0.620992374	0.355281926	0.125731168	0.556108337	0.318160495
brain.GABA.neu	Nup214	49	60	27	9	20	2	0.700218101	0.699398173	0.572309408	0.821567373	0.576409045	0.585428248	0.232264862	0.291009033	-0.230574534	-0.289318705	0.001690328	-0.521583567	0.029372086	0.259946619	0.261636948	0.053311161	0.471810423	0.474878416
brain.GABA.neu	Sppl2a	61	65	64	9	64	5	0.900280415	0.739574622	1.289745986	0.819107591	1.732506846	1.31844345	0.147357245	-0.518640616	0.136321471	0.802319332	0.283678716	0.654962088	-0.33299893	-0.469320402	-0.185641686	0.337056751	0.475039392	0.187903857
brain.GABA.neu	Ube2e3	283	483	199	48	182	22	3.516669126	5.013856775	3.906954625	3.99796658	4.656368377	5.705055673	-0.326654373	-0.151834898	-0.18505681	-0.359876285	-0.511711183	-0.033221912	0.087409737	0.272466547	-0.239244635	0.145896654	0.454777221	0.399326125
brain.GABA.neu	Ap4e1	40	53	20	12	19	2	0.586248176	0.627244552	0.478837671	1.049507224	0.532952887	0.614125711	0.742612157	0.291974873	-0.840128663	-0.389491379	-0.097516506	-1.132103536	-0.225318642	0.614810021	0.517293515	0.165990099	0.452924691	0.381085209
brain.GABA.neu	Hsd17b12	236	163	123	20	99	4	3.059969499	1.77432315	2.359751398	1.735786556	2.647545957	1.089683672	-0.03167923	0.374882394	0.817927717	0.411366093	0.786248487	0.443045323	0.203280812	-0.614646905	0.171601582	0.205431827	0.621150789	0.173417384
brain.GABA.neu	Ttc17	107	66	58	11	43	0	1.385677506	0.750233679	1.150358308	0.965874617	1.186435119	0.081992752	0.364495891	0.268508238	0.520683707	0.61667136	0.885179598	0.25217547	-0.047993827	-0.568677534	0.316502064	0.051430769	0.609401767	0.339167464
brain.GABA.neu	Lrrc4c	169	235	164	21	148	13	2.190846329	2.477820961	3.132943048	1.834997786	3.784785425	3.410078549	-0.433293624	-0.51603025	0.255709971	0.338446597	-0.177583653	0.771740221	-0.041368313	-0.297078284	-0.474661937	0.050876742	0.365361169	0.58376209
brain.GABA.neu	Snrnp200	107	173	67	23	68	7	1.45373149	1.742345977	1.313523884	1.927649596	1.713648513	1.832538004	0.145811698	0.146318388	-0.407082003	-0.407588694	-0.261270305	-0.553400391	0.000253345	0.407335348	0.146065043	0.000457588	0.735722205	0.263820206
brain.GABA.neu	Dbndd2	2	101	0	3	3	7	0.100851085	1.069185484	0.081992752	0.339449993	0.156606156	1.795641265	-1.655241197	0.298658316	-1.750972452	-3.704871964	-3.406213649	-2.049630768	0.976949756	2.727922208	-0.678291441	0.222886912	0.622363794	0.154749294
brain.GABA.neu	Stard7	40	98	42	11	25	1	0.581328611	1.066725701	0.868303242	0.992112297	0.747773897	0.31731195	-0.104613915	-0.578845057	-0.771149515	-0.296918373	-0.875763429	-0.192304458	-0.237115571	0.534033944	-0.341729486	0.213065006	0.479867033	0.307067961
brain.GABA.neu	Prrc2b	196	162	171	24	107	10	2.507338351	1.732506846	3.457634345	2.062117709	2.752496679	2.652465522	0.251265633	-0.463628615	0.282030007	0.996924254	0.533295639	0.745658622	-0.357447124	-0.639477131	-0.106181491	0.324037043	0.579706101	0.096256856
brain.GABA.neu	Traf6	73	29	40	7	31	0	0.979813384	0.382906151	0.842065561	0.696118463	0.876502517	0.081992752	0.862342004	0.218574437	0.493174159	1.136941727	1.355516163	0.274599723	-0.321883784	-0.815057943	0.54045822	0.191894476	0.48590555	0.322199975
brain.GABA.neu	Dnttip1	52	83	38	5	33	1	0.705137666	0.884701792	0.792049983	0.489496728	0.903560125	0.375526803	-0.853892028	-0.167686529	0.526605728	-0.159599771	-0.3272863	0.694292258	0.343102749	-0.183502979	-0.510789279	0.330734915	0.176888242	0.492376843
brain.GABA.neu	Commd9	29	61	20	4	25	2	0.454239845	0.682999623	0.494416294	0.414883324	0.68053984	0.605106509	-0.719179111	-0.122272026	0.130748591	-0.466158493	-0.588430519	0.253020617	0.298453542	0.167704951	-0.420725568	0.336519231	0.18909456	0.474386209
brain.GABA.neu	Ehmt1	321	324	256	32	159	12	4.063560781	3.391220216	4.849871271	2.720519506	4.02092455	2.986176022	-0.317922299	-0.255201981	0.578862301	0.516141983	0.260940002	0.834064282	0.031360159	-0.547502142	-0.28656214	0.036236738	0.632640027	0.331123234
brain.GABA.neu	Ldlrad3	74	71	50	17	25	5	1.01425034	0.7895902	1.026549253	1.493907939	0.708417376	1.362719536	0.919915256	-0.017389062	-0.558677459	0.378626859	0.361237797	-0.541288397	-0.468652159	0.0900253	0.451263097	0.46403935	0.089139207	0.446821443
brain.GABA.neu	Swi5	155	376	93	43	92	28	1.963726407	3.964349551	1.862875322	3.689673833	2.363031108	7.077614339	-0.103590888	0.076062821	-0.909899345	-1.089553055	-1.013490234	-0.985962167	0.089826855	0.9997262	-0.013764034	0.081415266	0.906109595	0.012475139
brain.GABA.neu	Acot8	15	15	8	5	5	1	0.280415211	0.223840213	0.246798183	0.489496728	0.216460865	0.326331152	1.12882998	0.184232838	-0.803734606	0.140862536	0.325095374	-0.987967445	-0.472298571	0.331436035	0.656531409	0.323433242	0.226969629	0.44959713
brain.GABA.neu	Pde1a	66	123	59	27	59	10	0.869943097	1.377478231	1.208573162	2.314655384	1.557862285	2.66312458	0.748767896	-0.474311868	-1.411804473	-0.188724709	-0.663036577	-0.937492604	-0.611539882	0.800264591	0.137228014	0.394788287	0.516622213	0.0885895
brain.GABA.neu	Dnajc10	35	63	27	10	40	4	0.500975714	0.668240928	0.585428248	0.917498893	1.087223889	1.121660845	0.457338072	-0.224751694	-0.872965751	-0.190875985	-0.415627679	-0.648214057	-0.341044883	0.531920868	0.116293189	0.34474784	0.537696296	0.117555863
brain.GABA.neu	Dph7	6	31	9	6	7	0	0.157426084	0.398484774	0.236139125	0.555910857	0.259917023	0.081992752	0.48032896	-0.584962501	-1.820178962	-0.754887502	-1.339850003	-1.235216462	-0.53264573	1.287533232	-0.052316771	0.284457647	0.687602759	0.027939594
brain.GABA.neu	Nckap1	201	257	105	36	122	7	2.642626392	2.702481101	2.029320608	3.032091963	3.169019859	1.894852495	0.166028982	0.380975663	-0.198341036	-0.413287717	-0.032312054	-0.5793167	0.10747334	0.305814377	0.273502323	0.156486458	0.445280739	0.398232803
brain.GABA.neu	Nup35	43	67	30	2	24	3	0.642003247	0.742034404	0.697758318	0.252537676	0.663321362	0.849444909	-1.554987441	-0.120146824	1.346081957	-0.08875866	-0.208905485	1.466228781	0.717420308	-0.628661648	-0.837567133	0.32854194	0.287894997	0.383563063
brain.GABA.neu	Golga2	26	34	19	7	15	3	0.422262672	0.450140208	0.473918106	0.645282957	0.474738033	0.831406504	0.519557487	-0.16649706	-0.611791203	0.074263343	-0.092233717	-0.445294143	-0.343027273	0.26876393	0.176530213	0.435136312	0.340931915	0.223931774
brain.GABA.neu	Zfp804a	250	656	206	37	195	34	3.227234712	6.718486086	3.972548827	3.12884341	4.935143733	8.735507781	-1.102506721	-0.299766445	0.044669049	-0.758071227	-1.057837672	0.344435494	0.401370138	0.356701089	-0.701136583	0.2750603	0.244448451	0.480491249
brain.GABA.neu	Zc3h15	299	0	182	0	178	0	3.765927092	0.081992752	3.502730359	0.081992752	4.501402076	0.081992752	0	0.104525137	5.521364878	5.416839742	5.521364878	5.416839742	0.052262568	-5.46910231	0.052262568	0.00937676	0.98124648	0.00937676
brain.GABA.neu	Fam171b	81	80	81	8	43	2	1.053606861	0.90192027	1.56934127	0.712517013	1.214312655	0.577228973	-0.340075442	-0.57482247	0.564340277	0.799087306	0.224264836	1.139162748	-0.117373514	-0.681713792	-0.457448956	0.093410368	0.542534117	0.364055515
brain.GABA.neu	Anapc1	59	106	49	13	36	2	0.79286991	1.158557584	1.026549253	1.198734032	0.988832587	0.570669553	0.049181846	-0.372646767	-0.596355516	-0.174526903	-0.547173671	-0.223708749	-0.210914307	0.38544121	-0.161732461	0.278218773	0.508438626	0.213342601
brain.GABA.neu	Ncoa5	92	145	60	25	61	8	1.240550335	1.570161198	1.254489103	2.103114085	1.648054312	2.129351765	0.421614434	-0.016119665	-0.761546838	-0.323812739	-0.339932405	-0.745427173	-0.21886705	0.542679789	0.202747384	0.226971234	0.562774075	0.210254691
brain.GABA.neu	Tmem87b	47	58	20	9	25	4	0.682999623	0.658401797	0.433741657	0.751873534	0.750233679	1.164297076	0.191521746	0.655048773	-0.138605238	-0.602132265	0.052916508	-0.793654011	0.231763514	0.370368752	0.42328526	0.226018678	0.361188241	0.412793081
brain.GABA.neu	Zc3h8	10	43	13	7	7	2	0.225480068	0.495236221	0.326331152	0.669060855	0.255817386	0.596907233	0.434020603	-0.533336812	-1.569137534	-0.601780119	-1.135116931	-1.035800721	-0.483678707	1.085458826	-0.049658105	0.298789233	0.67053481	0.030675957
brain.GABA.neu	Ttl	27	18	13	7	13	0	0.415703252	0.259097096	0.357488398	0.619045276	0.391925354	0.081992752	1.256552086	0.217657612	-0.574490897	0.464403577	0.682061189	-0.792148509	-0.519447237	0.05504366	0.737104849	0.396042179	0.04196694	0.561990881
brain.GABA.neu	Slc20a1	24	38	13	6	6	0	0.390285499	0.461619193	0.356668471	0.555910857	0.235319198	0.081992752	0.268150351	0.129946173	-0.5103237	-0.372119521	-0.242173349	-0.640269872	-0.069102089	0.441221611	0.199048262	0.097413054	0.621989075	0.28059787
brain.GABA.neu	Pdhx	55	39	27	12	27	4	0.778931142	0.467358685	0.573949263	1.067545629	0.723176071	1.071645267	1.191695624	0.440572591	-0.45473003	0.296393003	0.736965594	-0.895302621	-0.375561516	0.079168514	0.816134108	0.295516653	0.062295025	0.642188322
brain.GABA.neu	Cat	34	52	18	8	23	3	0.506715206	0.618225349	0.407503977	0.692838753	0.650202522	0.855184402	0.164386818	0.314360986	-0.451344503	-0.601318672	-0.286957685	-0.76570549	0.074987084	0.526331587	0.239373902	0.089196796	0.626069034	0.28473417
brain.GABA.neu	Tubb4b	22	57	24	3	22	3	0.373886948	0.65102245	0.560830423	0.341909775	0.628064479	0.841245634	-0.929091624	-0.584962501	0.128986441	-0.215142682	-0.800105183	0.713948941	0.172064561	0.043078121	-0.757027062	0.176990245	0.044311316	0.778698439
brain.GABA.neu	Ssna1	47	49	20	3	33	3	0.666601072	0.601826799	0.474738033	0.32387137	0.89208114	0.819927518	-0.89392741	0.489692004	1.041402699	-0.342216715	0.147475289	0.551710695	0.691809707	-0.349592992	-0.202117703	0.55633161	0.28113169	0.1625367
brain.GABA.neu	Fbxo3	74	94	32	8	38	8	1.01097063	1.046227513	0.651842377	0.705957593	1.082304324	2.070316984	-0.567543186	0.633146034	0.518087657	-0.682601564	-0.049455529	-0.115058377	0.60034461	0.082256953	0.032801424	0.83916984	0.114979885	0.045850275
brain.GABA.neu	Pced1a	6	27	6	6	5	2	0.161525721	0.354208688	0.183663764	0.589527886	0.199242387	0.596087306	0.734960458	-0.185303103	-1.867796141	-0.94753258	-1.132835683	-1.682493038	-0.46013178	1.407664361	0.274828678	0.214751447	0.656981263	0.128267289
brain.GABA.neu	D430041D05Rik	91	80	93	18	41	2	1.233170988	0.860923894	1.850576409	1.582460111	1.10034273	0.582968466	0.87821152	-0.585601852	-0.35979628	1.104017091	0.518415239	0.225805571	-0.731906686	-0.372110405	0.146304834	0.585374591	0.297611677	0.117013732
brain.GABA.neu	Zmynd8	102	134	101	32	47	9	1.364359391	1.474229678	2.004722783	2.65984487	1.288106131	2.310555747	0.851380799	-0.555179032	-0.963118386	0.443441444	-0.111737587	-0.407939354	-0.703279915	0.259838471	0.148100884	0.632890316	0.233831862	0.133277822
brain.GABA.neu	Cstf3	174	197	150	16	109	12	2.231022778	2.112953215	2.977976747	1.425034027	2.806611896	3.058329644	-0.568264455	-0.416627246	0.646708874	0.495071665	0.078444419	1.06333612	0.075818605	-0.57089027	-0.492445851	0.066556898	0.501152528	0.432290575
brain.GABA.neu	Ptpra	161	172	93	15	67	8	2.085895607	1.851396337	1.907971335	1.293025697	1.77432315	2.084255752	-0.517862826	0.12862746	0.68991601	0.043425725	0.172053185	0.561288551	0.323245143	-0.366670868	-0.194617683	0.3654413	0.414535783	0.220022917
brain.GABA.neu	Tcp11l1	47	68	46	17	31	3	0.65430216	0.795329693	0.974893819	1.425853955	0.842885489	0.89208114	0.84220128	-0.575288064	-1.123797281	0.293692063	-0.281596001	-0.548509218	-0.708744672	0.415052609	0.133456608	0.563724382	0.330126327	0.106149291
brain.GABA.neu	Ncoa3	69	84	24	14	30	3	0.931437661	0.939636936	0.56820977	1.233990915	0.818287663	0.833046359	0.393156443	0.713035577	-0.405800652	-0.725679787	-0.012644209	-1.11883623	0.159939567	0.565740219	0.55309601	0.125072407	0.442407669	0.432519924
brain.GABA.neu	Ddrgk1	22	44	10	8	15	1	0.359948181	0.507535134	0.264016661	0.735474984	0.481297453	0.332070645	0.535168576	0.447160251	-1.030887045	-0.942878721	-0.49571847	-1.478047297	-0.044004162	0.986882883	0.491164414	0.028911087	0.648389959	0.322698954
brain.GABA.neu	Itpa	48	43	32	7	26	6	0.678080058	0.500975714	0.711697086	0.637083682	0.751053607	1.576720618	0.346742219	-0.069807713	0.089972731	0.506522663	0.436714949	0.159780444	-0.208274966	-0.298247697	0.138467253	0.322911973	0.46240676	0.214681268
brain.GABA.neu	Eif3m	169	271	98	38	91	15	2.185926764	2.754136534	1.921910103	3.137862613	2.366310818	3.91187419	0.188182105	0.185704211	-0.521537121	-0.519059226	-0.333355015	-0.707241331	-0.001238947	0.520298173	0.186943158	0.001748739	0.734386247	0.263865013
brain.GABA.neu	Cdk9	21	55	9	1	15	3	0.350928978	0.642003247	0.243518473	0.161525721	0.464078975	0.825667011	-1.990816678	0.527147866	1.119415167	-1.398549376	-0.871401511	0.592267301	1.258982272	0.139567105	-0.731834406	0.590965009	0.065512658	0.343522332
brain.GABA.neu	Dnaaf9	262	216	224	46	168	15	3.25101261	2.266279661	4.419409324	3.881536872	4.289860776	3.864318394	0.77630209	-0.442964407	-0.25573884	0.963527657	0.52056325	0.187225567	-0.609633249	-0.353894409	0.166668842	0.539404652	0.313126442	0.147468906
brain.GABA.neu	Atrn	70	119	70	11	56	6	0.947836211	1.271707581	1.401256129	0.982273167	1.489808301	1.576720618	-0.372570778	-0.564010999	-0.05148651	0.139953711	-0.424057289	0.512524489	-0.09572011	-0.0442336	-0.468290889	0.157371082	0.072723375	0.769905543
brain.GABA.neu	Entpd2	0	69	1	6	0	4	0.081992752	0.793689838	0.09921123	0.577228973	0.081992752	1.063445991	-0.459431619	-0.275007047	-2.815575429	-3	-3.275007047	-2.540568381	0.092212286	2.907787714	-0.367219333	0.027385292	0.863557561	0.109057147
brain.GABA.neu	Ddx27	36	85	17	8	15	5	0.560830423	0.978993457	0.398484774	0.755973172	0.468998541	1.363539463	-0.372964181	0.493040011	-0.430770426	-1.296774618	-0.803734606	-0.923810437	0.433002096	0.863772522	0.060037915	0.319131852	0.636618914	0.044249234
brain.GABA.neu	Immp1l	54	67	55	9	42	2	0.721536216	0.751053607	1.147078598	0.833046359	1.083124252	0.582148538	0.149480899	-0.668820534	-0.207324973	0.610976459	-0.057844075	0.46149556	-0.409150716	-0.201825743	-0.259669817	0.469939087	0.231811412	0.298249501
brain.GABA.neu	Dnajc24	81	87	50	7	49	4	1.087223889	0.944556501	1.01753005	0.660041652	1.338941638	1.052786934	-0.517080028	0.09557766	0.720020087	0.107362399	0.202940059	0.624442427	0.306328844	-0.413691243	-0.210751184	0.329112913	0.444460692	0.226426396
brain.GABA.neu	Rnf114	45	45	33	5	30	2	0.640363392	0.56165035	0.719076434	0.470638396	0.858464112	0.557550713	-0.255053251	-0.167254294	0.444271811	0.356472855	0.18921856	0.611526106	0.043899478	-0.400372333	-0.211153773	0.066978585	0.610858567	0.322162848
brain.GABA.neu	Mpped2	524	442	574	70	528	41	6.600416523	4.578475263	11.08542005	5.739492629	13.49272724	10.32862695	0.326055981	-0.748034463	0.201633861	1.275724305	0.527689842	0.949668324	-0.537045222	-0.738679083	-0.210989241	0.36122979	0.496853671	0.141916539
brain.GABA.neu	Edf1	175	303	88	26	105	21	2.249061183	3.134582903	1.819419163	2.231022778	2.700841246	5.273773798	-0.490568244	0.305844955	0.011617666	-0.784795533	-0.478950578	-0.294227289	0.398206599	0.386588934	-0.092361644	0.453974053	0.440729374	0.105296573
brain.GABA.neu	Adnp	48	329	40	33	27	18	0.689559043	3.418277824	0.847805054	2.727078926	0.782210853	4.576835408	-0.325913204	-0.29805848	-1.983610463	-2.011465186	-2.309523667	-1.685551983	0.013927362	1.997537825	-0.311985842	0.005994257	0.859728826	0.134276917
brain.GABA.neu	Ralgps1	138	74	113	9	84	1	1.806300323	0.812548171	2.278578574	0.843705416	2.155589446	0.32715108	0.05428602	-0.335096339	1.098226513	1.487608872	1.152512533	1.433322852	-0.19469118	-1.292917692	-0.14040516	0.119588146	0.794168642	0.086243212
brain.GABA.neu	Dpm1	48	107	25	14	27	2	0.710877158	1.186435119	0.586248176	1.229891278	0.76007281	0.55181122	0.051897579	0.278088752	-0.790858602	-1.017049775	-0.738961023	-1.068947354	0.113095586	0.903954189	0.164993165	0.095678069	0.764738875	0.139583055
brain.GABA.neu	Ajm1	1	129	1	14	1	5	0.098391302	1.429953592	0.094291665	1.201193814	0.107410505	1.313523884	-0.251499375	0.061400545	-3.609794354	-3.922694274	-3.861293729	-3.671194898	0.15644996	3.766244314	-0.095049415	0.038939756	0.937402832	0.023657411
brain.GABA.neu	Lgr4	39	106	25	4	9	13	0.532952887	1.187255047	0.533772814	0.412423542	0.295173907	3.337924927	-1.525431297	-0.002217825	0.369881318	-1.153332154	-1.155549979	0.372099143	0.761606736	0.391725418	-0.763824561	0.397258466	0.204326237	0.398415297
brain.GABA.neu	Ccdc34	114	95	85	12	73	10	1.471769896	1.034748528	1.603778226	1.002771355	1.907971335	2.571292698	-0.045287506	-0.123922526	0.55355944	0.63219446	0.508271934	0.677481966	-0.03931751	-0.59287695	-0.084605016	0.054851477	0.827116885	0.118031638
brain.GABA.neu	Rabl6	55	63	45	4	31	1	0.778931142	0.734655056	0.960955052	0.372247093	0.847805054	0.316492022	-0.980806435	-0.302973151	1.065235216	0.387401932	0.084428781	1.368208367	0.338916642	-0.726318574	-0.641889793	0.198530652	0.425463027	0.37600632
brain.GABA.neu	Ctnnd1	40	246	30	37	14	9	0.556730785	2.568012988	0.594447451	3.032091963	0.461619193	2.298256834	0.239661012	-0.094569421	-2.445261745	-2.111031312	-2.205600733	-2.350692325	-0.167115216	2.278146529	0.072545796	0.066373308	0.904813609	0.028813082
brain.GABA.neu	Med19	73	68	55	18	51	3	0.976533674	0.715796724	1.133959758	1.544743445	1.363539463	0.876502517	1.109745406	-0.215627743	-0.661625552	0.663747598	0.448119854	-0.445997808	-0.662686575	-0.001061023	0.447058831	0.596581508	0.000955183	0.402463309
brain.GABA.neu	Zdhhc5	43	95	29	12	19	1	0.620685131	1.092963382	0.593627523	1.083124252	0.549351437	0.338630065	-0.013046314	0.064303603	-0.803265261	-0.880615178	-0.816311575	-0.867568864	0.038674958	0.84194022	0.025628645	0.042676107	0.929043817	0.028280076
brain.GABA.neu	Bmyc	38	92	24	15	27	4	0.562470278	1.016710123	0.550991292	1.311064102	0.742034404	1.060166281	0.366829818	0.029747343	-1.220889457	-0.883806982	-0.854059639	-1.250636801	-0.168541237	1.05234822	0.198288581	0.118759756	0.741519522	0.139720722
brain.GABA.neu	Prnp	38	86	20	13	34	1	0.532952887	0.962594907	0.443580787	1.187255047	0.992932225	0.334530428	0.302629194	0.264811124	-1.155549979	-1.117731909	-0.852920785	-1.420361103	-0.018909035	1.136640944	0.283720159	0.013137933	0.789734265	0.197127802
brain.GABA.neu	Mapkap1	58	107	72	15	42	4	0.794509765	1.187255047	1.484888736	1.31844345	1.155277873	1.034748528	0.151205804	-0.902217976	-0.730698836	0.322724944	-0.579493032	0.17151914	-0.52671189	0.203986946	-0.375506086	0.476143145	0.184402494	0.339454362
brain.GABA.neu	Timm10	25	46	9	7	17	9	0.386185861	0.569029698	0.242698545	0.646922812	0.509994916	2.390908644	0.185089637	0.670129884	-0.74429824	-1.229338487	-0.559208603	-1.414428124	0.242520123	0.986818364	0.427609761	0.146365539	0.595563781	0.25807068
brain.GABA.neu	Pcna	54	89	29	10	31	4	0.762532592	0.965054689	0.632984044	0.912579328	0.874042735	1.086403962	-0.080660728	0.268629869	-0.259150971	-0.608441568	-0.339811699	-0.52778084	0.174645298	0.43379627	0.093984571	0.248631548	0.617568518	0.133799933
brain.GABA.neu	Nop10	84	0	50	0	43	0	1.12002099	0.081992752	1.055246716	0.081992752	1.130680048	0.081992752	0	0.08594543	3.771885579	3.685940148	3.771885579	3.685940148	0.042972715	-3.728912863	0.042972715	0.011264564	0.977470872	0.011264564
brain.GABA.neu	Atp9a	70	140	61	14	36	2	0.992112297	1.511946344	1.23235106	1.247109755	0.995392007	0.605926436	-0.277818503	-0.312837962	-0.330013106	-0.294993647	-0.607831608	-0.017175144	-0.01750973	0.312503376	-0.295328232	0.028000275	0.499732478	0.472267247
brain.GABA.neu	Tshz2	134	332	295	44	214	21	1.779242715	3.507649924	5.616503501	3.66425608	5.33280858	5.327069087	0.063015562	-1.658408945	-1.042257002	0.679167506	-0.97924144	0.616151943	-0.860712254	0.181544748	-0.797696692	0.467790171	0.098668107	0.433541721
brain.GABA.neu	Gapvd1	215	178	143	19	111	10	2.710680376	1.881733655	2.821370591	1.620176776	2.868926387	2.620488349	-0.215911207	-0.057741167	0.742503778	0.584333738	0.526592571	0.800244945	0.07908502	-0.663418758	-0.136826187	0.089937819	0.7544594	0.15560278
brain.GABA.neu	Slc12a6	22	46	16	11	11	4	0.361588036	0.576409045	0.377986586	0.98473295	0.34026992	1.122480773	0.772639557	-0.063988095	-1.44538559	-0.608757939	-0.672746034	-1.381397495	-0.418313826	1.027071764	0.354325731	0.232433847	0.57068695	0.196879203
brain.GABA.neu	Emc4	52	51	21	8	25	5	0.726455781	0.628064479	0.484577163	0.742034404	0.722356144	1.367639101	0.2405734	0.584148568	-0.030611093	-0.374186262	0.209962307	-0.614759662	0.171787584	0.202398678	0.412360984	0.218407203	0.257325518	0.524267279
brain.GABA.neu	Katnbl1	37	104	18	20	7	6	0.525573539	1.165117004	0.421442744	1.771863367	0.249257966	1.592299241	0.604792518	0.318555997	-1.75330281	-1.46706629	-1.148510293	-2.071858808	-0.14311826	1.61018455	0.461674258	0.064613879	0.726953147	0.208432974
brain.GABA.neu	Emc7	85	64	34	2	40	4	1.141339106	0.719076434	0.692018826	0.249257966	1.054426789	1.11346157	-1.528505519	0.721844307	2.195015982	-0.055333844	0.666510463	1.473171675	1.125174913	-1.069841069	-0.403330606	0.433034961	0.411739171	0.155225869
brain.GABA.neu	Hspa5	593	717	221	30	215	27	7.671241862	7.286695856	4.400550991	2.578672045	5.563208212	6.930027386	-1.498636471	0.801775974	1.572831845	-0.7275806	0.074195374	0.771055871	1.150206222	-0.422625622	-0.348430249	0.598672209	0.219972915	0.181354876
brain.GABA.neu	Pfdn4	91	125	49	7	59	5	1.174136206	1.395516636	1.016710123	0.638723537	1.580820255	1.352060478	-1.127535804	0.207691372	0.878336259	-0.456890916	-0.249199544	0.670644887	0.667613588	-0.210722671	-0.459922216	0.498867446	0.157460368	0.343672186
brain.GABA.neu	Fbxw2	102	115	45	15	47	1	1.313523884	1.271707581	0.946196356	1.35124055	1.252029321	0.344369558	0.087517556	0.473230924	-0.040842095	-0.426555462	0.046675461	-0.514073019	0.192856684	0.233698779	0.28037424	0.272808857	0.330582769	0.396608374
brain.GABA.neu	B3galt9	0	29	0	7	0	0	0.081992752	0.374706876	0.081992752	0.675620275	0.081992752	0.081992752	0.850450172	0	-3.042644337	-2.192194165	-2.192194165	-3.042644337	-0.425225086	2.617419251	0.425225086	0.12261854	0.75476292	0.12261854
brain.GABA.neu	Gpcpd1	143	127	108	19	104	5	1.9128909	1.35779997	2.067857201	1.69151047	2.693461898	1.352060478	0.317041148	-0.112381968	0.177442486	0.606865603	0.494483634	0.289824454	-0.214711558	-0.392154044	0.10232959	0.302753826	0.552956433	0.14428974
brain.GABA.neu	Shld1	14	30	16	8	12	0	0.246798183	0.397664846	0.391105426	0.733015201	0.392745281	0.081992752	0.882290084	-0.664225779	-1.570511344	-0.023995481	-0.68822126	-0.906285565	-0.773257932	0.797253413	0.109032152	0.460397681	0.474684588	0.064917731
brain.GABA.neu	Chgb	27	59	25	6	8	4	0.408323904	0.682999623	0.554271002	0.573129335	0.285334776	1.065905774	-0.25302404	-0.440877504	-0.489146713	-0.301293249	-0.742170753	-0.048269209	-0.093926732	0.395219981	-0.346950772	0.112339451	0.472696053	0.414964497
brain.GABA.neu	Trmt6	29	41	23	7	26	1	0.433741657	0.491136584	0.507535134	0.630524262	0.707597448	0.348469195	0.360427595	-0.226671687	-0.539715876	0.047383406	-0.179288281	-0.313044189	-0.293549641	0.246166235	0.066877954	0.483931136	0.405817241	0.110251623
brain.GABA.neu	Rtf2	58	49	24	10	34	5	0.803528968	0.55181122	0.546891655	0.860923894	0.947836211	1.375018448	0.641710918	0.555094988	-0.099535674	-0.012919743	0.542175244	-0.654630661	-0.043307965	0.056227708	0.598402953	0.062051251	0.08056254	0.857386209
brain.GABA.neu	Rae1	58	46	32	5	27	2	0.847805054	0.557550713	0.686279333	0.503435496	0.805168823	0.586248176	-0.147296091	0.304936658	0.751925625	0.299692876	0.604629534	0.446988967	0.226116374	-0.525809251	0.078820283	0.272184758	0.632936311	0.094878931
brain.GABA.neu	Camsap1	122	145	101	14	69	6	1.602138371	1.552122792	1.990784015	1.24219019	1.807940178	1.5791804	-0.321356617	-0.313337954	0.367112674	0.359094011	0.045756056	0.680450628	0.004009332	-0.363103342	-0.317347286	0.005857657	0.530496104	0.463646239
brain.GABA.neu	Pmepa1	51	33	26	1	20	1	0.688739115	0.401764484	0.557550713	0.160705794	0.56820977	0.350928978	-1.321928095	0.304854582	2.099535674	0.472752997	0.777607579	1.794681092	0.813391338	-1.286144335	-0.508536757	0.31187452	0.493139807	0.194985672
brain.GABA.neu	Plcb1	168	335	176	54	138	6	2.146570243	3.598661878	3.347764058	4.494022728	3.573244125	1.615257211	0.320546864	-0.64116447	-1.065974037	-0.104262703	-0.745427173	-0.424809567	-0.480855667	0.58511837	-0.160308803	0.392124599	0.477147972	0.130727429
brain.GABA.neu	Ubac1	25	35	21	10	19	0	0.379626441	0.461619193	0.468998541	0.88552172	0.546891655	0.081992752	0.939824485	-0.305002954	-1.221947214	0.022880225	-0.282122729	-0.91694426	-0.622413719	0.599533495	0.317410766	0.404333318	0.389469833	0.20619685
brain.GABA.neu	Rab22a	56	35	30	1	27	3	0.795329693	0.451780063	0.65430216	0.176284416	0.742854332	0.868303242	-1.357715659	0.281596001	2.173648087	0.534336428	0.815932429	1.892052087	0.81965583	-1.353992258	-0.538059829	0.30226553	0.499313458	0.198421012
brain.GABA.neu	Stx16	77	48	58	6	28	5	1.091323527	0.564110133	1.207753235	0.584608321	0.746953969	1.368459028	0.051493512	-0.146246859	0.900536589	1.09827696	0.952030101	1.046783449	-0.098870185	-0.999406775	-0.047376674	0.086300242	0.872346358	0.041353401
brain.GABA.neu	Plcb4	86	156	42	8	57	6	1.12986012	1.671012283	0.871582952	0.730555419	1.529164822	1.561961923	-1.193656715	0.374434291	0.629078551	-0.939012455	-0.564578163	0.25464426	0.784045503	0.154966952	-0.409611212	0.581367154	0.114907484	0.303725362
brain.GABA.neu	Cntrl	31	59	20	12	18	2	0.482937308	0.67398042	0.479657598	1.027369181	0.519834047	0.567389843	0.608176116	0.009831009	-1.089046875	-0.490701769	-0.48087076	-1.098877885	-0.299172553	0.789874322	0.309003562	0.213992675	0.564982708	0.221024617
brain.GABA.neu	Pak5	328	596	336	102	229	20	4.187369837	6.081402404	6.442170512	8.324724094	5.847723061	5.24015677	0.452998403	-0.621502501	-0.991358113	0.083142791	-0.53835971	-0.369855611	-0.537250452	0.454107661	-0.084252049	0.499484359	0.422186101	0.07832954
brain.GABA.neu	Gpsm1	45	45	19	2	28	1	0.645282957	0.498515931	0.481297453	0.254177531	0.812548171	0.3337105	-0.971803108	0.423003132	1.34409542	-0.05071082	0.372292312	0.921092288	0.69740312	-0.6466923	-0.274399988	0.430895952	0.399563877	0.169540171
brain.GABA.neu	Dnlz	53	94	29	3	16	4	0.735474984	1.01097063	0.653482232	0.335350355	0.486217018	1.040488021	-1.592000051	0.170528261	1.133007142	-0.62952117	-0.458992909	0.962478881	0.881264156	-0.251742986	-0.710735895	0.477975585	0.136539084	0.385485331
brain.GABA.neu	Slx4ip	80	50	60	10	44	1	1.086403962	0.605926436	1.240550335	0.917498893	1.2454699	0.329610862	0.598563767	-0.191419628	0.243782323	1.033765718	0.84234609	0.435201951	-0.394991697	-0.638774021	0.203572069	0.319227055	0.516248697	0.164524248
brain.GABA.neu	Scg5	224	60	119	8	127	2	2.879585445	0.68053984	2.235122415	0.751873534	3.268231088	0.563290205	0.143810397	0.365507283	1.937299206	1.715602321	2.081109603	1.571791923	0.110848443	-1.826450763	0.25465884	0.050570513	0.833250785	0.116178702
brain.GABA.neu	Btbd3	47	27	21	3	24	0	0.682999623	0.345189485	0.481297453	0.332890572	0.671520638	0.081992752	-0.052340506	0.504955992	1.036836768	0.47954027	0.984496262	0.531880776	0.278648249	-0.758188519	0.226307743	0.220598868	0.600238937	0.179162195
brain.GABA.neu	Tasp1	52	21	51	14	23	1	0.711697086	0.298453617	1.044587658	1.273347436	0.660041652	0.349289123	2.093047474	-0.55359833	-0.839290882	1.807354922	1.253756592	-0.285692552	-1.323322902	-0.48403202	0.769724572	0.513497121	0.187821921	0.298680958
brain.GABA.neu	Aqr	79	128	54	5	54	9	1.107722077	1.356160115	1.127400338	0.473098178	1.454551418	2.303176399	-1.519316011	-0.025403944	1.227384451	-0.266527616	-0.29193156	1.252788395	0.746956033	-0.480428417	-0.772359977	0.373525748	0.240244909	0.386229343
brain.GABA.neu	Flrt3	123	235	60	8	79	3	1.666092717	2.453223135	1.265968088	0.748593824	2.099834375	0.865843459	-1.71242341	0.39622765	1.154213637	-0.954437423	-0.558209773	0.757985987	1.05432553	-0.099888107	-0.65809788	0.581757341	0.055116411	0.363126247
brain.GABA.neu	Dph6	69	40	41	7	32	3	0.928977878	0.477197816	0.869943097	0.635443827	0.897820633	0.803528968	0.413177157	0.094723205	0.547879646	0.866333598	0.961056803	0.453156441	-0.159226976	-0.707106622	0.253950181	0.142130931	0.631185272	0.226683797
brain.GABA.neu	Cdin1	17	44	30	9	15	1	0.294353979	0.539512307	0.65102245	0.798609403	0.464898903	0.344369558	0.565834188	-1.145155163	-1.439937928	0.271051423	-0.87410374	-0.294782765	-0.855494676	0.584443252	-0.289660487	0.494620409	0.337906908	0.167472683
brain.GABA.neu	Snrpb2	143	287	85	23	76	23	1.871074597	3.046030731	1.707909021	2.014561913	1.931749233	5.767370164	-0.596464353	0.131635952	-0.106599066	-0.834699371	-0.703063419	-0.238235018	0.364050153	0.470649219	-0.2324142	0.341154084	0.441048855	0.217797062
brain.GABA.neu	Pcsk2	157	268	61	20	63	0	2.053918434	2.732818419	1.210213017	1.697249963	1.65871337	0.081992752	-0.68719055	0.763117882	0.275179836	-1.175128596	-0.412010714	-0.487938046	0.725154216	0.44997438	0.037963666	0.597773342	0.370931704	0.031294954
brain.GABA.neu	Rrbp1	80	131	47	9	31	3	1.015890195	1.429953592	0.98145324	0.827306866	0.852724619	0.815007953	-0.789473866	0.049753035	0.296250013	-0.542976888	-0.493223853	0.246496978	0.41961345	0.123363437	-0.369860415	0.459680437	0.135142853	0.40517671
brain.GABA.neu	Snx5	59	72	30	6	24	1	0.828126794	0.820747446	0.642823174	0.570669553	0.673160493	0.312392385	-0.524282763	0.365429734	0.537196082	-0.352516415	0.012913319	0.171766348	0.444856248	-0.092339834	-0.079426515	0.721440068	0.149750973	0.128808959
brain.GABA.neu	Meis2	630	2111	1967	245	1634	222	7.993473377	21.4468441	37.38787491	20.13659992	41.28499041	55.85100277	-0.090945267	-2.225676038	-1.33292567	0.801805101	-1.423870937	0.892750368	-1.067365386	0.265560284	-1.158310653	0.428448067	0.106597789	0.464954144
brain.GABA.neu	Gnas	727	919	367	64	395	43	9.183188206	9.352093275	6.968563979	5.311490464	10.05559109	10.94439252	-0.816172565	0.398133725	0.789878359	-0.42442793	-0.026294206	0.391744634	0.607153145	-0.182725214	-0.20901942	0.6078231	0.18292684	0.20925006
brain.GABA.neu	Ndufa8	118	226	74	30	74	12	1.493907939	2.457322773	1.466030403	2.536035814	1.971105754	3.142782178	0.04548775	0.027176223	-0.763483874	-0.745172347	-0.717996125	-0.790660097	-0.009155763	0.754328111	0.036331986	0.011447339	0.943127222	0.045425438
brain.GABA.neu	Dzank1	12	46	13	7	9	2	0.22793985	0.546891655	0.315672095	0.651842377	0.307472819	0.586248176	0.253268099	-0.469773563	-1.515869977	-0.792828316	-1.262601878	-1.046096415	-0.361520831	1.154349147	-0.108252732	0.22259453	0.71075242	0.06665305
brain.GABA.neu	Lhx6	169	21	74	5	57	0	2.2138043	0.282055066	1.470949968	0.486217018	1.523425329	0.081992752	0.78562354	0.589779517	2.186855397	2.38269942	2.972478937	1.59707588	-0.097922011	-2.284777409	0.687701528	0.031892255	0.744129984	0.223977761
brain.GABA.neu	Smim26	35	162	19	12	30	5	0.523933684	1.677571703	0.423082599	1.035568456	0.852724619	1.265968088	-0.695951506	0.308444866	-0.982966803	-1.987363174	-1.678918309	-1.291411668	0.502198186	1.485164989	-0.19375332	0.230248218	0.680919608	0.088832174
brain.GABA.neu	Dtd1	26	150	33	17	27	5	0.405864122	1.632475689	0.709237303	1.459470983	0.79286991	1.32172316	-0.16161598	-0.805271608	-1.846376811	-1.202721183	-2.007992791	-1.041105203	-0.321827814	1.524548997	-0.483443794	0.138134161	0.654363256	0.207502583
brain.GABA.neu	Rbm18	121	129	63	6	38	7	1.561141995	1.361899608	1.256128958	0.624784769	1.074105049	1.845656844	-1.12418917	0.313617181	1.321170576	-0.116635776	0.196981405	1.007553394	0.718903176	-0.6022674	-0.405285995	0.416403858	0.34884596	0.234750182
brain.GABA.neu	Rin2	27	42	15	10	11	1	0.42964202	0.54853151	0.35010905	0.937177154	0.35338876	0.329610862	0.772747288	0.295330742	-1.125186687	-0.647770141	-0.352439399	-1.420517429	-0.238708273	0.886478414	0.534039015	0.143867271	0.534272349	0.32186038
brain.GABA.neu	Med22	34	52	15	6	31	1	0.514094554	0.630524262	0.377986586	0.569029698	0.847805054	0.355028615	-0.148047935	0.443698692	-0.14647022	-0.738216848	-0.294518155	-0.590168912	0.295873314	0.442343534	0.147825378	0.333926878	0.499235274	0.166837848
brain.GABA.neu	Eif2ak4	40	42	26	9	24	0	0.570669553	0.489496728	0.554271002	0.861743822	0.715796724	0.081992752	0.815959833	0.04206406	-0.594603458	0.179292315	0.221356375	-0.636667518	-0.386947887	0.207655572	0.429011946	0.378020773	0.202864836	0.41911439
brain.GABA.neu	Zbtb6	38	97	28	10	28	7	0.573949263	1.060166281	0.612485856	0.884701792	0.800249258	1.79728112	-0.26102741	-0.093753321	-0.624268038	-0.791542127	-0.885295448	-0.530514717	0.083637045	0.707905082	-0.177390366	0.086318753	0.730603099	0.183078147
brain.GABA.neu	Ralgapa2	140	180	83	12	78	1	1.780062642	1.898952133	1.592299241	1.132319903	1.99570358	0.310752529	-0.745921934	0.160816525	0.652646406	-0.254092053	-0.093275527	0.491829881	0.453369229	-0.199277177	-0.292552704	0.479654736	0.210830898	0.309514367
brain.GABA.neu	Kiz	41	32	17	9	28	3	0.589527886	0.420622817	0.409963759	0.832226431	0.794509765	0.834686214	0.984448996	0.524063676	-0.497416052	-0.037030731	0.487032945	-1.021479727	-0.23019266	0.267223391	0.754256336	0.183908076	0.213493078	0.602598846
brain.GABA.neu	Rabgap1	271	215	205	28	146	7	3.373181811	2.320394877	3.891376002	2.354831833	3.640478182	1.835817714	0.021253696	-0.206170307	0.518486045	0.745910047	0.539739741	0.724656351	-0.113712001	-0.632198046	-0.092458305	0.135634892	0.754081477	0.11028363
brain.GABA.neu	Napb	30	20	19	6	18	0	0.438661222	0.270576081	0.450140208	0.585428248	0.520653974	0.081992752	1.11345805	-0.037267258	-0.416385183	0.734340125	0.697072867	-0.379117925	-0.575362654	-0.158977471	0.538095396	0.45217431	0.12493951	0.422886179
brain.GABA.neu	Cst3	123	141	69	9	80	12	1.607057936	1.541463735	1.376658303	0.77319165	2.046539086	3.131303193	-0.995402986	0.223251424	1.055523978	-0.163130432	0.060120992	0.832272554	0.609327205	-0.446196773	-0.386075781	0.422674325	0.309515017	0.267810659
brain.GABA.neu	Strbp	624	316	390	33	308	8	7.831947656	3.265771306	7.478558895	2.729538709	7.914760335	2.170348141	-0.258766609	0.066610831	1.520713966	1.195336526	1.261947357	1.454103135	0.16268872	-1.358025246	-0.096077889	0.100624406	0.839950574	0.059425021
brain.GABA.neu	Abhd12	44	53	21	11	24	1	0.614945639	0.626424624	0.495236221	0.999491645	0.701038028	0.34026992	0.674053583	0.312342046	-0.700735625	-0.339024089	-0.026682043	-1.013077671	-0.180855768	0.519879857	0.493197814	0.151478937	0.435434539	0.413086524
brain.GABA.neu	Psmb7	150	201	77	26	88	9	1.930929306	2.133451403	1.507846706	2.204785097	2.315475312	2.348272413	0.047448793	0.35680558	-0.191342695	-0.500699482	-0.143893902	-0.548148275	0.154678393	0.346021089	0.202127187	0.220080427	0.492327773	0.2875918
brain.GABA.neu	Dnajc17	25	53	9	5	10	4	0.404224267	0.57476919	0.265656516	0.495236221	0.334530428	1.107722077	-0.214865895	0.605593833	-0.292960903	-1.113420631	-0.507826798	-0.898554736	0.410229864	0.703190767	0.195363969	0.313443376	0.537285331	0.149271293
brain.GABA.neu	Nanp	7	28	8	7	5	3	0.158246011	0.34682934	0.2443384	0.682999623	0.20826159	0.805988751	0.977658832	-0.626711483	-2.109715648	-0.505345333	-1.132056816	-1.483004165	-0.802185158	1.30753049	0.175473675	0.35103663	0.572176002	0.076787368
brain.GABA.neu	Nr6a1	165	195	78	39	74	4	2.11787278	2.099014447	1.575080763	3.292008986	1.957986914	1.068365556	0.649256178	0.427190124	-0.636352344	-0.414286291	0.012903833	-1.063542469	-0.111033027	0.525319318	0.538223151	0.094530345	0.44724185	0.458227805
brain.GABA.neu	Nsfl1c	37	64	20	6	23	7	0.557550713	0.740394549	0.474738033	0.593627523	0.640363392	1.882553582	-0.31873629	0.231971398	-0.090454951	-0.641162639	-0.409191241	-0.322426349	0.275353844	0.365808795	-0.043382446	0.402243548	0.534382326	0.063374125
brain.GABA.neu	Fkbp1a	175	329	116	29	108	21	2.272839081	3.43631623	2.253160821	2.43846444	2.820550663	5.476295895	-0.494889874	0.012545253	-0.10147739	-0.608912517	-0.596367264	-0.114022643	0.253717564	0.355194954	-0.24117231	0.298461466	0.417834717	0.283703817
brain.GABA.neu	Ino80	92	146	45	21	39	5	1.303684754	1.561141995	0.90519998	1.815319526	1.058526426	1.275807219	0.217621743	0.526286593	-0.477628457	-0.786293307	-0.260006713	-1.00391505	0.154332425	0.631960882	0.371954168	0.133246502	0.545618182	0.321135316
brain.GABA.neu	Golga1	52	81	35	11	40	1	0.723995999	0.896180778	0.784670635	1.060986209	1.09706302	0.3337105	0.243544216	-0.116105487	-0.551352274	-0.191702571	-0.307808058	-0.435246788	-0.179824852	0.371527423	0.063719365	0.292364076	0.604039268	0.103596656
brain.GABA.neu	Ppp6c	109	82	68	16	56	4	1.470130041	0.893720995	1.356980043	1.387317361	1.492268084	1.092143455	0.634401433	0.115544271	0.08364592	0.602503082	0.718047353	-0.031898351	-0.259428581	-0.343074501	0.374972852	0.265406617	0.350979997	0.383613385
brain.GABA.neu	Lrp1b	195	164	54	1	143	0	2.440924222	1.804660468	1.115921353	0.167265214	3.608501009	0.081992752	-3.431518088	1.129192155	3.867218164	-0.693492078	0.435700076	2.73802601	2.280355121	-1.586863043	-1.151162967	0.454400545	0.316210149	0.229389306
brain.GABA.neu	Zeb2	1554	1315	1044	235	441	11	19.46425936	13.55668159	19.67826044	19.47573834	11.09607911	2.88778472	0.522673945	-0.015775243	-0.000850574	0.537598614	0.521823371	0.014924669	-0.269224594	-0.26837402	0.253449351	0.340339152	0.339263903	0.320396945
brain.GABA.neu	Acvr2a	242	206	138	14	99	16	3.157540873	2.212164445	2.723799216	1.220052147	2.596710451	3.954510421	-0.858515822	0.21318105	1.371858597	0.300161725	0.513342775	1.158677547	0.535848436	-0.836010161	-0.322667386	0.316223204	0.493359305	0.190417491
brain.GABA.neu	Orc4	194	139	105	21	79	1	2.574572408	1.452091635	2.11787278	1.828438366	2.008002493	0.32387137	0.332479498	0.281716916	0.493720849	0.544483431	0.826200347	0.212003933	-0.025381291	-0.51910214	0.307098207	0.029804883	0.609574135	0.360620982
brain.GABA.neu	Rnd3	315	571	278	53	167	25	4.012725275	5.793607845	5.262294813	4.420229252	4.276741936	6.378216166	-0.39034084	-0.391109688	-0.139538808	-0.13876996	-0.529879648	0.25157088	-0.000384424	0.139154384	-0.390725264	0.000724968	0.262424688	0.736850344
brain.GABA.neu	Rif1	114	53	57	12	37	2	1.492268084	0.619045276	1.149538381	1.077384759	1.088863744	0.592807596	0.799416726	0.376452101	0.469973175	0.8929378	1.269389901	0.093521074	-0.211482313	-0.681455487	0.587934414	0.142809292	0.460171702	0.397019006
brain.GABA.neu	Neb	129	3	78	0	34	0	1.672652138	0.113969925	1.533264459	0.081992752	0.927338023	0.081992752	-0.475084883	0.125530882	4.350497247	3.749881482	3.875412364	4.224966365	0.300307883	-4.050189365	-0.174777	0.066362361	0.895015228	0.038622411
brain.GABA.neu	Arl5a	151	76	105	9	55	2	2.022761188	0.846985127	2.01866155	0.828946721	1.482428953	0.575589118	-0.031057257	0.002926954	1.286974718	1.252990508	1.255917461	1.284047765	0.016992105	-1.269982613	-0.014065152	0.013060403	0.976128897	0.0108107
brain.GABA.neu	Cacnb4	236	137	159	9	75	3	3.007494138	1.593939096	3.123103918	0.817467736	2.021121333	0.78303078	-0.963362809	-0.054418649	1.879328229	0.970384069	0.91596542	1.933746878	0.45447208	-1.424856149	-0.508890729	0.190297493	0.596618725	0.213083783
brain.GABA.neu	Stam2	102	74	43	11	37	1	1.389777144	0.827306866	0.934717371	1.041307948	1.016710123	0.368967383	0.331902323	0.572251449	0.416456776	0.17610765	0.748359099	-0.155794673	0.120174563	-0.296282213	0.452076886	0.138364888	0.341129223	0.520505889
brain.GABA.neu	Prpf40a	412	420	188	31	189	13	5.170462931	4.412849904	3.629819124	2.623768059	4.767058592	3.256752103	-0.750070486	0.510395797	0.978653265	-0.281813018	0.228582779	0.468257468	0.630233141	-0.348420124	-0.119837345	0.573726471	0.317180794	0.109092735
brain.GABA.neu	Arl6ip6	74	102	49	16	39	6	1.027369181	1.149538381	0.958495269	1.385677506	1.044587658	1.580820255	0.269536897	0.100111485	-0.431636832	-0.262211419	-0.162099935	-0.531748317	-0.084712706	0.346924126	0.184824191	0.137417782	0.562767333	0.299814886
brain.GABA.neu	Rprm	129	12	58	0	48	0	1.724307571	0.226299995	1.22251193	0.081992752	1.294665552	0.081992752	-1.464668267	0.496168592	4.394376945	2.433540086	2.929708678	3.898208353	0.98041843	-3.413958515	-0.484249837	0.200961966	0.699778579	0.099259455
brain.GABA.neu	Galnt13	266	156	74	21	74	8	3.432216592	1.672652138	1.528344894	1.727587281	1.953887276	2.09819452	0.046621162	1.167170452	0.990381997	-0.130167292	1.037003159	-0.176788454	0.560274645	-0.430107353	0.606895807	0.350768441	0.269275233	0.379956326
brain.GABA.neu	Nr4a2	68	59	10	2	18	1	0.896180778	0.659221725	0.274675719	0.251717748	0.542792017	0.35010905	-1.388956846	1.7060604	1.83198284	-1.263034406	0.443025994	0.12592244	1.547508623	-0.284474217	0.158551777	0.777433665	0.142913474	0.079652861
brain.GABA.neu	Acvr1	107	65	74	7	48	1	1.402895984	0.77647136	1.486528591	0.655122087	1.274167364	0.34682934	-0.245168923	-0.083539165	1.098572352	0.936942594	0.853403429	1.182111517	0.080814879	-1.017757473	-0.164354044	0.063990173	0.805872358	0.130137468
brain.GABA.neu	Pkp4	212	243	116	16	57	4	2.786933635	2.553254292	2.250701038	1.356980043	1.514406126	1.075744904	-0.911937727	0.308304213	1.038279145	-0.181962795	0.126341417	0.729974932	0.61012097	-0.428158175	-0.301816757	0.455281573	0.31949816	0.225220267
brain.GABA.neu	Baz2b	769	859	340	53	298	32	9.70712189	8.918351618	6.524163264	4.35135534	7.519555271	8.085305259	-1.035312246	0.573250722	1.157578773	-0.450984196	0.122266527	0.58432805	0.804281484	-0.353297289	-0.231030762	0.579199166	0.254425222	0.166375612
brain.GABA.neu	Rbms1	178	129	55	12	52	7	2.443384005	1.35779997	1.215132582	1.057706499	1.428313737	1.964546334	-0.360331607	1.007766883	1.207941265	-0.160157225	0.847609658	0.200174382	0.684049245	-0.52389202	0.323717638	0.446606776	0.342042226	0.211350998
brain.GABA.neu	C1qtnf4	37	88	17	13	19	6	0.528853249	1.023269543	0.400124629	1.161017366	0.543611945	1.570981125	0.182203331	0.402418013	-1.1344502	-1.354664881	-0.952246869	-1.536868213	0.110107341	1.244557541	0.292310672	0.066854265	0.755662425	0.17748331
brain.GABA.neu	Ndufs3	101	112	72	7	75	5	1.333202145	1.20611338	1.502927141	0.669060855	1.916990538	1.329102507	-0.850156189	-0.172879528	0.9946862	0.317409539	0.144530011	1.167565729	0.33863833	-0.65604787	-0.511517859	0.224828985	0.435563738	0.339607277
brain.GABA.neu	Celf1	278	272	214	33	153	19	3.586362966	2.88450501	4.23246585	2.850068054	3.90203506	4.937603516	-0.017327401	-0.238976921	0.331525138	0.553174659	0.314197738	0.570502059	-0.11082476	-0.442349898	-0.128152161	0.162660205	0.649247741	0.188092054
brain.GABA.neu	Pank2	65	118	39	17	36	8	0.879782227	1.250389466	0.805988751	1.526705039	0.951935849	2.129351765	0.28804383	0.126386754	-0.795202997	-0.633545921	-0.507159167	-0.921589751	-0.080828538	0.714374459	0.207215292	0.080633543	0.712651063	0.206715395
brain.GABA.neu	Rnf24	134	37	81	2	62	2	1.686590905	0.472278251	1.561961923	0.247618111	1.568521343	0.584608321	-0.931520262	0.110750796	2.767921339	1.725650281	1.836401077	2.657170543	0.521135529	-2.24678581	-0.410384733	0.163966439	0.706912978	0.129120583
brain.GABA.neu	Snrpb	130	122	63	10	60	4	1.679211558	1.326642725	1.223331857	0.925698168	1.566881488	1.079844542	-0.519166122	0.45696818	0.859170229	-0.116964072	0.340004108	0.402202049	0.488067151	-0.371103079	-0.031098971	0.548224234	0.416843668	0.034932098
brain.GABA.neu	Nop56	98	166	49	14	61	8	1.301224972	1.775963005	1.012610485	1.262688378	1.647234384	2.084255752	-0.492102892	0.361791086	0.043371777	-0.810522201	-0.448731115	-0.318419309	0.426946989	0.383575212	-0.065155903	0.487561568	0.438032206	0.074406226
brain.GABA.neu	Idh3b	47	34	23	2	44	2	0.661681507	0.421442744	0.497696004	0.245978256	1.118381135	0.584608321	-0.776805859	0.410872157	1.427606173	0.239928157	0.650800314	1.016734016	0.593839008	-0.833767165	-0.182966851	0.368712874	0.517683553	0.113603573
brain.GABA.neu	Raly	59	209	31	17	26	5	0.840425706	2.262999951	0.67070071	1.504566996	0.733835129	1.307784392	-0.588888204	0.325451161	-0.840156153	-1.754495519	-1.429044357	-1.165607315	0.457169683	1.297325836	-0.131718521	0.242374234	0.687793542	0.069832224
brain.GABA.neu	Disp2	15	25	7	6	10	0	0.251717748	0.334530428	0.21482101	0.583788393	0.331250717	0.081992752	0.803308089	0.228671844	-1.213638586	-0.63900234	-0.410330497	-1.442310429	-0.287318123	0.926320463	0.515989966	0.166115506	0.535560344	0.298324149
brain.GABA.neu	Arl14ep	32	70	13	10	10	6	0.478837671	0.803528968	0.308292747	0.916678966	0.354208688	1.582460111	0.190066534	0.635235707	-0.936879914	-1.382049087	-0.74681338	-1.572115621	0.222584587	1.159464501	0.412651121	0.124023269	0.646049126	0.229927605
brain.GABA.neu	Romo1	147	416	75	23	101	24	1.910431118	4.334136862	1.531624604	1.941588364	2.604089798	6.051065086	-1.158507344	0.3188355	-0.023339126	-1.50068197	-1.18184647	-0.342174626	0.738671422	0.762010548	-0.419835922	0.384620953	0.39677347	0.218605577
brain.GABA.neu	Kin	90	47	49	3	56	2	1.21595251	0.557550713	1.019989833	0.328790935	1.502107214	0.593627523	-0.76193251	0.253532112	1.886844456	0.871379834	1.124911946	1.633312344	0.507732311	-1.379112145	-0.254200199	0.237142327	0.644130491	0.118727182
brain.GABA.neu	Ptprj	59	43	35	4	33	1	0.778111215	0.502615569	0.764172447	0.400944557	0.897820633	0.309932602	-0.326052609	0.026078132	0.956573622	0.604442881	0.630521013	0.93049549	0.176065371	-0.780508252	-0.149987238	0.159110427	0.705345977	0.135543596
brain.GABA.neu	Ndufb5	200	261	90	14	98	16	2.575392335	2.690182188	1.77760286	1.197094177	2.487660091	4.077499549	-1.168167225	0.534859186	1.105255574	-0.597770837	-0.062911651	0.570396388	0.851513206	-0.253742368	-0.316654019	0.598851861	0.17845183	0.22269631
brain.GABA.neu	Slc30a7	45	53	23	4	25	3	0.655942015	0.629704334	0.54197209	0.422262672	0.730555419	0.848624982	-0.576533879	0.275349728	0.635427568	-0.216456039	0.058893689	0.360077839	0.425941803	-0.209485764	-0.150592075	0.541897149	0.266514668	0.191588183
brain.GABA.neu	Dnajb4	59	46	38	9	17	1	0.801889113	0.530493104	0.840425706	0.839605779	0.509174989	0.350928978	0.662378098	-0.067717539	-0.066309345	0.663786292	0.596068753	0.001408194	-0.365047819	-0.298738474	0.297330279	0.379816382	0.310824392	0.309359227
brain.GABA.neu	Smc4	53	44	22	12	16	1	0.734655056	0.533772814	0.501795641	1.044587658	0.514094554	0.329610862	0.968635829	0.549967079	-0.50779464	-0.08912589	0.460841189	-1.05776172	-0.209334375	0.298460265	0.759301454	0.165207971	0.23554667	0.599245359
brain.GABA.neu	Kpna4	218	226	122	21	98	9	2.745937259	2.359751398	2.363851036	1.79400141	2.558993785	2.380249586	-0.395453854	0.216159539	0.614117638	0.002504245	0.218663784	0.397958099	0.305806697	-0.308310941	-0.089647157	0.434529688	0.438088042	0.12738227
brain.GABA.neu	Rtca	37	65	36	11	22	5	0.518194192	0.774831505	0.762532592	0.934717371	0.641183319	1.332382217	0.27064759	-0.557306158	-0.851037361	-0.023083613	-0.580389771	-0.293731203	-0.413976874	0.437060487	-0.143329284	0.416322165	0.439536553	0.144141283
brain.GABA.neu	B3galnt1	21	72	14	8	8	1	0.374706876	0.813368098	0.359128253	0.731375346	0.264016661	0.34682934	-0.15329641	0.061263295	-0.964849545	-1.179409251	-1.118145955	-1.02611284	0.107279853	1.072129398	-0.046016558	0.08754496	0.874903556	0.037551484
brain.GABA.neu	Nmd3	75	61	45	7	32	2	0.985552877	0.692018826	0.910939473	0.610846001	0.886341647	0.578868828	-0.180002573	0.113578079	0.690124565	0.396543913	0.510121992	0.576546486	0.146790326	-0.543334239	-0.033212247	0.202934959	0.751149713	0.045915328
brain.GABA.neu	Trmt13	43	79	31	7	28	5	0.614125711	0.889621357	0.66414129	0.625604697	0.778931142	1.375018448	-0.50794008	-0.112956189	-0.026717338	-0.42170123	-0.534657419	0.086238851	0.197491946	0.224209284	-0.310448135	0.269742699	0.306234349	0.424022952
brain.GABA.neu	Mfsd14a	30	61	18	10	11	8	0.437021367	0.717436579	0.397664846	0.929797806	0.368967383	2.103114085	0.374065718	0.136150786	-1.089213202	-0.85129827	-0.715147484	-1.225363988	-0.118957466	0.970255736	0.255108252	0.088488855	0.721743846	0.189767299
brain.GABA.neu	Agl	53	58	28	12	27	1	0.727275709	0.632984044	0.596907233	1.038848166	0.804348896	0.352568833	0.714743772	0.284995654	-0.514410515	-0.084662397	0.200333257	-0.799406169	-0.214874059	0.299536456	0.499869713	0.21184881	0.29531923	0.49283196
brain.GABA.neu	Pdcd10	124	167	81	30	69	7	1.580000328	1.789901773	1.637395254	2.599170233	1.769403585	1.804660468	0.53817071	-0.051477761	-0.718126269	-0.128477798	-0.179955559	-0.666648508	-0.294824236	0.423302033	0.243346474	0.306638163	0.440264205	0.253097632
brain.GABA.neu	Ttc14	112	72	96	6	66	2	1.457831128	0.818287663	1.849756482	0.55181122	1.788261918	0.5452518	-0.568433311	-0.343511744	1.401576914	1.176655347	0.833143603	1.745088658	0.112460784	-1.289116131	-0.455972527	0.060542552	0.69398752	0.245469928
brain.GABA.neu	Golim4	56	72	35	2	27	1	0.774011577	0.838785851	0.76007281	0.254177531	0.764992375	0.348469195	-1.722466024	0.026217521	1.606518644	-0.142164901	-0.11594738	1.580301123	0.874341773	-0.732176871	-0.848124252	0.356199174	0.29828244	0.345518386
brain.GABA.neu	Fstl5	459	242	227	25	244	7	5.791148063	2.530296322	4.390711861	2.112953215	6.085502042	1.864515177	-0.260045525	0.399394522	1.454588559	0.795148513	1.194543035	1.055194038	0.329720023	-1.124868536	0.069674498	0.216314383	0.737975332	0.045710285
brain.GABA.neu	Pogz	108	133	82	29	61	12	1.410275332	1.488988373	1.630015907	2.390088716	1.636575327	3.13868254	0.682731681	-0.208909192	-0.761087318	0.130553554	-0.078355638	-0.552178127	-0.445820436	0.315266882	0.236911244	0.446714507	0.315899134	0.237386358
brain.GABA.neu	Snx7	14	47	14	13	39	0	0.248438038	0.541152162	0.376346731	1.168396714	1.047047441	0.081992752	1.11042399	-0.59917636	-2.23357222	-0.523971871	-1.123148231	-1.634395861	-0.854800175	1.378772046	0.255623815	0.34340412	0.553902556	0.102693324
brain.GABA.neu	Psmb4	195	362	93	25	103	14	2.45486299	3.855299192	1.821878946	2.153949591	2.672143782	3.576523835	-0.839858339	0.430215405	0.188658021	-1.081415722	-0.651200318	-0.241557384	0.635036872	0.446378851	-0.204821467	0.493716771	0.347042407	0.159240822
brain.GABA.neu	Dpyd	82	254	29	18	75	2	1.118381135	2.66640429	0.621505059	1.598858661	2.017841623	0.598547088	-0.737853133	0.847573891	-0.51563048	-2.101057504	-1.253483613	-1.36320437	0.792713512	1.308343992	0.054860379	0.367691886	0.6068617	0.025446414
brain.GABA.neu	Fnip2	117	84	45	10	45	1	1.547203227	0.969974254	0.979813384	0.899460488	1.180695627	0.314852167	-0.108886548	0.659083805	0.782530897	0.014560545	0.673644349	0.123447092	0.383985176	-0.398545721	0.275098628	0.363062081	0.376829231	0.260108688
brain.GABA.neu	Ptbp2	657	1121	385	131	341	29	8.281267936	11.61837294	7.308013972	10.80910448	8.740427346	7.220281727	-0.104161042	0.180372282	-0.384323423	-0.668856747	-0.488484465	-0.564695705	0.142266662	0.526590085	0.03810562	0.201236542	0.744862965	0.053900492
brain.GABA.neu	Dnajc19	98	133	49	10	63	5	1.338941638	1.422574244	1.025729326	0.926518096	1.623456486	1.376658303	-0.61861289	0.384443001	0.531202018	-0.471853873	-0.087410872	0.146759017	0.501527946	-0.029674072	-0.117084944	0.773620287	0.045773051	0.180606662
brain.GABA.neu	Sox2	263	297	176	27	156	8	3.314966957	3.087027107	3.366622391	2.240861908	4.108656795	2.133451403	-0.462164405	-0.022307424	0.564940744	0.125083763	0.102776339	0.587248168	0.219928491	-0.345012253	-0.242235914	0.272466366	0.42743091	0.300102725
brain.GABA.neu	Miga1	34	58	22	8	12	2	0.477197816	0.705957593	0.490316656	0.769092012	0.384546006	0.602646726	0.123574685	-0.039126331	-0.68856877	-0.525867753	-0.564994084	-0.649442438	-0.081350508	0.607218261	0.042224177	0.111318135	0.830903287	0.057778578
brain.GABA.neu	Alg14	15	37	7	9	9	0	0.277955429	0.437841295	0.227119923	0.805988751	0.31403224	0.081992752	0.880351675	0.291399297	-1.535906143	-0.946953766	-0.655554469	-1.82730544	-0.294476189	1.241429954	0.585875486	0.138787227	0.585088464	0.276124309
brain.GABA.neu	Cnn3	185	269	103	19	92	11	2.34581263	2.863186894	2.054738361	1.65215395	2.369590528	2.950919139	-0.79327372	0.191133083	0.505739659	-0.478667144	-0.287534061	0.314606576	0.492203402	-0.013536257	-0.301070319	0.610061124	0.016777504	0.373161373
brain.GABA.neu	Atp11b	145	130	58	13	48	0	1.974385464	1.411915187	1.208573162	1.174136206	1.248749611	0.081992752	-0.26605365	0.708098868	0.749803899	-0.224348618	0.483750249	0.041705032	0.487076259	-0.262727641	0.221022609	0.501712978	0.270622648	0.227664373
brain.GABA.neu	Psmd4	133	171	63	21	57	9	1.864515177	1.835817714	1.285646349	1.888293075	1.515226054	2.338433282	0.040659883	0.536306695	-0.018282157	-0.513928969	0.022377726	-0.554588852	0.247823406	0.266105563	0.288483289	0.308847981	0.331631976	0.359520042
brain.GABA.neu	Abcd3	41	81	29	18	28	4	0.57148948	0.925698168	0.605926436	1.55622243	0.771551795	1.104442367	0.749434506	-0.084415708	-1.445249431	-0.611399217	-0.695814925	-1.360833723	-0.416925107	1.028324324	0.332509399	0.234522872	0.578438597	0.18703853
brain.GABA.neu	Gria2	461	967	319	113	258	14	5.80508683	9.916203408	6.045325593	9.330775159	6.636493334	3.653597022	-0.087790926	-0.058502397	-0.684679292	-0.713967822	-0.772470219	-0.626176896	0.014644265	0.699323557	-0.073146662	0.018605	0.888464857	0.092930143
brain.GABA.neu	Pip5k1a	98	117	51	24	42	3	1.251209393	1.24219019	1.036388383	2.035880028	1.146258671	0.840425706	0.712766468	0.271758499	-0.702329299	-0.26132133	0.010437168	-0.974087798	-0.220503985	0.481825315	0.492262483	0.184585218	0.403338883	0.412075899
brain.GABA.neu	Gucy1b1	19	42	51	3	28	7	0.302553254	0.528033322	1.074924977	0.32387137	0.793689838	1.848936554	-0.705208035	-1.828974964	-0.098231837	1.025535092	-0.803439872	1.730743127	-0.561883465	-0.463651628	-1.2670915	0.245082852	0.202235998	0.552681149
brain.GABA.neu	Gucy1a1	40	134	95	9	35	15	0.550991292	1.436513012	1.892392712	0.826486939	1.012610485	3.832341221	-0.797507136	-1.780110086	-0.584962501	0.397640449	-1.382469637	1.195147585	-0.491301475	0.093661026	-1.288808611	0.262199301	0.049985308	0.687815392
brain.GABA.neu	Exosc9	25	42	11	6	15	4	0.373067021	0.497696004	0.289434414	0.578868828	0.43948115	1.052786934	0.217971667	0.366198362	-0.633801638	-0.782028333	-0.415829971	-1	0.074113347	0.707914986	0.292085014	0.068999559	0.659069164	0.271931277
brain.GABA.neu	Dnttip2	71	72	34	7	43	0	0.951935849	0.798609403	0.721536216	0.650202522	1.181515554	0.081992752	-0.296600906	0.399792543	0.549975201	-0.146418249	0.253374295	0.150182658	0.348196725	-0.201778476	0.051595818	0.578812332	0.33541921	0.085768458
brain.GABA.neu	Map9	63	159	56	14	52	4	0.864203604	1.726767354	1.11674128	1.250389466	1.372558666	1.070005412	-0.465696194	-0.369851836	-0.532934376	-0.628778733	-0.998630569	-0.163082539	0.047922179	0.580856554	-0.417774015	0.045790505	0.555018899	0.399190596
brain.GABA.neu	Pigk	22	31	30	7	26	4	0.375526803	0.400944557	0.601826799	0.662501435	0.751873534	1.164297076	0.724520828	-0.680432465	-0.819007695	0.585945598	-0.094486867	-0.13857523	-0.702476646	0.116531048	0.022044182	0.835235811	0.138553937	0.026210252
brain.GABA.neu	St6galnac3	134	227	210	41	88	10	1.813679671	2.359751398	3.929092668	3.433856447	2.317115167	2.558993785	0.54119485	-1.115276523	-0.920910057	0.735561316	-0.379715207	0.194366466	-0.828235686	0.09267437	-0.287040836	0.685653441	0.076720313	0.237626246
brain.GABA.neu	Fnbp1l	848	1476	597	149	437	43	10.52868926	15.17767829	11.31499975	12.3382693	10.99276824	11.01900592	-0.298811081	-0.103910709	-0.228814196	-0.423714567	-0.527625277	-0.124903487	0.097450186	0.326264382	-0.201360895	0.155901473	0.52195999	0.322138537
brain.GABA.neu	Plrg1	40	75	24	5	18	2	0.560830423	0.842065561	0.576409045	0.486217018	0.547711582	0.582968466	-0.792332172	-0.039528364	0.20596422	-0.546839587	-0.586367951	0.245492585	0.376401904	0.170437683	-0.415930268	0.390957301	0.177028479	0.43201422
brain.GABA.neu	Pde5a	23	87	12	13	3	0	0.383726079	0.996211935	0.305832964	1.157737656	0.165625359	0.081992752	0.216783775	0.327332899	-1.593159654	-1.703708778	-1.376375879	-1.920492553	0.055274562	1.648434216	0.272058337	0.027976254	0.834326173	0.137697573
brain.GABA.neu	Rabggtb	52	92	23	6	32	3	0.733835129	1.039668093	0.478837671	0.593627523	0.928157951	0.838785851	-0.808493143	0.615919313	0.305897985	-1.118514471	-0.502595158	-0.310021328	0.712206228	0.406308243	-0.096286915	0.586273803	0.334464751	0.079261446
brain.GABA.neu	Mettl14	25	51	9	5	13	1	0.387825716	0.637083682	0.238598908	0.490316656	0.428002165	0.350928978	-0.377769114	0.70082103	-0.338305301	-1.416895445	-0.716074415	-1.039126331	0.539295072	0.877600373	0.161525958	0.341667359	0.555998779	0.102333862
brain.GABA.neu	Cers2	4	61	5	6	2	1	0.142667388	0.729735491	0.181203982	0.562470278	0.129548548	0.358308326	-0.37559676	-0.344959064	-1.97912127	-2.009758966	-2.35471803	-1.634162207	0.015318848	1.994440118	-0.360277912	0.006463548	0.841522821	0.152013631
brain.GABA.neu	Trim2	507	558	315	107	224	16	6.35033863	5.694396615	6.087961824	8.806841475	5.837064004	4.107836867	0.629081717	0.060874213	-0.471791172	0.096416332	0.157290545	-0.532665385	-0.284103752	0.18768742	0.344977965	0.3478385	0.229792498	0.422369002
brain.GABA.neu	Arfip1	5	57	1	3	5	1	0.145127171	0.650202522	0.101671012	0.328790935	0.199242387	0.354208688	-0.983718629	0.51340924	-1.179852876	-2.676980745	-2.163571506	-1.693262116	0.748563934	1.928416811	-0.235154695	0.257049835	0.662200248	0.080749917
brain.GABA.neu	4932438A13Rik	161	208	129	35	70	9	2.069497056	2.13427133	2.601630016	2.991915515	1.762024237	2.33925321	0.487325839	-0.330135611	-0.531789241	0.28567221	-0.044463401	-0.20165363	-0.408730725	0.123058516	0.078595114	0.669628443	0.20160824	0.128763317
brain.GABA.neu	Setdb1	49	85	39	12	23	4	0.712517013	0.945376429	0.853544547	1.037208311	0.636263754	1.069185484	0.133744872	-0.260541986	-0.541709303	-0.147422444	-0.407964431	-0.281167316	-0.197143429	0.344565874	-0.063398557	0.325798824	0.569428851	0.104772325
brain.GABA.neu	Fbxw7	132	108	82	11	55	2	1.682491268	1.216772437	1.661173152	0.987192732	1.483248881	0.604286581	-0.3016557	0.018396557	0.769195339	0.449143082	0.467539639	0.750798782	0.160026128	-0.609169211	-0.141629572	0.175693623	0.668810442	0.155495936
brain.GABA.neu	Negr1	924	885	743	159	718	71	11.56179794	9.217625162	14.06585658	12.99421131	18.23682786	18.1515554	0.495402065	-0.282831648	-0.168503308	0.609730406	0.326898758	0.114328341	-0.389116857	-0.220613549	0.106285209	0.543447446	0.308112763	0.148439792
brain.GABA.neu	Spata5	104	152	52	15	58	8	1.33812171	1.641494892	1.0011315	1.285646349	1.523425329	2.076056477	-0.352516415	0.418577857	0.057715498	-0.713378774	-0.294800917	-0.360862359	0.385547136	0.327831638	0.033030721	0.51653568	0.439211505	0.044252815
brain.GABA.neu	Arnt	89	61	48	13	40	0	1.230711205	0.714156869	0.963414834	1.130680048	1.096243092	0.081992752	0.662877833	0.35326322	0.12230152	0.431916133	0.785179353	-0.2309617	-0.154807306	-0.277108826	0.508070527	0.164690961	0.294800808	0.540508231
brain.GABA.neu	Golph3l	36	67	26	4	21	6	0.537872452	0.774831505	0.580508683	0.440301077	0.639543464	1.613617356	-0.815392241	-0.110053545	0.288773727	-0.416564969	-0.526618514	0.398827272	0.352669348	0.063895621	-0.462722893	0.4010852	0.072667466	0.526247334
brain.GABA.neu	Ensa	96	192	54	16	49	7	1.281546711	2.040799593	1.106082222	1.402076056	1.279086929	1.851396337	-0.541569905	0.21242743	-0.129678547	-0.883675882	-0.671248452	-0.342105977	0.376998668	0.506677214	-0.164571238	0.359646748	0.483356648	0.156996604
brain.GABA.neu	Hspa4l	40	62	14	7	18	2	0.596087306	0.722356144	0.372247093	0.67070071	0.520653974	0.577228973	-0.107041176	0.679263067	-0.170145479	-0.956449722	-0.277186655	-0.849408546	0.393152121	0.5632976	0.286110945	0.316404769	0.453336095	0.230259136
brain.GABA.neu	Lrba	62	98	60	23	31	5	0.844525344	1.082304324	1.248749611	1.98586445	0.856824257	1.348780768	0.875660935	-0.564271604	-1.233554528	0.206378012	-0.357893592	-0.669282923	-0.71996627	0.513588258	0.155694666	0.518241273	0.369687642	0.112071086
brain.GABA.neu	Camk2d	173	222	64	16	61	4	2.267919516	2.388448861	1.265968088	1.393056854	1.605418081	1.11018186	-0.777819849	0.841128404	0.703115304	-0.915832949	-0.074704545	-0.1380131	0.809474126	0.106358822	0.031654277	0.854337772	0.112253569	0.033408659
brain.GABA.neu	Abhd18	48	16	39	5	30	0	0.661681507	0.249257966	0.825667011	0.489496728	0.809268461	0.081992752	0.973659608	-0.319423105	0.434837742	1.727920455	1.40849735	0.754260847	-0.646541356	-1.081379098	0.327118252	0.314612739	0.526208628	0.159178633
brain.GABA.neu	Prpf3	38	55	18	7	18	2	0.563290205	0.630524262	0.402584412	0.67726013	0.565749988	0.590347813	0.103158183	0.484587075	-0.265831683	-0.647260574	-0.162673499	-0.750418757	0.190714446	0.456546128	0.293872629	0.202643414	0.485102562	0.312254023
brain.GABA.neu	Dclk2	501	448	304	44	214	12	6.33721979	4.55961693	5.787868352	3.702792673	5.440219085	3.158360801	-0.300298851	0.130817945	0.77523628	0.344119484	0.474937429	0.644418335	0.215558398	-0.559677882	-0.084740453	0.250656081	0.650805842	0.098538076
brain.GABA.neu	Wls	150	537	79	53	64	7	1.953067349	5.484495171	1.591479313	4.381692658	1.671012283	1.770223512	-0.323870537	0.295373295	-1.165746595	-1.784990427	-1.489617132	-1.46111989	0.309621916	1.475368511	-0.014248621	0.172084925	0.819995827	0.007919249
brain.GABA.neu	Jade1	33	50	18	16	10	2	0.464898903	0.633803972	0.428002165	1.420934389	0.35338876	0.596907233	1.164731335	0.119298928	-1.611851014	-0.566418607	-0.447119679	-1.731149943	-0.522716203	1.089134811	0.642015132	0.231919808	0.483229589	0.284850603
brain.GABA.neu	Ank2	708	566	659	72	461	26	8.773224447	5.659139732	12.69739755	6.002689362	11.62083272	6.632393696	0.085026251	-0.533353751	0.547498167	1.165878168	0.632524418	1.080851918	-0.309190001	-0.856688168	-0.22416375	0.222432142	0.616303837	0.161264022
brain.GABA.neu	Sclt1	105	189	86	22	51	4	1.375838376	1.993243797	1.771863367	1.866155032	1.315983667	1.097882947	-0.095049336	-0.364956356	-0.439757842	-0.169850821	-0.534807178	-0.074801485	-0.13495351	0.304804332	-0.230002846	0.20149512	0.45509439	0.34341049
brain.GABA.neu	Plekho1	67	71	50	3	38	0	0.873222807	0.787130418	0.995392007	0.334530428	1.052786934	0.081992752	-1.234465254	-0.188914991	1.384212373	0.338662111	0.14974712	1.573127364	0.522775131	-0.861437242	-0.711690122	0.249427219	0.41101017	0.33956261
brain.GABA.neu	Sf3b4	59	97	16	11	27	2	0.848624982	1.079844542	0.398484774	1.009330775	0.697758318	0.602646726	-0.097424584	1.090602549	-0.250199994	-1.438227127	-0.347624578	-1.340802543	0.594013566	0.84421356	0.496588983	0.307012932	0.436327544	0.256659524
brain.GABA.neu	Pcdh10	290	294	231	14	147	15	3.647857529	3.114904642	4.504681786	1.198734032	3.718371296	3.801183975	-1.377676401	-0.304375812	1.605537787	0.532237198	0.227861387	1.909913599	0.536650294	-1.068887493	-0.841026106	0.219348571	0.436893349	0.34375808
brain.GABA.neu	Elovl6	150	162	54	29	73	4	1.939948509	1.723487644	1.12002099	2.512257916	1.887473147	1.011790558	0.543653628	0.79249259	-0.372966224	-0.621805186	0.170687404	-1.165458814	0.124419481	0.497385705	0.668073109	0.09645831	0.385606694	0.517934996
brain.GABA.neu	Arhgef11	138	211	104	10	75	12	1.78744199	2.20724488	2.077696332	0.906839835	1.932569161	3.146061888	-1.283327024	-0.217088389	0.978976749	-0.087261885	-0.304350275	1.196065139	0.533119317	-0.445857432	-0.750207707	0.308306795	0.257842609	0.433850596
brain.GABA.neu	Lix1l	26	64	40	5	22	1	0.388645644	0.736294912	0.807628606	0.445220642	0.636263754	0.342729703	-0.725763247	-1.055236665	-0.196065139	0.13340828	-0.921828386	0.859171527	-0.164736709	0.03132843	-0.890499956	0.15161237	0.028832538	0.819555092
brain.GABA.neu	Elf2	178	253	80	28	63	9	2.267099588	2.609009364	1.542283662	2.356471688	1.634935472	2.32285466	-0.146873774	0.555779632	-0.055780581	-0.758433987	-0.202654355	-0.611560213	0.351326703	0.407107284	0.204452929	0.364868083	0.422798646	0.212333271
brain.GABA.neu	Ndufc1	271	255	159	19	164	11	3.450254997	2.634427117	3.121464063	1.647234384	4.248044473	2.868926387	-0.677443417	0.144480135	1.066657141	0.244733589	0.389213724	0.922177006	0.410961776	-0.655695365	-0.266481641	0.308266312	0.49184329	0.199890398
brain.GABA.neu	Sec24b	91	76	53	7	41	2	1.223331857	0.879782227	1.052786934	0.634623899	1.163477149	0.601006871	-0.471244605	0.216602333	0.946842064	0.258995126	0.475597459	0.730239731	0.343923469	-0.602918595	-0.127321136	0.320178041	0.561291427	0.118530532
brain.GABA.neu	Naa15	190	285	134	42	104	12	2.417146324	2.977156819	2.613109001	3.524048474	2.745117332	3.078827832	0.243298553	-0.112462495	-0.543928958	-0.188167911	-0.300630406	-0.431466464	-0.177880524	0.366048435	0.065418029	0.29191992	0.600722482	0.107357598
brain.GABA.neu	Maml3	214	569	343	75	310	61	2.748397042	5.826404946	6.54876109	6.120758925	7.967235696	15.61387973	0.071104572	-1.252631565	-1.155120111	0.168616025	-1.08401554	0.097511453	-0.661868068	0.493252043	-0.590763496	0.379102058	0.282522867	0.338375075
brain.GABA.neu	Rnf115	84	110	27	13	40	3	1.156097801	1.157737656	0.594447451	1.175776061	1.082304324	0.846165199	0.022304935	0.959642262	-0.024349861	-0.961687188	-0.002044926	-0.983992124	0.468668663	0.493018525	0.490973599	0.322627738	0.339389986	0.337982276
brain.GABA.neu	Hdgf	82	126	50	20	48	14	1.083124252	1.329102507	1.046227513	1.702989456	1.314343812	3.615060429	0.357617125	0.050002137	-0.65287075	-0.345255762	-0.295253624	-0.702872887	-0.153807494	0.499063256	0.203809631	0.179538947	0.582554786	0.237906267
brain.GABA.neu	Crabp2	14	100	11	13	20	3	0.245158328	1.083944179	0.301733327	1.133959758	0.544431872	0.809268461	0.06507898	-0.299560282	-2.209583767	-1.844944505	-2.144504787	-1.910023485	-0.182319631	2.027264136	-0.117240651	0.07835556	0.871257891	0.050386548
brain.GABA.neu	Proser1	64	52	44	12	33	0	0.859284039	0.625604697	0.956855414	1.040488021	0.89208114	0.081992752	0.733937107	-0.155165844	-0.276053352	0.613049599	0.457883755	-0.120887508	-0.444551476	-0.168498123	0.289385631	0.492613166	0.186714922	0.320671913
brain.GABA.neu	Bcl9	376	107	216	17	145	1	4.932683951	1.20611338	4.143913678	1.432413375	3.699512963	0.356668471	0.248082362	0.251378903	1.783924959	1.780628418	2.03200732	1.532546056	0.001648271	-1.782276688	0.249730632	0.000810496	0.876390622	0.122798882
brain.GABA.neu	Trpc4	99	45	75	5	42	0	1.308604319	0.517374264	1.469310113	0.523113757	1.147898526	0.081992752	0.015916419	-0.167109986	1.322832322	1.505858727	1.338748741	1.489942308	-0.091513202	-1.414345525	-0.075596784	0.057866441	0.894331529	0.04780203
brain.GABA.neu	Tbck	51	28	42	6	21	1	0.787130418	0.376346731	0.838785851	0.614125711	0.560830423	0.318131877	0.706471565	-0.091699834	0.358068687	1.156240086	1.064540252	0.449768521	-0.3990857	-0.757154387	0.307385865	0.272669188	0.517314131	0.210016682
brain.GABA.neu	Pde4dip	281	366	251	66	125	5	3.586362966	3.860218757	4.804775258	5.470556403	3.171479641	1.34468113	0.503004968	-0.421947444	-0.609166068	0.315786344	-0.1061611	-0.187218624	-0.462476206	0.146689862	0.040528762	0.711836057	0.225782714	0.062381229
brain.GABA.neu	Gstcd	19	30	35	3	11	0	0.338630065	0.391925354	0.746953969	0.368967383	0.376346731	0.081992752	-0.087085617	-1.141309272	-0.12378322	0.930440436	-0.210868837	1.017526053	-0.527111828	-0.403328608	-0.614197445	0.341252687	0.261115316	0.397631997
brain.GABA.neu	Cct3	146	298	84	31	106	23	1.940768436	3.105065512	1.683311195	2.714780013	2.774634722	5.90101835	-0.19378841	0.205326079	-0.484207305	-0.883321794	-0.677995715	-0.689533383	0.199557245	0.683764549	0.005768834	0.22445096	0.769060575	0.006488466
brain.GABA.neu	Ints12	23	28	20	6	16	1	0.385365934	0.382086224	0.490316656	0.583788393	0.478837671	0.310752529	0.611547286	-0.347484728	-0.599216484	0.35981553	0.012330802	-0.251731757	-0.479516007	0.119700477	0.132031279	0.655750391	0.163693461	0.180556148
brain.GABA.neu	Zfp697	49	23	65	3	32	1	0.710877158	0.325511225	1.330742362	0.305013037	0.894540923	0.345189485	-0.093836386	-0.904559101	1.220729372	2.031452087	1.126892986	2.125288473	-0.405361358	-1.62609073	-0.499197744	0.160180738	0.642558567	0.197260695
brain.GABA.neu	Ppa2	31	74	26	9	11	7	0.467358685	0.851904692	0.585428248	0.818287663	0.337810138	1.90305177	-0.058083934	-0.324962155	-0.808077896	-0.541199675	-0.86616183	-0.483115741	-0.133439111	0.674638786	-0.191523044	0.133492382	0.674908114	0.191599504
brain.GABA.neu	Tet2	151	224	92	35	54	8	1.985044522	2.427805382	1.809580033	3.050130368	1.435693085	2.109673505	0.329218131	0.13351645	-0.619699542	-0.423997861	-0.290481411	-0.753215992	-0.097850841	0.521848701	0.23136729	0.114974332	0.613170061	0.271855607
brain.GABA.neu	Cxxc4	62	57	57	6	62	3	0.855184402	0.67070071	1.152818091	0.579688756	1.648054312	0.837965924	-0.210390628	-0.430857437	0.560957038	0.781423846	0.35056641	0.991814474	-0.110233404	-0.671190442	-0.320624032	0.100025967	0.609039276	0.290934758
brain.GABA.neu	Pmf1	11	24	7	5	6	1	0.217280792	0.352568833	0.219740575	0.455059773	0.239418835	0.299273544	0.368151112	-0.016240641	-1.066495412	-0.682103659	-0.6983443	-1.050254771	-0.192195876	0.874299535	0.175955235	0.154690954	0.703689549	0.141619497
brain.GABA.neu	Zfhx4	184	596	253	38	239	20	2.422885817	6.13223791	4.799035765	3.280530001	6.070743346	5.139305685	-0.902484755	-0.986018148	-0.437202498	-0.353669105	-1.339687253	0.54881565	-0.041766697	0.395435802	-0.944251452	0.030233868	0.286246097	0.683520035
brain.GABA.neu	Man1a2	111	96	58	20	48	4	1.492268084	1.062626064	1.160197439	1.723487644	1.284826421	1.137239468	0.697696951	0.363136397	-0.207824219	0.126736335	0.489872732	-0.570960616	-0.167280277	0.040543942	0.530416674	0.226593079	0.054919664	0.718487257
brain.GABA.neu	Spg20	14	25	13	8	2	0	0.261556878	0.361588036	0.345189485	0.679719913	0.141847461	0.081992752	0.910593446	-0.400263809	-1.377815678	-0.066958422	-0.467222232	-0.977551868	-0.655428628	0.72238705	0.255164818	0.401369538	0.442373349	0.156257113
brain.GABA.neu	Pex2	31	17	28	4	19	1	0.483757236	0.232859415	0.614945639	0.406684049	0.556730785	0.34026992	0.804449191	-0.346175641	0.250374834	1.400999666	1.054824025	0.596550475	-0.575312416	-0.82568725	0.229136775	0.352922861	0.506514197	0.140562943
brain.GABA.neu	Pkia	470	128	273	5	266	3	5.936275233	1.465210475	5.367245535	0.475557961	6.80621833	0.813368098	-1.623414829	0.145376095	3.641864892	1.873073968	2.018450063	3.496488797	0.884395462	-2.75746943	-0.739019367	0.201876016	0.629432157	0.168691826
brain.GABA.neu	Zc2hc1a	123	161	103	16	90	5	1.617716994	1.728407209	2.016201768	1.365179318	2.278578574	1.319263377	-0.34035269	-0.317680779	0.244868779	0.222196868	-0.095483911	0.562549558	0.011335955	-0.233532823	-0.329016734	0.019752991	0.406932773	0.573314236
brain.GABA.neu	Stmn2	1038	2121	710	204	741	82	13.0237287	21.82483068	13.54110297	16.91756449	18.62547351	20.64085535	-0.367448574	-0.056202704	-0.377379336	-0.688625206	-0.744827909	-0.321176632	0.155622935	0.533002271	-0.211825639	0.172827796	0.591928226	0.235243978
brain.GABA.neu	Ube2d3	210	300	124	19	130	17	2.732818419	3.214115872	2.371230383	1.608697791	3.360882898	4.375133238	-0.998528613	0.204753765	0.764496276	-0.438786102	-0.234032337	0.559742511	0.601641189	-0.162855087	-0.396887424	0.518038258	0.14022505	0.341736692
brain.GABA.neu	Mex3a	138	60	145	10	93	2	1.821878946	0.66086158	2.823010446	0.8789623	2.412226759	0.573129335	0.411453162	-0.631807364	1.051553911	2.094814437	1.463007073	1.683361275	-0.521630263	-1.573184174	-0.110177101	0.236567921	0.713464948	0.049967131
brain.GABA.neu	Ssr2	68	103	31	6	39	4	0.931437661	1.122480773	0.65758187	0.552631147	1.067545629	1.118381135	-1.02230195	0.502288693	0.753142338	-0.771448305	-0.269159612	0.250853645	0.762295322	0.009152983	-0.260006629	0.739048597	0.008873857	0.252077546
brain.GABA.neu	Zfp704	387	140	192	16	98	4	4.926124531	1.54310359	3.717551368	1.376658303	2.54423509	1.092143455	-0.164664398	0.406100422	1.839282583	1.268517763	1.674618185	1.433182161	0.28538241	-1.553900173	0.120718012	0.145603226	0.79280597	0.061590804
brain.GABA.neu	Pag1	104	3	43	0	21	0	1.379938013	0.109870287	0.897820633	0.081992752	0.596907233	0.081992752	-0.422233001	0.620104307	4.072963272	3.030625964	3.650730271	3.452858965	0.521168654	-3.551794618	0.098935653	0.124923605	0.851361618	0.023714777
brain.GABA.neu	Impa1	43	1	26	0	16	0	0.610846001	0.096751447	0.556730785	0.081992752	0.495236221	0.081992752	-0.23878686	0.133828851	2.897240426	2.524624715	2.658453566	2.763411574	0.186307855	-2.71093257	-0.052479004	0.063161212	0.919047603	0.017791185
brain.GABA.neu	Ppp3ca	764	898	445	72	336	30	9.489841098	9.207786032	8.519866844	5.978091537	8.542004887	7.610567226	-0.623169321	0.155553047	0.666698943	-0.112023426	0.043529621	0.511145895	0.389361184	-0.277337758	-0.233808137	0.432379926	0.307979542	0.259640532
brain.GABA.neu	Ralyl	415	619	227	28	195	79	5.231137567	6.200291894	4.346435775	2.346632558	5.095029599	19.97671406	-1.401744177	0.267291883	1.156532752	-0.512503309	-0.245211425	0.889240869	0.83451803	-0.322014722	-0.567226147	0.484126887	0.186809607	0.329063506
brain.GABA.neu	Commd2	53	64	24	4	16	2	0.77319165	0.768272085	0.56165035	0.431281875	0.507535134	0.600186943	-0.832986248	0.461153783	0.842194971	-0.45194506	0.009208723	0.381041189	0.647070016	-0.195124956	-0.185916233	0.629377457	0.189789738	0.180832805
brain.GABA.neu	Trmt10a	34	74	28	4	15	1	0.508355061	0.816647808	0.640363392	0.408323904	0.435381512	0.329610862	-1	-0.333054333	0.316122473	-0.350823194	-0.683877527	0.649176806	0.333472834	0.01735036	-0.666527166	0.327785635	0.017054459	0.655159906
brain.GABA.neu	Csde1	412	414	329	44	264	18	5.314770174	4.267722733	6.388875223	3.666715862	6.747183549	4.605532871	-0.218977975	-0.265554657	0.535518832	0.582095514	0.316540857	0.801073489	-0.023288341	-0.558807173	-0.242266316	0.028250144	0.677866384	0.293883471
brain.GABA.neu	Rnf13	137	232	82	25	66	12	1.732506846	2.479460816	1.65215395	2.068677129	1.698889818	3.073908267	-0.261317933	0.068512929	-0.255847439	-0.585678301	-0.517165372	-0.324360368	0.164915431	0.42076287	-0.096402502	0.241782836	0.616881267	0.141335897
brain.GABA.neu	Nras	71	46	53	5	29	5	0.969154327	0.5452518	1.099522802	0.488676801	0.827306866	1.360259753	-0.15804201	-0.182079202	0.9878458	1.011882992	0.82980379	1.169925001	-0.012018596	-0.999864396	-0.170060606	0.010168502	0.845949331	0.143882167
brain.GABA.neu	Tsc22d2	226	245	132	22	110	5	2.883685082	2.585231466	2.56391335	1.878453945	2.872206097	1.35124055	-0.460747711	0.169566116	0.618367876	-0.011945951	0.157620165	0.448801761	0.315156914	-0.303210963	-0.145590798	0.412531364	0.396894457	0.19057418
brain.GABA.neu	Serp1	54	156	24	10	26	7	0.756793099	1.715288369	0.504255424	0.887981502	0.736294912	1.813679671	-0.949849609	0.585744237	-0.23063069	-1.766224536	-1.180480299	-0.816374927	0.767796923	0.998427613	-0.182052686	0.394090181	0.512466913	0.093442906
brain.GABA.neu	Adh5	113	90	70	9	58	5	1.454551418	1.021629688	1.457831128	0.865843459	1.534904314	1.364359391	-0.238694234	-0.003249315	0.748396175	0.512951256	0.509701941	0.751645489	0.11772246	-0.630673715	-0.120971774	0.135411548	0.725439345	0.139149107
brain.GABA.neu	Eif2a	64	102	37	14	35	7	0.900280415	1.077384759	0.814188026	1.248749611	1.01753005	1.831718076	0.212950666	0.145012431	-0.472037887	-0.404099653	-0.259087221	-0.617050319	-0.033969117	0.43806877	0.178981549	0.052178346	0.672896608	0.274925047
brain.GABA.neu	Metap1	43	66	33	11	16	3	0.614125711	0.775651432	0.689559043	0.982273167	0.468178613	0.829766649	0.340715819	-0.167140082	-0.677590284	-0.169734383	-0.336874465	-0.510450203	-0.253927951	0.423662334	0.086787869	0.332201999	0.554257512	0.113540488
brain.GABA.neu	Bcas2	211	180	105	19	125	4	2.729538709	1.924369886	2.106393795	1.623456486	3.170659714	1.11346157	-0.245317412	0.37388198	0.74958844	0.130389048	0.504271029	0.37570646	0.309599696	-0.439988744	0.064282284	0.380404021	0.54061257	0.078983409
brain.GABA.neu	Eif4e	161	132	66	18	57	4	2.010462275	1.384037651	1.326642725	1.53982388	1.483248881	1.081484397	0.153882159	0.599747371	0.384761916	-0.061103296	0.538644075	-0.214985455	0.222932606	-0.16182931	0.376814765	0.292725095	0.21249247	0.494782435
brain.GABA.neu	Trim33	306	371	151	30	159	14	3.863498467	3.907774553	2.895164067	2.517997409	4.093078172	3.656056805	-0.634070439	0.416262718	0.617631027	-0.43270213	-0.016439412	0.201368309	0.525166579	-0.092464448	-0.108903861	0.722837386	0.127267733	0.149894881
brain.GABA.neu	Armc1	77	75	32	13	43	2	1.01097063	0.846165199	0.656761942	1.136419541	1.185615192	0.601006871	0.425484287	0.622298652	-0.168754458	-0.365568823	0.256729829	-0.79105311	0.098407183	0.26716164	0.523891469	0.11063696	0.300363763	0.588999277
brain.GABA.neu	Rap1gds1	129	121	69	10	75	8	1.699709746	1.32172316	1.417654679	0.922418458	1.930929306	2.125252128	-0.518926742	0.261782247	0.881795115	0.101086125	0.362868373	0.620012868	0.390354495	-0.49144062	-0.128572247	0.386349074	0.486397956	0.12725297
brain.GABA.neu	Med12l	74	126	102	13	35	3	1.012610485	1.35124055	2.058018071	1.121660845	0.969154327	0.835506141	-0.268648012	-1.023176322	-0.147557188	0.606971122	-0.416205201	0.875619134	-0.377264155	-0.229706967	-0.645912167	0.301116759	0.183342669	0.515540572
brain.GABA.neu	Rit1	26	81	5	11	12	1	0.381266296	0.934717371	0.180384054	0.966694544	0.336170283	0.314852167	0.048529894	1.079727192	-1.342261097	-2.373458396	-1.293731203	-2.421988289	0.515598649	1.857859746	0.564128543	0.17551775	0.632444174	0.192038076
brain.GABA.neu	Hipk1	53	82	44	18	22	0	0.708417376	0.918318821	0.87568259	1.600498516	0.637903609	0.081992752	0.801454321	-0.30580843	-1.175849835	-0.068587085	-0.374395515	-0.870041406	-0.553631375	0.62221846	0.247822946	0.388875437	0.437051595	0.174072967
brain.GABA.neu	Unc5c	266	246	61	28	80	2	3.410078549	2.634427117	1.257768813	2.439284367	2.042439448	0.582968466	-0.111031312	1.438938202	0.483347017	-1.066622498	0.372315704	-0.955591186	0.774984757	0.291637741	0.663953445	0.447818982	0.168520626	0.383660392
brain.GABA.neu	Pde7a	261	139	177	28	108	6	3.371541956	1.521785474	3.370722028	2.34909234	2.751676752	1.593119168	0.626338429	0.000350893	0.521305126	1.147292661	1.147643554	0.520954233	-0.312993768	-0.834298893	0.313344661	0.214285753	0.571188262	0.214525985
brain.GABA.neu	Rap2b	69	61	23	10	16	0	0.947016284	0.68709926	0.492776439	0.89208114	0.520653974	0.081992752	0.376656408	0.942455956	0.086214295	-0.479585253	0.462870703	-0.856241661	0.282899774	0.196685479	0.659556182	0.248344732	0.172661158	0.57899411
brain.GABA.neu	Arhgef26	66	18	19	4	12	1	0.892901068	0.278775356	0.447680425	0.417343107	0.366507601	0.328790935	0.58213091	0.996031098	1.097266393	0.683366205	1.679397303	0.101235295	0.206950094	-0.890316299	0.789081004	0.109709428	0.471978969	0.418311603
brain.GABA.neu	Phtf1	62	74	37	6	25	5	0.858464112	0.792049983	0.767452157	0.593627523	0.728915564	1.342221348	-0.416033492	0.161681007	0.53219984	-0.045514659	0.116166348	0.370518833	0.28885725	-0.24334259	-0.127176242	0.438076626	0.369049768	0.192873605
brain.GABA.neu	Hltf	31	60	35	6	32	0	0.486217018	0.719896361	0.79942933	0.597727161	0.936357226	0.081992752	-0.268302125	-0.717370114	-0.29788671	0.151181279	-0.566188835	0.419483404	-0.224533994	0.073352715	-0.49283612	0.28396043	0.092766659	0.623272911
brain.GABA.neu	Rusc1	17	180	14	25	15	13	0.308292747	1.90961119	0.347649268	2.103114085	0.437021367	3.317426739	0.139248186	-0.173331603	-2.770154259	-2.45757447	-2.630906073	-2.596822656	-0.156289895	2.613864364	-0.017041708	0.05607424	0.937811476	0.006114284
brain.GABA.neu	Magi3	389	224	84	23	114	4	4.860530329	2.35893147	1.705449238	1.912070973	2.99355537	1.045407586	-0.302997433	1.510961919	1.345977659	-0.467981693	1.042980227	-0.16498426	0.906979676	-0.438997983	0.603982243	0.465127347	0.2251318	0.309740853
brain.GABA.neu	Lrig2	105	172	70	30	49	8	1.338941638	1.812859743	1.401256129	2.521277119	1.311064102	2.091635099	0.475887385	-0.065627606	-0.91306162	-0.371546628	-0.437174234	-0.847434013	-0.270757496	0.642304124	0.20512989	0.242138751	0.574413344	0.183447905
brain.GABA.neu	Kyat3	1	36	4	7	0	0	0.09921123	0.455059773	0.168905069	0.631344189	0.081992752	0.081992752	0.472370674	-0.76763729	-2.669851398	-1.429843434	-2.197480724	-1.902214108	-0.620003982	2.049847416	-0.147633308	0.220055847	0.727545179	0.052398974
brain.GABA.neu	Gtf2b	47	55	24	3	29	2	0.630524262	0.669060855	0.509174989	0.336170283	0.824027156	0.556730785	-0.992945242	0.30839033	0.907359688	-0.393975884	-0.085585554	0.598969359	0.650667786	-0.256691902	-0.342277456	0.520685376	0.20541315	0.273901474
brain.GABA.neu	Clk2	24	75	21	9	25	4	0.358308326	0.831406504	0.493596366	0.844525344	0.689559043	1.087223889	0.022586685	-0.462130207	-1.236939153	-0.75222226	-1.214352468	-0.774808945	-0.242358446	0.994580706	-0.219771761	0.166373742	0.682757778	0.15086848
brain.GABA.neu	Nlgn1	948	357	571	7	661	38	11.95208344	3.744608977	10.79762549	0.642823174	16.6707663	9.731719716	-2.54232123	0.146548041	4.216696374	1.527827103	1.674375143	4.070148333	1.344434636	-2.872261738	-1.197886595	0.248298834	0.530467767	0.221233399
brain.GABA.neu	Pkn2	250	201	112	31	80	10	3.242813335	2.109673505	2.229382923	2.667224217	2.086715534	2.546694872	0.338319365	0.540601543	0.281906872	0.079624694	0.620226238	-0.258694671	0.101141089	-0.180765783	0.439460454	0.140207472	0.250587706	0.609204823
brain.GABA.neu	Capza1	130	135	64	13	84	3	1.728407209	1.449631853	1.320083305	1.137239468	2.11459307	0.894540923	-0.350150487	0.388814179	0.603907079	-0.135057586	0.253756592	0.215092901	0.369482333	-0.234424746	0.019331846	0.592842196	0.37613945	0.031018354
brain.GABA.neu	Mtx1	37	53	30	3	20	4	0.5780489	0.642823174	0.634623899	0.34026992	0.581328611	1.098702875	-0.917742318	-0.134710309	0.764511921	-0.018520088	-0.153230397	0.89922223	0.391516005	-0.372995917	-0.526226313	0.303327192	0.288978746	0.407694062
brain.GABA.neu	Lmo4	310	327	201	22	157	12	3.906954625	3.450254997	3.912694118	1.815319526	3.987307522	3.134582903	-0.926479483	-0.002117829	1.105820992	0.181459338	0.17934151	1.107938821	0.462180827	-0.643640165	-0.464298656	0.294360259	0.409930648	0.295709092
brain.GABA.neu	Hs2st1	273	179	136	11	91	8	3.537987242	1.917810466	2.546694872	0.99785179	2.333513717	2.070316984	-0.942562694	0.47430273	1.826031391	0.409165968	0.883468698	1.351728662	0.708432712	-1.11759868	-0.234129982	0.343872437	0.542481135	0.113646428
brain.GABA.neu	Selenof	55	130	49	12	52	5	0.755153244	1.395516636	0.972434037	1.065905774	1.340581493	1.387317361	-0.388719414	-0.364830948	-0.497238562	-0.521127027	-0.885957976	-0.132407613	0.011944233	0.509182794	-0.376775181	0.013302376	0.567080457	0.419617167
brain.GABA.neu	Gmps	147	163	80	15	77	9	1.908791263	1.77104344	1.57262098	1.309424247	2.008002493	2.328594152	-0.435667	0.279488338	0.543726745	-0.171428592	0.108059746	0.264238408	0.357577669	-0.186149077	-0.078089331	0.575053754	0.299363564	0.125582682
brain.GABA.neu	St7l	54	64	28	12	24	3	0.738754694	0.715796724	0.614125711	1.11018186	0.712517013	0.856004329	0.63317418	0.266561387	-0.587628728	-0.221015935	0.045545452	-0.854190115	-0.183306396	0.404322331	0.449867784	0.176681458	0.389709582	0.43360896
brain.GABA.neu	Cttnbp2nl	104	98	77	15	73	11	1.401256129	1.057706499	1.545563372	1.334022072	1.88337351	2.799232548	0.334843185	-0.141412126	0.070938146	0.547193458	0.405781331	0.212350272	-0.238127656	-0.309065802	0.096715529	0.369815705	0.479983675	0.150200621
brain.GABA.neu	Krtcap2	114	113	33	15	53	5	1.4570112	1.291385841	0.715796724	1.298765189	1.42749381	1.342221348	0.008220507	1.025390122	0.165871346	-0.85129827	0.174091853	-0.859518776	0.508584808	0.342713462	0.516805315	0.371744372	0.250502569	0.377753059
brain.GABA.neu	Sh3glb1	241	213	155	17	137	12	3.133762975	2.314655384	2.99027566	1.476689461	3.519948837	3.225594857	-0.648430948	0.067617579	1.085529597	0.369481071	0.43709865	1.017912018	0.358024263	-0.727505334	-0.290406684	0.260204101	0.528734756	0.211061143
brain.GABA.neu	Kcnd3	125	228	59	24	71	12	1.593119168	2.409766977	1.230711205	2.026860826	1.851396337	3.101785802	-0.249646616	0.372361924	-0.347392842	-0.969401382	-0.597039458	-0.719754766	0.31100427	0.658397112	0.061357654	0.301723544	0.638749784	0.059526671
brain.GABA.neu	Fndc3b	99	43	23	0	22	0	1.295485479	0.520653974	0.523113757	0.081992752	0.618225349	0.081992752	-2.666756592	1.308296229	3.981852653	0.006799832	1.315096061	2.673556424	1.987526411	-1.994326243	-0.679230181	0.42640873	0.427867582	0.145723688
brain.GABA.neu	Ssr3	122	305	61	37	61	13	1.591479313	3.164920221	1.289745986	3.098506092	1.588199603	3.434676375	-0.030596329	0.303281447	-0.961204401	-1.295082177	-0.991800729	-1.264485848	0.166938888	1.128143289	0.136342559	0.116624286	0.788126166	0.095249548
brain.GABA.neu	Tiparp	218	266	82	28	54	5	2.77873436	2.766435447	1.588199603	2.418786179	1.529164822	1.311064102	-0.193745019	0.807035683	0.200144682	-0.80063602	0.006399663	-0.606891001	0.500390351	0.300245669	0.306645332	0.451908948	0.271155717	0.276935335
brain.GABA.neu	Atp5pb	394	627	210	51	247	28	5.014676703	6.389695151	4.070940129	4.152932881	6.282284646	7.280136436	-0.621616547	0.300794689	0.272026138	-0.650385099	-0.34959041	-0.028768551	0.461205618	0.18917948	-0.160410929	0.568830634	0.233325613	0.197843753
brain.GABA.neu	Lekr1	13	29	10	5	8	0	0.259917023	0.384546006	0.259097096	0.484577163	0.297633689	0.081992752	0.333570208	0.004558282	-0.89867529	-0.569663364	-0.565105082	-0.903233572	-0.164505963	0.734169327	0.169064245	0.154069375	0.687592154	0.15833847
brain.GABA.neu	Ccnl1	163	221	81	21	67	5	2.152309736	2.313835457	1.605418081	1.862055394	1.754644889	1.361899608	-0.313390282	0.422936658	0.208989717	-0.527337223	-0.104400565	-0.213946941	0.36816347	0.159173753	0.054773188	0.632463297	0.273442547	0.094094156
brain.GABA.neu	Odf2l	34	87	33	12	39	2	0.508355061	0.979813384	0.682999623	1.079844542	1.066725701	0.590347813	0.140244727	-0.42604828	-1.086915225	-0.520622218	-0.946670498	-0.660866945	-0.283146504	0.803768721	-0.142901776	0.230234664	0.653567742	0.116197594
brain.GABA.neu	Cept1	21	30	30	7	11	1	0.355028615	0.368147456	0.666601072	0.678899985	0.344369558	0.342729703	0.882915323	-0.908888327	-0.935263743	0.856539907	-0.05234842	-0.026375415	-0.895901825	0.039361918	-0.012986502	0.94479472	0.041510053	0.013695227
brain.GABA.neu	Znhit6	31	50	19	7	14	2	0.509174989	0.585428248	0.464078975	0.682999623	0.447680425	0.562470278	0.222392421	0.133791215	-0.423723227	-0.335122021	-0.201330806	-0.557514443	-0.044300603	0.379422624	0.178091818	0.073611657	0.630463839	0.295924503
brain.GABA.neu	Dram2	29	35	18	8	16	2	0.458339483	0.420622817	0.455059773	0.724815926	0.493596366	0.554271002	0.785087544	0.010360512	-0.661198087	0.113528946	0.123889457	-0.671558598	-0.387363516	0.27383457	0.397724028	0.365809261	0.258597461	0.375593278
brain.GABA.neu	Ddah1	82	70	40	6	41	2	1.098702875	0.778111215	0.820747446	0.560830423	1.147078598	0.576409045	-0.472411762	0.420791027	0.97016477	0.076961982	0.497753008	0.549373744	0.446601394	-0.523563376	-0.025810368	0.448406167	0.525679162	0.025914671
brain.GABA.neu	Bcl10	58	58	23	2	17	1	0.794509765	0.760892737	0.496876076	0.240238763	0.522293829	0.341909775	-1.663224141	0.677178872	1.725596001	-0.614807012	0.06237186	1.048417129	1.170201506	-0.555394495	-0.493022634	0.527445992	0.250333467	0.222220541
brain.GABA.neu	Lrif1	24	29	32	7	19	5	0.367327528	0.358308326	0.705957593	0.65758187	0.554271002	1.355340188	0.875968957	-0.942514505	-0.840103504	0.978379958	0.035865453	0.102411001	-0.909241731	-0.069138227	-0.033272774	0.898768621	0.068341857	0.032889521
brain.GABA.neu	2410004B18Rik	71	81	33	7	28	1	0.980633312	0.923238386	0.699398173	0.642003247	0.777291287	0.338630065	-0.524122615	0.487599743	0.611133177	-0.400589181	0.087010562	0.123533434	0.505861179	-0.105271998	-0.018261436	0.803726579	0.167259134	0.029014287
brain.GABA.neu	Schip1	6	115	3	19	2	23	0.156606156	1.237270625	0.142667388	1.603778226	0.134468113	5.877240452	0.374313564	0.134485332	-3.356261827	-3.116433595	-2.981948262	-3.490747159	-0.119914116	3.236347711	0.254399448	0.033211123	0.896331022	0.070457855
brain.GABA.neu	Pmvk	35	60	15	5	25	1	0.483757236	0.715796724	0.345189485	0.473098178	0.742854332	0.331250717	-0.597410335	0.486894721	0.032143636	-1.052161421	-0.565266699	-0.454751086	0.542152528	0.510008892	-0.055257807	0.489563947	0.460538231	0.049897821
brain.GABA.neu	Strip1	57	112	19	17	28	2	0.814188026	1.20283367	0.454239845	1.452091635	0.770731867	0.597727161	0.271695341	0.841907741	-0.834698589	-1.40491099	-0.563003248	-1.676606331	0.2851062	1.119804789	0.556801541	0.145335362	0.570830217	0.283834421
brain.GABA.neu	Gng5	145	3	71	0	70	0	1.872714452	0.119709418	1.4570112	0.081992752	1.772683295	0.081992752	-0.545968369	0.362118969	4.513490746	3.605403407	3.967522376	4.151371776	0.454043669	-4.059447076	-0.0919247	0.098589079	0.881450789	0.019960132
brain.GABA.neu	Ube2q1	45	53	41	5	32	2	0.637083682	0.590347813	0.8789623	0.461619193	0.887161575	0.556730785	-0.354861984	-0.464318402	0.464779676	0.574236094	0.109917692	0.929098078	-0.054728209	-0.519507885	-0.409590193	0.055627919	0.528048388	0.416323693
brain.GABA.neu	Gstm5	58	21	32	1	44	1	0.800249258	0.306652892	0.699398173	0.173824634	1.174956134	0.308292747	-0.818974005	0.194335406	2.202816883	1.189507471	1.383842878	2.008481477	0.506654706	-1.696162177	-0.3123193	0.201442256	0.674381844	0.1241759
brain.GABA.neu	Gstm7	40	14	28	5	34	2	0.56165035	0.23121956	0.596907233	0.482117381	0.919138748	0.614945639	1.060120992	-0.087834462	0.220287833	1.368243288	1.280408825	0.308122295	-0.573977727	-0.79426556	0.486143265	0.309524315	0.428317148	0.262158537
brain.GABA.neu	Prkacb	180	344	94	37	76	11	2.369590528	3.686394123	1.811219888	3.120644135	1.994063725	2.905823125	-0.240366474	0.387676074	-0.397206069	-1.025248617	-0.637572543	-0.784882143	0.314021274	0.711227343	0.0736548	0.285758757	0.647215517	0.067025727
brain.GABA.neu	Ttll7	88	95	43	2	45	2	1.199553959	1.031468818	0.90519998	0.258277168	1.238090553	0.632164117	-1.997708188	0.406189597	2.215506036	-0.18839175	0.217797847	1.809316438	1.201948893	-1.013557143	-0.795759296	0.399150776	0.336588454	0.26426077
brain.GABA.neu	Tnik	186	328	76	17	109	11	2.331873862	3.442055722	1.53982388	1.4570112	2.764795592	2.877125662	-1.240258485	0.598724402	0.678477784	-1.160505104	-0.561780702	0.079753382	0.919491444	0.24101366	-0.320767042	0.620744437	0.162707211	0.216548352
brain.GABA.neu	Rpl22l1	370	2	133	0	184	0	4.707203883	0.107410505	2.640166609	0.081992752	4.651448812	0.081992752	-0.389566812	0.834241367	5.84323015	4.619421971	5.453663339	5.008988783	0.61190409	-5.231326061	0.222337278	0.100881591	0.862462766	0.036655644
brain.GABA.neu	Mynn	63	114	30	10	25	4	0.886341647	1.233990915	0.66414129	0.932257588	0.686279333	1.157737656	-0.404531233	0.41637271	-0.072865731	-0.893769674	-0.477396964	-0.489238441	0.410451971	0.483317703	0.005920739	0.456214677	0.53720446	0.006580862
brain.GABA.neu	Sec62	426	539	199	45	216	16	5.293452059	5.55746872	3.79954412	3.710172021	5.510732851	4.052081796	-0.582941845	0.478382534	0.512722786	-0.548601593	-0.070219058	0.034340252	0.53066219	0.017939403	-0.052279655	0.883139874	0.029855156	0.08700497
brain.GABA.neu	Jtb	26	27	26	5	14	2	0.400124629	0.373886948	0.592807596	0.505895279	0.441940932	0.582148538	0.436236665	-0.567114499	-0.338389342	0.664961823	0.097847323	0.228725158	-0.501675582	-0.163286241	-0.065438917	0.686849773	0.223557058	0.089593169
brain.GABA.neu	Wdr47	90	218	86	27	64	12	1.263508306	2.285137994	1.700529673	2.307276037	1.718568079	3.110805005	0.013909326	-0.428549032	-0.868755467	-0.426297108	-0.854846141	-0.440206434	-0.221229179	0.647526288	-0.207319853	0.205588935	0.601748108	0.192662957
brain.GABA.neu	Stxbp3	7	33	5	6	0	0	0.168085141	0.393565209	0.182843837	0.596907233	0.081992752	0.081992752	0.600904045	-0.1214198	-1.828314541	-1.105990696	-1.227410496	-1.70689474	-0.361161923	1.467152618	0.239742122	0.174638311	0.709435406	0.115926283
brain.GABA.neu	Prkci	17	40	14	9	11	1	0.303373182	0.509994916	0.346009413	0.834686214	0.356668471	0.33699021	0.710751076	-0.189717728	-1.460140386	-0.559671581	-0.74938931	-1.270422657	-0.450234402	1.009905983	0.260516674	0.261664229	0.586930428	0.151405344
brain.GABA.neu	Skil	98	194	55	19	59	6	1.366819173	2.092455027	1.112641642	1.623456486	1.634115544	1.583280038	-0.366127899	0.296833384	-0.248246326	-0.911207608	-0.614374225	-0.54507971	0.331480641	0.579726967	-0.034647258	0.350456136	0.612913237	0.036630628
brain.GABA.neu	Kcnmb2	115	5	151	1	37	0	1.540643807	0.126268838	3.014873485	0.159065939	1.000311572	0.081992752	0.333126301	-0.96856411	3.275836509	4.577526921	3.608962811	4.244400619	-0.650845206	-3.926681715	-0.317718904	0.13295455	0.802141885	0.064903565
brain.GABA.neu	Pik3ca	164	351	76	36	56	18	2.103114085	3.589642676	1.53982388	3.062429281	1.520145619	4.553877437	-0.229163712	0.449761763	-0.542149417	-1.221074892	-0.771313129	-0.99191118	0.339462737	0.881612154	0.110299026	0.25497175	0.662182234	0.082846017
brain.GABA.neu	Zfp639	45	36	20	7	33	2	0.619865204	0.434561585	0.432101802	0.665781145	0.946196356	0.585428248	0.615487368	0.520583273	-0.103093493	-0.008189398	0.512393875	-0.623676766	-0.047452048	0.055641445	0.56803532	0.070704828	0.082907252	0.84638792
brain.GABA.neu	Mfn1	34	65	26	11	21	2	0.492776439	0.748593824	0.563290205	0.974073892	0.617405421	0.610846001	0.379848071	-0.192945108	-0.98309794	-0.410304761	-0.603249869	-0.790152832	-0.286396589	0.696701351	0.093451481	0.266031994	0.647161511	0.086806494
brain.GABA.neu	Snapin	19	69	9	8	12	3	0.341089848	0.797789475	0.259917023	0.730555419	0.417343107	0.824847084	-0.127014373	0.392100688	-1.098841903	-1.617956965	-1.225856277	-1.490942591	0.259557531	1.358399434	0.132543157	0.148276214	0.776006478	0.075717308
brain.GABA.neu	Actl6a	67	51	43	6	35	2	0.900280415	0.595267378	0.913399256	0.566569915	0.978993457	0.573949263	-0.071283838	-0.020871178	0.668120439	0.617707779	0.596836601	0.688991617	0.02520633	-0.642914109	-0.046077508	0.035293198	0.900190363	0.064516439
brain.GABA.neu	Rnpc3	56	44	36	9	26	1	0.785490563	0.524753612	0.739574622	0.822387301	0.738754694	0.32387137	0.648177796	0.086898222	-0.066224045	0.495055528	0.581953751	-0.153122267	-0.280639787	-0.214415742	0.367538009	0.325344179	0.248571004	0.426084816
brain.GABA.neu	Col11a1	117	79	82	7	45	1	1.516045982	0.906839835	1.586559748	0.655942015	1.188074974	0.3337105	-0.46727948	-0.065588342	1.20867332	0.806982181	0.741393839	1.274261661	0.200845569	-1.00782775	-0.266433911	0.136156589	0.683223381	0.180620029
brain.GABA.neu	Ythdf3	256	252	131	24	116	10	3.246093045	2.645086174	2.574572408	2.053098506	3.075548122	2.540135452	-0.365511876	0.334371508	0.660901505	-0.038981879	0.295389629	0.326529997	0.349941692	-0.310959813	-0.015570184	0.517304268	0.459678975	0.023016756
brain.GABA.neu	Celsr2	33	22	34	6	20	1	0.473098178	0.293534052	0.711697086	0.602646726	0.580508683	0.338630065	1.037784662	-0.589123724	-0.349172931	1.277735455	0.688611731	0.239950793	-0.813454193	-0.464281262	0.224330469	0.541556918	0.30909513	0.149347952
brain.GABA.neu	Sars	171	267	100	24	92	17	2.23676227	2.790213345	1.972745609	2.121972418	2.413866614	4.343975993	-0.394969534	0.181207002	0.076006027	-0.500170509	-0.318963507	-0.105200975	0.288088268	0.212082241	-0.106881266	0.474569518	0.349364337	0.176066145
brain.GABA.neu	Gon4l	132	68	57	13	59	4	1.707909021	0.790410128	1.170856496	1.165936931	1.533264459	1.083944179	0.560816413	0.54466686	0.550741374	0.566890928	1.111557788	0.006074514	-0.008074777	-0.558816151	0.552741637	0.007211988	0.499106733	0.493681279
brain.GABA.neu	Tdrkh	32	66	22	9	12	0	0.468998541	0.738754694	0.494416294	0.842885489	0.398484774	0.081992752	0.190241253	-0.076142855	-0.845753212	-0.579369104	-0.655511959	-0.769610357	-0.133192054	0.712561158	0.057049199	0.147531788	0.789276977	0.063191235
brain.GABA.neu	Celf3	148	120	86	20	74	9	1.916170611	1.286466276	1.735786556	1.716108296	1.898952133	2.344992703	0.415726959	0.142636465	0.159085423	0.432175917	0.574812382	0.016448958	-0.136545247	-0.29563067	0.279181712	0.191950211	0.41558656	0.392463229
brain.GABA.neu	Supt20	96	85	51	8	52	4	1.288106131	0.970794182	1.006051065	0.720716289	1.410275332	1.09378331	-0.42973401	0.356547932	0.83774811	0.051466168	0.4080141	0.481200179	0.393140971	-0.444607139	-0.036593039	0.449642535	0.508505335	0.04185213
brain.GABA.neu	Rfxap	22	83	17	8	16	3	0.328790935	0.927338023	0.391105426	0.705957593	0.512454699	0.865843459	-0.393513787	-0.25038703	-1.102411001	-1.245537758	-1.495924788	-0.852023971	0.071563379	1.173974379	-0.321950408	0.045654813	0.748952627	0.205392561
brain.GABA.neu	Lrrc40	37	58	22	8	20	3	0.55509093	0.694478608	0.490316656	0.743674259	0.560830423	0.816647808	0.098740581	0.179010349	-0.421946717	-0.502216485	-0.323206136	-0.600957066	0.040134884	0.462081601	0.138875465	0.062603943	0.720772739	0.216623318
brain.GABA.neu	Lrrc7	1309	966	1005	159	641	15	16.43052754	10.03427297	19.04937604	13.03766747	16.33869566	3.916793755	0.377749694	-0.213364941	0.333693018	0.924807652	0.711442712	0.547057958	-0.295557317	-0.629250335	0.082192377	0.293502789	0.624876184	0.081621027
brain.GABA.neu	Setd7	113	64	64	11	40	1	1.423394172	0.737934767	1.256128958	1.000311572	1.071645267	0.34354963	0.438884241	0.180350651	0.5088858	0.767419391	0.947770041	0.328535149	-0.129266795	-0.638152595	0.309617446	0.120020775	0.592507678	0.287471547
brain.GABA.neu	Vps72	75	141	51	12	33	8	1.019169905	1.529164822	1.030648891	1.068365556	0.918318821	2.095734737	-0.517338547	-0.016158353	-0.068010788	-0.569190981	-0.585349334	-0.051852434	0.250590097	0.318600884	-0.26674845	0.299770638	0.381129149	0.319100212
brain.GABA.neu	Naxe	35	53	16	2	18	7	0.519834047	0.601006871	0.387005789	0.254177531	0.508355061	1.844016989	-1.241544983	0.425695981	1.032214625	-0.635026339	-0.209330358	0.606518644	0.833620482	-0.198594143	-0.407924501	0.578847187	0.137899276	0.283253537
brain.GABA.neu	Mef2d	37	16	30	6	15	1	0.573129335	0.24105869	0.667421	0.565749988	0.42964202	0.324691297	1.230780207	-0.219736339	0.018696094	1.469212639	1.249476301	0.238432433	-0.725258273	-0.743954367	0.505521934	0.367268737	0.376736386	0.255994877
brain.GABA.neu	Prkaa2	25	43	29	6	14	1	0.392745281	0.523113757	0.660041652	0.563290205	0.408323904	0.348469195	0.106753675	-0.748963127	-0.520284443	0.335432359	-0.413530768	0.228678684	-0.427858401	0.092426042	-0.321104726	0.508514272	0.109849336	0.381636391
brain.GABA.neu	S100pbp	22	56	15	8	9	2	0.363227891	0.692838753	0.378806514	0.687919188	0.311572457	0.573129335	-0.010280531	-0.060586153	-0.921364112	-0.87105849	-0.931644643	-0.860777959	-0.025152811	0.896211301	-0.035433342	0.026288543	0.936678183	0.037033274
brain.GABA.neu	Usp24	60	79	54	14	34	6	0.809268461	0.865023532	1.083944179	1.215132582	0.931437661	1.615257211	0.490302449	-0.421600187	-0.586423458	0.325479178	-0.096121009	-0.164823271	-0.455951318	0.13047214	0.034351131	0.734487729	0.210176354	0.055335917
brain.GABA.neu	Yars	102	95	36	9	42	3	1.429133665	1.060986209	0.769092012	0.829766649	1.12002099	0.828946721	-0.354628327	0.893912742	0.784363279	-0.464177789	0.429734952	-0.109549462	0.624270534	-0.160092745	0.269642207	0.592283951	0.151889859	0.255826189
brain.GABA.neu	Sync	4	41	1	10	1	1	0.12544891	0.503435496	0.103310867	0.887981502	0.113149998	0.32387137	0.818722682	0.280107919	-2.823429685	-2.284814922	-2.004707003	-3.103537604	-0.269307382	2.554122303	0.549415301	0.079845763	0.757260507	0.16289373
brain.GABA.neu	Bsdc1	75	88	40	6	35	1	1.030648891	0.996211935	0.793689838	0.565749988	0.948656139	0.347649268	-0.816288047	0.376905697	0.865316383	-0.327877361	0.049028336	0.488410686	0.596596872	-0.268719511	-0.219691175	0.549855038	0.247666027	0.202478935
brain.GABA.neu	Ttc4	37	22	40	1	29	2	0.546891655	0.308292747	0.867483314	0.155786228	0.800249258	0.610846001	-0.984733243	-0.665580961	1.811687343	1.49253506	0.8269541	2.477268304	0.159576141	-1.652111202	-0.825157102	0.060517844	0.626548602	0.312933553
brain.GABA.neu	Eif3i	131	196	56	17	64	7	1.707909021	2.006362638	1.155277873	1.461930765	1.640674964	1.820239091	-0.456707398	0.563991228	0.224356136	-0.79634249	-0.232351262	-0.339635091	0.510349313	0.285993177	0.053641915	0.600421973	0.336468734	0.063109293
brain.GABA.neu	Clcn6	63	21	25	3	20	0	0.857644184	0.319771732	0.55509093	0.297633689	0.592807596	0.081992752	-0.103504576	0.627655113	1.526841398	0.79568171	1.423336822	0.899186286	0.365579844	-1.161261554	0.262075268	0.20435823	0.649142342	0.146499428
brain.GABA.neu	Usp45	43	39	35	2	41	0	0.633803972	0.520653974	0.764992375	0.23777898	1.162657221	0.081992752	-1.130703692	-0.271408667	1.414415514	0.555120489	0.283711822	1.685824181	0.429647512	-0.984768002	-0.701056179	0.203097736	0.465507529	0.331394734
brain.GABA.neu	Draxin	21	60	39	16	14	1	0.326331152	0.671520638	0.801889113	1.350420623	0.434561585	0.337810138	1.007905198	-1.297066034	-2.049000219	0.255971013	-1.041095021	-0.751934185	-1.152485616	0.896514603	-0.144580418	0.52539013	0.408699178	0.065910692
brain.GABA.neu	Tmem39b	51	55	25	9	19	0	0.768272085	0.669060855	0.546891655	0.873222807	0.607566291	0.081992752	0.384212373	0.490362286	-0.184732477	-0.290882391	0.199479896	-0.675094764	0.053074957	0.237807434	0.43728733	0.072888168	0.326582426	0.600529406
brain.GABA.neu	Ptp4a2	164	197	87	15	99	9	2.09819452	2.090815172	1.771863367	1.296305407	2.513077844	2.313835457	-0.689659879	0.243881075	0.69474278	-0.238798175	0.0050829	0.450861705	0.466770477	-0.227972302	-0.222889402	0.508668382	0.248435383	0.242896235
brain.GABA.neu	Ssbp3	151	181	162	25	117	9	1.894852495	1.89649235	3.163280366	2.167888359	3.038651383	2.340073138	0.192956911	-0.739335884	-0.194204917	0.738087877	-0.001248006	0.545130967	-0.466146397	-0.27194148	-0.273189486	0.460948118	0.268908897	0.270142986
brain.GABA.neu	Mtor	45	47	38	7	22	2	0.651842377	0.565749988	0.810088388	0.648562667	0.614125711	0.582148538	0.197081333	-0.313556181	0.007277166	0.51791468	0.204358499	0.320833347	-0.255318757	-0.262595923	-0.058237424	0.44314471	0.455775343	0.101079947
brain.GABA.neu	Tmem59	205	277	99	24	81	6	2.703301028	2.863186894	1.975205392	1.989964087	2.09819452	1.626736197	-0.52487945	0.452719493	0.441979779	-0.535619165	-0.082899672	-0.010739715	0.488799472	0.046819693	-0.036079979	0.854994235	0.081895686	0.06311008
brain.GABA.neu	Lrrc42	22	82	17	5	7	3	0.315672095	0.894540923	0.381266296	0.509174989	0.280415211	0.832226431	-0.812985928	-0.27237227	-0.689734823	-1.23034848	-1.502720751	-0.417362552	0.270306829	0.960041651	-0.542679099	0.152454949	0.54147023	0.306074821
brain.GABA.neu	Ubxn2b	27	40	36	2	28	5	0.44276086	0.488676801	0.775651432	0.23121956	0.767452157	1.31516374	-1.079617168	-0.808880776	0.937264245	0.666527853	-0.142352923	1.746145021	0.135368196	-0.801896049	-0.944248972	0.07194645	0.426197404	0.501856146
brain.GABA.neu	Tardbp	148	284	108	18	71	11	1.928469523	2.989455732	2.115412997	1.553762647	1.856315902	2.817270953	-0.944116713	-0.133483005	0.311690212	-0.498943496	-0.632426501	0.445173217	0.405316854	0.093626642	-0.538799859	0.390575234	0.090221384	0.519203382
brain.GABA.neu	Tox	921	637	282	56	289	2	11.46668634	6.556140437	5.493514373	4.682606058	7.336711435	0.582148538	-0.485535087	1.061647253	1.292064964	-0.255117377	0.806529877	0.230417711	0.77359117	-0.518473794	0.288056083	0.489577157	0.328122833	0.18230001
brain.GABA.neu	Pex14	70	35	39	3	24	0	0.982273167	0.46571883	0.863383677	0.34026992	0.643643102	0.081992752	-0.452779593	0.186122472	1.529444667	0.890542602	1.076665073	1.343322195	0.319451033	-1.209993634	-0.133328561	0.192119423	0.727696125	0.080184452
brain.GABA.neu	Fkbp15	23	53	21	7	19	0	0.377166658	0.646922812	0.503435496	0.655942015	0.565749988	0.081992752	0.0199747	-0.416604794	-0.798366139	-0.361786645	-0.778391439	-0.381761344	-0.218289747	0.580076392	-0.198315047	0.219016622	0.582007968	0.19897541
brain.GABA.neu	Lrp8	73	41	60	3	35	3	0.972434037	0.491136584	1.220872075	0.355848543	1.015890195	0.793689838	-0.46486096	-0.328239744	1.450337062	1.313715846	0.985476102	1.778576806	0.068310608	-1.382026454	-0.396550352	0.036986883	0.748300326	0.214712791
brain.GABA.neu	Snrnp40	68	84	31	13	28	6	0.904380053	0.956855414	0.669060855	1.191354684	0.768272085	1.580820255	0.316230142	0.434791734	-0.397601912	-0.516163504	-0.08137177	-0.832393646	0.059280796	0.456882708	0.375510938	0.066482556	0.512387354	0.42113009
brain.GABA.neu	Nkain1	27	55	25	9	17	5	0.43620144	0.618225349	0.562470278	0.824027156	0.496876076	1.353700333	0.414559073	-0.366782331	-0.917697351	-0.136355947	-0.503138278	-0.55091502	-0.390670702	0.527026649	0.023888371	0.414907207	0.559722431	0.025370362
brain.GABA.neu	Ube4b	144	107	88	17	53	8	1.939948509	1.138059396	1.779242715	1.510306489	1.386497434	2.108853577	0.408265494	0.124755031	0.361177012	0.644687475	0.769442506	0.236421981	-0.141755231	-0.502932244	0.266510262	0.155570219	0.551946326	0.292483455
brain.GABA.neu	Tmem274	0	49	0	3	0	3	0.081992752	0.606746364	0.081992752	0.327971007	0.081992752	0.815827881	-0.887525271	0	-2	-2.887525271	-2.887525271	-2	0.443762635	2.443762635	-0.443762635	0.133210532	0.733578935	0.133210532
brain.GABA.neu	Podn	0	106	0	16	1	4	0.081992752	1.168396714	0.081992752	1.326642725	0.103310867	1.054426789	0.183249688	0	-4.016139703	-3.832890014	-3.832890014	-4.016139703	-0.091624844	3.924514858	0.091624844	0.022305281	0.955389437	0.022305281
brain.GABA.neu	Pum1	358	321	248	34	173	9	4.489103163	3.33382529	4.758859317	2.906643053	4.412029977	2.365490891	-0.197824588	-0.084188555	0.627073337	0.513437304	0.42924875	0.711261892	0.056818017	-0.570255321	-0.141006571	0.073974096	0.7424427	0.183583205
brain.GABA.neu	Zyg11b	169	78	131	11	94	4	2.173627851	0.889621357	2.563093423	1.013430413	2.46470212	1.069185484	0.187983701	-0.237781108	1.100857927	1.526622736	1.288841628	1.338639035	-0.212882404	-1.313740331	-0.024898704	0.137208806	0.846743266	0.016047928
brain.GABA.neu	Srsf4	119	185	70	24	58	5	1.645594529	1.885833292	1.399616274	2.050638724	1.518505764	1.343041275	0.120871196	0.233577558	-0.317464441	-0.430170803	-0.196593244	-0.551041999	0.056353181	0.373817622	0.177224377	0.092778446	0.61544384	0.291777714
brain.GABA.neu	Prpf38a	89	103	44	9	56	8	1.163477149	1.198734032	0.939636936	0.778111215	1.452911563	2.060477854	-0.623463319	0.308267545	0.580394597	-0.351336267	-0.043068722	0.272127052	0.465865432	-0.114529165	-0.157597887	0.631260402	0.155190151	0.213549447
brain.GABA.neu	Btf3l4	52	0	37	0	29	0	0.739574622	0.081992752	0.7895902	0.081992752	0.801889113	0.081992752	0	-0.094408365	3.173127433	3.267535798	3.173127433	3.267535798	-0.047204182	-3.220331616	-0.047204182	0.014240689	0.971518621	0.014240689
brain.GABA.neu	Errfi1	42	62	27	10	9	1	0.608386219	0.738754694	0.603466654	0.901100343	0.332890572	0.316492022	0.286592375	0.011713421	-0.566700294	-0.29182134	-0.280107919	-0.578413715	-0.137439477	0.429260817	0.149152898	0.191993943	0.599649232	0.208356824
brain.GABA.neu	Nrd1	130	105	67	6	47	3	1.68167134	1.166756859	1.44717207	0.597727161	1.266788016	0.821567373	-0.964944942	0.216659308	1.492336772	0.310732522	0.52739183	1.275677464	0.590802125	-0.901534647	-0.374142817	0.316532861	0.483013397	0.200453741
brain.GABA.neu	Cibar1	105	144	50	21	44	5	1.355340188	1.5791804	1.061806136	1.771863367	1.163477149	1.32828258	0.166091369	0.352134627	-0.386612348	-0.572655605	-0.220520979	-0.738746974	0.093021629	0.479633976	0.259112998	0.111835946	0.576643522	0.311520532
brain.GABA.neu	Astn2	221	91	52	3	70	8	2.804152113	1.033108673	1.057706499	0.336170283	1.750545252	2.11459307	-1.619727919	1.406625259	3.06030051	0.033947332	1.440572591	1.653675251	1.513176589	-1.547123921	-0.10655133	0.477817298	0.488536881	0.033645821
brain.GABA.neu	Brinp1	250	147	117	10	72	6	3.23133435	1.593119168	2.276938719	0.907659763	1.853856119	1.664452862	-0.811630679	0.505034572	1.831906527	0.515241276	1.020275849	1.326871955	0.658332626	-1.173573902	-0.153298053	0.331619538	0.591160182	0.07722028
brain.GABA.neu	Camta1	455	654	305	104	195	17	5.678817992	6.738164346	5.823945163	8.573162132	4.974500254	4.378412948	0.347471811	-0.036406098	-0.594236754	-0.210358845	-0.246764943	-0.557830656	-0.191938954	0.402297799	0.155532856	0.255997245	0.536561891	0.207440865
brain.GABA.neu	Cdk5rap2	56	109	48	5	27	6	0.770731867	1.190534757	0.945376429	0.501795641	0.742854332	1.561961923	-1.246437895	-0.294659851	0.619129104	-0.33264894	-0.627308791	0.913788955	0.475889022	-0.143240082	-0.770548873	0.342445538	0.103074298	0.554480164
brain.GABA.neu	Epb41	112	72	59	6	64	4	1.45045178	0.788770273	1.267607943	0.552631147	1.693150326	1.081484397	-0.513288303	0.194393729	1.392113552	0.68443152	0.878825249	1.197719823	0.353841016	-1.038272536	-0.159447287	0.228054877	0.66917939	0.102765733
brain.GABA.neu	Ythdf2	159	288	81	33	68	14	2.10803365	3.022252833	1.617716994	2.755776389	1.842377134	3.627359341	-0.133165528	0.381938654	-0.386560932	-0.901665115	-0.519726461	-0.768499587	0.257552091	0.644113024	0.124386563	0.251012787	0.627758852	0.121228361
brain.GABA.neu	Dnajc11	35	26	25	2	14	1	0.533772814	0.364867746	0.524753612	0.246798183	0.43620144	0.334530428	-0.564041849	0.024585638	1.112894056	0.524266569	0.548852207	1.088308418	0.294313744	-0.818580313	-0.269728105	0.212866358	0.592049177	0.195084465
brain.GABA.neu	Gmeb1	71	113	40	20	35	2	0.955215559	1.246289828	0.867483314	1.734966629	0.978993457	0.583788393	0.477268304	0.138990327	-0.861009673	-0.522731696	-0.383741369	-1	-0.169138988	0.691870684	0.308129316	0.144669701	0.591777959	0.26355234
brain.GABA.neu	Taf12	26	53	21	6	16	3	0.394385136	0.616585494	0.477197816	0.583788393	0.502615569	0.863383677	-0.078855421	-0.274982259	-0.565840347	-0.369713509	-0.644695768	-0.290858088	-0.098063419	0.467776928	-0.17691884	0.132025858	0.629782756	0.238191386
brain.GABA.neu	Trnau1ap	31	89	17	10	19	2	0.476377888	1.043767731	0.389465571	0.906839835	0.550991292	0.576409045	-0.202881034	0.29061065	-0.928741317	-1.422233001	-1.13162235	-1.219351967	0.246745842	1.175487159	0.043864808	0.168301078	0.801779494	0.029919428
brain.GABA.neu	Osbpl9	380	295	211	34	123	8	4.90972598	2.969777472	4.119315852	2.871386169	3.113264787	2.144110461	-0.048607463	0.253237757	0.773895138	0.472049918	0.725287675	0.52065738	0.15092261	-0.622972528	0.102315147	0.172244737	0.710985181	0.116770083
brain.GABA.neu	Tle1	152	256	124	19	100	10	1.944048146	2.674603565	2.449123497	1.701349601	2.542595235	2.607369509	-0.652645446	-0.333201575	0.192384326	-0.127059544	-0.460261119	0.525585901	0.159721935	-0.032662391	-0.49292351	0.23306597	0.047660904	0.719273126
brain.GABA.neu	Phactr4	83	80	42	15	44	1	1.12658041	0.857644184	0.880602155	1.269247798	1.221692002	0.355028615	0.56552262	0.355388011	-0.172023467	0.038111142	0.393499153	-0.527411478	-0.105067305	0.066956163	0.460455315	0.166119888	0.105863097	0.728017015
brain.GABA.neu	Frmd3	41	50	34	5	24	6	0.598547088	0.576409045	0.754333317	0.507535134	0.655942015	1.56934127	-0.18358528	-0.333737397	0.237957055	0.388109172	0.054371775	0.571694452	-0.075076059	-0.313033113	-0.258661339	0.116078358	0.483994103	0.399927539
brain.GABA.neu	Dmac1	64	42	31	9	25	2	0.935537299	0.541152162	0.634623899	0.794509765	0.714976796	0.593627523	0.554030641	0.55989332	0.235730221	0.229867542	0.789760862	-0.324163099	0.002931339	-0.232798881	0.556961981	0.003697954	0.293681306	0.702620739
brain.GABA.neu	Dnajc8	105	143	79	8	77	7	1.420114462	1.493088011	1.575080763	0.747773897	2.045719158	1.88993293	-0.997625193	-0.149418589	0.925333201	0.077126597	-0.072291992	1.07475179	0.424103302	-0.501229899	-0.573521891	0.282951504	0.334408511	0.382639986
brain.GABA.neu	Eya3	68	81	68	10	32	6	0.964234762	0.868303242	1.365179318	0.910119545	0.930617733	1.519325692	0.067857087	-0.501634117	0.083328384	0.652819588	0.151185471	0.584962501	-0.284745602	-0.368073986	-0.216888515	0.327403644	0.423215542	0.249380814
brain.GABA.neu	Ppp1r8	28	41	9	7	14	2	0.43948115	0.492776439	0.246798183	0.671520638	0.45915941	0.592807596	0.446498461	0.832469514	-0.611630451	-0.997601504	-0.16513199	-1.444099965	0.192985526	0.804615978	0.639483987	0.117883597	0.49149295	0.390623453
brain.GABA.neu	Stx12	87	104	76	20	60	7	1.170856496	1.127400338	1.537364097	1.709548876	1.57590069	1.892392712	0.600615765	-0.392894616	-0.546051404	0.447458977	0.054564361	-0.153156788	-0.496755191	0.049296214	0.103860574	0.76434226	0.0758506	0.15980714
brain.GABA.neu	Bend5	73	107	29	12	43	5	1.015890195	1.152818091	0.633803972	1.109361932	1.185615192	1.343861203	-0.055434755	0.680635868	-0.126985652	-0.863056275	-0.182420407	-0.80762152	0.368035312	0.495020963	0.312600557	0.313046547	0.421059063	0.26589439
brain.GABA.neu	Acot7	37	71	17	5	13	4	0.553451075	0.792049983	0.405044194	0.504255424	0.415703252	1.058526426	-0.651436779	0.45037646	0.134301092	-0.967512147	-0.517135687	-0.316075369	0.550906619	0.416605528	-0.100530159	0.515809735	0.390064631	0.094125634
brain.GABA.neu	Wasf2	36	29	29	3	7	1	0.519014119	0.380446369	0.639543464	0.345189485	0.284514849	0.32059166	-0.140304572	-0.301268624	0.588385266	0.749349319	0.448080694	0.889653891	-0.080482026	-0.668867292	-0.220786598	0.082959537	0.689457303	0.227583161
brain.GABA.neu	Chd5	34	58	33	4	47	3	0.493596366	0.692018826	0.724815926	0.42636231	1.234810843	0.834686214	-0.698731376	-0.554282883	0.211251864	0.066803371	-0.487479512	0.765534746	0.072224247	-0.139027617	-0.626507129	0.086211246	0.165951805	0.747836949
brain.GABA.neu	Ptprd	1980	1059	886	137	1044	50	24.52567193	10.91979469	16.85606992	11.38879323	26.42790377	12.66460045	0.060669154	0.541024459	1.106677777	0.626322472	1.167346931	0.565653318	0.240177652	-0.866500125	0.300846806	0.170638336	0.615619887	0.213741778
brain.GABA.neu	Slc9a1	14	15	17	5	3	0	0.260736951	0.230399633	0.428822092	0.481297453	0.159885866	0.081992752	1.062790373	-0.717784181	-0.884333738	0.896240816	0.178456635	-0.166549557	-0.890287277	-0.005953539	0.172503096	0.83302208	0.005570595	0.161407325
brain.GABA.neu	Nudc	62	138	28	18	32	8	0.887981502	1.533264459	0.632984044	1.5791804	0.897000705	2.100654302	0.042569433	0.48836049	-0.83057446	-1.276365518	-0.788005027	-1.318934951	0.222895529	1.053469989	0.265464962	0.144565522	0.683259284	0.172175194
brain.GABA.neu	Zdhhc18	11	18	6	5	2	1	0.219740575	0.274675719	0.20498188	0.482117381	0.134468113	0.341089848	0.811655059	0.100304906	-1.133583154	-0.422233001	-0.321928095	-1.23388806	-0.355675077	0.777908078	0.455979983	0.223756495	0.489384825	0.28685868
brain.GABA.neu	Arid1a	239	238	185	33	142	4	3.150981453	2.512257916	3.569144488	2.729538709	3.573244125	1.063445991	0.119672573	-0.179777044	0.207144106	0.506593723	0.326816679	0.38692115	-0.149724808	-0.356868914	-0.030052235	0.279001092	0.664998793	0.056000115
brain.GABA.neu	Cep104	20	21	8	7	10	0	0.308292747	0.295993834	0.23777898	0.675620275	0.31731195	0.081992752	1.1906455	0.374679762	-1.131911676	-0.315945937	0.058733825	-1.506591437	-0.407982869	0.723928806	0.782662631	0.213093254	0.378114761	0.408791985
brain.GABA.neu	Tprgl	16	27	9	6	16	1	0.277955429	0.348469195	0.259917023	0.586248176	0.487036946	0.329610862	0.750480401	0.096802433	-1.076657969	-0.422980001	-0.326177568	-1.173460402	-0.326838984	0.749818985	0.423641417	0.217849175	0.499779572	0.282371253
brain.GABA.neu	Mpdz	93	79	51	7	43	5	1.202013742	0.933077516	1.074105049	0.634623899	1.196274249	1.361079681	-0.556095086	0.162318292	0.921479632	0.203066254	0.365384546	0.75916134	0.359206689	-0.562272943	-0.196888397	0.321188267	0.502761996	0.176049737
brain.GABA.neu	Nfib	599	463	511	147	196	16	7.418704187	4.832652793	9.720240731	12.12344829	5.053213296	4.161132156	1.326912853	-0.389824828	-0.708560984	1.008176697	0.618351869	-0.318736156	-0.858368841	-0.149807857	0.468544012	0.581266881	0.101446303	0.317286816
brain.GABA.neu	Zdhhc21	38	45	27	9	38	2	0.573129335	0.532132959	0.596087306	0.856824257	1.028189108	0.55837064	0.687212559	-0.056662909	-0.580138582	0.163736886	0.107073977	-0.523475673	-0.371937734	0.208200848	0.315274825	0.415381019	0.232519243	0.352099737
brain.GABA.neu	Pdik1l	39	42	34	2	20	0	0.600186943	0.516554337	0.783850708	0.242698545	0.618225349	0.081992752	-1.089754653	-0.38516697	1.306246473	0.60165879	0.21649182	1.691413442	0.352293842	-0.953952631	-0.737460811	0.172379794	0.466775569	0.360844636
brain.GABA.neu	Selenon	6	32	15	8	5	2	0.154146373	0.423082599	0.365687673	0.753513389	0.204161952	0.570669553	0.832693796	-1.246311048	-2.2893322	-0.210327356	-1.456638404	-1.043021151	-1.039502422	1.249829778	-0.206808626	0.416443821	0.500704834	0.082851346
brain.GABA.neu	Maco1	350	199	240	33	151	12	4.534199177	2.120332563	4.732621636	2.827110083	3.822502091	3.134582903	0.415037499	-0.061791819	0.681519706	1.158349025	1.096557205	0.743311525	-0.238414659	-0.919934365	0.17662284	0.178591524	0.689103935	0.132304541
brain.GABA.neu	Ccdc171	15	9	17	5	10	0	0.257457241	0.171364851	0.418163034	0.521473902	0.34682934	0.081992752	1.605523823	-0.699732688	-1.018262206	1.286994305	0.587261617	-0.318529518	-1.152628256	-0.134366049	0.452895568	0.662471961	0.077226755	0.260301284
brain.GABA.neu	Tmem50a	110	111	71	11	52	5	1.438152867	1.254489103	1.335661927	0.971614109	1.386497434	1.348780768	-0.368644594	0.106662144	0.565761689	0.090454951	0.197117095	0.459099545	0.237653369	-0.32810832	-0.130991225	0.341087011	0.470910582	0.188002407
brain.GABA.neu	Syf2	85	173	28	11	46	4	1.129040193	1.818599236	0.642823174	0.949476066	1.246289828	1.10690215	-0.937624112	0.812603	0.249893306	-1.500333806	-0.687730806	-0.562709694	0.875113556	0.62522025	-0.062510556	0.559949268	0.400052792	0.039997941
brain.GABA.neu	Clic4	106	169	60	31	52	4	1.434873157	1.798920975	1.215132582	2.623768059	1.466030403	1.060986209	0.544508379	0.239809474	-0.870716983	-0.566018078	-0.326208604	-1.110526457	-0.152349452	0.718367531	0.392158927	0.120636914	0.568834614	0.310528472
brain.GABA.neu	Sh3gl2	67	76	44	6	37	2	0.976533674	0.819927518	0.900280415	0.591987668	1.038848166	0.623144914	-0.469929258	0.117295359	0.722102671	0.134878054	0.252173413	0.604807312	0.293612308	-0.428490363	-0.176316949	0.326809769	0.476937895	0.196252336
brain.GABA.neu	Rer1	59	105	22	12	29	2	0.883061937	1.149538381	0.531313032	1.071645267	0.841245634	0.586248176	-0.101227208	0.732952532	-0.279240891	-1.113420631	-0.380468099	-1.012193423	0.41708987	0.696330761	0.315862662	0.291817495	0.487188764	0.220993741
brain.GABA.neu	Ski	139	120	58	13	45	2	1.817779308	1.371738738	1.196274249	1.172496351	1.160197439	0.632164117	-0.226422298	0.603628887	0.632593623	-0.197457562	0.406171325	0.028964736	0.415025593	-0.217568031	0.188603294	0.505391075	0.264940145	0.22966878
brain.GABA.neu	Rraga	113	45	78	4	67	1	1.417654679	0.53541267	1.565241633	0.396844919	1.757104672	0.346009413	-0.432075944	-0.142879234	1.836858916	1.547662206	1.404782972	1.97973815	0.144598355	-1.692260561	-0.287477589	0.068067538	0.796606638	0.135325824
brain.GABA.neu	Prkcz	26	65	23	10	28	3	0.438661222	0.725635854	0.517374264	0.871582952	0.79942933	0.842065561	0.264392237	-0.238101114	-0.9905308	-0.48803745	-0.726138564	-0.752429687	-0.251246675	0.739284125	0.013145561	0.250326385	0.736576205	0.013097411
brain.GABA.neu	Nasp	209	389	133	45	114	23	2.649185812	4.079139404	2.587691248	3.731490136	2.927141241	5.783768715	-0.128512939	0.033883545	-0.494202836	-0.65659932	-0.622715775	-0.528086381	0.081198242	0.575401078	-0.047314697	0.115352501	0.817430913	0.067216586
brain.GABA.neu	Dennd4c	72	135	35	15	35	1	0.986372805	1.490628228	0.767452157	1.311064102	0.978173529	0.331250717	-0.185182261	0.362056208	-0.410533296	-0.957771765	-0.595715557	-0.772589504	0.273619234	0.68415253	0.088436973	0.261534075	0.653935018	0.084530907
brain.GABA.neu	Pnrc2	39	90	26	14	20	4	0.550171365	0.954395631	0.569849625	1.243830045	0.601006871	1.075744904	0.382130027	-0.050700211	-1.176836414	-0.744006175	-0.794706387	-1.126136203	-0.216415119	0.960421295	0.165714908	0.161196906	0.715370265	0.123432829
brain.GABA.neu	Mllt3	510	741	467	122	249	16	6.315081747	7.641724472	9.006083862	9.967038914	6.436431019	4.10373723	0.38326672	-0.512098502	-0.658363552	0.237001671	-0.275096832	-0.146265049	-0.447682611	0.210680941	-0.064415891	0.619390349	0.291487179	0.089122473
brain.GABA.neu	Hmgcl	22	21	15	6	10	0	0.357488398	0.302553254	0.341089848	0.608386219	0.31731195	0.081992752	1.007798371	0.067744607	-0.767091052	0.172962712	0.240707319	-0.834835658	-0.470026882	0.29706417	0.537771489	0.360211798	0.227659359	0.412128843
brain.GABA.neu	Lypla2	21	24	17	5	13	1	0.3337105	0.32715108	0.414883324	0.474738033	0.401764484	0.339449993	0.537174602	-0.31410859	-0.508534554	0.342748638	0.028640048	-0.194425963	-0.425641596	0.082892958	0.111533006	0.686443904	0.133683752	0.179872345
brain.GABA.neu	Pithd1	21	53	12	5	12	2	0.326331152	0.640363392	0.322231515	0.515734409	0.402584412	0.590347813	-0.312262531	0.018239118	-0.660291586	-0.990793236	-0.972554118	-0.678530705	0.165250825	0.825542411	-0.147011706	0.145236515	0.725557062	0.129206423
brain.GABA.neu	Eloa	56	54	24	5	25	0	0.764992375	0.603466654	0.537872452	0.476377888	0.700218101	0.081992752	-0.341167603	0.508181266	0.683338917	-0.166009951	0.342171315	0.175157651	0.424674434	-0.258664483	0.083506832	0.553793817	0.337309665	0.108896518
brain.GABA.neu	Focad	38	63	37	9	20	1	0.582148538	0.725635854	0.852724619	0.834686214	0.554271002	0.345189485	0.201988201	-0.550692599	-0.519846632	0.232834168	-0.317858431	0.030845967	-0.3763404	0.143506232	-0.174352199	0.542121916	0.206722088	0.251155996
brain.GABA.neu	Zswim5	406	696	198	112	130	14	5.14094554	7.124350207	3.720831079	9.164329873	3.438776012	3.533887604	0.363270954	0.466408834	-0.833995661	-0.937133541	-0.470724707	-1.300404495	0.05156894	0.885564601	0.414839894	0.038143457	0.655016273	0.30684027
brain.GABA.neu	Slc35e2	50	54	42	14	24	0	0.719896361	0.65102245	0.825667011	1.233990915	0.733015201	0.081992752	0.922552575	-0.197770838	-0.777470642	0.342852771	0.145081932	-0.579699804	-0.560161706	0.217308936	0.362390868	0.491429618	0.190645033	0.317925349
brain.GABA.neu	Cdk11b	120	277	59	29	59	12	1.603778226	2.925501386	1.171676424	2.486020236	1.532444532	3.1255637	-0.234845862	0.452900454	-0.632363383	-1.320109699	-0.867209245	-1.085263837	0.343873158	0.976236541	0.109027296	0.240615951	0.683095144	0.076288905
brain.GABA.neu	Luzp1	147	200	60	12	59	9	1.956347059	2.076056477	1.23235106	1.073285122	1.643134747	2.340073138	-0.951812307	0.666749034	0.866128946	-0.752432396	-0.085683362	0.199379912	0.809280671	-0.056848275	-0.142531637	0.802332008	0.056360163	0.141307829
brain.GABA.neu	Ssu72	62	61	44	4	48	4	0.874862662	0.713336941	0.909299618	0.382906151	1.247929683	1.133959758	-0.897592851	-0.055699189	1.192065721	0.350172059	0.29447287	1.24776491	0.420946831	-0.77111889	-0.47664602	0.252258566	0.462104311	0.285637123
brain.GABA.neu	Atad3a	21	31	13	9	14	1	0.35010905	0.385365934	0.336170283	0.7895902	0.43948115	0.342729703	1.034875041	0.05861216	-1.173299728	-0.197036847	-0.138424687	-1.231911888	-0.488131441	0.685168288	0.546743601	0.2837902	0.398343621	0.317866179
brain.GABA.neu	Kdm1a	356	301	266	31	179	16	4.474344468	3.163280366	5.205719814	2.606549581	4.598973451	4.11685607	-0.279280127	-0.218421334	0.779535027	0.718676235	0.5002549	0.997956361	0.030429396	-0.749105631	-0.248850731	0.029589477	0.728428632	0.241981891
brain.GABA.neu	Plaa	121	82	66	4	53	5	1.606238009	0.883061937	1.360259753	0.409963759	1.388957216	1.390597071	-1.10701825	0.239803511	1.970117398	0.623295636	0.863099148	1.730313886	0.673410881	-1.296706517	-0.433607369	0.280153073	0.539457152	0.180389775
brain.GABA.neu	Ift74	39	100	41	6	31	8	0.536232597	1.069185484	0.887161575	0.570669553	0.835506141	2.031780391	-0.905784658	-0.726337958	-0.08979667	-0.26924337	-0.995581329	0.636541288	0.08972335	0.17952002	-0.816061308	0.082671117	0.165409791	0.751919092
brain.GABA.neu	Ccnl2	168	440	74	20	100	25	2.176087634	4.636690117	1.517685837	1.702169528	2.597530378	6.44299044	-1.445720581	0.519863475	0.354361927	-1.611222129	-1.091358654	-0.165501548	0.982792028	0.628430101	-0.462928553	0.473828655	0.302981894	0.223189451
brain.GABA.neu	Ephb2	89	66	51	10	39	2	1.210213017	0.736294912	1.090503599	0.90192027	1.006051065	0.586248176	0.292716174	0.150266476	0.424189198	0.566638896	0.716905371	0.273922722	-0.071224849	-0.495414047	0.221491325	0.09037193	0.628594151	0.281033919
brain.GABA.neu	Eri3	61	88	32	5	32	1	0.845345271	1.060986209	0.669060855	0.499335859	0.903560125	0.335350355	-1.087323484	0.337403275	0.759530199	-0.66519656	-0.327793285	0.422126924	0.71236338	-0.04716682	-0.374960104	0.627914912	0.04157534	0.330509748
brain.GABA.neu	Cdc42	427	670	232	64	239	33	5.398402781	6.752103114	4.44728686	5.371345173	6.124038635	8.381299093	-0.330053501	0.279607157	0.007249187	-0.602411471	-0.322804314	-0.27235797	0.304830329	0.297581142	-0.025223172	0.485681172	0.474131161	0.040187667
brain.GABA.neu	Mysm1	82	97	64	7	43	3	1.065905774	1.079844542	1.329102507	0.643643102	1.170856496	0.865023532	-0.746490786	-0.318372468	0.727747064	0.299628745	-0.018743722	1.046119532	0.214059159	-0.513687905	-0.532431627	0.169864132	0.407631004	0.422504864
brain.GABA.neu	Jun	834	1271	292	90	332	23	10.51721028	13.06964464	5.642741182	7.508896214	8.529705974	5.898558567	-0.799547159	0.898283993	0.48607932	-1.211751832	-0.313467839	-0.412204673	0.848915576	0.362836256	0.049368417	0.673144037	0.287709484	0.039146479
brain.GABA.neu	Hook1	61	51	25	14	24	0	0.828946721	0.652662305	0.520653974	1.247929683	0.676440203	0.081992752	0.935128023	0.6709545	-0.590185362	-0.326011839	0.344942661	-1.261139862	-0.132086761	0.4580986	0.803041262	0.094806372	0.328804082	0.576389547
brain.GABA.neu	Usp48	86	127	60	21	34	7	1.170036569	1.420934389	1.248749611	1.825158656	0.936357226	1.838277496	0.361181938	-0.093930607	-0.641468258	-0.186355713	-0.28028632	-0.547537651	-0.227556273	0.413911985	0.133625666	0.293585417	0.534015263	0.17239932
brain.GABA.neu	Ube2j2	76	132	49	9	44	6	1.033108673	1.477509388	1.02080976	0.842065561	1.152818091	1.639855037	-0.811162829	0.017277991	0.294987552	-0.533453269	-0.516175277	0.277709561	0.41422041	0.119232858	-0.396942419	0.445208867	0.128152849	0.426638283
brain.GABA.neu	St3gal3	56	80	46	15	19	6	0.802709041	0.887161575	0.948656139	1.352060478	0.563290205	1.620176776	0.6078909	-0.2410081	-0.752210634	0.096688365	-0.144319734	-0.511202534	-0.4244495	0.327761134	0.1834414	0.453640332	0.35030238	0.196057288
brain.GABA.neu	Sdf4	53	37	40	4	33	1	0.719076434	0.454239845	0.818287663	0.411603614	0.923238386	0.295993834	-0.142198612	-0.186462973	0.804889478	0.849153839	0.662690866	0.991352451	-0.02213218	-0.827021659	-0.164330792	0.021837707	0.816017957	0.162144336
brain.GABA.neu	Kdm4a	51	88	47	14	26	3	0.720716289	0.978173529	0.955215559	1.20283367	0.743674259	0.810908316	0.298274828	-0.406394884	-0.738933801	-0.034264088	-0.440658973	-0.332538916	-0.352334856	0.386598944	-0.054060028	0.444309708	0.487518226	0.068172067
brain.GABA.neu	Ptprf	42	29	30	4	25	1	0.582148538	0.379626441	0.65430216	0.419802889	0.696118463	0.324691297	0.145131617	-0.168569722	0.471675214	0.785376553	0.616806831	0.640244936	-0.156850669	-0.628525884	-0.011719053	0.196777737	0.788520071	0.014702192
brain.GABA.neu	Nfia	364	272	221	74	49	17	4.551417655	2.861547039	4.266082878	6.155195881	1.329102507	4.356274905	1.105009447	0.093403986	-0.43548879	0.576116671	0.669520657	-0.528892776	-0.50580273	-0.07031394	0.599206716	0.430351966	0.059825186	0.509822848
brain.GABA.neu	Tm2d1	86	122	41	18	45	10	1.153638018	1.308604319	0.878142372	1.574260835	1.171676424	2.66640429	0.266645659	0.393663848	-0.448483982	-0.575502171	-0.181838323	-0.842147831	0.063509095	0.511993077	0.330154754	0.070124893	0.565327844	0.364547264
brain.GABA.neu	Med8	72	90	45	7	45	2	1.015890195	0.964234762	0.918318821	0.650202522	1.192994539	0.601006871	-0.568495289	0.145677455	0.643783416	-0.070389328	0.075288127	0.498105961	0.357086372	-0.286697044	-0.211408917	0.417550951	0.335242767	0.247206282
brain.GABA.neu	Agrn	44	69	53	6	29	3	0.614945639	0.768272085	1.09706302	0.544431872	0.811728243	0.841245634	-0.496865806	-0.835115615	0.175707354	0.513957163	-0.321158452	1.010822969	-0.169124904	-0.344832259	-0.665990711	0.143332522	0.292243637	0.564423841
brain.GABA.neu	Noc2l	32	50	16	6	11	0	0.491956511	0.615765566	0.373067021	0.587888031	0.386185861	0.081992752	-0.066839789	0.399095955	-0.257010618	-0.722946362	-0.323850407	-0.656106574	0.232967872	0.48997849	0.166128083	0.262034156	0.551110756	0.186855087
brain.GABA.neu	Ebna1bp2	38	65	36	10	35	4	0.582968466	0.762532592	0.715796724	0.927338023	0.937177154	1.101162657	0.282296308	-0.296132094	-0.669677464	-0.091249062	-0.387381156	-0.37354537	-0.289214201	0.380463263	-0.006917893	0.427455196	0.562320239	0.010224565
brain.GABA.neu	Svbp	173	150	100	12	99	5	2.279398501	1.653793805	2.003082927	1.045407586	2.55079451	1.330742362	-0.661713837	0.186431019	1.124587636	0.27644278	0.462873799	0.938156617	0.424072428	-0.700515208	-0.237641409	0.311307727	0.514241867	0.174450405
brain.GABA.neu	Hp1bp3	246	401	169	72	165	15	3.147701743	4.051261868	3.271510798	6.081402404	4.179170561	3.847919844	0.586032713	-0.055658186	-0.950105209	-0.308414309	-0.364072496	-0.894447023	-0.32084545	0.629259759	0.265187263	0.264006778	0.517784627	0.218208595
brain.GABA.neu	Camk2n1	29	54	25	8	26	1	0.454239845	0.644463029	0.55509093	0.717436579	0.731375346	0.348469195	0.154753704	-0.289269858	-0.659397041	-0.215373479	-0.504643336	-0.370127183	-0.222011781	0.43738526	-0.067258077	0.305525655	0.601915887	0.092558457
brain.GABA.neu	Ppih	46	71	23	7	20	0	0.612485856	0.806808678	0.521473902	0.67070071	0.572309408	0.081992752	-0.266557472	0.232081478	-0.1309926	-0.62963155	-0.397550073	-0.363074078	0.249319475	0.380312075	-0.017237997	0.385424659	0.587927004	0.026648337
brain.GABA.neu	Dock7	418	327	286	54	203	8	5.2499959	3.369902101	5.526311474	4.398091209	5.181121989	2.037519883	0.384170843	-0.074000581	0.255438773	0.713610198	0.639609616	0.329439354	-0.229085712	-0.484524485	0.155085131	0.26371238	0.557761127	0.178526494
brain.GABA.neu	Itgb3bp	17	29	13	9	15	2	0.300913399	0.362407963	0.322231515	0.837145996	0.459979338	0.56493006	1.207864591	-0.098749249	-1.476130898	-0.169517057	-0.268266307	-1.377381649	-0.65330692	0.822823978	0.554557671	0.321716944	0.405194568	0.273088488
brain.GABA.neu	Mrto4	38	34	29	3	28	3	0.557550713	0.450960135	0.659221725	0.32387137	0.785490563	0.853544547	-0.477578965	-0.241660755	0.783682093	0.547763883	0.306103128	1.025342848	0.117959105	-0.665722988	-0.35961986	0.103174061	0.582280985	0.314544954
brain.GABA.neu	Ccdc30	16	70	17	16	6	1	0.286974631	0.795329693	0.396844919	1.417654679	0.205801807	0.354208688	0.833881217	-0.467652125	-2.304511042	-1.0029777	-1.470629825	-1.836858916	-0.650766671	1.653744371	0.183114546	0.261601535	0.664788294	0.073610171
brain.GABA.neu	Jak1	96	84	40	21	36	5	1.252029321	0.921598531	0.861743822	1.80384054	0.955215559	1.327462652	0.968861488	0.538937393	-0.526803462	-0.096879366	0.442058027	-1.065740854	-0.214962048	0.311841414	0.753899441	0.167846928	0.243492393	0.588660679
brain.GABA.neu	Hivep3	152	16	90	2	56	0	1.955527131	0.223020285	1.816139453	0.253357603	1.464390548	0.081992752	0.184000187	0.106682567	2.948310523	3.025628142	3.13231071	2.841627956	-0.03865881	-2.986969333	0.145341377	0.012191479	0.941973524	0.045834997
brain.GABA.neu	Scmh1	186	108	108	16	85	6	2.44174415	1.24219019	2.070316984	1.413555042	2.21708401	1.636575327	0.186441981	0.238060366	0.788583979	0.736965594	0.97502596	0.550523613	0.025809193	-0.762774787	0.212251173	0.025787656	0.762138285	0.212074059
brain.GABA.neu	Dnajc6	33	52	15	7	32	1	0.491136584	0.580508683	0.373067021	0.707597448	0.877322445	0.370607238	0.285611199	0.396689458	-0.526804556	-0.637882815	-0.241193357	-0.923494014	0.055539129	0.582343686	0.341150328	0.056728549	0.594815088	0.348456363
brain.GABA.neu	Leprot	10	48	12	8	11	1	0.2115413	0.585428248	0.268936226	0.755153244	0.350928978	0.328790935	0.367277082	-0.346324749	-1.835830091	-1.122228259	-1.468553009	-1.489505341	-0.356800916	1.479029175	0.010476166	0.193251209	0.80107467	0.005674122
brain.GABA.neu	Rims3	5	31	3	14	0	2	0.145947098	0.398484774	0.150046736	1.223331857	0.081992752	0.569029698	1.618219317	-0.039966407	-3.067298389	-1.409112665	-1.449079073	-3.027331982	-0.829092862	2.238205527	0.789126455	0.214990022	0.580383546	0.204626432
brain.GABA.neu	Smap2	50	69	47	7	35	5	0.703497811	0.740394549	0.976533674	0.653482232	0.965054689	1.343861203	-0.180146263	-0.47312386	0.106397924	0.39937552	-0.07374834	0.579521784	-0.146488798	-0.252886722	-0.326635062	0.201772263	0.348323741	0.449903996
brain.GABA.neu	Rlf	206	172	101	25	68	4	2.664764435	1.877634017	2.030140536	2.131811548	1.80384054	1.041307948	0.183164025	0.392428404	0.321928095	0.112663716	0.50509212	-0.070500309	0.104632189	-0.217295906	0.287796214	0.171605737	0.356383864	0.472010399
brain.GABA.neu	Ppt1	57	46	35	2	26	0	0.76335252	0.576409045	0.741214477	0.261556878	0.694478608	0.081992752	-1.139968265	0.042458395	1.545224744	0.362798083	0.405256478	1.502766349	0.59121333	-0.954011414	-0.548754935	0.282339574	0.455597264	0.262063162
brain.GABA.neu	Pde4b	232	132	113	21	33	3	3.022252833	1.466030403	2.221183647	1.77104344	0.883061937	0.824027156	0.272684576	0.444295677	0.771024759	0.599413657	1.043709334	0.326729081	0.085805551	-0.685219208	0.358490127	0.075966729	0.606649117	0.317384154
brain.GABA.neu	Rcc2	82	64	36	9	44	3	1.060986209	0.743674259	0.707597448	0.821567373	1.20939309	0.869943097	0.143708053	0.584405153	0.368955109	-0.071741991	0.512663161	-0.215450044	0.22034855	-0.148606559	0.364056603	0.300607134	0.202734222	0.496658644
brain.GABA.neu	Trit1	83	116	57	28	57	7	1.086403962	1.270887654	1.156917728	2.369590528	1.531624604	1.856315902	0.898801277	-0.090725628	-1.125077133	-0.135550228	-0.226275856	-1.034351505	-0.494763453	0.63031368	0.404037824	0.323561973	0.412208171	0.264229856
brain.GABA.neu	Ppie	21	48	14	3	13	1	0.334530428	0.532952887	0.332070645	0.341909775	0.428822092	0.337810138	-0.640392334	0.010647244	-0.031478231	-0.68251781	-0.671870566	-0.042125476	0.325519789	0.356998021	-0.314872545	0.326371503	0.357932096	0.315696401
brain.GABA.neu	Sdhb	129	144	61	24	82	6	1.659533297	1.516865909	1.255309031	2.030140536	2.199865532	1.597218806	0.420486044	0.402735007	-0.290802025	-0.273050988	0.129684019	-0.693537032	-0.008875518	0.281926506	0.411610526	0.012635763	0.401368834	0.585995403
brain.GABA.neu	Sgip1	548	524	284	59	250	16	6.920188255	5.304111117	5.405782129	4.847411489	6.430691527	4.107836867	-0.129896443	0.356307918	0.513596729	0.027392369	0.383700286	0.157288812	0.24310218	-0.270494549	0.113205737	0.387844965	0.431546721	0.180608315
brain.GABA.neu	Szrd1	14	50	11	3	10	4	0.266476443	0.578868828	0.296813762	0.332890572	0.332070645	1.074924977	-0.798188456	-0.155549979	-0.321040009	-0.963678486	-1.119228465	-0.16549003	0.321319238	0.642359248	-0.476869218	0.223053522	0.445913208	0.33103327
brain.GABA.neu	Dab1	268	138	127	6	139	0	3.495351011	1.483248881	2.482740526	0.564110133	3.583083255	0.081992752	-1.394711938	0.49350385	2.631388585	0.743172797	1.236676647	2.137884735	0.944107894	-1.687280691	-0.450604044	0.306330354	0.54746422	0.146205426
brain.GABA.neu	Fbxo42	97	77	49	4	39	1	1.307784392	0.846985127	1.025729326	0.420622817	1.09706302	0.337810138	-1.009809523	0.350474634	1.636525693	0.276241535	0.62671617	1.286051059	0.680142079	-0.956383614	-0.329667444	0.345918245	0.486413871	0.167667885
brain.GABA.neu	Vps13d	69	76	62	12	26	3	0.916678966	0.864203604	1.23891048	1.074105049	0.711697086	0.834686214	0.313691945	-0.434583472	-0.228646624	0.519628794	0.085045321	0.205936849	-0.374137709	-0.145491085	-0.060445764	0.644982104	0.250814457	0.104203439
brain.GABA.neu	Akirin1	75	98	30	8	27	6	1.051967006	1.104442367	0.640363392	0.735474984	0.761712665	1.525885112	-0.586569961	0.716126717	0.51634128	-0.786355397	-0.07022868	-0.199785437	0.651348339	0.135007059	0.064778378	0.765271403	0.158620257	0.076108339
brain.GABA.neu	Rragc	59	45	17	5	21	3	0.793689838	0.510814844	0.382086224	0.509174989	0.587888031	0.837145996	-0.004638895	1.054677093	0.640413779	-0.418902208	0.635774884	-0.414263314	0.529657994	-0.110755785	0.525019099	0.454473187	0.095034032	0.450492782
brain.GABA.neu	Utp11	56	86	31	6	29	7	0.756793099	0.949476066	0.629704334	0.55509093	0.79286991	1.868614814	-0.774407514	0.265224337	0.447174814	-0.592457037	-0.3272327	0.181950477	0.519815926	0.072641112	-0.254591589	0.613678967	0.0857579	0.300563133
brain.GABA.neu	Sf3a3	55	129	40	23	32	4	0.754333317	1.452091635	0.821567373	1.957986914	0.887981502	1.080664469	0.431238625	-0.123176742	-1.37609707	-0.821681704	-0.944858446	-1.252920328	-0.277207683	1.098889387	0.154030941	0.181166335	0.71816827	0.100665395
brain.GABA.neu	Inpp5b	15	22	9	9	6	1	0.264836588	0.334530428	0.246798183	0.824847084	0.238598908	0.311572457	1.301989248	0.101770678	-1.639024235	-0.438805665	-0.337034987	-1.740794913	-0.600109285	1.03891495	0.701879963	0.2563579	0.443809256	0.299832844
brain.GABA.neu	Gnl2	55	62	42	5	31	2	0.815007953	0.733835129	0.927338023	0.501795641	0.846165199	0.573949263	-0.548356029	-0.186281172	0.699714199	0.337639342	0.151358169	0.885995371	0.181037429	-0.51867677	-0.367318601	0.169664352	0.486092621	0.344243027
brain.GABA.neu	Snip1	12	76	19	6	8	1	0.233679343	0.862563749	0.447680425	0.600186943	0.288614486	0.32715108	-0.523219151	-0.937939032	-1.360881729	-0.946161848	-1.88410088	-0.422942697	-0.20735994	1.153521789	-0.730579091	0.099145984	0.551538799	0.349315217
brain.GABA.neu	Grik3	268	175	171	23	134	8	3.344484348	1.905511553	3.314147029	1.969465899	3.482232171	2.062937636	0.047626082	0.013146185	0.763979356	0.798459253	0.811605438	0.750833171	-0.017239948	-0.781219305	0.030386134	0.020799957	0.942539244	0.036660799
brain.GABA.neu	Oscp1	9	76	2	10	2	3	0.198422459	0.848624982	0.109870287	0.924058313	0.130368475	0.843705416	0.122856748	0.852774047	-2.219408563	-2.949325862	-2.096551815	-3.07218261	0.36495865	2.584367212	0.487815397	0.10618087	0.751894385	0.141924745
brain.GABA.neu	Map7d1	62	129	37	11	34	2	0.866663387	1.376658303	0.781390925	0.963414834	0.987192732	0.570669553	-0.514941473	0.149427257	-0.15268538	-0.817054111	-0.667626854	-0.302112638	0.332184365	0.484869746	-0.182757108	0.332247087	0.484961297	0.182791616
brain.GABA.neu	Trappc3	50	54	36	4	41	4	0.726455781	0.631344189	0.778111215	0.410783687	1.077384759	1.056886571	-0.620047842	-0.099101388	0.822496095	0.301549641	0.202448253	0.921597484	0.260473227	-0.562022868	-0.359574615	0.220353338	0.475456217	0.304190445
brain.GABA.neu	Ago3	113	99	59	12	38	2	1.502927141	1.136419541	1.202013742	1.050327151	1.040488021	0.614945639	-0.113656782	0.322321682	0.51693631	0.080957846	0.403279528	0.194614628	0.217989232	-0.298947078	0.10433245	0.350877504	0.481188009	0.167934487
brain.GABA.neu	Ago1	79	147	58	16	51	5	1.082304324	1.582460111	1.224971713	1.360259753	1.358619898	1.365999246	-0.218286961	-0.178642219	-0.329775957	-0.369420699	-0.548062918	-0.151133738	0.019822371	0.349598328	-0.19846459	0.03490559	0.615614341	0.349480069
brain.GABA.neu	Ago4	56	33	31	4	23	1	0.822387301	0.422262672	0.65430216	0.389465571	0.668240928	0.321411587	-0.116644919	0.329860954	1.078322187	0.631816314	0.961677269	0.748461233	0.223252937	-0.855069251	0.106608018	0.1884102	0.721619929	0.089969871
brain.GABA.neu	Zfp362	33	21	30	1	18	0	0.520653974	0.307472819	0.664961217	0.159885866	0.508355061	0.081992752	-0.943416472	-0.352945323	1.703282468	1.112811319	0.759865996	2.05622779	0.295235575	-1.408046893	-0.648180897	0.125553976	0.598796015	0.275650009
brain.GABA.neu	Kazn	175	355	166	33	119	14	2.244141618	3.638838327	3.22149522	2.763975665	3.097686165	3.5814434	-0.39673304	-0.521566733	-0.300581193	-0.1757475	-0.697314233	0.22098554	-0.062416846	0.238164346	-0.459149887	0.0821565	0.313485064	0.604358436
brain.GABA.neu	Rad23b	131	159	62	25	61	3	1.741526049	1.711188731	1.262688378	2.141650678	1.633295617	0.863383677	0.323724296	0.463853415	-0.298371131	-0.43850025	0.025353166	-0.762224546	0.070064559	0.36843569	0.393788856	0.084182959	0.442677536	0.473139506
brain.GABA.neu	Klf4	21	51	26	8	10	0	0.347649268	0.607566291	0.579688756	0.747773897	0.336170283	0.081992752	0.299560282	-0.73764595	-1.10496956	-0.067763327	-0.805409278	-0.367323609	-0.518603116	0.586366444	-0.219042834	0.39169053	0.442870812	0.165438658
brain.GABA.neu	Pou3f2	74	69	31	5	25	5	0.982273167	0.79942933	0.663321362	0.470638396	0.747773897	1.383217724	-0.764351482	0.5664163	1.061505266	-0.269262516	0.297153784	0.495088966	0.665383891	-0.396121375	-0.098967591	0.573373076	0.3413448	0.085282125
brain.GABA.neu	Elp1	69	110	48	16	42	8	0.919958676	1.147898526	0.986372805	1.397156491	1.127400338	2.076876404	0.283498508	-0.100563967	-0.60285266	-0.218790185	-0.319354151	-0.502288693	-0.192031237	0.410821422	0.091467271	0.276574572	0.591688938	0.13173649
brain.GABA.neu	Klhl32	93	184	52	54	34	7	1.265968088	1.930109378	1.074105049	4.502222004	0.899460488	1.89977206	1.221954591	0.237105941	-1.830396159	-0.845547509	-0.608441568	-2.0675021	-0.492424325	1.337971834	0.729530266	0.19235878	0.522660269	0.284980951
brain.GABA.neu	Ndufaf4	54	13	35	3	31	0	0.771551795	0.21482101	0.727275709	0.324691297	0.861743822	0.081992752	0.595933619	0.085260618	1.248694293	1.759367293	1.844627911	1.163433674	-0.2553365	-1.504030793	0.340597118	0.12159087	0.716217277	0.162191853
brain.GABA.neu	Fut9	90	207	72	21	55	6	1.247929683	2.248241255	1.43733294	1.845656844	1.464390548	1.616077139	-0.284662514	-0.203857637	-0.564597698	-0.645402575	-0.849260212	-0.360740061	0.040402439	0.605000136	-0.244260076	0.045413212	0.680033197	0.274553591
brain.GABA.neu	Txn1	199	287	98	33	97	24	2.605729653	2.942719864	1.891572785	2.723799216	2.505698496	6.249487545	-0.11152985	0.462101121	-0.063932949	-0.637563919	-0.175462798	-0.526034069	0.286815485	0.350748434	0.175285635	0.35285187	0.431504738	0.215643392
brain.GABA.neu	Epha7	306	369	93	24	92	18	3.868418032	3.831521294	1.866974959	2.007182565	2.477001033	4.686705695	-0.932745479	1.051041127	0.946571861	-1.037214746	0.013826381	-0.104469267	0.991893303	0.045321443	0.059147824	0.904712848	0.041338006	0.053949146
brain.GABA.neu	Casp8ap2	77	71	60	10	56	2	1.045407586	0.826486939	1.234810843	0.892901068	1.481609026	0.567389843	0.111508315	-0.240224523	0.227493293	0.579226131	0.339001608	0.467717816	-0.175866419	-0.403359712	-0.064358104	0.273260918	0.626739578	0.099999503
brain.GABA.neu	Mdn1	88	109	42	13	28	1	1.23235106	1.22251193	0.838785851	1.091323527	0.770731867	0.32715108	-0.163769686	0.555038864	0.175334438	-0.543474113	0.011564752	-0.379704426	0.359404275	0.184069837	0.195634589	0.486267141	0.249042985	0.264689874
brain.GABA.neu	Lyrm2	51	36	29	4	33	0	0.748593824	0.470638396	0.624784769	0.402584412	0.954395631	0.081992752	-0.225327712	0.260823862	0.894891836	0.408740261	0.669564123	0.634067973	0.243075787	-0.651816048	0.017748075	0.266343587	0.71420945	0.019446964
brain.GABA.neu	Ugcg	80	82	47	8	43	5	1.096243092	0.922418458	0.973253964	0.733015201	1.148718453	1.340581493	-0.331578265	0.17167953	0.580652729	0.077394934	0.249074464	0.408973198	0.251628898	-0.329023831	-0.079949367	0.380908415	0.498066587	0.121024998
brain.GABA.neu	Tmem68	38	23	45	7	23	1	0.5452518	0.33699021	0.970794182	0.622324986	0.619045276	0.305832964	0.884961492	-0.832242835	-0.190745545	1.526458782	0.694215947	0.64149729	-0.858602163	-0.667856618	0.026359328	0.552931575	0.43009327	0.016975155
brain.GABA.neu	Tgs1	159	113	90	12	69	6	2.091635099	1.251209393	1.849756482	1.055246716	1.742345977	1.531624604	-0.245742909	0.177295831	0.987050845	0.564012106	0.741307937	0.809755014	0.21151937	-0.775531475	-0.034223539	0.207113165	0.759376214	0.033510621
brain.GABA.neu	Ube2j1	57	32	29	5	26	0	0.79942933	0.385365934	0.642003247	0.507535134	0.738754694	0.081992752	0.397278653	0.316389911	0.655462809	0.736351551	1.052741462	0.339072898	-0.040444371	-0.69590718	0.356834282	0.036996794	0.636586351	0.326416856
brain.GABA.neu	Gm11808	70	2942	36	252	29	143	0.959315197	29.79698595	0.819107591	20.79254194	0.825667011	36.18422131	-0.519100263	0.227951947	-4.437917421	-5.184969631	-4.957017684	-4.665869368	0.373526105	4.811443526	-0.145574158	0.070072796	0.902617766	0.027309439
brain.GABA.neu	Ptbp3	105	100	58	9	51	1	1.394696709	1.142159033	1.166756859	0.790410128	1.402076056	0.332890572	-0.531090206	0.257447479	0.819278089	0.030740404	0.288187883	0.56183061	0.394268843	-0.425009247	-0.136821364	0.412372208	0.444524098	0.143103694
brain.GABA.neu	Bpnt2	99	172	61	26	46	8	1.305324609	1.770223512	1.22251193	2.32613437	1.191354684	2.112953215	0.394002907	0.094560078	-0.833525815	-0.534082986	-0.439522907	-0.928085893	-0.149721414	0.6838044	0.244281493	0.13891297	0.634440308	0.226646722
brain.GABA.neu	Fam110b	206	293	146	47	78	10	2.609009364	3.144422033	2.865646677	3.949590856	2.02522097	2.545055017	0.328908346	-0.13535862	-0.598201088	-0.133934122	-0.269292742	-0.462842468	-0.232133483	0.366067605	0.096774863	0.334016569	0.526734205	0.139249226
brain.GABA.neu	E130308A19Rik	285	248	215	26	140	7	3.55520572	2.66312458	4.159492301	2.205605025	3.599481806	1.805480396	-0.27194546	-0.226474404	0.688758584	0.643287528	0.416813124	0.915232988	0.022735528	-0.666023056	-0.249209932	0.024239116	0.710069736	0.265691148
brain.GABA.neu	Akirin2	168	154	88	12	51	8	2.164608649	1.639855037	1.749725324	1.105262295	1.419294534	2.052278579	-0.569179503	0.306977753	0.969717433	0.093560176	0.40053793	0.66273968	0.438078628	-0.531638805	-0.131100875	0.397957252	0.482948731	0.119094018
brain.GABA.neu	Nsmaf	44	34	16	8	21	0	0.622324986	0.407503977	0.380446369	0.731375346	0.602646726	0.081992752	0.843797858	0.70997508	-0.232943825	-0.099121046	0.610854034	-0.942918905	-0.066911389	0.166032435	0.776886469	0.066260033	0.164416176	0.76932379
brain.GABA.neu	Slc35a1	39	80	27	9	24	8	0.593627523	0.902740198	0.623144914	0.826486939	0.714976796	2.096554665	-0.12731883	-0.070009721	-0.477434036	-0.534743145	-0.604752866	-0.407424315	0.028654554	0.506088591	-0.098664276	0.045238741	0.798993782	0.155767477
brain.GABA.neu	Mob3b	39	70	48	13	8	6	0.525573539	0.77975107	1.00769092	1.139699251	0.298453617	1.584099966	0.547567637	-0.939088654	-1.116688621	0.36996767	-0.569120984	-0.177599967	-0.743328145	0.373360476	-0.195760509	0.566367205	0.28447615	0.149156645
brain.GABA.neu	C9orf72	38	68	24	7	34	4	0.555910857	0.787130418	0.541152162	0.666601072	0.929797806	1.047047441	-0.239779054	0.038819249	-0.261970079	-0.540568381	-0.501749132	-0.300789328	0.139299151	0.40126923	-0.100479902	0.217299	0.625957889	0.156743111
brain.GABA.neu	Lingo2	457	64	187	8	241	5	5.721454223	0.69037897	3.519128909	0.751053607	6.159295518	1.362719536	0.121527365	0.701163521	2.929394094	2.349757938	3.050921459	2.228230573	0.289818078	-2.639576016	0.411345443	0.086752671	0.790117274	0.123130055
brain.GABA.neu	Aco1	50	50	17	12	25	0	0.714156869	0.555910857	0.392745281	1.083124252	0.717436579	0.081992752	0.962273288	0.862647063	-0.600885843	-0.501259617	0.361387445	-1.463532906	-0.049813113	0.55107273	0.912460175	0.032915878	0.364141924	0.602942199
brain.GABA.neu	Ndufb6	109	96	46	6	56	4	1.486528591	1.088043817	0.925698168	0.54853151	1.570161198	1.124940555	-0.988090255	0.683333439	1.438300809	-0.233122885	0.450210554	0.75496737	0.835711847	-0.602588962	-0.152378408	0.525380503	0.378824942	0.095794555
brain.GABA.neu	Asph	25	45	35	8	10	2	0.391925354	0.539512307	0.732195274	0.753513389	0.33699021	0.575589118	0.481977278	-0.901649557	-0.943054243	0.440572591	-0.461076966	-0.041404686	-0.691813417	0.251240826	-0.20983614	0.600068686	0.217922562	0.182008752
brain.GABA.neu	Smu1	74	89	39	3	35	5	0.998671717	1.00441121	0.810908316	0.337810138	0.960955052	1.368459028	-1.572065507	0.300471707	1.563797891	-0.308739323	-0.008267616	1.263326184	0.936268607	-0.627529284	-0.6357969	0.425655039	0.285293131	0.28905183
brain.GABA.neu	Trp53inp1	60	16	57	4	39	1	0.852724619	0.245158328	1.173316279	0.421442744	1.11674128	0.31731195	0.781622875	-0.460440144	1.016743264	2.258806283	1.798366139	1.477183408	-0.621031509	-1.637774773	0.160591366	0.256688482	0.676934928	0.06637659
brain.GABA.neu	Chmp5	142	251	99	27	71	11	1.862875322	2.67296371	1.948967711	2.282678211	1.858775684	2.915662255	-0.227712753	-0.065179068	-0.293196376	-0.455730061	-0.52090913	-0.228017308	0.081266842	0.374463219	-0.146445911	0.134955306	0.62185015	0.243194544
brain.GABA.neu	Ints8	104	77	54	10	65	2	1.389777144	0.852724619	1.148718453	0.917498893	1.724307571	0.582148538	0.105626508	0.274828318	0.599075237	0.429873427	0.704701745	0.324246919	0.084600905	-0.514474332	0.190227413	0.107184367	0.651808698	0.241006935
brain.GABA.neu	Nfx1	96	114	86	14	53	4	1.257768813	1.286466276	1.741526049	1.22907135	1.421754317	1.068365556	-0.065844969	-0.469485283	0.0332981	0.436938414	-0.032546869	0.502783383	-0.201820157	-0.235118257	-0.267665126	0.286430802	0.333688725	0.379880473
brain.GABA.neu	Dpy19l4	33	22	25	9	26	2	0.500975714	0.291894197	0.560830423	0.842885489	0.772371722	0.607566291	1.529891118	-0.162823945	-0.750595979	0.942119084	0.779295139	-0.587772034	-0.846357532	-0.095761552	0.683533587	0.520626298	0.058906527	0.420467175
brain.GABA.neu	Dcaf12	53	44	27	4	26	3	0.711697086	0.542792017	0.601826799	0.431281875	0.701038028	0.829766649	-0.331768418	0.24191498	0.722632243	0.148948846	0.390863826	0.480717264	0.286841699	-0.435790545	-0.044926719	0.373706403	0.567761652	0.058531945
brain.GABA.neu	Ubap1	82	113	55	7	36	2	1.072465194	1.220872075	1.079024614	0.653482232	0.989652515	0.603466654	-0.901692125	-0.008796948	0.714710912	-0.178184265	-0.186981213	0.72350786	0.446447588	-0.268263323	-0.455244536	0.381593666	0.229293623	0.389112711
brain.GABA.neu	Pdp1	52	83	49	15	39	1	0.697758318	0.925698168	0.99129237	1.300405044	1.060986209	0.35010905	0.490347285	-0.506583208	-0.898161734	0.098768758	-0.407814449	-0.391578526	-0.498465246	0.399696488	-0.008117961	0.550012594	0.441029949	0.008957457
brain.GABA.neu	Tmem67	25	63	23	10	24	1	0.406684049	0.720716289	0.530493104	0.919958676	0.69037897	0.34682934	0.352137605	-0.383425592	-1.17766065	-0.442097453	-0.825523045	-0.794235059	-0.367781599	0.809879052	-0.015643993	0.30820428	0.678685913	0.013109807
brain.GABA.neu	Fam219a	125	86	61	5	64	3	1.625096341	0.970794182	1.20939309	0.464898903	1.694790181	0.865843459	-1.062248441	0.426242008	1.805536322	0.317045874	0.743287882	1.379294314	0.744245224	-1.061291098	-0.318003216	0.350473919	0.499774588	0.149751493
brain.GABA.neu	Otud6b	38	14	33	3	20	1	0.536232597	0.222200357	0.750233679	0.350928978	0.569029698	0.334530428	0.659317945	-0.484481108	0.611679839	1.755478892	1.270997784	1.096160947	-0.571899526	-1.183579365	0.087418419	0.310326312	0.64223837	0.047435317
brain.GABA.neu	Pip4p2	46	92	62	13	24	7	0.662501435	0.974893819	1.2454699	1.153638018	0.67070071	1.890752857	0.242873613	-0.910694672	-0.80019513	0.353373155	-0.557321517	0.110499541	-0.576784143	0.223410988	-0.333910529	0.508580605	0.196993098	0.294426296
brain.GABA.neu	Calb1	116	5	34	5	40	0	1.476689461	0.131188403	0.667421	0.4558797	1.056066644	0.081992752	1.797012978	1.145697482	1.695641393	2.346956889	3.492654371	0.549943912	-0.325657748	-2.021299141	1.47135523	0.085288404	0.529369805	0.385341791
brain.GABA.neu	Nbn	15	41	14	5	11	2	0.278775356	0.514094554	0.335350355	0.487856873	0.377986586	0.584608321	-0.075575775	-0.266566097	-0.807354922	-0.6163646	-0.882930697	-0.540788825	-0.095495161	0.711859761	-0.171070936	0.097600815	0.727556161	0.174843024
brain.GABA.neu	Mmp16	516	398	245	36	184	23	6.468408193	4.119315852	4.669487217	3.002574572	4.77443794	5.867401322	-0.456204673	0.470146596	1.107210646	0.180859378	0.651005973	0.637064051	0.463175634	-0.644035012	0.006970961	0.41570928	0.578034144	0.006256575
brain.GABA.neu	Rmdn1	110	62	74	8	31	2	1.474229678	0.68709926	1.483248881	0.751873534	0.906019908	0.598547088	0.12997149	-0.008799387	0.971399382	1.110170259	1.101370872	0.980198769	-0.069385439	-1.04078482	0.060586051	0.059265483	0.888985019	0.051749498
brain.GABA.neu	Wwp1	100	104	80	10	52	3	1.407815549	1.130680048	1.594759023	0.916678966	1.43077352	0.814188026	-0.302702269	-0.179880116	0.618969851	0.496147698	0.316267582	0.798849967	0.061411076	-0.557558775	-0.241291192	0.07138656	0.648127425	0.280486015
brain.GABA.neu	Ggh	12	30	10	6	8	0	0.243518473	0.396844919	0.256637313	0.57148948	0.281235139	0.081992752	0.526151609	-0.075699726	-1.230695725	-0.62884439	-0.704544116	-1.154995999	-0.300925667	0.929770058	0.225225941	0.206690837	0.638612694	0.154696469
brain.GABA.neu	Nkain3	861	525	669	128	337	3	10.61970122	5.414801332	12.74495335	10.57214542	8.452632787	0.830586576	0.965287863	-0.263182915	0.006475002	1.234945781	0.971762865	0.269657917	-0.614235389	-0.620710391	0.351052474	0.387286296	0.391368899	0.221344805
brain.GABA.neu	Ccnc	51	117	33	14	25	6	0.743674259	1.291385841	0.696118463	1.252849248	0.710877158	1.578360473	-0.043707285	0.095337997	-0.752470088	-0.89151537	-0.796177373	-0.847808084	0.069522641	0.821992729	0.025815356	0.075787978	0.896070202	0.02814182
brain.GABA.neu	Vcp	162	354	127	54	97	23	2.093274954	3.697873108	2.510618061	4.428428527	2.554894147	5.764090454	0.260099115	-0.262280745	-1.081033011	-0.558653151	-0.820933896	-0.818752265	-0.26118993	0.819843081	-0.001090815	0.241367877	0.757624092	0.001008032
brain.GABA.neu	Unc13b	146	60	135	8	80	2	1.953067349	0.659221725	2.643446319	0.701857956	2.132631475	0.560830423	0.090415295	-0.436678331	1.476490711	2.003584337	1.566906007	1.913169042	-0.263546813	-1.740037524	-0.173131518	0.121075432	0.799386617	0.07953795
brain.GABA.neu	Rusc2	54	46	36	13	19	3	0.785490563	0.559190568	0.76991194	1.171676424	0.581328611	0.794509765	1.067162272	0.028900498	-0.576908355	0.461353419	0.490253917	-0.605808853	-0.519130887	0.057777468	0.548031385	0.461474396	0.051360501	0.487165103
brain.GABA.neu	Ccdc107	27	81	14	7	20	3	0.407503977	0.939636936	0.354208688	0.646922812	0.603466654	0.856824257	-0.538509839	0.202214539	-0.666779448	-1.407503827	-1.205289287	-0.868993988	0.370362189	1.037141638	-0.16814765	0.23505337	0.658230359	0.106716271
brain.GABA.neu	Tln1	45	70	20	7	21	3	0.661681507	0.798609403	0.464898903	0.64774274	0.614125711	0.832226431	-0.302069119	0.509219938	0.03071602	-0.780573037	-0.271353099	-0.478503918	0.405644529	0.374928508	0.10357541	0.458796857	0.424056062	0.117147081
brain.GABA.neu	Hint2	22	37	13	6	5	1	0.34026992	0.468178613	0.34354963	0.593627523	0.198422459	0.366507601	0.342498952	-0.013838907	-0.802878361	-0.446540502	-0.460379409	-0.789039453	-0.17816893	0.624709431	0.164330022	0.184209456	0.645889182	0.169901363
brain.GABA.neu	Reck	48	69	13	8	19	3	0.686279333	0.772371722	0.329610862	0.761712665	0.566569915	0.804348896	-0.020048463	1.058032121	-0.150450974	-1.228531558	-0.170499437	-1.208483095	0.539040292	0.689491266	0.518991829	0.308459558	0.394553384	0.296987058
brain.GABA.neu	Trmt10b	26	68	19	6	14	0	0.386185861	0.758432955	0.444400715	0.617405421	0.444400715	0.081992752	-0.296803501	-0.202565792	-0.676922805	-0.771160514	-0.973726306	-0.474357013	0.047118854	0.72404166	-0.249684646	0.04615671	0.709257082	0.244586208
brain.GABA.neu	Dcaf10	73	79	40	7	40	5	1.032288746	0.826486939	0.837145996	0.640363392	1.127400338	1.342221348	-0.368101185	0.302295417	0.68888383	0.018487227	0.320782644	0.386588413	0.335198301	-0.353685528	-0.032902884	0.464400764	0.490013908	0.045585328
brain.GABA.neu	Shb	61	65	66	10	42	4	0.852724619	0.788770273	1.412735114	0.883881865	1.105262295	1.092143455	0.164248379	-0.728339173	-0.05177365	0.840813902	0.112474729	0.676565523	-0.446293776	-0.394520126	-0.282045397	0.397461887	0.351353127	0.251184986
brain.GABA.neu	Igfbpl1	173	591	154	47	159	25	2.245781473	6.086321969	3.0033945	3.856119119	4.010265493	6.46922812	-0.658421037	-0.419376435	-0.779932066	-1.018976668	-1.438353103	-0.360555631	0.119522301	0.899454367	-0.538898736	0.076721348	0.57735963	0.345919022
brain.GABA.neu	Tstd2	27	18	32	5	16	2	0.437021367	0.266476443	0.709237303	0.482117381	0.469818468	0.591167741	0.855376437	-0.6985646	-0.141680622	1.412260415	0.713695815	0.556883978	-0.776970518	-0.635289896	0.078405919	0.521223631	0.426178469	0.0525979
brain.GABA.neu	Xpa	63	70	46	2	34	2	0.850264837	0.806808678	1.01425034	0.22793985	0.975713747	0.560010495	-1.823573433	-0.254429606	1.899259106	0.33011528	0.075685673	2.153688712	0.784571913	-1.114687193	-1.039001519	0.26701917	0.379369748	0.353611082
brain.GABA.neu	Tgfbr1	147	121	75	13	58	8	1.897312278	1.313523884	1.389777144	1.179875699	1.515226054	2.062937636	-0.154807556	0.449103591	0.685322272	0.081411126	0.530514717	0.236218681	0.301955573	-0.383366699	0.147148018	0.362722342	0.460516974	0.176760684
brain.GABA.neu	Alg2	57	75	44	6	36	0	0.751873534	0.836326069	0.957675341	0.56165035	0.906019908	0.081992752	-0.574393259	-0.349046635	0.420817746	0.195471122	-0.153575513	0.769864381	0.112673312	-0.308144434	-0.461719947	0.127669688	0.34915725	0.523173062
brain.GABA.neu	Tex10	74	54	42	7	37	4	1.010150703	0.642003247	0.86912317	0.623144914	1.037208311	1.076564832	-0.043012889	0.216937991	0.696930932	0.436980052	0.653918043	0.479992941	0.12997544	-0.566955492	0.086962551	0.165807527	0.723255779	0.110936694
brain.GABA.neu	Plppr1	131	94	66	11	39	1	1.756284744	1.057706499	1.33156229	0.939636936	1.043767731	0.365687673	-0.170764022	0.399406848	0.902351436	0.332180567	0.731587414	0.502944588	0.285085435	-0.617266001	0.114321413	0.280410198	0.607143195	0.112446608
brain.GABA.neu	Fsd1l	95	167	91	26	54	15	1.244649973	1.857955757	1.875994162	2.204785097	1.391416999	3.80282383	0.246921894	-0.591915261	-0.824897964	0.013939191	-0.57797607	-0.232982703	-0.419418578	0.405479387	-0.172496684	0.420514165	0.406538563	0.172947272
brain.GABA.neu	Dctn3	174	0	79	0	109	0	2.193306112	0.081992752	1.584919893	0.081992752	2.868926387	0.081992752	0	0.468697254	4.741466986	4.272769732	4.741466986	4.272769732	0.234348627	-4.507118359	0.234348627	0.04709753	0.905804939	0.04709753
brain.GABA.neu	Rgs3	21	29	29	4	25	2	0.367327528	0.368967383	0.617405421	0.397664846	0.722356144	0.624784769	0.108059746	-0.749151133	-0.114486015	0.742724863	-0.006426269	0.634665118	-0.428605439	-0.314119424	-0.320545693	0.403101014	0.295427558	0.301471428
brain.GABA.neu	Mtap	25	15	8	6	5	1	0.385365934	0.261556878	0.253357603	0.569029698	0.209901445	0.329610862	1.121379239	0.605053919	-0.562274906	-0.045949586	0.559104333	-1.167328825	-0.25816266	0.304112246	0.863216579	0.181104316	0.213338522	0.605557163
brain.GABA.neu	Macf1	875	947	767	138	488	29	10.90175628	9.730079861	14.44548302	11.54621931	12.41698234	7.429363244	0.246896983	-0.406057871	-0.08285996	0.570094893	0.164037022	0.323197911	-0.326477427	-0.243617466	-0.079580444	0.502523965	0.374983399	0.122492635
brain.GABA.neu	Pik3r3	50	298	37	50	20	20	0.732195274	3.097686165	0.803528968	4.215247372	0.613305784	5.053213296	0.44442631	-0.134121574	-2.525316932	-1.946769047	-2.080890621	-2.391195358	-0.289273942	2.23604299	0.155152368	0.10791914	0.834198321	0.057882539
brain.GABA.neu	Ipp	16	41	7	7	9	0	0.294353979	0.483757236	0.209901445	0.689559043	0.32387137	0.081992752	0.511390846	0.487840034	-1.228121956	-1.204571144	-0.71673111	-1.71596199	-0.011775406	1.21634655	0.49961544	0.006815507	0.704011242	0.289173251
brain.GABA.neu	Mast2	316	259	180	27	109	2	4.041422738	2.718879651	3.46583362	2.306456109	2.756596317	0.56820977	-0.237334454	0.221660869	0.809185428	0.350190106	0.571850974	0.58752456	0.229497661	-0.579687767	-0.007836793	0.28089525	0.709512853	0.009591897
brain.GABA.neu	AU040320	52	48	40	5	27	3	0.719896361	0.552631147	0.843705416	0.482117381	0.750233679	0.851084764	-0.196932436	-0.228950137	0.578404785	0.610422486	0.381472348	0.807354922	-0.016008851	-0.594413635	-0.212941287	0.019443229	0.72193319	0.25862358
brain.GABA.neu	Sfpq	379	722	296	71	194	31	4.870369459	7.4638002	5.678817992	5.902658205	4.943343008	7.968055624	-0.338545562	-0.221559457	-0.277333587	-0.394319693	-0.61587915	-0.055774131	0.058493053	0.33582664	-0.280052509	0.086737046	0.497984109	0.415278845
brain.GABA.neu	Fam133b	140	252	82	30	54	2	1.794821338	2.650825667	1.584099966	2.556534002	1.473409751	0.536232597	-0.052252579	0.18017686	-0.510348974	-0.742778413	-0.562601553	-0.690525834	0.11621472	0.626563693	0.06396214	0.14405464	0.776660713	0.079284648
brain.GABA.neu	Prr14l	58	71	27	9	17	3	0.796969548	0.873222807	0.572309408	0.832226431	0.513274627	0.842885489	-0.069373703	0.477729277	-0.062451508	-0.609554489	-0.131825212	-0.540180786	0.27355149	0.336002999	0.204177787	0.336168907	0.412915904	0.250915188
brain.GABA.neu	Fam216a	40	66	21	3	22	1	0.603466654	0.714156869	0.506715206	0.327971007	0.655122087	0.324691297	-1.122672719	0.252098928	0.879705766	-0.495065881	-0.242966953	0.627606838	0.687385823	-0.192319943	-0.435286895	0.522729779	0.146251723	0.331018498
brain.GABA.neu	Arpc3	126	163	83	27	82	6	1.625916269	1.680851413	1.670192355	2.354831833	2.089175317	1.646414457	0.486431839	-0.038761303	-0.534371072	-0.009177929	-0.047939232	-0.495609769	-0.262596571	0.271774501	0.223835268	0.346339192	0.358443983	0.295216825
brain.GABA.neu	Atp8a1	255	133	169	12	67	11	3.205096669	1.461930765	3.282169856	1.060166281	1.739886194	2.814811171	-0.463584428	-0.034282031	1.596077309	1.166774913	1.132492882	1.630359341	0.214651198	-1.381426111	-0.248933229	0.116341448	0.748736163	0.134922389
brain.GABA.neu	Wdfy3	311	237	220	46	149	7	3.920893393	2.45486299	4.345615848	3.889736147	3.938111871	1.840737279	0.664029788	-0.14837823	0.01151012	0.823918138	0.675539909	0.15988835	-0.406204009	-0.417714129	0.257825779	0.375508475	0.386148812	0.238342712
brain.GABA.neu	Kctd8	334	229	53	12	38	3	4.303799544	2.406487267	1.039668093	1.082304324	1.021629688	0.827306866	-1.152822574	2.049487852	1.991504668	-1.210805758	0.838682094	-0.057983184	1.601155213	-0.390349455	0.448332639	0.65625491	0.159989953	0.183755137
brain.GABA.neu	Cyth3	65	59	30	4	23	1	0.90519998	0.682179695	0.645282957	0.432101802	0.676440203	0.33699021	-0.658780567	0.488304631	1.066865305	-0.080219893	0.408084739	0.578560674	0.573542599	-0.493322706	-0.085237968	0.497822211	0.42819313	0.073984659
brain.GABA.neu	Atp2a2	184	208	92	36	76	15	2.308915892	2.180187271	1.78416228	2.996015152	1.994883652	3.836440859	0.458592857	0.371968777	-0.3758293	-0.289205221	0.082763557	-0.747798077	-0.04331204	0.33251726	0.415280817	0.054748434	0.42031729	0.524934277
brain.GABA.neu	Usp42	35	66	19	8	22	0	0.511634771	0.749413752	0.443580787	0.735474984	0.621505059	0.081992752	-0.02708618	0.205917435	-0.523561956	-0.756565571	-0.550648136	-0.729479391	0.116501808	0.640063764	0.089415627	0.137712053	0.756593367	0.10569458
brain.GABA.neu	Guf1	38	63	12	5	22	2	0.541152162	0.719076434	0.286974631	0.510814844	0.631344189	0.5780489	-0.493344679	0.915111102	0.083233861	-1.325221921	-0.410110818	-0.831877241	0.704227891	0.62099403	0.210883211	0.458450321	0.404265318	0.137284361
brain.GABA.neu	Eif2ak1	29	90	8	17	20	4	0.431281875	0.968334399	0.245978256	1.505386924	0.569029698	1.11018186	0.636557094	0.810100299	-1.803431354	-1.976974559	-1.16687426	-2.613531653	0.086771602	1.890202957	0.723328696	0.032134021	0.699996548	0.267869431
brain.GABA.neu	Depdc5	78	42	48	8	33	2	1.040488021	0.481297453	1.029828963	0.735474984	0.866663387	0.595267378	0.611747482	0.014855605	0.500512179	1.097404056	1.112259661	0.485656574	-0.298445938	-0.798958117	0.313301543	0.211557917	0.566353545	0.222088538
brain.GABA.neu	Gnpda2	24	18	6	6	6	5	0.379626441	0.272215936	0.212361227	0.56820977	0.232859415	1.315983667	1.061672111	0.838060096	-0.581843159	-0.358231144	0.479828952	-1.419903254	-0.111806008	0.470037151	0.949866103	0.072994275	0.306870999	0.620134726
brain.GABA.neu	Ywhah	227	252	132	16	103	7	2.927961168	2.678703203	2.616388711	1.403715912	2.629507552	1.948967711	-0.932283753	0.162319525	1.060645432	-0.033957846	0.128361679	0.898325907	0.547301639	-0.513343793	-0.384982114	0.378591042	0.355101004	0.266307954
brain.GABA.neu	Gabra2	172	130	136	8	84	3	2.228562995	1.435693085	2.638526754	0.740394549	2.173627851	0.824847084	-0.955381191	-0.24361887	1.589747563	0.877985242	0.634366372	1.833366433	0.35588116	-1.233866403	-0.59950003	0.162558662	0.56360295	0.273838387
brain.GABA.neu	Pms2	34	31	19	10	12	1	0.505895279	0.396844919	0.408323904	0.928157951	0.391925354	0.313212312	1.225795006	0.309124747	-0.875531564	0.041138695	0.350263442	-1.184656311	-0.458335129	0.417196434	0.767459876	0.278963796	0.253924898	0.467111305
brain.GABA.neu	Cdk14	1427	1067	990	109	470	27	17.84982208	11.1346157	18.86325249	9.166789656	11.84795264	6.802118693	-0.280563291	-0.07966876	0.961421219	0.760526688	0.680857928	1.041089979	0.100447266	-0.860973954	-0.180116026	0.087992982	0.75422327	0.157783749
brain.GABA.neu	Mapk10	1116	1278	692	76	445	39	14.09373411	13.11966022	13.17049573	6.292943704	11.16003345	9.867007757	-1.059923415	0.097744254	1.16324696	0.005579292	0.103323545	1.065502707	0.578833834	-0.584413126	-0.481089581	0.352016646	0.355409681	0.292573673
brain.GABA.neu	Lmtk2	79	87	44	4	36	5	1.099522802	0.933897443	0.90192027	0.396024991	0.964234762	1.329102507	-1.237672653	0.285805713	1.473214143	-0.050264223	0.23554149	1.18740843	0.761739183	-0.71147496	-0.47593347	0.390806308	0.365018511	0.24417518
brain.GABA.neu	Bri3	132	205	85	13	65	10	1.728407209	2.075236549	1.712828586	1.137239468	1.671012283	2.589331103	-0.86773972	0.013062375	0.603907079	-0.276895015	-0.26383264	0.590844705	0.440401047	-0.163506032	-0.427338673	0.42705732	0.158551957	0.414390723
brain.GABA.neu	Tmem130	64	102	36	10	37	1	0.884701792	1.132319903	0.749413752	0.918318821	1.061806136	0.31731195	-0.302214587	0.239428794	-0.053803867	-0.595447249	-0.356018455	-0.293232662	0.270821691	0.324625558	-0.031392896	0.432042671	0.517876145	0.050081184
brain.GABA.neu	Klhl8	16	45	13	6	15	3	0.280415211	0.560830423	0.33043079	0.592807596	0.447680425	0.829766649	0.079999322	-0.236783514	-1.079999322	-0.763216486	-1	-0.843215808	-0.158391418	0.921607904	-0.078392096	0.136733936	0.795592828	0.067673236
brain.GABA.neu	Camkk2	35	25	28	7	13	1	0.527213394	0.322231515	0.625604697	0.639543464	0.391105426	0.34354963	0.988944811	-0.24686432	-0.278655386	0.957153745	0.710289425	-0.031791067	-0.617904565	-0.339249179	0.371040246	0.465221624	0.255421408	0.279356968
brain.GABA.neu	Thoc2l	200	111	103	8	57	8	2.627047769	1.190534757	1.978485102	0.760892737	1.485708663	2.090815172	-0.645844743	0.409046232	1.787677437	0.732786462	1.141832694	1.378631205	0.527445488	-1.26023195	-0.118399255	0.276717873	0.661165395	0.062116732
brain.GABA.neu	Trrap	67	138	62	14	33	7	0.874042735	1.507846706	1.281546711	1.249569538	0.88880143	1.816139453	-0.271058577	-0.55211034	-0.515655465	-0.234603701	-0.786714042	0.036454876	-0.140525882	0.375129583	-0.411584459	0.151552881	0.404565823	0.443881296
brain.GABA.neu	Lrrc8b	43	9	39	1	33	1	0.599367016	0.177104344	0.795329693	0.168085141	0.951935849	0.325511225	-0.075407403	-0.408113341	1.834247496	2.166953435	1.758840094	2.242360838	-0.166352969	-2.000600466	-0.241760372	0.069062987	0.83056794	0.100369073
brain.GABA.neu	Lrrc8d	147	124	75	12	56	2	1.962086552	1.340581493	1.512766271	1.061806136	1.492268084	0.56820977	-0.336338538	0.375199581	0.885868299	0.174330181	0.549529761	0.510668718	0.355769059	-0.53009924	0.019430521	0.392985223	0.585551674	0.021463103
brain.GABA.neu	Zfp326	212	214	118	18	105	7	2.763975665	2.266279661	2.375330021	1.592299241	2.714780013	1.781702497	-0.509214415	0.218616943	0.795633427	0.067802069	0.286419012	0.577016484	0.363915679	-0.431717748	-0.145298736	0.386760803	0.458819206	0.154419991
brain.GABA.neu	Smurf1	57	81	29	5	31	1	0.804348896	0.894540923	0.629704334	0.510814844	0.886341647	0.329610862	-0.808347033	0.353146825	0.655020973	-0.506472886	-0.15332606	0.301874148	0.580746929	-0.074274044	-0.227600104	0.657979902	0.084151677	0.257868421
brain.GABA.neu	Zfp644	152	217	122	37	83	17	2.000623145	2.203145242	2.401567701	3.137042685	2.221183647	4.378412948	0.509840552	-0.263527045	-0.648955726	0.124411872	-0.139115174	-0.38542868	-0.386683799	0.262271927	0.123156753	0.500812782	0.339680984	0.159506234
brain.GABA.neu	Arpc1a	177	200	87	16	86	12	2.351552123	2.183466982	1.715288369	1.372558666	2.225283285	3.055869861	-0.669752901	0.455162172	0.776745496	-0.348169577	0.106992595	0.321583324	0.562457537	-0.21428796	-0.107295364	0.636234774	0.24239599	0.121369236
brain.GABA.neu	Anapc5	95	97	73	11	46	1	1.259408668	1.049507224	1.475049606	0.98801266	1.230711205	0.334530428	-0.087110664	-0.228016971	0.35014507	0.491051376	0.263034406	0.57816204	-0.070453153	-0.420598223	-0.157563817	0.10862088	0.648455706	0.242923414
brain.GABA.neu	Bud31	104	201	52	20	56	4	1.415194897	2.13755104	1.065085846	1.712008658	1.520145619	1.023269543	-0.320268871	0.410031034	-0.274689247	-1.004989152	-0.594958118	-0.684720281	0.365149952	0.6398392	0.044881081	0.347804844	0.609445986	0.04274917
brain.GABA.neu	Ociad1	89	157	46	8	50	11	1.216772437	1.682491268	0.954395631	0.737114839	1.308604319	2.945179646	-1.19063771	0.350400034	0.723098071	-0.817939673	-0.467539639	0.372698037	0.770518872	0.047420801	-0.420118838	0.622360628	0.038302552	0.33933682
brain.GABA.neu	Atp5j2	257	577	119	50	151	34	3.286269494	6.049425231	2.387628934	4.160312228	3.842180351	8.651875174	-0.54010627	0.460872153	-0.340241011	-1.341219433	-0.88034728	-0.801113164	0.500489211	0.840730222	-0.039617058	0.362453639	0.608855739	0.028690622
brain.GABA.neu	Dcun1d4	81	115	43	14	40	12	1.124120628	1.322543087	0.912579328	1.168396714	1.092143455	3.121464063	-0.178784519	0.300774978	-0.055733348	-0.535292846	-0.234517867	-0.356508327	0.239779749	0.295513097	0.06099523	0.402120651	0.495587803	0.102291547
brain.GABA.neu	Zfp655	57	103	24	12	23	6	0.812548171	1.165117004	0.563290205	1.087223889	0.651842377	1.659533297	-0.099825779	0.528574958	-0.420123813	-1.04852455	-0.519949592	-0.948698771	0.314200369	0.734324182	0.21437459	0.248792923	0.581459088	0.169747989
brain.GABA.neu	Nsd2	394	325	291	48	220	15	5.054853151	3.346124203	5.538610387	4.034863318	5.696856398	3.883176727	0.270028806	-0.131854875	0.325149378	0.727033059	0.595178184	0.457004253	-0.20094184	-0.526091219	0.069086965	0.25240144	0.660818975	0.086779585
brain.GABA.neu	Nelfa	15	35	19	8	15	0	0.265656516	0.457519555	0.450140208	0.729735491	0.46243912	0.081992752	0.673540214	-0.760812336	-1.457811523	-0.023458973	-0.784271309	-0.696999187	-0.717176275	0.740635248	-0.043636061	0.477656551	0.493280788	0.02906266
brain.GABA.neu	Usp46	27	64	26	9	30	4	0.408323904	0.760892737	0.544431872	0.815007953	0.801889113	1.11018186	0.099121046	-0.415037499	-0.997100109	-0.482941564	-0.897979063	-0.58206261	-0.257079273	0.740020837	-0.157958226	0.222568216	0.640678322	0.136753462
brain.GABA.neu	Gm1673	489	605	251	46	279	39	6.209311097	6.342139355	4.812974533	3.88563651	7.121070497	9.977697971	-0.706818631	0.367504425	0.676282268	-0.398040788	-0.030536363	0.308777842	0.537161528	-0.13912074	-0.169657103	0.634988212	0.164457105	0.200554683
brain.GABA.neu	Scfd2	52	55	35	13	29	0	0.769092012	0.659221725	0.701038028	1.189714829	0.836326069	0.081992752	0.851780113	0.133663503	-0.629387692	0.088728919	0.222392421	-0.763051194	-0.359058305	0.270329386	0.492721808	0.319985086	0.240911771	0.439103143
brain.GABA.neu	Poln	6	35	4	7	2	2	0.157426084	0.428822092	0.150046736	0.66414129	0.12544891	0.593627523	0.631110962	0.069262662	-2.076815597	-1.514967298	-1.445704636	-2.146078259	-0.28092415	1.795891448	0.350186812	0.115749432	0.739962779	0.144287789
brain.GABA.neu	Cdk8	172	92	189	16	93	9	2.231842705	1.036388383	3.635558617	1.377478231	2.45158328	2.353191978	0.410464769	-0.703941703	0.696205834	1.810612307	1.106670603	1.400147537	-0.557203236	-1.25340907	-0.146738467	0.284672142	0.640359964	0.074967895
brain.GABA.neu	Wasf3	39	57	22	8	14	0	0.629704334	0.625604697	0.46243912	0.686279333	0.4558797	0.081992752	0.133544566	0.445411148	-0.124121312	-0.435987894	0.009423254	-0.56953246	0.155933291	0.280054603	0.289477857	0.214942319	0.386034217	0.399023464
brain.GABA.neu	Rnf4	92	169	51	12	41	6	1.23891048	1.820239091	1.058526426	1.061806136	1.094603237	1.610337646	-0.777607579	0.22701466	0.222551563	-0.782070676	-0.555056016	-0.004463097	0.502311119	0.279759557	-0.275296459	0.475058381	0.264581286	0.260360333
brain.GABA.neu	Adam22	159	124	141	20	95	4	2.035060101	1.381577869	2.67952313	1.755464817	2.531116249	1.082304324	0.345536204	-0.396904868	0.21321832	0.955659392	0.558754524	0.610123188	-0.371220536	-0.584438856	-0.025684332	0.378277791	0.595549594	0.026172615
brain.GABA.neu	Fam193a	267	358	135	46	112	14	3.328905725	3.692133615	2.586051393	3.865138322	2.895164067	3.609320936	0.066065281	0.364297067	-0.215472031	-0.513703818	-0.14940675	-0.579769098	0.149115893	0.364587924	0.215181174	0.204580825	0.500199522	0.295219653
brain.GABA.neu	Fip1l1	183	178	87	12	77	9	2.434364802	1.920270248	1.77104344	1.058526426	1.980944884	2.322034732	-0.859252075	0.458945781	1.201488093	-0.116709763	0.342236017	0.742542312	0.659098928	-0.542389165	-0.200153147	0.470233687	0.386967185	0.142799128
brain.GABA.neu	Tnip2	5	57	0	5	0	1	0.131188403	0.646922812	0.081992752	0.471458323	0.081992752	0.34682934	-0.456463344	0.678071905	-1.845490051	-2.9800253	-2.301953395	-2.523561956	0.567267625	2.412757676	0.11080428	0.183532482	0.780618152	0.035849366
brain.GABA.neu	Evi5	92	51	40	13	39	2	1.183975337	0.580508683	0.851904692	1.124940555	1.044587658	0.614125711	0.954459216	0.474875088	0.073790261	0.553374389	1.028249477	-0.401084827	-0.239792064	-0.313582325	0.714667152	0.189104265	0.247296571	0.563599164
brain.GABA.neu	Mlxip	55	56	36	4	20	0	0.777291287	0.692018826	0.756793099	0.390285499	0.588707958	0.081992752	-0.826281425	0.038556411	0.993925486	0.129087649	0.16764406	0.955369074	0.432418918	-0.561506567	-0.393862507	0.3115886	0.404605437	0.283805963
brain.GABA.neu	Dipk1a	38	30	29	4	24	0	0.546071727	0.382906151	0.648562667	0.407503977	0.695298536	0.081992752	0.089823302	-0.248155517	0.422276326	0.760255145	0.512099627	0.670431843	-0.16898941	-0.591265735	-0.079166108	0.201316573	0.704373082	0.094310345
brain.GABA.neu	Rundc3b	216	225	105	18	117	7	2.76561552	2.389268789	2.017021695	1.56606156	2.971417327	1.830898149	-0.609428239	0.455374003	0.82045968	-0.244342562	0.211031441	0.365085677	0.532401121	-0.288058559	-0.077027118	0.593213317	0.320961333	0.08582535
brain.GABA.neu	Chic2	165	118	72	15	53	6	2.12115249	1.289745986	1.398796346	1.317623522	1.438152867	1.566881488	0.030851258	0.600662407	0.686910125	0.117098976	0.717761383	0.086247718	0.284905575	-0.40200455	0.315756833	0.284147764	0.400935273	0.314916963
brain.GABA.neu	Vps33a	43	32	23	8	20	4	0.596907233	0.416523179	0.53869238	0.705137666	0.591987668	1.091323527	0.759508163	0.14804508	-0.240398209	0.371064874	0.519109953	-0.388443289	-0.305731541	-0.065333332	0.453776621	0.3706549	0.079207136	0.550137965
brain.GABA.neu	Tmem243	69	6	60	0	34	1	0.983093095	0.141847461	1.196274249	0.081992752	0.947836211	0.32715108	-0.790772038	-0.283148225	3.583759754	3.07613594	2.792987716	3.866907978	0.253811907	-3.329947847	-0.536960131	0.061594069	0.80809857	0.13030736
brain.GABA.neu	Mtf2	221	187	160	29	125	8	2.759056099	2.054738361	3.046850658	2.467161903	3.228874567	2.153949591	0.263897692	-0.143143997	0.161322398	0.568364087	0.42522009	0.304466395	-0.203520844	-0.364843243	0.060376848	0.323695871	0.580275949	0.09602818
brain.GABA.neu	Tmed5	44	72	23	6	14	5	0.652662305	0.808448533	0.508355061	0.544431872	0.441121005	1.370918811	-0.570404405	0.360500215	0.261585189	-0.669319431	-0.308819216	-0.098915026	0.46545231	0.203867121	-0.104952095	0.601148686	0.263301845	0.13554947
brain.GABA.neu	Dr1	24	52	19	5	12	1	0.371427166	0.603466654	0.44932028	0.500155786	0.393565209	0.316492022	-0.270896524	-0.274664843	-0.429298192	-0.425529873	-0.700194716	-0.154633349	-0.00188416	0.427414033	-0.272780683	0.002683687	0.608783497	0.388532817
brain.GABA.neu	Pcgf3	94	98	67	6	50	7	1.262688378	1.083944179	1.366819173	0.565749988	1.301224972	1.795641265	-0.93805391	-0.114323753	1.158262084	0.334531927	0.220208174	1.272585837	0.411865078	-0.746397006	-0.526188832	0.244509991	0.443109977	0.312380032
brain.GABA.neu	Polr1d	134	212	54	20	56	11	1.77432315	2.184286909	1.141339106	1.714468441	1.509486561	2.759056099	-0.34940102	0.636541288	0.049507437	-0.936434871	-0.299893583	-0.587033851	0.492971154	0.443463717	0.143570134	0.456452657	0.41061265	0.132934693
brain.GABA.neu	Grk4	14	78	4	12	0	4	0.230399633	0.89864056	0.159065939	1.060166281	0.081992752	1.054426789	0.238474477	0.534513478	-2.20208024	-2.498119241	-1.963605763	-2.736593718	0.148019501	2.35009974	0.386493977	0.051313465	0.814701855	0.133984679
brain.GABA.neu	Clip1	84	114	84	9	67	3	1.138059396	1.20939309	1.690690543	0.830586576	1.798920975	0.831406504	-0.54208078	-0.571036765	0.454373394	0.483329378	-0.087707387	1.025410159	-0.014477992	-0.468851386	-0.556558773	0.013922644	0.45086713	0.535210226
brain.GABA.neu	Gak	70	107	31	8	21	6	0.886341647	1.22251193	0.628064479	0.736294912	0.634623899	1.598038733	-0.731492908	0.496950226	0.267579173	-0.96086396	-0.463913735	-0.229371053	0.614221567	0.346642394	-0.117271341	0.569707314	0.321520308	0.108772378
brain.GABA.neu	Htt	93	172	58	20	35	11	1.255309031	1.796461193	1.211032945	1.679211558	0.934717371	2.845968416	-0.097373769	0.051804457	-0.419741433	-0.568919658	-0.517115201	-0.471545889	0.074589113	0.494330545	-0.022784656	0.126058085	0.835435087	0.038506828
brain.GABA.neu	Zcchc8	77	152	50	15	28	5	1.029009036	1.620996704	1.051147079	1.340581493	0.76335252	1.322543087	-0.274022235	-0.030708898	-0.381603272	-0.624916609	-0.655625507	-0.350894374	0.121656669	0.50325994	-0.152365567	0.156515449	0.647461059	0.196023492
brain.GABA.neu	Tmem165	68	33	45	2	37	0	0.9117594	0.414063397	0.90192027	0.236959053	1.018349978	0.081992752	-0.805213895	0.015653264	1.94401539	1.123148231	1.138801495	1.928362126	0.41043358	-1.53358181	-0.394780315	0.175489282	0.655714309	0.168796409
brain.GABA.neu	Pomp	163	457	116	43	79	27	2.087535462	4.708023811	2.231022778	3.636378544	2.076876404	6.805398403	-0.372619226	-0.095904537	-0.800701685	-1.077416374	-1.173320911	-0.704797148	0.138357344	0.93905903	-0.234261882	0.10548116	0.715921779	0.178597061
brain.GABA.neu	Exoc1	52	84	42	15	47	6	0.734655056	0.89864056	0.931437661	1.311064102	1.313523884	1.611977501	0.544922141	-0.342392197	-0.835599301	0.051715037	-0.290677161	-0.493207104	-0.443657169	0.391942132	0.101264972	0.473555436	0.418355298	0.108089266
brain.GABA.neu	Rgs12	48	43	46	11	29	0	0.700218101	0.500155786	0.974893819	0.944556501	0.76991194	0.081992752	0.917259569	-0.47744074	-0.431832742	0.962867567	0.485426827	0.045607998	-0.697350155	-0.265517413	0.219909414	0.589587188	0.224486456	0.185926356
brain.GABA.neu	Zfp605	30	76	24	6	21	7	0.44276086	0.860103967	0.529673177	0.557550713	0.583788393	1.871894525	-0.625408026	-0.258574758	-0.332575339	-0.699408608	-0.957983366	-0.074000581	0.183416634	0.515991973	-0.441991392	0.160694441	0.452069365	0.387236194
brain.GABA.neu	Pclo	211	125	154	24	70	7	2.708220593	1.363539463	2.918122038	2.099014447	1.875994162	1.810399961	0.622355642	-0.107694963	0.367633159	1.097683764	0.989988801	0.475328123	-0.365025302	-0.732658462	0.257330339	0.269388563	0.540701724	0.189909713
brain.GABA.neu	Chfr	111	79	53	8	50	2	1.390597071	0.914219183	1.038848166	0.746953969	1.33156229	0.57476919	-0.291520751	0.420719645	0.896613211	0.184372814	0.60509246	0.475893565	0.356120198	-0.540493013	0.064599447	0.370490542	0.562303261	0.067206197
brain.GABA.neu	Uspl1	79	95	36	6	30	5	1.081484397	1.040488021	0.723176071	0.546891655	0.853544547	1.300405044	-0.927933403	0.580594004	0.983685898	-0.524841508	0.055752495	0.403091894	0.754263703	-0.229422195	-0.173669699	0.651713013	0.19822965	0.150057337
brain.GABA.neu	Ankle2	34	62	34	13	24	0	0.509994916	0.725635854	0.710877158	1.151178236	0.672340565	0.081992752	0.665793575	-0.479117413	-1.17455645	-0.029645462	-0.508762875	-0.695439037	-0.572455494	0.602100956	0.093338081	0.451500878	0.474882525	0.073616597
brain.GABA.neu	Mphosph9	38	26	36	1	26	3	0.575589118	0.345189485	0.833866286	0.154966301	0.710057231	0.803528968	-1.155433999	-0.534776744	1.893084796	1.272427541	0.737650797	2.42786154	0.310328628	-1.582756168	-0.845105371	0.113333483	0.578030039	0.308636479
brain.GABA.neu	Pgam5	37	35	27	2	18	1	0.583788393	0.469818468	0.567389843	0.250077893	0.523113757	0.33043079	-0.909725896	0.041105203	1.223067999	0.272236899	0.313342102	1.181962795	0.47541555	-0.747652449	-0.434310346	0.286847931	0.451105477	0.262046592
brain.GABA.neu	Fbrsl1	78	67	62	7	37	6	1.060986209	0.768272085	1.299585117	0.633803972	1.012610485	1.570161198	-0.277580634	-0.292645223	0.743297298	0.758361887	0.465716664	1.035942521	-0.007532295	-0.750829593	-0.285112928	0.007218473	0.719547402	0.273234125
brain.GABA.neu	Afap1	112	233	85	31	60	8	1.406175694	2.486840163	1.670192355	2.669684	1.583280038	2.113773142	0.102355202	-0.248237404	-0.924892123	-0.574299518	-0.822536922	-0.676654719	-0.175296303	0.74959582	-0.072941101	0.175676955	0.751223553	0.073099491
brain.GABA.neu	N4bp2l2	190	226	134	14	101	13	2.422885817	2.380249586	2.611469146	1.221692002	2.632787262	3.298568407	-0.962232241	-0.108135242	0.9878458	0.133748801	0.025613558	1.095981042	0.4270485	-0.5607973	-0.535183742	0.280394101	0.368211702	0.351394196
brain.GABA.neu	Grpel1	82	116	31	11	53	6	1.127400338	1.20283367	0.655942015	0.983093095	1.426673882	1.590659386	-0.291037212	0.781359714	0.19759996	-0.874796966	-0.093437252	-0.583759754	0.536198463	0.338598503	0.245161251	0.478766489	0.302331371	0.21890214
brain.GABA.neu	Ulk1	39	40	33	7	21	1	0.622324986	0.475557961	0.718256506	0.687919188	0.631344189	0.331250717	0.53261791	-0.206830984	-0.144570925	0.59487797	0.388046985	0.062260059	-0.369724447	-0.225153522	0.162893463	0.487910248	0.297125904	0.214963848
brain.GABA.neu	Zfp664	115	140	74	11	57	11	1.473409751	1.45045178	1.433233302	0.982273167	1.502107214	2.733638346	-0.56230614	0.039885224	0.584962501	-0.017228863	0.022656361	0.545077277	0.301095682	-0.283866819	-0.261210458	0.355832314	0.33547139	0.308696296
brain.GABA.neu	Pds5b	231	176	134	18	100	8	2.992735442	1.862875322	2.56063364	1.5791804	2.603269871	2.086715534	-0.238355132	0.224963895	0.922288761	0.458969735	0.683933629	0.697324866	0.231659513	-0.690629248	-0.006695619	0.249368577	0.743423962	0.007207461
brain.GABA.neu	Pitpnb	123	100	67	6	54	3	1.640674964	1.074924977	1.419294534	0.582148538	1.377478231	0.825667011	-0.884776756	0.209115443	1.494830238	0.400938039	0.610053482	1.285714795	0.546946099	-0.947884138	-0.337830657	0.298443701	0.517217419	0.18433888
brain.GABA.neu	Mn1	63	30	70	6	63	0	0.86912317	0.395205064	1.399616274	0.529673177	1.618536921	0.081992752	0.422501018	-0.687398794	0.714458195	1.824358007	1.136959213	1.401856988	-0.554949906	-1.269408101	-0.132448888	0.28359973	0.648714037	0.067686233
brain.GABA.neu	Tbc1d14	48	76	32	4	30	1	0.658401797	0.87568259	0.67070071	0.42964202	0.858464112	0.325511225	-1.02727293	-0.026700855	0.615833176	-0.384738899	-0.411439754	0.642534031	0.500286037	-0.115547139	-0.526986893	0.437764484	0.101107026	0.46112849
brain.GABA.neu	D5Ertd579e	85	115	35	19	38	4	1.079024614	1.2126728	0.744494187	1.67183221	1.088863744	1.111821715	0.463239723	0.535395286	-0.631702286	-0.70385785	-0.168462563	-1.167097573	0.036077782	0.667780068	0.499317505	0.029985473	0.55501475	0.414999778
brain.GABA.neu	Sema3c	52	77	37	16	55	0	0.723176071	0.856004329	0.772371722	1.408635477	1.502107214	0.081992752	0.718608325	-0.094948404	-0.961879476	-0.148322747	-0.243271151	-0.866931072	-0.406778364	0.555101111	0.31182996	0.319365118	0.435814555	0.244820327
brain.GABA.neu	Rfc3	80	45	46	6	45	1	1.079024614	0.527213394	0.973253964	0.588707958	1.2454699	0.352568833	0.159165106	0.148839554	0.87410374	0.884429292	1.033268846	0.725264186	-0.005162776	-0.879266516	0.15400233	0.004971705	0.846725482	0.148302813
brain.GABA.neu	Man2b2	1	258	0	30	0	9	0.09265181	2.622128204	0.081992752	2.614748856	0.081992752	2.349912268	-0.004065841	0.176322773	-4.81870942	-4.999098034	-4.822775261	-4.995032192	0.090194307	4.908903727	0.086128466	0.017736537	0.965326466	0.016936997
brain.GABA.neu	Stk32b	45	40	41	4	19	0	0.619865204	0.490316656	0.868303242	0.447680425	0.54853151	0.081992752	-0.131244533	-0.48624445	0.469485283	0.8244852	0.33824075	0.955729733	-0.177499958	-0.646985242	-0.308744492	0.156631934	0.570921541	0.272446525
brain.GABA.neu	Sez6l	51	62	16	14	18	0	0.697758318	0.685459405	0.379626441	1.220052147	0.524753612	0.081992752	0.831799679	0.878146938	-0.806143489	-0.852490749	0.02565619	-1.684290428	0.02317363	0.829317119	0.854973309	0.013571958	0.48570107	0.500726973
brain.GABA.neu	Magi2	1797	1656	1494	217	847	58	22.58080386	16.76751775	28.42934685	17.88179925	21.2115249	14.75131598	0.092822777	-0.332284108	0.336604939	0.761711825	0.429427716	0.668889048	-0.212553443	-0.549158382	-0.119730666	0.241142723	0.623022362	0.135834915
brain.GABA.neu	Adgrl3	1278	1251	745	133	522	37	16.06975943	12.74741313	14.13309063	11.00834686	13.00897001	9.433266099	-0.211606673	0.185271342	0.545750498	0.148872484	0.334143826	0.360479156	0.198439007	-0.347311491	-0.013167665	0.355041257	0.621399542	0.023559201
brain.GABA.neu	Phtf2	182	120	89	15	69	0	2.324494515	1.311884029	1.743985832	1.335661927	1.781702497	0.081992752	0.025914699	0.414528702	0.799362131	0.410748128	0.82527683	0.384833429	0.194307002	-0.60505513	0.2202217	0.190574816	0.593433429	0.215991754
brain.GABA.neu	Tmem60	60	49	41	2	27	2	0.824847084	0.596087306	0.833866286	0.256637313	0.821567373	0.591987668	-1.215792707	-0.015689374	1.684395743	0.48429241	0.468603036	1.700085117	0.600051666	-1.084344076	-0.615741041	0.260876514	0.47142591	0.267697576
brain.GABA.neu	Ptpn12	193	153	126	18	90	6	2.549974582	1.635755399	2.486840163	1.54966301	2.324494515	1.660353225	-0.078002512	0.036169082	0.718528346	0.604356752	0.640525834	0.682359264	0.057085797	-0.661442549	-0.020916715	0.077200863	0.894512093	0.028287044
brain.GABA.neu	Dhx37	22	12	12	6	18	0	0.338630065	0.203342025	0.296813762	0.601826799	0.522293829	0.081992752	1.565439942	0.190152084	-0.829638281	0.545649577	0.735801661	-1.019790366	-0.687643929	0.141994352	0.877796013	0.402735222	0.083162411	0.514102368
brain.GABA.neu	Epha5	4524	2610	2733	453	1280	24	56.42577196	26.3483708	51.87681409	37.15009593	32.19609387	6.017448058	0.495652178	0.121264369	0.602988315	0.977376123	1.098640492	0.481723946	-0.187193904	-0.790182219	0.308458273	0.145581659	0.614528761	0.23988958
brain.GABA.neu	Tmem132c	20	64	6	17	2	0	0.326331152	0.750233679	0.190223184	1.560322068	0.136107968	0.081992752	1.056431913	0.778643625	-2.257435226	-1.979646938	-1.201003313	-3.036078851	-0.138894144	2.118541082	0.917537769	0.043746559	0.667262709	0.288990732
brain.GABA.neu	Uba6	224	143	92	14	84	1	2.868106459	1.593939096	1.830898149	1.211032945	2.182647054	0.352568833	-0.396358393	0.647547038	1.243860463	0.199955032	0.84750207	0.596313425	0.521952715	-0.721907748	0.125594323	0.381139064	0.52714975	0.091711186
brain.GABA.neu	Armc10	32	61	31	10	36	6	0.486217018	0.691198898	0.637083682	0.874862662	0.928157951	1.598038733	0.33995564	-0.389882494	-0.847456166	-0.117618033	-0.507500526	-0.457573672	-0.364919067	0.482537099	-0.024963427	0.418283897	0.553102089	0.028614015
brain.GABA.neu	Wdr1	64	76	29	2	32	1	0.834686214	0.874042735	0.619865204	0.245978256	0.931437661	0.33043079	-1.829173032	0.429279422	1.762703156	-0.495749299	-0.066469877	1.333423734	1.129226227	-0.633476929	-0.699946805	0.458541102	0.257233849	0.284225049
brain.GABA.neu	Pmpcb	59	59	31	6	37	1	0.828126794	0.637903609	0.65430216	0.554271002	1.021629688	0.349289123	-0.202746909	0.339894641	0.579260141	0.036618591	0.376513233	0.2393655	0.271320775	-0.307939366	0.068573866	0.418812183	0.475336834	0.105850983
brain.GABA.neu	Zfp518b	48	103	46	13	27	4	0.652662305	1.121660845	0.922418458	1.141339106	0.759252882	1.078204687	0.025090981	-0.499084666	-0.806318875	-0.282143229	-0.781227894	-0.30723421	-0.262087823	0.544231052	-0.236996842	0.251206628	0.521636014	0.227157358
brain.GABA.neu	Coro1c	138	158	75	13	83	12	1.803020613	1.711188731	1.497187649	1.144618816	2.180187271	3.070628556	-0.580131659	0.268160839	0.655548663	-0.192743835	0.075417004	0.387387824	0.424146249	-0.231402414	-0.15598541	0.522647493	0.285141957	0.192210549
brain.GABA.neu	Dnajc2	101	114	57	8	50	8	1.343861203	1.197914104	1.223331857	0.748593824	1.32500287	2.080156114	-0.678269413	0.135568319	0.844129089	0.030291357	0.165859676	0.70856077	0.406918866	-0.437210223	-0.271350547	0.364792734	0.391948189	0.243259077
brain.GABA.neu	Rab28	159	139	70	13	44	2	2.031780391	1.533264459	1.404535839	1.140519178	1.172496351	0.5780489	-0.42691585	0.532651036	0.833053768	-0.126513119	0.406137917	0.300402732	0.479783443	-0.353270324	0.052867593	0.54156437	0.398760364	0.059675266
brain.GABA.neu	Ythdc1	323	481	163	49	122	28	4.166051721	5.099949164	3.141142323	4.052081796	3.12884341	7.073514701	-0.33181957	0.407391438	0.040017453	-0.699193555	-0.291802116	-0.367373985	0.369605504	0.329588051	0.037785934	0.501513963	0.447214686	0.051271351
brain.GABA.neu	Ssh1	25	25	23	6	17	1	0.360768108	0.305832964	0.533772814	0.563290205	0.483757236	0.341909775	0.881134469	-0.56515402	-0.642806575	0.803481913	0.238327893	-0.077652556	-0.723144244	-0.080337669	0.157990224	0.752121893	0.083556939	0.164321168
brain.GABA.neu	Svop	118	77	81	13	44	4	1.65215395	0.833866286	1.630015907	1.098702875	1.181515554	1.055246716	0.397913321	0.019462082	0.588546838	0.966998078	0.98646016	0.569084756	-0.18922562	-0.777772458	0.208687702	0.160949144	0.6615479	0.177502956
brain.GABA.neu	Usp30	19	33	14	7	14	2	0.34682934	0.421442744	0.349289123	0.69037897	0.430461947	0.578868828	0.712051874	-0.010195767	-0.99316257	-0.270914929	-0.281110696	-0.982966803	-0.36112382	0.632038749	0.350928053	0.268675203	0.47023522	0.261089578
brain.GABA.neu	Cpeb2	76	70	62	9	14	1	1.029009036	0.833046359	1.206933307	0.813368098	0.419802889	0.32387137	-0.034488376	-0.230090307	0.339275338	0.534877269	0.304786962	0.569365646	-0.097800965	-0.437076304	-0.132289342	0.146591517	0.655123168	0.198285315
brain.GABA.neu	Reln	130	81	103	7	28	0	1.730047064	0.928157951	1.971925682	0.653482232	0.768272085	0.081992752	-0.506222329	-0.188793895	1.40459137	1.087162936	0.898369041	1.593385265	0.158714217	-1.245877153	-0.347508112	0.090585163	0.71107672	0.198338117
brain.GABA.neu	Kmt2e	695	762	370	71	307	26	8.683852347	7.895082075	6.988242239	5.819845526	7.726996933	6.659451305	-0.439973403	0.313405577	0.577354335	-0.176024645	0.137380932	0.263948758	0.37668949	-0.200664845	-0.063283913	0.587990947	0.313226451	0.098782602
brain.GABA.neu	Srpk2	324	436	195	64	111	11	4.105377085	4.547318017	3.733949919	5.400042636	2.811531461	2.846788344	0.247954896	0.136812164	-0.395456057	-0.284313325	-0.147501161	-0.53226822	-0.055571366	0.339884691	0.19238353	0.094534916	0.578192927	0.327272158
brain.GABA.neu	Ube3b	25	46	32	6	15	4	0.382906151	0.589527886	0.628064479	0.631344189	0.46571883	1.088863744	0.098866675	-0.713921842	-0.721435896	0.091352621	-0.622569221	-0.007514054	-0.406394259	0.315041637	-0.307527584	0.394954988	0.306173779	0.298871233
brain.GABA.neu	Fbxl5	101	202	54	18	44	4	1.319263377	2.13755104	1.10690215	1.507846706	1.106082222	1.088863744	-0.503469103	0.253204919	-0.192757154	-0.949431176	-0.696226257	-0.445962072	0.378337011	0.571094165	-0.125132092	0.352084444	0.531466301	0.116449255
brain.GABA.neu	Fam222a	56	36	38	7	17	3	0.77647136	0.457519555	0.801889113	0.632984044	0.464898903	0.869943097	0.468335725	-0.046470039	0.294763578	0.809569343	0.763099304	0.341233618	-0.257402882	-0.552166461	0.210932843	0.252231584	0.541073276	0.206695141
brain.GABA.neu	Fam126a	58	40	60	4	33	3	0.788770273	0.496876076	1.190534757	0.396024991	0.894540923	0.841245634	-0.327294605	-0.593932654	0.994013705	1.260651755	0.6667191	1.587946359	-0.133319025	-1.12733273	-0.460613629	0.077454079	0.654944171	0.26760175
brain.GABA.neu	Klhl7	435	238	229	32	180	4	5.511552779	2.500778931	4.319378167	2.786113708	4.484183598	1.102802512	0.15587661	0.351635197	0.98420469	0.788446103	1.1400813	0.632569493	0.097879294	-0.886325397	0.253755903	0.079064951	0.715956066	0.204978983
brain.GABA.neu	Nupl2	16	50	12	10	7	5	0.287794559	0.578868828	0.310752529	0.870763025	0.277135501	1.350420623	0.589043678	-0.110726818	-1.59724083	-0.897470335	-1.008197153	-1.486514013	-0.349885248	1.247355583	0.23915843	0.190527874	0.679239863	0.130232262
brain.GABA.neu	Utp3	66	127	28	12	30	4	0.886341647	1.361079681	0.659221725	1.050327151	0.818287663	1.102802512	-0.373912766	0.427099117	-0.244903953	-1.045915835	-0.618816718	-0.672003069	0.400505941	0.645409894	0.026593175	0.373428976	0.601775731	0.024795293
brain.GABA.neu	Crcp	38	172	14	12	20	3	0.532952887	1.860415539	0.359948181	1.088863744	0.587888031	0.919138748	-0.772801462	0.566218778	-1.030743523	-2.369763764	-1.803544986	-1.596962302	0.66951012	1.700253644	-0.103291342	0.270721877	0.687511426	0.041766696
brain.GABA.neu	Rufy3	486	410	296	35	254	15	6.005969072	4.23574556	5.66323937	2.905823125	6.43971073	3.817582526	-0.54366904	0.084769536	1.047450156	0.41901158	0.503781116	0.96268062	0.314219288	-0.733230868	-0.229449752	0.246079811	0.574227364	0.179692825
brain.GABA.neu	Rabgef1	58	35	41	3	44	0	0.765812302	0.441121005	0.86912317	0.32387137	1.130680048	0.081992752	-0.445753519	-0.18256981	1.241569897	0.978386187	0.795816377	1.424139706	0.131591855	-1.109978042	-0.314161665	0.084585193	0.713476585	0.201938222
brain.GABA.neu	Grsf1	67	69	36	2	35	3	0.906839835	0.768272085	0.755153244	0.23121956	0.928977878	0.846165199	-1.732353885	0.264078324	1.971584318	-0.024847892	0.239230433	1.707505994	0.998216105	-0.973368213	-0.734137781	0.368927801	0.359744341	0.271327858
brain.GABA.neu	Git2	54	66	28	4	23	1	0.764172447	0.713336941	0.610026074	0.400124629	0.661681507	0.342729703	-0.834134253	0.325027334	0.933448807	-0.22571278	0.099314554	0.608421474	0.579580793	-0.353868014	-0.25455346	0.48786169	0.29786813	0.21427018
brain.GABA.neu	Mob1b	105	93	83	14	58	5	1.359439826	1.042947803	1.663632935	1.230711205	1.522605402	1.359439826	0.238825306	-0.291324858	0.14352003	0.673670194	0.382345336	0.434844888	-0.265075082	-0.408595112	-0.026249776	0.378721988	0.583774045	0.037503968
brain.GABA.neu	Dck	31	54	16	6	17	3	0.464078975	0.605106509	0.373886948	0.56493006	0.504255424	0.825667011	-0.099116833	0.311768229	-0.28370193	-0.694586992	-0.382818763	-0.595470159	0.205442531	0.489144461	0.106325698	0.256510521	0.610733813	0.132755666
brain.GABA.neu	Galnt17	45	108	57	24	18	9	0.642823174	1.206933307	1.233990915	1.972745609	0.560830423	2.346632558	0.708858971	-0.940837928	-1.617711083	0.031985816	-0.908852112	-0.676873156	-0.824848449	0.792862634	-0.115989478	0.475773307	0.457323861	0.066902832
brain.GABA.neu	2210016L21Rik	57	250	32	25	31	16	0.778931142	2.601630016	0.673160493	2.13427133	0.819927518	4.117675997	-0.28567221	0.210545291	-1.454175893	-1.950393394	-1.739848103	-1.664721185	0.24810875	1.702284644	-0.037563459	0.124805903	0.856298587	0.01889551
brain.GABA.neu	Castor2	55	41	29	8	17	1	0.783850708	0.509174989	0.635443827	0.768272085	0.488676801	0.34354963	0.593455779	0.302814308	0.02896157	0.319603042	0.62241735	-0.273852737	-0.145320736	-0.174282306	0.448135044	0.189284261	0.227007503	0.583708236
brain.GABA.neu	Pop5	47	23	27	1	19	0	0.692838753	0.297633689	0.593627523	0.164805431	0.550171365	0.081992752	-0.852774047	0.222961644	2.07175584	0.996020149	1.218981793	1.848794196	0.537867845	-1.533887995	-0.314906201	0.225364059	0.642691746	0.131944195
brain.GABA.neu	Abcf2	25	45	16	6	14	4	0.392745281	0.577228973	0.392745281	0.584608321	0.468178613	1.11346157	0.018326648	9.61E-16	-0.573876421	-0.555549773	-0.555549773	-0.573876421	-0.009163324	0.564713097	0.009163324	0.015716465	0.968567069	0.015716465
brain.GABA.neu	Med28	129	166	59	8	57	4	1.702169528	1.728407209	1.247109755	0.733015201	1.495547794	1.094603237	-1.23752813	0.448786291	1.215459707	-0.470854714	-0.022068423	0.766673417	0.843157211	-0.372302497	-0.39437092	0.52375523	0.231268116	0.244976654
brain.GABA.neu	Dynll1	485	1019	289	86	307	42	6.190452764	10.49179253	5.719814368	7.085813614	7.770453092	10.44751644	-0.566255762	0.114076604	-0.194888586	-0.875220952	-0.761144348	-0.308965191	0.340166183	0.535054769	-0.226089579	0.308873995	0.485834607	0.205291398
brain.GABA.neu	Nub1	73	77	38	6	31	6	1.033108673	0.89208114	0.807628606	0.563290205	0.865023532	1.611157574	-0.663296552	0.355228104	0.87504173	-0.143482927	0.211745177	0.519813626	0.509262328	-0.365779401	-0.154034224	0.494873412	0.355444513	0.149682075
brain.GABA.neu	Cox18	13	58	9	6	6	3	0.2443384	0.621505059	0.256637313	0.55837064	0.232039488	0.842885489	-0.15454305	-0.070850326	-1.192342468	-1.276035191	-1.346885518	-1.121492141	0.041846362	1.234188829	-0.112696688	0.030132787	0.888716424	0.081150789
brain.GABA.neu	Rheb	105	227	56	21	57	10	1.417654679	2.320394877	1.129040193	1.892392712	1.501287286	2.592610813	-0.294158829	0.32840931	-0.416705355	-1.039273494	-0.710864184	-0.745114665	0.311284069	0.727989424	0.01712524	0.294665318	0.689123719	0.016210962
brain.GABA.neu	Lcorl	762	688	344	44	212	23	9.505419721	7.1300897	6.56515964	3.758547744	5.372985028	5.760810744	-0.923744896	0.533920239	1.338575002	-0.119090134	0.414830105	0.804654762	0.728832568	-0.609742434	-0.194912328	0.475277854	0.397618175	0.127103971
brain.GABA.neu	Ankrd17	368	431	193	67	142	15	4.699004608	4.454666208	3.636378544	5.499253866	3.717551368	3.821682163	0.303918555	0.369852792	-0.226880706	-0.292814942	0.077037849	-0.596733498	0.032967118	0.259847824	0.336885673	0.052353638	0.412652962	0.5349934
brain.GABA.neu	Galnt11	65	52	40	5	33	0	0.884701792	0.621505059	0.883881865	0.497696004	0.920778603	0.081992752	-0.320501332	0.001337687	0.829926443	0.508087425	0.509425111	0.828588756	0.160919509	-0.669006934	-0.159581823	0.162625735	0.6761004	0.161273865
brain.GABA.neu	Gcn1	34	60	29	9	20	3	0.484577163	0.723176071	0.622324986	0.815007953	0.619045276	0.835506141	0.172467196	-0.360941755	-0.750087721	-0.21667877	-0.577620525	-0.389145966	-0.266704476	0.483383246	-0.09423728	0.315878927	0.572508507	0.111612566
brain.GABA.neu	Slit2	267	445	60	6	81	0	3.331365507	4.685885768	1.197094177	0.590347813	2.085075679	0.081992752	-2.988684687	1.476576995	2.496476553	-1.968785129	-0.492208134	1.019899557	2.232630841	-0.263845712	-0.756053846	0.686428893	0.081120137	0.23245097
brain.GABA.neu	Mthfd2l	112	24	63	3	49	0	1.498007576	0.318131877	1.290565914	0.332070645	1.260228596	0.081992752	0.061865256	0.215041093	2.173482821	2.020306983	2.235348076	1.958441728	0.076587919	-2.096894902	0.138453174	0.03312718	0.906986572	0.059886249
brain.GABA.neu	Adgra3	58	34	33	8	23	1	0.797789475	0.432101802	0.698578246	0.746953969	0.607566291	0.3337105	0.789648092	0.191586375	0.094988751	0.693050469	0.884636843	-0.096597624	-0.299030859	-0.39401961	0.490617233	0.25263075	0.332880258	0.414488993
brain.GABA.neu	Dpp6	347	252	293	30	170	9	4.429248454	2.649185812	5.654220167	2.5803119	4.272642298	2.315475312	-0.038003572	-0.352266135	0.779516461	1.093779024	0.741512889	1.131782596	-0.157131281	-0.936647743	-0.195134853	0.121909837	0.726695367	0.151394796
brain.GABA.neu	G3bp2	236	230	147	22	127	4	3.077187977	2.401567701	2.892704285	1.867794887	3.252652466	1.109361932	-0.362640446	0.089193729	0.720276543	0.268442368	0.357636097	0.631082814	0.225917088	-0.494359455	-0.136723358	0.263613902	0.576848906	0.159537193
brain.GABA.neu	Zcchc4	23	18	16	6	13	3	0.34354963	0.274675719	0.409143832	0.585428248	0.42964202	0.822387301	1.091762979	-0.252089572	-0.76897383	0.57487872	0.322789148	-0.516884259	-0.671926275	0.097047555	0.419836704	0.565208884	0.081634165	0.353156951
brain.GABA.neu	Uso1	64	125	56	16	37	7	0.856004329	1.274987291	1.168396714	1.42749381	1.065085846	1.806300323	0.163001623	-0.448840207	-0.737794491	-0.125952661	-0.574792868	-0.288954284	-0.305920915	0.431873576	-0.142919292	0.347355657	0.490367682	0.162276661
brain.GABA.neu	Srrm4	266	473	167	53	142	16	3.460094128	4.937603516	3.317426739	4.528459684	3.746248832	4.148013316	-0.124790581	0.060746679	-0.388209128	-0.573746388	-0.512999709	-0.448955808	0.09276863	0.480977758	-0.032021951	0.153142091	0.793996199	0.052861711
brain.GABA.neu	Suds3	49	104	41	9	20	1	0.718256506	1.143798888	0.822387301	0.801889113	0.582968466	0.355848543	-0.512358752	-0.195318831	-0.158903595	-0.475943516	-0.671262347	0.036415236	0.15851996	0.317423556	-0.353838791	0.19103801	0.382538351	0.426423639
brain.GABA.neu	Sel1l3	66	21	48	3	35	1	0.887981502	0.316492022	0.985552877	0.350928978	0.960135124	0.34682934	0.149009949	-0.150403653	1.339350541	1.638764143	1.48836049	1.489754194	-0.149706801	-1.489057342	-0.000696852	0.091314646	0.908260304	0.000425049
brain.GABA.neu	Lmbr1	41	74	34	13	23	6	0.605106509	0.843705416	0.742034404	1.161837294	0.623964842	1.619356849	0.461596776	-0.294296976	-0.941147037	-0.185253285	-0.479550261	-0.646850061	-0.377946876	0.563200161	0.0836499	0.368801723	0.549572448	0.08162583
brain.GABA.neu	Taok3	105	83	46	7	20	0	1.356980043	0.939636936	0.919138748	0.614945639	0.610026074	0.081992752	-0.611644543	0.562044939	1.141868716	-0.031820766	0.530224173	0.579823777	0.586844741	-0.555023975	-0.024799802	0.50300898	0.475734081	0.02125694
brain.GABA.neu	Pebp1	425	584	221	58	226	28	5.443498795	5.956773421	4.193109329	4.770338302	5.78212886	7.23586035	-0.320439501	0.376513791	0.190442655	-0.506510637	-0.129996846	-0.186071136	0.348476646	0.158033991	0.028037145	0.651909255	0.295640532	0.052450213
brain.GABA.neu	Wsb2	32	48	14	7	10	2	0.456699628	0.586248176	0.338630065	0.634623899	0.356668471	0.600186943	0.114390324	0.431535546	-0.474656239	-0.79180146	-0.360265914	-0.906191785	0.158572611	0.63322885	0.272962935	0.148927417	0.594712645	0.256359939
brain.GABA.neu	Tyms	12	46	7	3	7	2	0.217280792	0.55509093	0.213181155	0.312392385	0.255817386	0.539512307	-0.829364836	0.027480736	-0.523798638	-1.380644211	-1.353163474	-0.551279374	0.428422786	0.952221424	-0.40094205	0.24047266	0.534479551	0.22504779
brain.GABA.neu	Tbc1d19	73	55	36	7	34	5	0.976533674	0.621505059	0.793689838	0.637083682	0.954395631	1.375838376	0.03571675	0.299094461	0.616186909	0.352809199	0.65190366	0.317092449	0.131688855	-0.484498054	0.167405605	0.168057827	0.618303576	0.213638597
brain.GABA.neu	Hadha	65	137	36	15	28	2	0.866663387	1.467670258	0.727275709	1.327462652	0.750233679	0.57148948	-0.144856602	0.252969367	-0.615127609	-1.012953578	-0.759984211	-0.868096976	0.198912984	0.814040593	0.054056383	0.186420926	0.76291752	0.050661554
brain.GABA.neu	Stim2	57	115	50	19	19	4	0.796969548	1.261868451	0.999491645	1.620996704	0.552631147	1.106082222	0.361319639	-0.326669907	-1.024284652	-0.336295106	-0.662965013	-0.697614745	-0.343994773	0.680289879	0.017324866	0.330253101	0.653114115	0.016632784
brain.GABA.neu	Pcdh7	939	821	322	146	233	4	11.71594431	8.391138223	6.25440711	11.83729358	5.862481757	1.111821715	0.496400844	0.905528206	-0.014866028	-0.42399339	0.481534816	-0.920394233	0.204563681	0.219429709	0.700964525	0.181841186	0.195055927	0.623102887
brain.GABA.neu	Hadhb	14	37	9	8	10	1	0.268116299	0.473098178	0.254177531	0.77319165	0.328790935	0.3337105	0.708686452	0.07702242	-1.527967135	-0.896303103	-0.819280683	-1.604989555	-0.315832016	1.212135119	0.392854436	0.164425484	0.631050347	0.204524169
brain.GABA.neu	Fbxo21	61	38	39	3	40	3	0.820747446	0.483757236	0.804348896	0.341909775	1.071645267	0.833866286	-0.500667571	0.029116933	1.263322685	0.733538182	0.762655115	1.234205753	0.264892252	-0.998430434	-0.235775319	0.17670109	0.666020788	0.157278122
brain.GABA.neu	Selenoi	52	69	46	6	25	2	0.715796724	0.755153244	0.949476066	0.595267378	0.724815926	0.552631147	-0.343231608	-0.407581694	0.266012106	0.330362192	-0.077219502	0.6735938	-0.032175043	-0.298187149	-0.375406651	0.045588642	0.422499734	0.531911624
brain.GABA.neu	Rell1	55	27	13	1	7	0	0.733835129	0.357488398	0.313212312	0.162345649	0.258277168	0.081992752	-1.138827705	1.228315044	2.176387252	-0.190755497	1.037559547	0.948072208	1.183571374	-0.992815878	0.04474367	0.532868802	0.446986653	0.020144544
brain.GABA.neu	Pgm2	33	21	16	5	8	2	0.490316656	0.305013037	0.396024991	0.468178613	0.282874994	0.5780489	0.618188124	0.308122295	0.066654739	0.376720568	0.684842863	-0.241467557	-0.155032914	-0.221687653	0.46315521	0.184590291	0.263952907	0.551456801
brain.GABA.neu	Ccng2	44	87	51	9	42	6	0.656761942	0.983093095	1.018349978	0.818287663	1.111821715	1.596398878	-0.264719938	-0.632791026	-0.317237573	0.050833515	-0.581957511	0.315553453	-0.184035544	0.133202029	-0.448755482	0.240257458	0.173894565	0.585847977
brain.GABA.neu	Med13l	232	270	149	22	98	6	2.985356095	2.849248126	2.953378921	1.897312278	2.532756104	1.520145619	-0.586624113	0.01553656	0.653945876	0.051785203	0.067321763	0.638409317	0.301080336	-0.35286554	-0.285543777	0.320472222	0.37559279	0.303934988
brain.GABA.neu	Dpysl5	105	268	121	25	78	13	1.402076056	2.76889523	2.281038356	2.161328939	2.01210213	3.378101376	-0.357391809	-0.702126095	-0.624354045	-0.279619759	-0.981745854	0.07777205	-0.172367143	0.451986902	-0.529758952	0.149350318	0.391631412	0.45901827
brain.GABA.neu	Cnot6l	187	236	81	22	84	5	2.395828209	2.463062265	1.629195979	1.858775684	2.206424952	1.343861203	-0.406100422	0.556364306	0.366171787	-0.59629294	-0.039928635	-0.190192518	0.481232364	0.115060577	0.075131942	0.71673299	0.171367758	0.111899252
brain.GABA.neu	Mapre3	69	83	31	5	26	2	0.906019908	0.961774979	0.685459405	0.495236221	0.762532592	0.601826799	-0.957582559	0.402471522	0.871425915	-0.488628166	-0.086156644	0.468954393	0.68002704	-0.191398875	-0.277555518	0.591852071	0.166581347	0.241566583
brain.GABA.neu	Bmp2k	37	38	38	4	18	3	0.536232597	0.458339483	0.792049983	0.390285499	0.498515931	0.805168823	-0.23188671	-0.562732553	0.458329062	0.789174906	0.226442353	1.021061616	-0.165422922	-0.623751984	-0.397309631	0.139422737	0.525714381	0.334862882
brain.GABA.neu	Paqr3	54	33	33	3	33	1	0.709237303	0.430461947	0.627244552	0.319771732	0.941276791	0.338630065	-0.428843299	0.177240385	1.149226009	0.543142325	0.72038271	0.971985624	0.303041842	-0.846184167	-0.125801457	0.237674756	0.66365956	0.098665684
brain.GABA.neu	Rfc1	31	70	21	10	33	1	0.472278251	0.801069185	0.457519555	0.932257588	0.903560125	0.344369558	0.218801787	0.04580369	-0.981091537	-0.80809344	-0.762289751	-1.026895227	-0.086499049	0.894592489	0.132302738	0.077689504	0.803482206	0.11882829
brain.GABA.neu	Lias	43	19	32	1	11	0	0.640363392	0.289434414	0.642823174	0.163985504	0.3337105	0.081992752	-0.819668183	-0.005531106	1.965322548	1.151185471	1.145654365	1.970853654	0.407068539	-1.55825401	-0.412599645	0.171186652	0.655300671	0.173512677
brain.GABA.neu	Rasgef1b	74	82	128	4	96	0	0.983913022	0.884701792	2.493399583	0.405864122	2.477820961	0.081992752	-1.124194435	-1.341511411	1.277533976	1.494850952	0.153339541	2.619045386	-0.108658488	-1.386192464	-1.232852923	0.039835148	0.508190232	0.45197462
brain.GABA.neu	Smim14	76	90	30	17	40	4	0.98473295	1.008510848	0.638723537	1.467670258	1.044587658	1.090503599	0.541301272	0.624540918	-0.575723436	-0.658963082	-0.034422165	-1.200264354	0.041619823	0.617343259	0.582921095	0.03351345	0.497102122	0.469384429
brain.GABA.neu	Enoph1	21	69	12	9	7	1	0.34682934	0.78303078	0.308292747	0.822387301	0.245978256	0.34354963	0.070748968	0.169925001	-1.245592037	-1.344768071	-1.17484307	-1.415517039	0.049588017	1.295180054	0.120336985	0.033846049	0.884018555	0.082135396
brain.GABA.neu	Naa25	36	55	36	5	38	4	0.55509093	0.626424624	0.762532592	0.505895279	1.002771355	1.096243092	-0.308302149	-0.458074882	0.133885344	0.283658078	-0.174416804	0.591960227	-0.074886367	-0.208771711	-0.383188516	0.112299242	0.313073071	0.574627687
brain.GABA.neu	Erp29	69	68	43	7	45	1	0.957675341	0.76663223	0.909299618	0.672340565	1.172496351	0.354208688	-0.189342455	0.074780909	0.510344459	0.246221095	0.321002004	0.435563551	0.132061682	-0.378282777	-0.057280773	0.232656468	0.666430517	0.100913014
brain.GABA.neu	Apbb2	121	99	69	7	82	3	1.608697791	1.106082222	1.432413375	0.678899985	2.141650678	0.860103967	-0.704187675	0.167445433	1.244622369	0.37298926	0.540434693	1.077176935	0.435816554	-0.808805814	-0.268371121	0.288049193	0.534573228	0.177377578
brain.GABA.neu	Uchl1	238	438	163	31	159	19	3.173939424	4.540758597	3.114904642	2.691002115	4.146373461	4.835932504	-0.754789815	0.027086596	0.238131069	-0.543745342	-0.516658746	0.211044473	0.390938205	0.152807136	-0.36385161	0.430739884	0.168364533	0.400895584
brain.GABA.neu	Gtf3c2	22	65	9	11	19	0	0.364047818	0.715796724	0.269756154	0.98801266	0.522293829	0.081992752	0.464979587	0.432472093	-1.440401565	-1.40789407	-0.975421977	-1.872873657	-0.016253747	1.424147817	0.44872584	0.008603839	0.753865416	0.237530745
brain.GABA.neu	Brap	32	32	22	9	13	1	0.491136584	0.393565209	0.493596366	0.785490563	0.394385136	0.334530428	0.99699125	-0.007207484	-0.677469653	0.326729081	0.319521597	-0.670262169	-0.502099367	0.175370286	0.494891883	0.428280314	0.149587205	0.42213248
brain.GABA.neu	Tmem33	69	111	36	16	34	5	0.969974254	1.211032945	0.767452157	1.467670258	0.87240288	1.33812171	0.277289761	0.337869639	-0.597509514	-0.658089391	-0.320219752	-0.935379153	0.030289939	0.627799452	0.3075797	0.031366789	0.650118615	0.318514596
brain.GABA.neu	Eif2b4	46	48	19	4	23	1	0.669060855	0.573129335	0.406684049	0.408323904	0.679719913	0.310752529	-0.489146713	0.718229032	0.71242341	-0.494952335	0.223276697	-0.005805622	0.603687872	-0.108735537	0.114541159	0.730004519	0.131487541	0.13850794
brain.GABA.neu	Slc30a9	69	226	56	28	39	10	0.956035486	2.460602483	1.170036569	2.346632558	1.094603237	2.646726029	-0.068419647	-0.291417546	-1.295455884	-1.072457984	-1.36387553	-1.004038337	-0.11149895	1.183956934	-0.179918597	0.075573321	0.80247893	0.121947749
brain.GABA.neu	Snx17	14	50	14	7	14	1	0.256637313	0.599367016	0.31731195	0.66086158	0.463259048	0.309932602	0.140908433	-0.306170909	-1.364617182	-0.91753784	-1.223708749	-1.058446272	-0.223539671	1.141077511	-0.082631238	0.154458397	0.788446196	0.057095408
brain.GABA.neu	Bend4	78	35	48	4	30	2	1.024909398	0.441940932	0.946196356	0.387005789	0.826486939	0.604286581	-0.191498413	0.115284871	1.40506933	1.098286046	1.213570917	1.289784459	0.153391642	-1.251677688	-0.038106771	0.106287543	0.86730766	0.026404796
brain.GABA.neu	Ppm1g	61	126	40	10	49	5	0.867483314	1.294665552	0.801889113	0.873222807	1.339761565	1.290565914	-0.568157741	0.113433257	-0.009513803	-0.691104801	-0.577671544	-0.12294706	0.340795499	0.350309302	-0.227362242	0.371048152	0.381406502	0.247545346
brain.GABA.neu	Nrbp1	38	59	20	9	17	1	0.543611945	0.673160493	0.476377888	0.819927518	0.519834047	0.32715108	0.284545873	0.190470707	-0.592919225	-0.498844058	-0.308373352	-0.783389931	-0.047037583	0.545881641	0.23750829	0.056642612	0.657350138	0.28600725
brain.GABA.neu	Cux2	158	95	118	23	46	7	2.052278579	1.041307948	2.374510093	2.017021695	1.23235106	1.848936554	0.953829819	-0.210403311	0.024999975	1.189233105	0.978829794	0.235403287	-0.582116565	-0.60711654	0.371713254	0.372925413	0.388941322	0.238133265
brain.GABA.neu	Zfp512	82	94	76	4	64	3	1.075744904	1.050327151	1.542283662	0.387005789	1.714468441	0.810088388	-1.440411711	-0.519732129	1.474908955	0.554229373	0.034497244	1.994641084	0.460339791	-1.014569164	-0.98007192	0.187512577	0.413269681	0.399217741
brain.GABA.neu	Supt7l	9	32	10	7	9	1	0.203342025	0.404224267	0.270576081	0.678899985	0.326331152	0.327971007	0.748043121	-0.412125904	-1.739290647	-0.579121622	-0.991247526	-1.327164743	-0.580084512	1.159206135	0.167958609	0.304147196	0.607789533	0.088063271
brain.GABA.neu	Slc4a1ap	30	57	25	8	25	2	0.453419918	0.667421	0.577228973	0.747773897	0.720716289	0.567389843	0.16400503	-0.348295948	-0.721754344	-0.209453366	-0.557749314	-0.373458396	-0.256150489	0.465603855	-0.092145459	0.31471993	0.572065324	0.113214746
brain.GABA.neu	Clip2	58	109	52	23	48	4	0.783850708	1.136419541	1.063445991	1.891572785	1.293845624	1.105262295	0.735090747	-0.440095956	-1.270935481	-0.095748778	-0.535844734	-0.830839524	-0.587593351	0.683342129	0.147497395	0.414255311	0.481758524	0.103986165
brain.GABA.neu	Rfc2	18	9	17	5	16	0	0.314852167	0.192682967	0.419802889	0.478017743	0.514914482	0.081992752	1.310835127	-0.415037499	-0.602389572	1.123483053	0.708445554	-0.187352073	-0.862936313	-0.26054674	0.447898814	0.549157612	0.165807399	0.285034989
brain.GABA.neu	Babam2	59	100	54	17	40	5	0.824027156	1.142159033	1.090503599	1.415194897	1.081484397	1.311884029	0.309237207	-0.404230744	-0.780236963	-0.066769012	-0.470999757	-0.376006219	-0.356733975	0.423502988	-0.047496769	0.430976728	0.511641572	0.0573817
brain.GABA.neu	Limk1	17	47	10	7	10	0	0.287794559	0.576409045	0.302553254	0.646922812	0.32059166	0.081992752	0.166500611	-0.072149786	-1.16855427	-0.929903873	-1.002053659	-1.096404484	-0.119325198	1.049229071	0.047175413	0.098151094	0.86304471	0.038804196
brain.GABA.neu	Yes1	66	101	39	14	32	2	0.919958676	1.063445991	0.810088388	1.188894902	0.923238386	0.55837064	0.160874421	0.183489729	-0.369980224	-0.392595533	-0.209105804	-0.553469953	0.011307654	0.381287878	0.172182075	0.020021428	0.675111537	0.304867035
brain.GABA.neu	Baz1b	115	129	100	26	69	6	1.502927141	1.397976419	1.957986914	2.162968794	1.861235467	1.596398878	0.629672825	-0.381596051	-0.525237779	0.486031097	0.104435047	-0.143641728	-0.505634438	0.019603341	0.124038387	0.778766362	0.030192608	0.19104103
brain.GABA.neu	Pom121	62	66	41	4	30	6	0.860103967	0.777291287	0.903560125	0.391925354	0.857644184	1.594759023	-0.987876441	-0.071109546	1.133932155	0.21716526	0.146055714	1.205041701	0.458383447	-0.675548707	-0.529492993	0.27556602	0.40611909	0.31831489
brain.GABA.neu	Hip1	37	90	14	11	6	1	0.564110133	1.058526426	0.322231515	0.965054689	0.23121956	0.349289123	-0.13337468	0.807879252	-0.77463385	-1.715887783	-0.908008531	-1.582513103	0.470626966	1.245260817	0.337252286	0.22922302	0.606515276	0.164261704
brain.GABA.neu	Por	31	71	31	4	23	1	0.482117381	0.770731867	0.652662305	0.374706876	0.655942015	0.334530428	-1.040466592	-0.436952276	0.36362199	-0.239892326	-0.676844602	0.800574265	0.301757158	-0.061864832	-0.738709434	0.273744494	0.056121807	0.670133698
brain.GABA.neu	Srrm3	101	204	65	26	26	5	1.35779997	2.190026402	1.320903232	2.222003575	0.743674259	1.316803595	0.020912876	0.039746179	-0.710590179	-0.729423482	-0.689677303	-0.750336358	0.009416652	0.72000683	0.030329527	0.012394359	0.947685395	0.039920246
brain.GABA.neu	Prkrip1	57	90	24	13	21	5	0.76007281	1.049507224	0.543611945	1.151998163	0.614125711	1.306964464	0.13442632	0.483560469	-0.599928886	-0.949063035	-0.465502566	-1.083489355	0.174567074	0.774495961	0.308993394	0.138759336	0.615628952	0.245611713
brain.GABA.neu	Cux1	425	409	326	70	202	11	5.43857923	4.173431069	6.260146603	5.778029222	5.212279235	2.807431823	0.469343558	-0.202966631	-0.087347688	0.584962501	0.38199587	0.115618943	-0.336155094	-0.248807406	0.133188463	0.468084165	0.346455577	0.185460258
brain.GABA.neu	Nyap1	43	60	26	13	23	3	0.624784769	0.721536216	0.596907233	1.097882947	0.642823174	0.807628606	0.605580532	0.065852547	-0.813293058	-0.273565073	-0.207712526	-0.879145605	-0.269863992	0.543429066	0.33571654	0.234866613	0.472954331	0.292179056
brain.GABA.neu	Spacdr	40	63	28	12	18	1	0.5780489	0.755973172	0.613305784	1.10690215	0.533772814	0.3337105	0.550120752	-0.085415013	-0.937264245	-0.301728481	-0.387143493	-0.851849232	-0.317767882	0.619496363	0.232352869	0.27168539	0.529657403	0.198657207
brain.GABA.neu	Zkscan1	202	75	140	10	123	4	2.622128204	0.863383677	2.617208639	0.956855414	3.123923845	1.099522802	0.148299125	0.002709287	1.454365378	1.599955215	1.602664502	1.451656091	-0.072794919	-1.527160296	0.075504206	0.043447736	0.911487486	0.045064777
brain.GABA.neu	Zscan21	76	69	54	5	23	3	1.049507224	0.792049983	1.127400338	0.508355061	0.652662305	0.794509765	-0.639754974	-0.103287808	1.04580369	0.509336524	0.406048716	1.149091498	0.268233583	-0.777570107	-0.371521391	0.189253394	0.548618039	0.262128566
brain.GABA.neu	Cops6	69	126	36	14	36	3	0.933077516	1.343861203	0.778111215	1.171676424	0.960955052	0.771551795	-0.197809938	0.262020565	-0.328505359	-0.788335862	-0.526315297	-0.590525924	0.229915252	0.55842061	0.032105314	0.280233682	0.68063455	0.039131768
brain.GABA.neu	Mcm7	62	57	41	6	29	3	0.836326069	0.630524262	0.861743822	0.575589118	0.787950345	0.865023532	-0.131512568	-0.043193517	0.539026217	0.450707166	0.407513649	0.582219734	0.044159525	-0.494866691	-0.087353042	0.070499661	0.790043227	0.139457112
brain.GABA.neu	Taf6	20	28	12	6	14	1	0.332890572	0.387825716	0.315672095	0.576409045	0.444400715	0.323051442	0.571684506	0.076621282	-0.792044962	-0.296981738	-0.220360456	-0.868666243	-0.247531612	0.54451335	0.324152894	0.221763203	0.487828701	0.290408096
brain.GABA.neu	Lamtor4	47	155	24	9	32	8	0.671520638	1.716928224	0.528033322	0.804348896	0.87240288	2.074416622	-1.093936401	0.346802764	-0.260389685	-1.701128849	-1.354326085	-0.607192448	0.720369582	0.980759267	-0.373566819	0.347216989	0.472724401	0.18005861
brain.GABA.neu	Gpc2	9	125	6	10	3	6	0.175464489	1.337301783	0.185303619	0.919138748	0.146767026	1.576720618	-0.540970504	-0.078711976	-2.389103576	-2.851362104	-2.93007408	-2.3103916	0.231129264	2.62023284	-0.30984124	0.07311433	0.828871969	0.098013701
brain.GABA.neu	Zfp157	104	69	44	17	54	2	1.377478231	0.778111215	0.910119545	1.429953592	1.420114462	0.604286581	0.877920048	0.597901556	-0.053938807	0.226079684	0.823981241	-0.651840364	-0.140009246	-0.086070439	0.737910802	0.14523924	0.089285568	0.765475191
brain.GABA.neu	Zfp68	69	133	50	19	43	7	0.983913022	1.483248881	1.047047441	1.606238009	1.131499975	1.87681409	0.11492499	-0.089724119	-0.707082992	-0.502433883	-0.592158002	-0.617358873	-0.102324554	0.604758437	0.012600435	0.142179951	0.840311746	0.017508303
brain.GABA.neu	Fam20c	32	19	28	8	17	2	0.475557961	0.297633689	0.598547088	0.774011577	0.481297453	0.573949263	1.378817311	-0.331843564	-0.702733959	1.007926916	0.676083352	-0.370890396	-0.855330438	-0.152596478	0.523486874	0.558523401	0.099644185	0.341832415
brain.GABA.neu	Prkar1b	24	31	19	6	19	3	0.362407963	0.402584412	0.428822092	0.560830423	0.584608321	0.887981502	0.478273301	-0.242764577	-0.629949955	0.091087922	-0.151676655	-0.387185379	-0.360518939	0.269431017	0.117754362	0.482167791	0.360344337	0.157487872
brain.GABA.neu	Sun1	39	32	26	5	20	0	0.587888031	0.409963759	0.591987668	0.497696004	0.586248176	0.081992752	0.279768422	-0.010025718	0.240276602	0.530070742	0.520045024	0.250302321	-0.14489707	-0.385173672	0.134871352	0.217909306	0.57925897	0.202831725
brain.GABA.neu	Eif3b	28	40	24	8	24	2	0.44276086	0.475557961	0.537872452	0.709237303	0.696938391	0.55509093	0.576647233	-0.280736408	-0.679740725	0.177642915	-0.103093493	-0.399004318	-0.42869182	0.251048905	0.147955412	0.517933817	0.303310471	0.178755712
brain.GABA.neu	Gna12	42	49	44	7	17	3	0.620685131	0.590347813	0.877322445	0.633803972	0.525573539	0.815007953	0.102471508	-0.499245591	-0.030175114	0.571541985	0.072296394	0.469070477	-0.300858549	-0.270683436	-0.198387042	0.390761407	0.351569334	0.257669259
brain.GABA.neu	Sdk1	144	105	105	11	57	0	1.849756482	1.11018186	2.049818796	1.006051065	1.470949968	0.081992752	-0.14209249	-0.148161027	0.878631819	0.884700356	0.736539329	1.026792846	-0.003034269	-0.881666087	-0.145126759	0.002946386	0.856130194	0.14092342
brain.GABA.neu	Rnf216	123	141	61	12	34	5	1.601318443	1.520145619	1.2126728	1.046227513	0.901100343	1.332382217	-0.539012915	0.401069897	0.61406362	-0.326019192	0.075050705	0.212993723	0.470041406	-0.144022214	-0.068971509	0.688165785	0.210856233	0.100977982
brain.GABA.neu	Sema3a	92	159	126	16	85	16	1.277447074	1.736606484	2.440924222	1.361079681	2.164608649	4.143913678	-0.351519348	-0.934163988	-0.091488008	0.491156632	-0.443007356	0.84267598	-0.29132232	-0.199834312	-0.642841668	0.256898375	0.176220998	0.566880627
brain.GABA.neu	Kmt5a	67	104	31	8	33	4	0.906019908	1.12002099	0.660041652	0.758432955	0.906839835	1.088043817	-0.562432213	0.456985681	0.256521099	-0.762896795	-0.305911114	-0.200464582	0.509708947	0.253187848	-0.052723266	0.624934294	0.310423763	0.064641943
brain.GABA.neu	Snrnp35	24	26	14	6	10	3	0.364867746	0.324691297	0.365687673	0.563290205	0.324691297	0.828126794	0.794809669	-0.003238374	-0.626504763	0.17154328	0.168304906	-0.623266389	-0.399024021	0.227480742	0.395785647	0.390323549	0.222520665	0.387155786
brain.GABA.neu	Tmed2	102	164	49	15	65	5	1.403715912	1.741526049	0.987192732	1.34468113	1.666092717	1.299585117	-0.373087951	0.50784731	0.061986887	-0.818948374	-0.311101064	-0.445860423	0.44046763	0.378480744	0.067379679	0.49695779	0.427021059	0.076021151
brain.GABA.neu	Sfswap	114	80	49	15	36	2	1.555402502	0.919958676	1.079024614	1.306964464	1.006051065	0.576409045	0.506578953	0.52756019	0.251068049	0.230086813	0.757647003	-0.27649214	0.010490618	-0.240577431	0.517069572	0.013657212	0.313195741	0.673147047
brain.GABA.neu	Nipsnap2	43	42	27	10	27	2	0.597727161	0.500155786	0.610846001	0.896180778	0.754333317	0.55837064	0.841412253	-0.031321611	-0.584302681	0.288431183	0.257109572	-0.55298107	-0.436366932	0.147935749	0.405045321	0.441065157	0.149528527	0.409406316
brain.GABA.neu	Nupr1l	7	98	2	12	1	5	0.168085141	1.088043817	0.119709418	0.996211935	0.106590577	1.308604319	-0.127212057	0.489655541	-2.567260499	-3.184128096	-2.694472556	-3.05691604	0.308433799	2.875694298	0.181221742	0.091649847	0.85450085	0.053849303
brain.GABA.neu	Sec31a	50	52	32	4	32	1	0.68053984	0.596907233	0.700218101	0.44276086	0.915859038	0.3337105	-0.430979043	-0.041124733	0.620151929	0.230297619	0.189172886	0.661276663	0.194927155	-0.425224774	-0.236051888	0.227664431	0.496639662	0.275695907
brain.GABA.neu	Lin54	31	23	23	12	18	0	0.446860498	0.311572457	0.550171365	1.101162657	0.55509093	0.081992752	1.821387981	-0.300056537	-1.30113117	0.820313348	0.520256811	-1.001074633	-1.060722259	0.240408911	0.760665722	0.514464962	0.116601646	0.368933393
brain.GABA.neu	Cops4	96	132	42	22	60	8	1.247929683	1.455371345	0.887981502	1.953887276	1.598858661	2.01538184	0.424959927	0.490935116	-0.646810593	-0.712785782	-0.221850666	-1.137745709	0.032987594	0.679798187	0.457947521	0.028176865	0.58066016	0.391162975
brain.GABA.neu	Gtf2ird2	12	26	10	6	6	1	0.245158328	0.344369558	0.266476443	0.593627523	0.227119923	0.341909775	0.785600369	-0.120294234	-1.275844213	-0.36994961	-0.490243843	-1.155549979	-0.452947302	0.822896911	0.332653068	0.28159656	0.511593598	0.206809842
brain.GABA.neu	Lyar	33	59	15	10	12	2	0.500975714	0.692838753	0.388645644	0.915859038	0.385365934	0.575589118	0.402605939	0.366285321	-0.870384901	-0.834064282	-0.467778961	-1.236670222	-0.018160309	0.852224591	0.38444563	0.01447232	0.679155129	0.30637255
brain.GABA.neu	Tmem128	73	99	37	7	33	6	1.009330775	1.071645267	0.822387301	0.656761942	0.894540923	1.570981125	-0.706384993	0.295509156	0.619956614	-0.381937535	-0.086428379	0.324447458	0.500947075	-0.119009539	-0.205437919	0.606918334	0.144185035	0.248896631
brain.GABA.neu	Cct6a	205	402	120	41	109	17	2.625407914	4.164411866	2.350732195	3.352683623	2.795952838	4.412849904	-0.312796411	0.159431403	-0.352774755	-0.825002569	-0.665571166	-0.512206158	0.236113907	0.588888662	-0.076682504	0.261858507	0.653097938	0.085043555
brain.GABA.neu	Fis1	188	214	104	19	110	5	2.436824585	2.203145242	2.040799593	1.637395254	2.823010446	1.34140142	-0.428161989	0.255867886	0.573599783	-0.110430091	0.145437795	0.317731898	0.342014937	-0.231584846	-0.086147052	0.518403301	0.351020776	0.130575922
brain.GABA.neu	Znhit1	67	94	60	8	48	5	0.906019908	1.026549253	1.161017366	0.76991194	1.23563077	1.362719536	-0.415037499	-0.357774896	0.234849307	0.177586703	-0.180188193	0.592624202	0.028631302	-0.206218005	-0.386406198	0.046086194	0.33193751	0.621976296
brain.GABA.neu	Ap1s1	43	107	31	12	28	4	0.613305784	1.159377511	0.627244552	1.075744904	0.788770273	1.089683672	-0.1080144	-0.032421478	-0.810657545	-0.886250467	-0.918671945	-0.778236067	0.037796461	0.848454006	-0.070217939	0.039516686	0.887069558	0.073413757
brain.GABA.neu	Srrt	49	50	37	3	23	5	0.691198898	0.591987668	0.805988751	0.356668471	0.615765566	1.333202145	-0.730983436	-0.221658785	0.95451723	0.445192579	0.223533794	1.176176016	0.254662325	-0.699854905	-0.476321111	0.1779812	0.489122275	0.332896524
brain.GABA.neu	Pop7	40	50	20	8	30	1	0.576409045	0.563290205	0.482937308	0.737934767	0.796969548	0.342729703	0.389614902	0.255257055	-0.356400312	-0.222042465	0.03321459	-0.611657367	-0.067178924	0.289221389	0.322435979	0.098961892	0.426054695	0.474983414
brain.GABA.neu	Actl6b	68	71	53	6	48	4	0.960955052	0.837965924	1.098702875	0.56165035	1.206933307	1.111821715	-0.577219303	-0.193260431	0.774796677	0.390837804	0.197577373	0.968057107	0.191979436	-0.58281724	-0.385239867	0.1654943	0.502412828	0.332092872
brain.GABA.neu	Agbl5	16	16	14	6	1	1	0.277955429	0.245158328	0.356668471	0.54853151	0.111510143	0.322231515	1.161860726	-0.359730128	-0.980720938	0.540869917	0.181139789	-0.62099081	-0.760795427	0.21992551	0.401065299	0.550588366	0.159160299	0.290251335
brain.GABA.neu	Preb	46	34	22	6	15	0	0.637903609	0.399304701	0.473918106	0.556730785	0.505075351	0.081992752	0.479489802	0.428700662	0.196358581	0.24714772	0.675848383	-0.232342082	-0.02539457	-0.221753151	0.454095232	0.036213654	0.316228705	0.647557641
brain.GABA.neu	Srsf9	70	33	28	3	12	4	0.924878241	0.396024991	0.616585494	0.345189485	0.382906151	1.106082222	-0.198202956	0.584962501	1.421874929	0.638709473	1.223671974	0.836912429	0.391582728	-1.030292201	0.193379772	0.242427852	0.637851232	0.119720916
brain.GABA.neu	Triap1	29	38	12	6	15	3	0.464078975	0.460799265	0.295173907	0.57476919	0.461619193	0.844525344	0.318844314	0.652805147	-0.308612391	-0.642573224	0.010231923	-0.961417538	0.166980416	0.475592808	0.48582473	0.147980077	0.421476134	0.430543789
brain.GABA.neu	Cox6a1	274	731	135	71	185	42	3.454354635	7.444941867	2.630327479	5.823945163	4.701464391	10.80254506	-0.354263812	0.393173774	-0.753580569	-1.501018156	-1.107844382	-1.146754344	0.373718793	1.127299363	0.019454981	0.245791119	0.741413535	0.012795347
brain.GABA.neu	Msi1	77	72	54	6	46	2	1.021629688	0.821567373	1.098702875	0.573129335	1.224151785	0.570669553	-0.519518148	-0.104928932	0.833939708	0.419350492	0.31442156	0.93886864	0.207294608	-0.6266451	-0.31222354	0.180859584	0.546732851	0.272407566
brain.GABA.neu	Rsrc2	420	528	215	44	196	16	5.409881766	5.437759302	4.135714403	3.56832456	4.878568735	4.040602811	-0.60776545	0.387460502	0.600350221	-0.394875731	-0.007415229	0.212889719	0.497612976	-0.102737245	-0.110152474	0.700367472	0.144597967	0.155034562
brain.GABA.neu	Kdelr2	40	66	15	6	17	0	0.591167741	0.733015201	0.357488398	0.607566291	0.496056149	0.081992752	-0.270801289	0.725671124	-0.039474283	-1.035946696	-0.310275572	-0.765145408	0.498236207	0.53771049	0.227434918	0.39436715	0.42561209	0.18002076
brain.GABA.neu	Rac1	157	83	83	13	81	5	1.965366262	0.927338023	1.611977501	1.163477149	2.180187271	1.370918811	0.32727566	0.285966587	0.75635532	0.797664392	1.08363098	0.470388732	-0.020654536	-0.777009856	0.306621124	0.018703982	0.703631302	0.277664716
brain.GABA.neu	Polr2b	78	57	58	7	41	3	1.060986209	0.649382595	1.197914104	0.669880783	1.10362244	0.800249258	0.044835648	-0.175118561	0.663429634	0.883383843	0.708265282	0.838548195	-0.109977104	-0.773406738	-0.065141456	0.115945357	0.815378081	0.068676562
brain.GABA.neu	Psmg3	32	107	18	11	13	3	0.491136584	1.217592365	0.418982962	0.954395631	0.425542382	0.861743822	-0.351371873	0.229232712	-0.95846315	-1.539067735	-1.309835023	-1.187695862	0.290302292	1.248765442	-0.06106958	0.181423363	0.780411425	0.038165212
brain.GABA.neu	Commd8	35	105	16	8	25	4	0.479657598	1.138879323	0.386185861	0.746953969	0.698578246	1.131499975	-0.60852364	0.312709565	-0.639014429	-1.560247634	-1.24753807	-0.951723994	0.460616603	1.099631032	-0.147907038	0.269657432	0.643753783	0.086588785
brain.GABA.neu	Hsph1	146	190	54	21	42	5	1.919450321	1.983404667	1.115101425	1.79728112	1.150358308	1.367639101	-0.142162971	0.783518283	0.094877136	-0.830804118	-0.047285835	-0.688641147	0.462840627	0.367963491	0.320677656	0.401952195	0.319556505	0.2784913
brain.GABA.neu	Btbd8	56	77	41	1	30	3	0.815827881	0.856004329	0.816647808	0.143487316	0.805988751	0.865023532	-2.576694885	-0.001449217	2.507341604	-0.067904065	-0.069353281	2.50879082	1.287622834	-1.21971877	-1.289072051	0.339168213	0.321281841	0.339549946
brain.GABA.neu	Ksr2	49	59	24	9	24	6	0.713336941	0.67726013	0.543611945	0.819927518	0.687919188	1.540643807	0.275786313	0.392006531	-0.200912694	-0.317132911	0.074873619	-0.592919225	0.058110109	0.259022803	0.333896422	0.089258818	0.397866562	0.51287462
brain.GABA.neu	Ctbp1	102	137	53	27	55	4	1.33812171	1.508666634	1.084764107	2.35237205	1.475049606	1.127400338	0.640842202	0.302827996	-0.813906911	-0.475892705	-0.173064709	-1.116734906	-0.169007103	0.644899808	0.471835099	0.131447135	0.501577924	0.366974942
brain.GABA.neu	Sbds	29	32	25	7	16	3	0.443580787	0.425542382	0.573129335	0.678080058	0.481297453	0.817467736	0.672152791	-0.369663862	-0.612258735	0.429557917	0.059894055	-0.242594874	-0.520908326	0.091350409	0.151244465	0.682260829	0.1196464	0.198092771
brain.GABA.neu	Pyroxd1	16	21	13	6	14	1	0.277955429	0.291074269	0.34682934	0.560010495	0.446860498	0.309112674	0.944066554	-0.31937239	-1.010600305	0.252838639	-0.066533751	-0.691227915	-0.631719472	0.378880833	0.312347082	0.477509142	0.28639146	0.236099398
brain.GABA.neu	Casp2	35	3	33	0	15	0	0.505895279	0.110690215	0.692838753	0.081992752	0.443580787	0.081992752	-0.432959407	-0.453680852	2.625270489	2.645991934	2.192311082	3.078951341	-0.010360722	-2.635631212	-0.44332013	0.003353731	0.853145023	0.143501246
brain.GABA.neu	Ldhb	140	100	118	16	101	2	1.859595612	1.060986209	2.367950673	1.407815549	2.694281825	0.578868828	0.408052422	-0.348650102	0.401530601	1.158233125	0.809583023	0.750180703	-0.378351262	-0.779881863	0.02970116	0.318495111	0.656502529	0.025002359
brain.GABA.neu	Eefsec	38	55	15	7	21	2	0.557550713	0.630524262	0.366507601	0.65430216	0.65430216	0.566569915	0.053405148	0.605259915	-0.230854	-0.782708767	-0.177448852	-0.836113915	0.275927383	0.506781383	0.329332532	0.248126921	0.455721729	0.29615135
brain.GABA.neu	Necap1	61	86	25	14	21	3	0.856824257	1.02080976	0.541152162	1.201193814	0.583788393	0.825667011	0.234754922	0.662965013	-0.487397722	-0.915607813	-0.2526428	-1.150362735	0.214105045	0.701502768	0.448859968	0.156914695	0.5141219	0.328963405
brain.GABA.neu	Tcaf1	328	110	257	14	169	4	4.147193388	1.233170988	4.860530329	1.20939309	4.231645923	1.069185484	-0.028089613	-0.228978411	1.777852083	1.978740881	1.74976247	2.006830493	-0.100444399	-1.878296482	-0.128534012	0.047665542	0.891339088	0.06099537
brain.GABA.neu	Rmnd5a	118	65	77	6	51	2	1.57590069	0.811728243	1.518505764	0.541152162	1.304504682	0.573949263	-0.584962501	0.053524238	1.542070407	0.903583668	0.957107906	1.488546169	0.319243369	-1.222827037	-0.265719132	0.176593216	0.676421127	0.146985656
brain.GABA.neu	Rnf103	73	101	39	7	31	2	0.987192732	1.106082222	0.860923894	0.678080058	0.850264837	0.552631147	-0.705931114	0.197446064	0.541876158	-0.36150102	-0.164054956	0.344430093	0.451688589	-0.090187569	-0.254242525	0.567363383	0.113284075	0.319352542
brain.GABA.neu	Chmp3	40	46	45	6	29	1	0.572309408	0.577228973	0.938817009	0.56165035	0.814188026	0.32387137	-0.039471441	-0.714048657	0.027123048	0.701700264	-0.012348392	0.741171705	-0.337288608	-0.364411656	-0.376760049	0.312750135	0.337899923	0.349349943
brain.GABA.neu	Tpk1	14	21	13	8	7	0	0.259917023	0.304193109	0.332890572	0.725635854	0.255817386	0.081992752	1.254258268	-0.356996887	-1.481194615	0.130060541	-0.226936346	-1.124197728	-0.805627578	0.675567037	0.448630691	0.417461402	0.350066421	0.232472177
brain.GABA.neu	Cmas	81	86	63	5	44	3	1.069185484	0.968334399	1.287286204	0.506715206	1.193814467	0.833866286	-0.934330221	-0.26782069	1.077265126	0.410755594	0.142934905	1.345085816	0.333254766	-0.74401036	-0.601075456	0.198562062	0.44330118	0.358136758
brain.GABA.neu	Reep1	126	226	129	32	93	3	1.618536921	2.395828209	2.408127122	2.66312458	2.395828209	0.87240288	0.152595454	-0.573221276	-0.718429643	0.007387088	-0.565834188	-0.145208367	-0.362908365	0.355521278	-0.210312911	0.390752382	0.382798523	0.226449095
brain.GABA.neu	St8sia1	51	41	48	2	25	1	0.723995999	0.523113757	1.015070268	0.239418835	0.688739115	0.32715108	-1.127588055	-0.487525972	1.596445069	0.956382985	0.468857014	2.08397104	0.320031042	-1.276414027	-0.807557013	0.133124278	0.530953794	0.335921928
brain.GABA.neu	Pex5	25	45	18	9	12	2	0.407503977	0.525573539	0.399304701	0.798609403	0.386185861	0.584608321	0.603597415	0.029324079	-0.970675921	-0.396402585	-0.367078505	-1	-0.287136668	0.683539253	0.316460747	0.223081725	0.531054137	0.245864138
brain.GABA.neu	Plxna1	25	31	23	6	19	1	0.385365934	0.383726079	0.515734409	0.584608321	0.555910857	0.326331152	0.607393547	-0.42039926	-0.60124132	0.426551487	0.006152227	-0.18084206	-0.513896404	0.087344916	0.093497143	0.739697643	0.12572345	0.134578907
brain.GABA.neu	Chchd6	72	27	50	0	37	0	0.954395631	0.35010905	1.009330775	0.081992752	1.012610485	0.081992752	-2.09423607	-0.080739704	3.541019153	1.527522787	1.446783083	3.621758857	1.006748183	-2.53427097	-1.087487887	0.217510349	0.547535296	0.234954355
brain.GABA.neu	Emg1	51	40	31	3	54	6	0.722356144	0.497696004	0.696938391	0.348469195	1.425853955	1.561141995	-0.514233675	0.051679178	1.051679178	0.485766325	0.537445503	1	0.282956427	-0.768722751	-0.231277249	0.220550301	0.599180717	0.180268982
brain.GABA.neu	Zfp282	48	27	33	6	30	2	0.691198898	0.389465571	0.712517013	0.573949263	0.845345271	0.619045276	0.559427409	-0.043823546	0.268177709	0.871428664	0.827605118	0.312001255	-0.301625477	-0.569803186	0.257801931	0.267107071	0.50459418	0.228298748
brain.GABA.neu	Immt	72	66	57	10	58	6	0.960955052	0.794509765	1.156917728	0.9117594	1.544743445	1.608697791	0.198588217	-0.267745418	0.075815782	0.542149417	0.274403999	0.3435612	-0.233166818	-0.308982599	-0.0345786	0.40429251	0.535750978	0.059956512
brain.GABA.neu	Phb2	67	74	36	5	28	1	0.934717371	0.834686214	0.803528968	0.475557961	0.793689838	0.310752529	-0.811612756	0.21818017	0.974909019	-0.054883907	0.163296263	0.756728849	0.514896463	-0.460012556	-0.296716293	0.40491209	0.361751651	0.233336259
brain.GABA.neu	Zfp777	16	20	8	5	11	0	0.294353979	0.271396009	0.247618111	0.496056149	0.373886948	0.081992752	0.870103925	0.249435294	-0.752951298	-0.132282667	0.117152627	-1.002386593	-0.310334315	0.442616983	0.55976961	0.236405403	0.337175237	0.42641936
brain.GABA.neu	Zfp746	21	29	18	7	12	0	0.332890572	0.354208688	0.421442744	0.65430216	0.406684049	0.081992752	0.885357434	-0.340288632	-0.974909019	0.250737047	-0.089551585	-0.634620387	-0.612823033	0.362085986	0.272534401	0.491263189	0.290262452	0.218474359
brain.GABA.neu	St3gal5	42	93	28	6	12	2	0.587888031	1.039668093	0.614945639	0.563290205	0.378806514	0.575589118	-0.884172741	-0.064917477	0.06166302	-0.757592245	-0.822509721	0.126580497	0.409627632	0.347964612	-0.474545109	0.332452897	0.282407324	0.38513978
brain.GABA.neu	Atn1	25	308	19	29	12	8	0.381266296	3.235433988	0.463259048	2.504878569	0.409963759	2.181827126	-0.369218576	-0.281020151	-2.715869759	-2.804068183	-3.085088335	-2.434849607	0.044099212	2.759968971	-0.325119364	0.014092863	0.882008167	0.10389897
brain.GABA.neu	Sox5	435	372	160	59	86	20	5.568127778	3.762647382	3.114084715	4.970400617	2.242501763	5.14422525	0.401614045	0.838384127	0.16383018	-0.272939901	0.565444226	-0.674553947	0.218385041	0.054554861	0.619999086	0.244568827	0.061095843	0.69433533
brain.GABA.neu	Bcat1	68	363	48	28	24	13	0.919138748	3.78970499	0.937997081	2.357291615	0.706777521	3.454354635	-0.684955304	-0.029300774	-1.358775678	-2.014430208	-2.043730982	-1.329474904	0.327827265	1.686602943	-0.357128039	0.138232854	0.71117922	0.150587926
brain.GABA.neu	Usp5	26	56	12	4	12	3	0.377986586	0.642003247	0.298453617	0.413243469	0.355028615	0.859284039	-0.635588574	0.3408283	-0.128656983	-1.105073857	-0.764245557	-0.469485283	0.488208437	0.61686542	-0.147380137	0.389801493	0.492525413	0.117673094
brain.GABA.neu	Iqsec1	97	110	94	17	44	0	1.236450698	1.165936931	1.894852495	1.43405323	1.2454699	0.081992752	0.298608824	-0.615880831	-0.213893861	0.700595795	0.084714964	0.401986971	-0.457244828	-0.243350967	-0.158636003	0.532155384	0.283219229	0.184625387
brain.GABA.neu	Ptms	392	516	195	50	257	19	5.045833948	5.34592742	3.753628179	4.215247372	6.483986816	4.920385038	-0.342822952	0.426806981	0.259475432	-0.510154502	-0.083347521	-0.167331549	0.384814967	0.125339535	0.041992014	0.696943575	0.227004122	0.076052303
brain.GABA.neu	Mlf2	77	129	35	12	39	6	1.028189108	1.361899608	0.759252882	1.065905774	1.035568456	1.593119168	-0.35354045	0.43745325	-0.051974275	-0.842967975	-0.405514725	-0.489427525	0.39549685	0.447471125	0.0419564	0.446927287	0.5056603	0.047412413
brain.GABA.neu	Dlx6	117	176	99	32	64	8	1.480789098	1.877634017	1.979305029	2.693461898	1.753824962	2.118692708	0.520545772	-0.418627783	-0.863095478	0.076078078	-0.342549706	-0.444467694	-0.469586778	0.3935087	0.050958994	0.513740474	0.430509025	0.055750501
brain.GABA.neu	Dlx5	264	217	136	28	120	8	3.382201013	2.353191978	2.638526754	2.381889441	3.045210803	2.189206474	0.017487427	0.358229793	0.505855956	0.165113589	0.523343382	0.147626162	0.170371183	-0.335484772	0.18785861	0.245592628	0.483606355	0.270801017
brain.GABA.neu	Tgoln1	63	45	17	5	26	1	0.889621357	0.519834047	0.386185861	0.475557961	0.734655056	0.344369558	-0.12842994	1.203896078	0.903570237	-0.428755781	0.775140297	-0.30032584	0.666163009	-0.237407228	0.537733069	0.46219488	0.16471705	0.37308807
brain.GABA.neu	Wnt7a	14	34	16	13	9	1	0.268936226	0.451780063	0.368967383	1.165936931	0.309932602	0.338630065	1.367797241	-0.456229187	-2.116153745	-0.292127317	-0.748356504	-1.659924558	-0.912013214	1.204140531	0.455784027	0.354601586	0.468184162	0.177214252
brain.GABA.neu	Tmsb10	4472	12709	2850	1155	2720	764	55.69849625	129.6657975	53.89301586	95.12143127	68.42295141	193.0232367	-0.446955656	0.047540056	-0.772132045	-1.266627757	-1.219087701	-0.819672101	0.247247856	1.019379901	-0.1997078	0.16861615	0.695188694	0.136195156
brain.GABA.neu	Lsm3	38	89	47	13	43	6	0.533772814	1.010150703	0.964234762	1.137239468	1.142159033	1.536544169	0.170965532	-0.853158612	-1.091238339	-0.067114196	-0.920272808	-0.238079727	-0.512062072	0.579176268	-0.34109654	0.357501642	0.40435814	0.238140218
brain.GABA.neu	Malsu1	71	60	43	6	36	2	1.019989833	0.646102885	0.927338023	0.56165035	0.990472442	0.598547088	-0.202091642	0.137387556	0.860810592	0.521331395	0.658718951	0.723423036	0.169739599	-0.691070993	-0.032352043	0.190043327	0.773734778	0.036221894
brain.GABA.neu	Ndufa4	511	991	292	95	298	54	6.44627015	10.15234253	5.577966908	7.849986061	7.55973172	13.62801528	-0.371050653	0.208725275	-0.284225442	-0.86400137	-0.655276096	-0.492950717	0.289887964	0.574113406	-0.081162689	0.306706504	0.607421961	0.085871536
brain.GABA.neu	Igf2bp3	233	235	197	34	106	4	2.919761893	2.482740526	3.781505715	2.976336892	2.753316607	1.037208311	0.261604343	-0.373110077	-0.027687113	0.607027308	0.23391723	0.345422965	-0.31735721	-0.289670098	-0.055752867	0.478827252	0.437053051	0.084119697
brain.GABA.neu	Ccdc174	179	136	88	9	83	4	2.312195602	1.501287286	1.775143077	0.810088388	2.274478936	1.097882947	-0.890048844	0.381328138	1.513112216	0.241735234	0.623063371	1.131784078	0.635688491	-0.877423725	-0.254360353	0.359659608	0.496428482	0.14391191
brain.GABA.neu	Ints13	30	101	16	12	21	4	0.466538758	1.125760483	0.407503977	1.079844542	0.591987668	1.10690215	-0.06007628	0.195182801	-1.210754788	-1.466013869	-1.270831068	-1.405937589	0.12762954	1.338384328	0.06755326	0.083223967	0.872726275	0.044049758
brain.GABA.neu	Tra2a	691	814	270	96	200	22	8.737147636	8.408356701	5.163903511	8.029550188	5.108968367	5.523031764	-0.066504702	0.758700325	0.121843198	-0.703361829	0.055338496	-0.636857127	0.412602514	0.290759316	0.346097811	0.393157104	0.277056215	0.329786681
brain.GABA.neu	Ctnna2	3331	4843	3538	970	2029	136	41.64657844	49.62857283	66.48956232	79.76664863	50.96587462	34.6017612	0.684614697	-0.674929908	-0.937587692	0.421956913	-0.252972995	-0.262657784	-0.679772303	0.257815389	0.004842395	0.721297327	0.273564472	0.0051382
brain.GABA.neu	Fgfr1op2	54	92	51	13	38	4	0.714156869	0.978173529	1.082304324	1.142978961	1.02080976	1.11674128	0.224636518	-0.599793306	-0.678485937	0.145943887	-0.453849419	-0.078692632	-0.412214912	0.266271025	-0.187578394	0.475963386	0.307449477	0.216587137
brain.GABA.neu	Lrrtm1	35	31	42	7	17	0	0.536232597	0.396844919	0.840425706	0.663321362	0.506715206	0.081992752	0.741132655	-0.648261369	-0.306849067	1.082544957	0.434283588	0.341412302	-0.694697012	-0.387847945	0.046435643	0.615331222	0.343538184	0.041130594
brain.GABA.neu	Npy	263	105	73	14	88	0	3.388760434	1.128220265	1.483248881	1.243830045	2.247421328	0.081992752	0.140740616	1.191996956	1.445968278	0.394711938	1.586708894	0.253971322	0.52562817	-0.920340108	0.666368786	0.248837261	0.435697562	0.315465177
brain.GABA.neu	Nr2c2	127	111	111	19	88	5	1.663632935	1.22251193	2.153129663	1.656253587	2.303176399	1.34468113	0.438075035	-0.372098051	0.006413572	0.816586659	0.444488607	0.378511623	-0.405086543	-0.411500115	0.032988492	0.476810725	0.484359877	0.038829399
brain.GABA.neu	Rbsn	47	60	24	4	25	3	0.646102885	0.699398173	0.488676801	0.412423542	0.707597448	0.860103967	-0.761987342	0.402883299	0.64763723	-0.517233411	-0.114350112	0.244753931	0.58243532	-0.065201909	-0.179552021	0.704113744	0.078823449	0.217062808
brain.GABA.neu	Thsd7a	755	1236	458	95	231	18	9.325855594	12.86794247	8.777324085	7.863924829	5.898558567	4.551417655	-0.710459955	0.087454914	0.245986559	-0.55192831	-0.464473396	0.158531646	0.398957435	0.152970875	-0.311502521	0.462060678	0.177166334	0.360772988
brain.GABA.neu	Lrrtm4	285	127	205	41	167	8	3.616700284	1.346320985	3.957790131	3.413358259	4.22590643	2.126072055	1.342169431	-0.130021066	0.083482202	1.5556727	1.425651633	0.213503268	-0.736095249	-0.819577451	0.606074183	0.340509453	0.379127389	0.280363158
brain.GABA.neu	Prickle2	134	98	84	8	45	2	1.768583657	1.052786934	1.660353225	0.759252882	1.178235844	0.570669553	-0.471561104	0.091104269	1.219942078	0.657276706	0.748380974	1.128837809	0.281332686	-0.938609392	-0.190228418	0.199502604	0.665599936	0.13489746
brain.GABA.neu	Gcfc2	19	36	14	8	8	2	0.322231515	0.448500353	0.345189485	0.691198898	0.264836588	0.614125711	0.623991798	-0.099290921	-1.101003319	-0.3777206	-0.477011521	-1.001712398	-0.361641359	0.739361959	0.262350439	0.265258637	0.542311161	0.192430202
brain.GABA.neu	Bmt2	249	412	250	22	221	12	3.287089421	4.236565488	4.776077795	1.868614814	5.565667995	3.024712615	-1.180925959	-0.539015632	0.814841493	0.172931166	-0.366084466	1.353857125	0.320955163	-0.493886329	-0.859970796	0.191636499	0.294890557	0.513472944
brain.GABA.neu	Gpr85	30	147	54	15	27	6	0.445220642	1.561961923	1.149538381	1.287286204	0.726455781	1.595578951	-0.279026439	-1.368462246	-1.531740456	-0.442304648	-1.810766895	-0.16327821	-0.544717904	0.987022552	-0.823744342	0.231255113	0.419031595	0.349713292
brain.GABA.neu	Pole4	39	47	19	7	18	1	0.589527886	0.573949263	0.432101802	0.672340565	0.511634771	0.335350355	0.228268988	0.448188809	-0.189632139	-0.40955196	0.038636849	-0.637820948	0.109959911	0.29959205	0.338228898	0.147048309	0.400641506	0.452310185
brain.GABA.neu	Pals2	119	86	92	12	61	1	1.525885112	0.942096719	1.857135829	1.036388383	1.646414457	0.332070645	0.137617666	-0.283432995	0.558081592	0.979132252	0.695699257	0.841514587	-0.21052533	-0.768606922	-0.072907665	0.200111542	0.730587224	0.069301234
brain.GABA.neu	Gsdme	54	28	32	5	29	1	0.77647136	0.380446369	0.692838753	0.523933684	0.796969548	0.341909775	0.461691126	0.164413084	0.567548495	0.864826536	1.02923962	0.40313541	-0.148639021	-0.716187515	0.313052105	0.126192135	0.608031668	0.265776196
brain.GABA.neu	Foxp2	369	1269	546	109	258	63	4.763778882	13.01306964	10.49261245	9.161870091	6.518423771	15.90659386	-0.506247307	-1.13919557	-0.943535657	-0.310587393	-1.449782964	0.195659914	-0.316474132	0.627061525	-0.822721439	0.17917784	0.355022792	0.465799368
brain.GABA.neu	Hnrnpa2b1	865	1907	628	207	528	122	10.92635411	19.44130139	11.98160083	17.07171086	13.45009101	30.7103852	-0.187517148	-0.13300859	-0.643795562	-0.69830412	-0.83131271	-0.510786972	0.027254279	0.671049841	-0.160262869	0.031743917	0.781592874	0.186663209
brain.GABA.neu	Ndufa9	39	93	24	13	33	3	0.565749988	1.001951427	0.503435496	1.199553959	0.870763025	0.87240288	0.259685484	0.168357706	-1.084261502	-0.992933724	-0.824576018	-1.252619209	-0.045663889	1.038597613	0.214021595	0.035172521	0.799977767	0.164849712
brain.GABA.neu	Tmf1	71	60	32	4	26	2	0.931437661	0.688739115	0.687919188	0.401764484	0.765812302	0.592807596	-0.777607579	0.437220119	1.213109181	-0.001718517	0.435501602	0.775889061	0.607413849	-0.605695332	-0.17019373	0.439104006	0.437861677	0.123034318
brain.GABA.neu	Snx10	43	33	31	7	14	0	0.650202522	0.430461947	0.67398042	0.638723537	0.392745281	0.081992752	0.569305906	-0.051817528	0.025697538	0.646820971	0.595003443	0.077515066	-0.310561717	-0.336259254	0.258744189	0.342947952	0.3713253	0.285726749
brain.GABA.neu	Arl6ip5	64	132	32	9	39	7	0.853544547	1.419294534	0.675620275	0.79942933	1.043767731	1.908791263	-0.828131601	0.337253826	0.094495945	-1.070889482	-0.733635656	-0.242757881	0.582692713	0.488196769	-0.245438887	0.442665164	0.370877647	0.186457189
brain.GABA.neu	Skap2	21	58	12	9	12	7	0.368147456	0.688739115	0.313212312	0.835506141	0.369787311	1.834997786	0.278692818	0.233142807	-1.182366701	-1.13681669	-0.903673883	-1.415509508	-0.022775006	1.159591696	0.255917813	0.015834841	0.806232483	0.177932676
brain.GABA.neu	Ccnd2	89	220	148	18	80	18	1.171676424	2.350732195	2.896803923	1.492268084	2.141650678	4.594873813	-0.655603454	-1.305887833	-0.348932534	0.301351845	-1.004535988	0.956955299	-0.325142189	0.023790345	-0.980745643	0.24452698	0.017891807	0.737581213
brain.GABA.neu	Ipo8	21	24	23	5	13	1	0.344369558	0.350928978	0.480477526	0.512454699	0.398484774	0.346009413	0.546245393	-0.480511337	-0.573466862	0.453289868	-0.027221469	-0.092955525	-0.513378365	0.060088497	0.032867028	0.846692513	0.099101333	0.054206154
brain.GABA.neu	Parp11	42	25	34	1	23	2	0.607566291	0.335350355	0.736294912	0.157426084	0.702677883	0.614125711	-1.090994532	-0.277241902	1.948367232	1.134614602	0.857372699	2.225609134	0.406876315	-1.541490917	-0.684118217	0.154559758	0.585564838	0.259875403
brain.GABA.neu	Frmd4b	221	80	139	6	95	3	2.852527837	0.891261213	2.69264197	0.601006871	2.398287991	0.834686214	-0.568466837	0.083218552	2.246787575	1.595102187	1.678320739	2.163569024	0.325842694	-1.920944881	-0.242624143	0.130891444	0.771646115	0.097462441
brain.GABA.neu	Caprin2	15	18	7	10	6	1	0.240238763	0.264016661	0.20826159	0.894540923	0.242698545	0.35338876	1.760518508	0.206072168	-1.896678532	-0.342232191	-0.136160024	-2.1027507	-0.77722317	1.119455362	0.983295338	0.269871605	0.388703305	0.34142509
brain.GABA.neu	Hibadh	43	61	34	3	32	8	0.626424624	0.708417376	0.753513389	0.328790935	0.880602155	2.11459307	-1.107429076	-0.266492223	0.929970402	0.089033549	-0.177458674	1.196462625	0.420468426	-0.509501975	-0.686960649	0.260041036	0.31510433	0.424854634
brain.GABA.neu	Tax1bp1	263	345	141	47	109	19	3.251832538	3.626539414	2.694281825	3.917613683	2.825470228	4.768698447	0.111381612	0.271352197	-0.268722176	-0.428692762	-0.157340565	-0.540074374	0.079985293	0.348707469	0.191366904	0.128996123	0.562377281	0.308626596
brain.GABA.neu	Dennd5b	227	340	114	42	78	9	2.955018776	3.496990866	2.212984372	3.56504485	2.088355389	2.281858284	0.027806199	0.417174034	-0.270752929	-0.660120765	-0.24294673	-0.687926964	0.194683918	0.465436847	0.222490117	0.220577292	0.527340935	0.252081774
brain.GABA.neu	Creb5	54	84	30	0	2	6	0.764992375	0.89536085	0.632164117	0.081992752	0.11888949	1.515226054	-3.448900951	0.275146221	3.221877081	-0.502170091	-0.22702387	2.94673086	1.862023586	-1.359853495	-1.586877365	0.38721536	0.282787052	0.329997587
brain.GABA.neu	Amn1	126	63	90	8	80	2	1.65543366	0.755973172	1.813679671	0.749413752	2.09819452	0.55181122	-0.012572585	-0.131710475	1.14337484	1.26251273	1.130802255	1.275085315	-0.059568945	-1.202943785	-0.07214153	0.044632491	0.901314911	0.054052598
brain.GABA.neu	Tet3	161	136	122	26	89	6	2.138370968	1.462750693	2.395828209	2.167888359	2.333513717	1.604598154	0.567606562	-0.164012309	-0.019778307	0.711840563	0.547828254	0.144234001	-0.365809435	-0.346031128	0.201797127	0.400387855	0.378739988	0.220872156
brain.GABA.neu	Resf1	81	108	44	25	42	6	1.094603237	1.138879323	0.934717371	2.190026402	1.153638018	1.585739821	0.943333377	0.227805918	-1.000540234	-0.285012775	-0.057206857	-1.228346152	-0.35776373	0.642776504	0.585569647	0.225560495	0.405253452	0.369186053
brain.GABA.neu	St7	494	745	235	34	188	25	6.329840442	7.622866139	4.509601351	2.882865155	4.805595185	6.438070875	-1.402830185	0.489169229	1.134665777	-0.757333637	-0.268164408	0.645496548	0.945999707	-0.18866607	-0.456830478	0.594409006	0.118546349	0.287044645
brain.GABA.neu	Bicd1	186	144	127	16	93	10	2.450763353	1.563601778	2.498319149	1.426673882	2.458962628	2.636066972	-0.132217538	-0.027726603	0.780575591	0.676084656	0.648358053	0.808302194	0.052245467	-0.728330124	-0.07997207	0.060711881	0.84635652	0.092931599
brain.GABA.neu	Fkbp4	103	38	32	8	48	2	1.411915187	0.450140208	0.675620275	0.728915564	1.271707581	0.607566291	0.69537727	1.0633689	0.953829819	0.585838188	1.649207088	-0.109539082	0.183995815	-0.769834003	0.879373085	0.100368494	0.419939332	0.479692173
brain.GABA.neu	Tex261	11	27	8	7	4	2	0.203342025	0.368967383	0.226299995	0.651842377	0.173824634	0.605926436	0.821029859	-0.154328146	-1.68061474	-0.705256734	-0.859584881	-1.526286593	-0.487679003	1.192935737	0.333350856	0.242148626	0.592331736	0.165519638
brain.GABA.neu	Chn2	165	298	153	37	107	7	2.180187271	3.223955002	3.104245585	3.145241961	2.876305735	1.8800938	-0.035660601	-0.509790634	-0.528718943	-0.054588911	-0.564379544	-0.018928309	-0.237065016	0.291653927	-0.272725618	0.295797149	0.363910295	0.340292555
brain.GABA.neu	Nagk	40	36	19	8	21	2	0.620685131	0.467358685	0.4558797	0.729735491	0.606746364	0.556730785	0.642843417	0.445208417	-0.233512036	-0.035877036	0.409331381	-0.678720453	-0.0988175	0.134694536	0.544025917	0.127090259	0.173232105	0.699677636
brain.GABA.neu	Paip2b	62	52	46	14	32	5	0.822387301	0.599367016	0.956855414	1.188894902	0.87240288	1.308604319	0.988109589	-0.218482955	-0.531731294	0.67486125	0.456378295	-0.313248339	-0.603296272	-0.071564978	0.384813317	0.569322216	0.067534864	0.363142921
brain.GABA.neu	Scrn1	77	110	36	7	52	2	1.018349978	1.257768813	0.727275709	0.660041652	1.353700333	0.583788393	-0.930237795	0.485659164	0.625604485	-0.790292473	-0.304633309	0.139945321	0.707948479	0.082343994	-0.222289315	0.699151898	0.081320832	0.21952727
brain.GABA.neu	Cttnbp2	331	236	191	23	136	6	4.298879979	2.490939801	3.633918762	1.979305029	3.461733983	1.645594529	-0.331696194	0.242434664	1.11896687	0.544836012	0.787270676	0.876532205	0.287065429	-0.831901441	-0.044630765	0.246705064	0.714939096	0.03835584
brain.GABA.neu	Lsm8	105	160	71	9	61	7	1.32828258	1.762844165	1.443072432	0.852724619	1.652973877	1.792361555	-1.047753131	-0.119581616	0.639410285	-0.288761231	-0.408342847	0.7589919	0.464085758	-0.175324527	-0.583667374	0.379440958	0.143347011	0.477212031
brain.GABA.neu	Kcnd2	533	914	526	84	298	22	6.66765058	9.364392188	10.00639543	6.925927748	7.533494039	5.56074843	-0.43517802	-0.585671965	-0.054828836	0.095665109	-0.490006855	0.530843129	-0.075246973	-0.020418137	-0.510424992	0.124151463	0.033688286	0.842160251
brain.GABA.neu	Gars	131	96	69	14	63	4	1.783342353	1.058526426	1.423394172	1.220052147	1.748905397	1.081484397	0.204885526	0.325248453	0.547640875	0.427277947	0.7525264	0.222392421	0.060181464	-0.487459411	0.265066989	0.074050549	0.599796597	0.326152854
brain.GABA.neu	Tspan12	18	44	10	8	4	1	0.277955429	0.528033322	0.274675719	0.733015201	0.182843837	0.32059166	0.473214143	0.017124178	-1.398989558	-0.942899593	-0.925775415	-1.416113736	-0.228044983	1.170944575	0.24516916	0.138700102	0.712184634	0.149115263
brain.GABA.neu	Ing3	37	49	23	8	29	2	0.546071727	0.564110133	0.507535134	0.729735491	0.827306866	0.597727161	0.371396771	0.105582768	-0.418283159	-0.152469155	-0.046886388	-0.523865927	-0.132907002	0.285376157	0.23848977	0.202363703	0.434512668	0.36312363
brain.GABA.neu	Fam3c	34	56	17	6	22	1	0.498515931	0.643643102	0.414063397	0.5780489	0.607566291	0.34354963	-0.155069396	0.267787936	-0.213551934	-0.636409266	-0.36862133	-0.48133987	0.211428666	0.4249806	0.05635927	0.305193806	0.613452514	0.08135368
brain.GABA.neu	Gabarapl1	101	211	58	7	48	10	1.323363015	2.181007199	1.22579164	0.705957593	1.329922435	2.581951755	-1.627341103	0.110495094	0.906555436	-0.831280761	-0.720785667	0.796060342	0.868918099	-0.037637337	-0.758423004	0.52187949	0.0226053	0.45551521
brain.GABA.neu	Foxp1	85	273	182	11	94	4	1.192174612	2.921401748	3.574064053	0.98145324	2.469621685	1.099522802	-1.573669331	-1.583969934	0.280604117	0.29090472	-1.293065214	1.864574051	-0.005150302	-0.285754419	-1.578819633	0.002754578	0.152832378	0.844413044
brain.GABA.neu	Ptprz1	281	111	170	13	86	4	3.606861153	1.224151785	3.273970581	1.107722077	2.21052459	1.076564832	-0.144186491	0.139702529	1.703147927	1.419258906	1.558961436	1.563445397	0.14194451	-1.561203417	-0.002241981	0.083232878	0.915452478	0.001314644
brain.GABA.neu	Pdzrn3	217	72	128	3	56	0	2.791033273	0.822387301	2.434364802	0.327971007	1.455371345	0.081992752	-1.326249701	0.197253944	3.089159132	1.565655487	1.762909431	2.891905188	0.761751822	-2.32740731	-0.564497879	0.208490239	0.637007607	0.154502154
brain.GABA.neu	Chl1	210	209	151	56	80	4	2.754956462	2.206424952	2.973877109	4.717862941	2.150669881	1.140519178	1.09642283	-0.110315512	-0.776103988	0.430634354	0.320318842	-0.665788476	-0.603369171	0.172734817	0.493053659	0.47540916	0.136101939	0.388488901
brain.GABA.neu	Pde1c	80	32	34	18	29	2	1.081484397	0.384546006	0.746953969	1.596398878	0.767452157	0.569849625	2.053593056	0.533921605	-0.561808319	0.957863131	1.491784737	-1.095729925	-0.759835725	-0.198027406	1.293757331	0.337461725	0.087948839	0.574589436
brain.GABA.neu	Lsm5	94	2	45	0	45	0	1.213492727	0.100851085	0.975713747	0.081992752	1.185615192	0.081992752	-0.298658316	0.314635602	3.887525271	3.274231353	3.588866955	3.572889668	0.306646959	-3.580878312	0.007988643	0.078717973	0.919231298	0.002050729
brain.GABA.neu	Avl9	246	194	159	21	137	10	3.128023483	2.061297781	3.015693413	1.802200685	3.546186517	2.590970958	-0.193793263	0.052761577	0.795491671	0.54893683	0.601698407	0.742730093	0.12327742	-0.67221425	-0.070515843	0.142351444	0.776222192	0.081426364
brain.GABA.neu	Kbtbd2	56	58	42	2	32	1	0.798609403	0.664961217	0.870763025	0.235319198	0.912579328	0.323051442	-1.498651178	-0.124790089	1.762871035	0.389009947	0.264219858	1.887661124	0.686930544	-1.075940491	-0.811720633	0.266811453	0.417907237	0.31528131
brain.GABA.neu	Smim10l1	64	116	46	17	36	4	0.90192027	1.269247798	0.913399256	1.491448156	1.010150703	1.10362244	0.232740072	-0.018245709	-0.725642019	-0.474656239	-0.492901948	-0.70739631	-0.12549289	0.600149129	0.107247181	0.15067177	0.720562986	0.128765244
brain.GABA.neu	Etv6	112	105	75	7	40	4	1.445532215	1.164297076	1.46685033	0.651842377	1.057706499	1.111001787	-0.836864164	-0.021120913	1.149005709	0.333262458	0.312141545	1.170126622	0.407871626	-0.741134083	-0.428992538	0.258474068	0.469667241	0.271858691
brain.GABA.neu	Lrp6	173	200	107	37	69	11	2.189206474	2.103934012	2.125252128	3.098506092	1.842377134	2.906643053	0.558483348	0.042774024	-0.501164777	0.014544548	0.057318571	-0.5439388	-0.257854662	0.243310114	0.300628686	0.321597362	0.303457344	0.374945294
brain.GABA.neu	Borcs5	18	31	9	7	12	1	0.318131877	0.405864122	0.250897821	0.632984044	0.390285499	0.34026992	0.641172322	0.342524999	-0.992544195	-0.693896872	-0.351371873	-1.335069195	-0.149323661	0.843220534	0.491848661	0.100595783	0.568057526	0.331346691
brain.GABA.neu	Dusp16	94	74	22	8	31	0	1.253669176	0.856004329	0.521473902	0.727275709	0.887161575	0.081992752	-0.235115702	1.265489736	0.785582397	-0.715023041	0.550466695	-0.479907339	0.750302719	-0.035279678	0.515187017	0.576814546	0.027122161	0.396063293
brain.GABA.neu	Lancl2	41	102	30	13	19	2	0.619865204	1.173316279	0.668240928	1.172496351	0.536232597	0.582968466	-0.001008525	-0.108413825	-0.919557007	-0.812151708	-0.920565533	-0.811143183	-0.05370265	0.865854358	-0.054711175	0.055121014	0.888722811	0.056156175
brain.GABA.neu	Lrrn1	88	43	35	10	22	3	1.125760483	0.523113757	0.736294912	0.874862662	0.643643102	0.805168823	0.741931847	0.612544275	0.363771449	0.493159021	1.105703296	-0.248772826	-0.064693786	-0.428465235	0.677238061	0.055275074	0.366085358	0.578639567
brain.GABA.neu	Vopp1	70	57	40	11	39	2	0.955215559	0.636263754	0.837965924	0.997031862	1.035568456	0.541152162	0.648014671	0.188934759	-0.061813274	0.397266639	0.586201397	-0.250748033	-0.229539956	-0.167726682	0.418474715	0.281388157	0.205612578	0.512999265
brain.GABA.neu	Gpr19	68	62	29	11	24	0	0.916678966	0.732195274	0.619045276	0.961774979	0.704317738	0.081992752	0.393470933	0.566371639	-0.069282825	-0.242183531	0.324188108	-0.635654464	0.086450353	0.155733178	0.479921286	0.11971995	0.215665613	0.664614436
brain.GABA.neu	Cadps2	74	43	45	25	12	0	0.971614109	0.532132959	0.919958676	2.158869156	0.374706876	0.081992752	2.020417138	0.078814383	-1.151820462	0.789782293	0.868596676	-1.230634845	-0.970801377	0.181019085	1.049615761	0.440985465	0.082227722	0.476786813
brain.GABA.neu	Cdkn1b	73	150	44	15	36	2	0.992112297	1.657073515	0.913399256	1.279086929	0.970794182	0.573949263	-0.373523293	0.119257815	-0.366538982	-0.859320089	-0.740062274	-0.485796796	0.246390554	0.612929535	-0.127132739	0.249774289	0.62134703	0.128878681
brain.GABA.neu	Wasl	164	173	68	15	55	1	2.206424952	1.858775684	1.390597071	1.284006494	1.484068808	0.33699021	-0.533700178	0.666006221	0.781058178	-0.418648221	0.247358	0.115051957	0.5998532	-0.181204979	0.066153021	0.708032661	0.213884069	0.078083271
brain.GABA.neu	Herc3	31	57	11	5	7	0	0.492776439	0.66086158	0.273035864	0.493596366	0.268116299	0.081992752	-0.421016352	0.851842814	-0.002398496	-1.275257661	-0.423414848	-0.85424131	0.636429583	0.638828079	0.215413231	0.426941712	0.428550716	0.144507572
brain.GABA.neu	Nap1l5	75	164	27	9	24	7	0.992932225	1.739886194	0.591987668	0.856004329	0.672340565	1.821059018	-1.023302944	0.746128123	0.214077153	-1.555353914	-0.809225791	-0.53205097	0.884715534	0.67063838	-0.138587411	0.522282278	0.395904138	0.081813584
brain.GABA.neu	Fam13a	29	24	15	7	14	0	0.451780063	0.324691297	0.383726079	0.64774274	0.437841295	0.081992752	0.996352223	0.235543789	-0.519800334	0.2410081	0.476551888	-0.755344123	-0.380404217	0.139396117	0.615948006	0.334937066	0.12273504	0.542327894
brain.GABA.neu	Grin2b	289	285	230	55	181	6	3.630639052	3.018153195	4.369393746	4.547318017	4.56617635	1.610337646	0.591349867	-0.267209611	-0.324792394	0.533767083	0.266557472	-0.057582783	-0.429279739	-0.104487345	0.162070128	0.616925528	0.150160616	0.232913856
brain.GABA.neu	Ccser1	1292	2709	1317	293	958	117	16.3280366	27.76848527	25.135698	24.16818353	23.97550057	29.70187435	-0.200339437	-0.622386431	-0.565757724	-0.14371073	-0.766097161	0.056628707	-0.211023497	0.354734227	-0.411362934	0.215964625	0.363040351	0.420995023
brain.GABA.neu	Grid2	214	373	103	84	122	2	2.766435447	3.935652088	1.968645972	6.955445139	3.086207179	0.588707958	0.821540156	0.49082457	-1.330114588	-0.999399002	-0.508574432	-1.820939158	-0.165357793	1.164756795	0.656182363	0.083249281	0.586396105	0.330354614
brain.GABA.neu	Cct7	140	261	108	37	111	11	1.807940178	2.774634722	2.120332563	3.175579279	2.826290156	2.859907184	0.194721933	-0.229943619	-0.812672846	-0.388007293	-0.617950913	-0.582729226	-0.212332776	0.600340069	-0.017610843	0.255735213	0.723054153	0.021210634
brain.GABA.neu	Alms1	74	105	26	15	30	3	1.01425034	1.088863744	0.587068103	1.333202145	0.850264837	0.828946721	0.292072111	0.788814008	-0.394481757	-0.891223654	-0.102409646	-1.183295765	0.248370948	0.642852706	0.540443059	0.173483777	0.449023994	0.377492229
brain.GABA.neu	H2aj	76	33	42	4	36	2	1.092143455	0.375526803	0.858464112	0.405044194	0.956035486	0.596907233	0.109163443	0.34733264	1.431011135	1.192841939	1.540174579	1.083678495	0.119084598	-1.311926537	0.228248042	0.071769739	0.79067005	0.137560211
brain.GABA.neu	Wbp11	111	201	56	22	79	4	1.464390548	2.171168069	1.183155409	1.871894525	2.089175317	1.074924977	-0.213972263	0.307660781	-0.354198779	-0.875831822	-0.568171042	-0.66185956	0.260816522	0.615015301	0.046844259	0.282673982	0.666556025	0.050769994
brain.GABA.neu	Snd1	90	109	96	13	59	5	1.247109755	1.188074974	1.900591988	1.176595989	1.5791804	1.378298158	-0.014006858	-0.607860413	0.083969416	0.677822971	0.069962558	0.691829829	-0.296926778	-0.380896194	-0.310933636	0.300303205	0.385227457	0.314469338
brain.GABA.neu	Lrrc4	84	27	80	8	45	2	1.142159033	0.363227891	1.625916269	0.746134042	1.243830045	0.547711582	1.038559847	-0.50948942	0.614256808	2.162306074	1.652816654	1.123746227	-0.774024633	-1.388281441	0.264535213	0.318943244	0.572052836	0.10900392
brain.GABA.neu	Rbm28	73	59	58	3	40	3	0.959315197	0.66086158	1.1233007	0.341089848	1.042947803	0.876502517	-0.95419631	-0.227667363	1.491853096	0.765324149	0.537656786	1.71952046	0.363264474	-1.128588623	-0.590931837	0.174412858	0.541865175	0.283721966
brain.GABA.neu	Srgap3	383	317	305	51	159	7	4.874469097	3.242813335	5.946934291	4.278381791	4.091438317	1.825978583	0.399819249	-0.286901039	0.188179866	0.874900154	0.587999115	0.475080905	-0.343360144	-0.53154001	0.056459105	0.368665626	0.570714259	0.060620115
brain.GABA.neu	Dusp11	190	97	101	6	102	3	2.426165527	1.029009036	2.017841623	0.564110133	2.601630016	0.828126794	-0.867206894	0.265865039	2.104629226	0.971557294	1.237422332	1.838764188	0.566535966	-1.53809326	-0.300670928	0.235536494	0.63946001	0.125003496
brain.GABA.neu	Thumpd3	19	38	11	12	15	5	0.344369558	0.498515931	0.309112674	1.071645267	0.483757236	1.315983667	1.104115912	0.155824804	-1.637797908	-0.6895068	-0.533681996	-1.793622713	-0.474145554	1.163652354	0.629970358	0.209080249	0.513126659	0.277793092
brain.GABA.neu	Strap	122	140	45	10	56	3	1.581640183	1.522605402	0.951935849	0.904380053	1.516045982	0.858464112	-0.751541024	0.732485171	0.806420352	-0.677605843	0.054879328	0.073935181	0.742013098	-0.064407255	-0.009527927	0.909387417	0.078935462	0.011677121
brain.GABA.neu	Add2	111	29	81	5	57	1	1.459470983	0.383726079	1.573440908	0.477197816	1.530804677	0.328790935	0.314510623	-0.10847747	1.612786183	2.035774277	1.927296806	1.721263653	-0.211494047	-1.82428023	0.103016576	0.098884866	0.852949332	0.048165802
brain.GABA.neu	Lmo3	382	182	214	51	121	9	4.852331054	1.953067349	4.055361506	4.204588314	3.271510798	2.364670963	1.106222849	0.258847457	0.206713435	1.054088827	1.312936283	-0.052134022	-0.423687696	-0.630401131	0.682535153	0.243972041	0.363003815	0.393024144
brain.GABA.neu	Pcyox1	44	96	28	16	25	3	0.65758187	1.085584034	0.612485856	1.398796346	0.704317738	0.851084764	0.365714525	0.102493994	-1.088943505	-0.825722974	-0.72322898	-1.191437499	-0.131610265	0.957333239	0.234104259	0.099475067	0.723581767	0.176943165
brain.GABA.neu	Atp6v1fnb	0	296	0	33	0	10	0.081992752	2.961578196	0.081992752	2.787753563	0.081992752	2.590970958	-0.087263146	0	-5.087462841	-5.174725988	-5.174725988	-5.087462841	0.043631573	5.131094414	-0.043631573	0.00836117	0.983277661	0.00836117
brain.GABA.neu	Arpc4	61	106	55	8	41	3	0.841245634	1.154457946	1.172496351	0.739574622	1.10034273	0.812548171	-0.642447995	-0.478984416	0.185831392	0.022367813	-0.456616603	0.664815808	0.08173179	-0.104099603	-0.560716206	0.109479677	0.139441347	0.751078976
brain.GABA.neu	Tnpo3	134	207	74	30	69	8	1.700529673	2.120332563	1.46029091	2.630327479	1.788261918	2.016201768	0.310951867	0.219728378	-0.629258248	-0.538034759	-0.318306381	-0.848986625	-0.045611744	0.583646503	0.265340122	0.050985723	0.652411767	0.29660251
brain.GABA.neu	Emc3	61	66	33	2	22	0	0.852724619	0.736294912	0.744494187	0.242698545	0.643643102	0.081992752	-1.601118269	0.195819326	1.812914447	0.015976853	0.211796178	1.617095122	0.898468797	-0.91444565	-0.702649472	0.357163971	0.363515172	0.279320858
brain.GABA.neu	Nfu1	43	63	26	4	35	3	0.619045276	0.706777521	0.587068103	0.406684049	0.942916646	0.804348896	-0.797347749	0.076517057	0.606136524	-0.267728282	-0.191211225	0.529619467	0.436932403	-0.169204121	-0.360415346	0.452052721	0.175059535	0.372887744
brain.GABA.neu	Brk1	101	117	54	25	77	9	1.356980043	1.271707581	1.029828963	2.100654302	2.016201768	2.383529296	0.724071789	0.397994753	-0.630439259	-0.304362222	0.093632531	-1.028434011	-0.163038518	0.46740074	0.561033271	0.136837832	0.392288306	0.470873862
brain.GABA.neu	Ahcyl2	185	242	70	25	61	2	2.396648136	2.47126154	1.387317361	2.150669881	1.622636559	0.629704334	-0.200461609	0.788720261	0.156232022	-0.832949848	-0.044229588	-0.632488239	0.494590935	0.338358913	0.294129326	0.438825369	0.300208647	0.260965984
brain.GABA.neu	Ube2h	491	508	190	35	123	10	6.158475591	5.274593726	3.709352093	2.975516964	3.255112248	2.56063364	-0.825919632	0.731406069	1.049432941	-0.507892759	0.223513309	0.318026873	0.77866285	-0.270770091	-0.047256782	0.710011988	0.246897628	0.043090384
brain.GABA.neu	Klhdc10	433	431	216	35	172	11	5.469736475	4.516160771	4.175070924	2.998474935	4.370213673	2.7918532	-0.590867933	0.389670622	0.867242415	-0.11329614	0.276374482	0.477571793	0.490269277	-0.376973137	-0.100598655	0.506559695	0.389499009	0.103941296
brain.GABA.neu	Vgll4	33	40	38	12	28	1	0.469818468	0.483757236	0.79614962	1.018349978	0.793689838	0.355848543	1.073878314	-0.760936157	-1.116058129	0.718756341	-0.042179815	-0.355121973	-0.917407235	0.198650894	0.156471079	0.720932164	0.156107139	0.122960697
brain.GABA.neu	Syn2	69	14	61	3	23	0	0.917498893	0.223840213	1.213492727	0.306652892	0.67726013	0.081992752	0.454137319	-0.40338714	1.581099861	2.43862432	2.03523718	1.984487001	-0.428762229	-2.00986209	0.02537509	0.174010687	0.815690979	0.010298334
brain.GABA.neu	Mest	109	238	64	47	77	14	1.42749381	2.503238714	1.33156229	3.867598104	2.022761188	3.524868402	0.627642011	0.10036457	-1.437953398	-0.910675957	-0.810311387	-1.538317968	-0.26363872	1.174314677	0.364003291	0.146306913	0.651688625	0.202004462
brain.GABA.neu	Copg2	89	137	64	10	66	8	1.188074974	1.554582575	1.280726784	0.89864056	1.704629311	2.166248504	-0.790711166	-0.108336859	0.402809797	-0.279564511	-0.387901369	0.511146655	0.341187154	-0.061622643	-0.449524012	0.400297571	0.072298719	0.527403709
brain.GABA.neu	Tmcc1	604	431	342	54	234	10	7.594988603	4.439907512	6.644692609	4.535839032	5.932995523	2.563093423	0.030839819	0.192845339	0.743678357	0.581672836	0.774518176	0.550833018	0.08100276	-0.662675597	0.111842579	0.094682382	0.774587235	0.130730382
brain.GABA.neu	Mkln1	280	304	163	23	114	6	3.623259704	3.223135075	3.182958626	1.99898329	2.911562618	1.577540545	-0.689198238	0.186919813	0.858021805	-0.018096246	0.168823567	0.671101992	0.438059025	-0.41996278	-0.251139212	0.394946287	0.378631031	0.226422682
brain.GABA.neu	Podxl	6	20	9	5	7	1	0.145127171	0.273035864	0.236959053	0.482937308	0.255817386	0.346009413	0.822745457	-0.707320132	-1.734518274	-0.204452685	-0.911772817	-1.027198141	-0.765032795	0.969485479	0.057712662	0.426860612	0.540937811	0.032201577
brain.GABA.neu	Plxna4	159	242	172	62	72	15	2.081795969	2.574572408	3.32398616	5.204899887	1.910431118	3.79626441	1.015537569	-0.675085694	-1.322041733	0.36858153	-0.306504164	-0.646956039	-0.845311631	0.476730102	0.170225938	0.56646113	0.319466883	0.114071987
brain.GABA.neu	Washc2	65	81	44	7	30	1	0.89864056	0.897000705	0.942096719	0.642823174	0.866663387	0.324691297	-0.480687179	-0.068131	0.483322239	0.07076606	0.00263506	0.551453239	0.206278089	-0.277044149	-0.274409089	0.272231175	0.365623195	0.36214563
brain.GABA.neu	Chchd3	146	257	126	30	69	18	1.874354307	2.759056099	2.44502386	2.577852118	1.820239091	4.580115118	-0.098005287	-0.383454854	-0.459775814	-0.174326247	-0.557781101	-0.07632096	-0.142724783	0.317051031	-0.240730071	0.203745303	0.452602951	0.343651746
brain.GABA.neu	Exoc4	466	303	369	54	197	15	5.928075958	3.206736524	7.153867598	4.468604975	4.99909808	3.879897017	0.478718694	-0.271159484	0.407739417	1.157617595	0.886458111	0.678898901	-0.374939089	-0.782678506	0.103779605	0.297241098	0.620485368	0.082273534
brain.GABA.neu	Marchf8	71	10	44	0	30	0	0.934717371	0.177104344	0.858464112	0.081992752	0.835506141	0.081992752	-1.111031312	0.122772382	3.510961919	2.277158225	2.399930607	3.388189537	0.616901847	-2.894060072	-0.494129465	0.154029406	0.722595265	0.123375328
brain.GABA.neu	Hnrnpf	157	320	85	39	72	20	2.006362638	3.236253915	1.740706122	3.266591233	1.911251045	5.231137567	0.013461128	0.20490973	-0.703203546	-0.894652148	-0.689742418	-0.908113276	0.095724301	0.798927847	0.109185429	0.095358356	0.795873621	0.108768023
brain.GABA.neu	Cald1	91	65	70	5	42	5	1.243010118	0.764992375	1.412735114	0.495236221	1.124120628	1.358619898	-0.627328532	-0.184652948	1.327649299	0.884973715	0.700320767	1.512302247	0.221337792	-1.106311507	-0.40599074	0.127672289	0.638143722	0.234183989
brain.GABA.neu	Bms1	60	66	31	12	40	3	0.826486939	0.731375346	0.684639478	1.101162657	1.078204687	0.855184402	0.59034369	0.271647536	-0.413963666	-0.095267513	0.176380024	-0.685611202	-0.159348077	0.254615589	0.430995613	0.188586694	0.301334746	0.510078561
brain.GABA.neu	Ankrd26	45	27	39	5	10	0	0.661681507	0.366507601	0.856824257	0.480477526	0.319771732	0.081992752	0.390625833	-0.372862364	0.461668009	1.225156206	0.852293842	0.834530373	-0.381744098	-0.843412107	0.008881735	0.309345512	0.683457193	0.007197295
brain.GABA.neu	Cnot4	286	267	166	19	132	13	3.706072383	2.78529378	3.241993408	1.69151047	3.383840868	3.291189059	-0.719517397	0.193009902	1.131578951	0.219051653	0.412061554	0.93856905	0.456263649	-0.675315302	-0.263253748	0.327109946	0.484155055	0.188734999
brain.GABA.neu	Trim24	133	253	62	33	67	11	1.789901773	2.638526754	1.266788016	2.766435447	1.77104344	2.865646677	0.068295648	0.498705292	-0.628147843	-1.058557488	-0.559852196	-1.126853135	0.215204822	0.843352666	0.28350047	0.160354343	0.628402567	0.21124309
brain.GABA.neu	D630045J12Rik	93	105	95	19	46	2	1.252029321	1.151998163	1.9128909	1.667732572	1.251209393	0.593627523	0.533749549	-0.611486245	-0.413619617	0.731616177	0.120129932	0.197866628	-0.572617897	-0.15899828	-0.038868348	0.74319195	0.206361419	0.050446631
brain.GABA.neu	Ubn2	435	225	276	23	184	12	5.530411112	2.414686542	5.313130319	1.965366262	4.722782506	3.140322396	-0.297037725	0.05782463	1.492588534	1.137726179	1.195550809	1.434763904	0.177431178	-1.315157357	-0.119606548	0.11005565	0.815755718	0.074188632
brain.GABA.neu	Kdm7a	172	110	75	6	53	1	2.188386547	1.195454322	1.576720618	0.604286581	1.418474607	0.328790935	-0.984254195	0.472940543	1.856562781	0.399368043	0.872308586	1.383622238	0.728597369	-1.127965412	-0.255656826	0.344943947	0.534019005	0.121037048
brain.GABA.neu	Slc37a3	34	55	22	3	18	3	0.504255424	0.616585494	0.505895279	0.335350355	0.53869238	0.805168823	-0.878631819	-0.004684079	0.588485567	-0.285462173	-0.290146251	0.593169646	0.43697387	-0.151511697	-0.441657949	0.424187371	0.147078242	0.428734387
brain.GABA.neu	Mkrn1	145	178	107	15	83	5	1.907151408	1.920270248	2.112953215	1.348780768	2.182647054	1.35124055	-0.509653492	-0.14784144	0.499763513	0.137951461	-0.009889979	0.647604953	0.180906026	-0.318857487	-0.328747466	0.218350789	0.384856079	0.396793132
brain.GABA.neu	Dennd2a	55	157	24	17	23	7	0.756793099	1.68495105	0.55837064	1.456191273	0.692018826	1.752185107	-0.210506812	0.43867585	-0.944229029	-1.593411691	-1.154735841	-1.382904878	0.324591331	1.26882036	0.114084519	0.190097834	0.743088244	0.066813922
brain.GABA.neu	Adck2	1	348	4	26	1	17	0.09593152	3.663436152	0.155786228	2.094094882	0.101671012	4.329217297	-0.806870661	-0.699490889	-4.44817809	-4.555557862	-5.255048751	-3.748687201	0.053689886	4.501867976	-0.753180775	0.010113492	0.848010852	0.141875656
brain.GABA.neu	Braf	439	302	199	22	161	4	5.520571981	3.148521671	3.850379626	1.885013365	4.186549909	1.077384759	-0.740099845	0.519817056	1.550242999	0.290326098	0.810143154	1.030425942	0.629958451	-0.920284548	-0.110141394	0.379405187	0.554259936	0.066334877
brain.GABA.neu	Ssbp1	132	64	64	8	55	6	1.731686919	0.740394549	1.333202145	0.765812302	1.44389236	1.541463735	0.048696562	0.377282577	1.17711538	0.848529365	1.225811942	0.799832802	0.164293008	-1.012822372	0.21298957	0.118187485	0.728594177	0.153218338
brain.GABA.neu	Cacna1c	185	259	287	30	151	20	2.351552123	2.645906102	5.563208212	2.55735393	3.833981076	5.02205605	-0.049110025	-1.242303792	-0.121038529	1.072155238	-0.170148554	1.121265263	-0.596596883	-0.475558355	-0.645706908	0.347290313	0.2768315	0.375878187
brain.GABA.neu	Adipor2	70	61	45	6	34	5	0.957675341	0.720716289	0.986372805	0.593627523	0.937177154	1.307784392	-0.279873468	-0.042596368	0.689978672	0.452701572	0.410105204	0.73257504	0.11863855	-0.571340122	-0.161234918	0.13937577	0.671206532	0.189417697
brain.GABA.neu	Erc1	196	139	111	26	92	4	2.541775307	1.496367721	2.181827126	2.189206474	2.442564077	1.01097063	0.548943278	0.220299705	0.215428474	0.544072046	0.764371752	-0.004871232	-0.164321786	-0.37975026	0.384621492	0.176938656	0.408908046	0.414153298
brain.GABA.neu	Kdm5a	276	424	133	51	113	14	3.589642676	4.371033601	2.657385087	4.262803168	2.958298486	3.640478182	-0.036172027	0.433832934	-0.247962201	-0.717967161	-0.284134228	-0.681795135	0.23500248	0.482964681	0.198830453	0.256329725	0.526795307	0.216874968
brain.GABA.neu	Cecr2	45	44	10	8	11	1	0.627244552	0.528033322	0.275495646	0.743674259	0.347649268	0.34354963	0.494041862	1.186998515	-0.245642803	-0.938599455	0.248399059	-1.432641318	0.346478326	0.592121129	0.840520189	0.194747063	0.332816925	0.472436012
brain.GABA.neu	Mical3	96	52	84	8	57	1	1.281546711	0.598547088	1.645594529	0.724815926	1.568521343	0.328790935	0.276149906	-0.360722838	0.822199504	1.459072248	1.098349409	1.182922342	-0.318436372	-1.140635876	-0.042286466	0.212098794	0.759735741	0.028165465
brain.GABA.neu	Iqsec3	29	21	8	6	6	2	0.457519555	0.292714124	0.22138043	0.569029698	0.217280792	0.593627523	0.959011589	1.047305715	-0.314670541	-0.402964667	0.644341048	-1.361976256	0.044147063	0.358817604	1.003158652	0.031396295	0.255182173	0.713421532
brain.GABA.neu	Ccdc142	1	84	0	5	0	4	0.095111592	0.953575704	0.081992752	0.513274627	0.081992752	1.098702875	-0.893616535	0.214124805	-2.432037852	-3.539779192	-3.325654386	-2.646162657	0.55387067	2.985908522	-0.339745865	0.142767649	0.769658264	0.087574087
brain.GABA.neu	Wbp1	62	90	21	16	19	6	0.89864056	1.033108673	0.476377888	1.369278956	0.57148948	1.617716994	0.406424369	0.91563773	-0.607600304	-1.116813665	-0.201175935	-1.523238034	0.25460668	0.862206985	0.661031049	0.143210866	0.484973169	0.371815966
brain.GABA.neu	Dctn1	38	108	28	12	25	3	0.553451075	1.112641642	0.594447451	1.050327151	0.723995999	0.810908316	-0.083150245	-0.103093493	-0.924311068	-0.904367821	-1.007461313	-0.821217575	-0.009971624	0.914339444	-0.093121869	0.009800768	0.898672935	0.091526297
brain.GABA.neu	Bola3	12	76	8	8	10	5	0.22793985	0.808448533	0.232039488	0.745314114	0.34354963	1.372558666	-0.117307352	-0.02571717	-1.709195411	-1.800785594	-1.826502764	-1.683478241	0.045795091	1.754990503	-0.071512261	0.024459298	0.937345785	0.038194917
brain.GABA.neu	Vps50	95	125	43	19	30	5	1.272527509	1.408635477	0.922418458	1.672652138	0.833866286	1.319263377	0.247839116	0.464203556	-0.394440595	-0.610805035	-0.146601479	-0.858644151	0.10818222	0.502622815	0.356021336	0.111894155	0.519868748	0.368237097
brain.GABA.neu	Casd1	57	47	56	5	37	5	0.79614962	0.588707958	1.114281498	0.501795641	0.970794182	1.301224972	-0.230452191	-0.485002255	0.665939643	0.920489707	0.435487452	1.150941898	-0.127275032	-0.793214675	-0.357727223	0.099572325	0.620563424	0.279864251
brain.GABA.neu	Sgce	139	117	79	28	79	7	1.822698873	1.264328233	1.626736197	2.390088716	2.050638724	1.863695249	0.918693118	0.164095923	-0.390987935	0.36360926	0.527705183	-0.555083858	-0.377298598	0.013689337	0.54139452	0.404660765	0.014682105	0.58065713
brain.GABA.neu	Peg10	118	32	75	6	73	2	1.53982388	0.403404339	1.500467359	0.56165035	1.901411915	0.578868828	0.477445673	0.037353414	1.45502117	1.895113428	1.932466842	1.417667755	-0.220046129	-1.675067299	0.257399543	0.102227551	0.7781915	0.119580949
brain.GABA.neu	Ppp1r9a	190	155	234	23	127	8	2.469621685	1.644774602	4.442367295	1.88993293	3.267411161	2.125252128	0.200445145	-0.847038624	0.385955019	1.433438788	0.586400164	1.232993643	-0.523741884	-0.909696903	-0.323296739	0.298133598	0.517833726	0.184032676
brain.GABA.neu	Sem1	519	425	212	57	276	29	6.525803119	4.368573818	4.174250996	4.677686493	7.10713173	7.380167593	0.098632804	0.644638111	0.48036029	-0.065645017	0.578993094	-0.164277821	0.273002653	-0.207357636	0.371635457	0.320427249	0.243378722	0.436194029
brain.GABA.neu	Mios	54	40	23	3	20	1	0.733015201	0.496056149	0.523933684	0.324691297	0.573949263	0.33699021	-0.611434712	0.4844589	1.174774401	0.078880789	0.563339689	0.690315501	0.547946806	-0.626827595	-0.063487906	0.442512708	0.506215518	0.051271775
brain.GABA.neu	Glcci1	11	299	9	53	8	7	0.233679343	3.149341598	0.276315574	4.430068382	0.259917023	1.853856119	0.492278718	-0.241786672	-4.244726858	-3.510661467	-3.752448139	-4.002940185	-0.367032695	3.877694162	0.125246023	0.083989696	0.887349709	0.028660595
brain.GABA.neu	Ica1	57	49	33	5	34	5	0.798609403	0.584608321	0.696118463	0.472278251	0.904380053	1.337301783	-0.307833265	0.198157219	0.757852961	0.251862477	0.450019696	0.559695742	0.252995242	-0.504857719	-0.054838023	0.311305585	0.621217325	0.067477091
brain.GABA.neu	Nxph1	3674	4243	2254	970	951	0	45.92660009	43.28971319	42.71412407	79.33618668	24.18868172	0.081992752	0.873954813	0.104616788	-0.78864907	-0.019311045	0.085305744	-0.893265858	-0.384669013	0.403980057	0.489285801	0.301008308	0.316119441	0.382872251
brain.GABA.neu	Tia1	278	177	242	43	168	4	3.531427822	1.919450321	4.574375625	3.515849199	4.271002443	1.092963382	0.873179971	-0.373323228	0.006378418	1.252881617	0.879558389	0.379701646	-0.6232516	-0.629630017	0.249928372	0.414724153	0.41896848	0.166307367
brain.GABA.neu	C87436	18	18	12	5	13	0	0.315672095	0.242698545	0.309112674	0.481297453	0.400944557	0.081992752	0.987763327	0.030293922	-0.608502058	0.348967348	0.37926127	-0.63879598	-0.478734703	0.129767355	0.509028625	0.428386182	0.116119724	0.455494093
brain.GABA.neu	Pcbp1	239	314	112	20	108	17	3.114904642	3.24117348	2.244141618	1.730047064	2.789393418	4.379232876	-0.905704956	0.473024277	0.848376713	-0.53035252	-0.057328243	0.375352436	0.689364617	-0.159012096	-0.216340339	0.647462737	0.149346811	0.203190452
brain.GABA.neu	Mxd1	77	43	33	4	27	1	1.059346354	0.550991292	0.686279333	0.445220642	0.749413752	0.329610862	-0.307509035	0.626306542	1.250581967	0.31676639	0.943072932	0.624275425	0.466907789	-0.783674178	0.159398754	0.331144803	0.555804889	0.113050307
brain.GABA.neu	Gmcl1	89	108	75	9	45	2	1.131499975	1.183155409	1.487348518	0.809268461	1.202013742	0.596087306	-0.54794931	-0.394506189	0.483546277	0.330103156	-0.064403033	0.878052466	0.076721561	-0.406824717	-0.471227749	0.080355727	0.426095291	0.493548983
brain.GABA.neu	Acrbp	3	78	7	10	4	3	0.11888949	0.833046359	0.21482101	0.947836211	0.176284416	0.810908316	0.186240996	-0.853513912	-2.995016592	-1.955261685	-2.808775597	-2.141502681	-0.519877454	2.475139139	-0.333636458	0.15618253	0.743585799	0.100231671
brain.GABA.neu	Isy1	42	131	37	14	13	6	0.596087306	1.392236926	0.748593824	1.254489103	0.425542382	1.593119168	-0.150304806	-0.328659496	-1.073504384	-0.895149694	-1.22380919	-0.744844888	-0.089177345	0.984327039	-0.239482151	0.067919467	0.749685555	0.182394979
brain.GABA.neu	Cnbp	169	283	87	21	85	11	2.194126039	2.982076384	1.716928224	1.833357931	2.190026402	2.882865155	-0.701828738	0.353816674	0.259157928	-0.796487484	-0.44267081	-0.094658746	0.527822706	0.268664778	-0.174006032	0.543870409	0.276833151	0.17929644
brain.GABA.neu	Copg1	31	56	20	6	17	4	0.432101802	0.622324986	0.43620144	0.541152162	0.487036946	1.124120628	-0.201633861	-0.013623284	-0.324663063	-0.51267364	-0.526296924	-0.311039779	0.094005289	0.418668351	-0.107628573	0.151547563	0.674942541	0.173509896
brain.GABA.neu	Rab7	147	220	73	20	82	13	1.888293075	2.348272413	1.456191273	1.720207934	2.144930388	3.35678326	-0.449016815	0.374882829	0.134499733	-0.689399911	-0.314517081	-0.240383096	0.411949822	0.277450089	-0.037066993	0.567059311	0.381917039	0.051023649
brain.GABA.neu	Rpn1	42	100	20	13	20	6	0.644463029	1.10690215	0.416523179	1.112641642	0.590347813	1.568521343	0.007461313	0.629700815	-0.787819503	-1.410059005	-0.78035819	-1.417520319	0.311119751	1.098939254	0.318581064	0.179979486	0.635724737	0.184295777
brain.GABA.neu	H1f10	114	13	67	3	97	2	1.502107214	0.213181155	1.334022072	0.329610862	2.57047277	0.576409045	0.628683878	0.171205252	2.188152097	2.645630723	2.816835975	2.016946844	-0.228739313	-2.41689141	0.399944565	0.075105453	0.793574672	0.131319875
brain.GABA.neu	Slc6a1	84	51	85	2	30	1	1.146258671	0.612485856	1.69151047	0.246798183	0.830586576	0.31731195	-1.311344756	-0.561379461	2.215528969	1.465563673	0.904184213	2.776908429	0.374982648	-1.840546321	-0.936362108	0.118970687	0.58394985	0.297079463
brain.GABA.neu	Shank2	49	73	51	12	42	0	0.699398173	0.856004329	1.02408947	1.140519178	1.165936931	0.081992752	0.414000708	-0.55015583	-0.705504773	0.258651765	-0.291504065	-0.155348943	-0.482078269	0.223426504	-0.068077561	0.623176419	0.288820587	0.088002994
brain.GABA.neu	Xpo6	76	95	39	5	32	5	0.956855414	1.039668093	0.861743822	0.441121005	0.828126794	1.289745986	-1.236876668	0.151041892	1.117126483	-0.270792076	-0.119750184	0.966084591	0.69395928	-0.423167203	-0.542917388	0.418036711	0.254913265	0.327050024
brain.GABA.neu	Ppfia1	88	60	51	10	36	1	1.152818091	0.702677883	1.027369181	0.919138748	0.988832587	0.318131877	0.387419169	0.16621018	0.326810316	0.548019305	0.714229485	0.160600137	-0.110604494	-0.437414811	0.276814674	0.134093038	0.530306488	0.335600474
brain.GABA.neu	Ndn	203	313	70	29	117	44	2.651645595	3.285449566	1.43405323	2.410586904	3.048490513	11.1018186	-0.446706355	0.88678939	0.137503524	-1.195992221	-0.309202831	-0.749285866	0.666747872	0.529244348	0.220041517	0.470855923	0.373751228	0.155392849
brain.GABA.neu	Btbd1	131	141	78	13	73	6	1.649694167	1.529164822	1.522605402	1.148718453	1.952247421	1.515226054	-0.412718675	0.11565649	0.522173349	-0.006201815	0.109454675	0.40651686	0.264187582	-0.257985767	-0.148531092	0.39389568	0.384648962	0.221455358
brain.GABA.neu	Chrna7	68	38	19	2	23	0	0.920778603	0.487856873	0.455059773	0.22793985	0.652662305	0.081992752	-1.097804785	1.016798251	2.01420114	-0.100401897	0.916396354	0.997402889	1.057301518	-0.956899621	-0.040503267	0.514575972	0.465711573	0.019712455
brain.GABA.neu	Otud7a	248	124	86	9	98	14	3.246912973	1.383217724	1.698069891	0.844525344	2.483560453	3.586362966	-0.711815636	0.935172877	1.942856093	0.29586758	1.231040457	1.007683216	0.823494256	-1.119361836	0.11167862	0.400817884	0.544824981	0.054357135
brain.GABA.neu	Klf13	57	56	32	2	26	3	0.818287663	0.681359768	0.718256506	0.245978256	0.733015201	0.846985127	-1.469885976	0.188108946	1.734077315	0.076082393	0.264191339	1.545968369	0.828997461	-0.905079854	-0.640888515	0.349056585	0.381091737	0.269851678
brain.GABA.neu	Hdgfl3	322	359	231	37	185	15	4.118495925	3.744608977	4.604712943	3.124743773	4.785916925	3.938111871	-0.261077182	-0.160993661	0.398379667	0.298296146	0.137302485	0.559373327	0.05004176	-0.348337906	-0.211035421	0.08211441	0.571593834	0.346291756
brain.GABA.neu	Sh3gl3	58	119	42	10	30	4	0.785490563	1.32172316	0.879782227	0.876502517	0.865023532	1.102802512	-0.592589891	-0.163552515	-0.158164292	-0.587201668	-0.750754183	0.005388223	0.214518688	0.37268298	-0.378071203	0.222236317	0.386090805	0.391672878
brain.GABA.neu	Mex3b	146	94	142	15	94	4	1.917810466	1.060166281	2.766435447	1.329922435	2.420426034	1.086403962	0.327051544	-0.528568112	0.528118042	1.383737698	0.855169587	1.056686154	-0.427809828	-0.95592787	-0.100758284	0.288185238	0.643941029	0.067873733
brain.GABA.neu	Atxn2l	81	71	37	6	33	3	1.127400338	0.801069185	0.7895902	0.597727161	0.937997081	0.846165199	-0.422439748	0.513823915	0.915440899	-0.020822764	0.493001151	0.401616984	0.468131832	-0.447309067	0.045692084	0.487062498	0.465397687	0.047539815
brain.GABA.neu	Mesd	42	50	18	3	11	2	0.592807596	0.562470278	0.414063397	0.314852167	0.363227891	0.627244552	-0.837102265	0.517712259	0.912889336	-0.441925189	0.075787071	0.395177077	0.677407262	-0.235482074	-0.159695003	0.631565498	0.219546441	0.148888061
brain.GABA.neu	Abhd17c	58	53	32	11	33	3	0.790410128	0.614125711	0.674800348	0.99457208	0.957675341	0.840425706	0.695541927	0.228140716	-0.331474499	0.135926712	0.364067428	-0.559615215	-0.233700605	0.097773893	0.461841321	0.294587098	0.123247124	0.582165778
brain.GABA.neu	Mphosph10	56	53	18	2	15	7	0.810908316	0.598547088	0.405864122	0.2443384	0.463259048	1.830898149	-1.292584133	0.998541996	1.73065819	-0.560467939	0.438074057	0.732116195	1.145563065	-0.585095126	-0.147021069	0.610095179	0.311605469	0.078299352
brain.GABA.neu	Apba2	222	88	151	12	95	1	2.812351388	0.978173529	2.946819501	1.042127876	2.400747774	0.345189485	0.091369987	-0.067381832	1.432244546	1.590996366	1.523614533	1.499626379	-0.07937591	-1.511620456	0.011994077	0.049517394	0.943000292	0.007482314
brain.GABA.neu	Fam189a1	26	50	5	7	6	3	0.410783687	0.591167741	0.194322822	0.658401797	0.228759778	0.823207228	0.155400728	1.079923544	-0.680589384	-1.6051122	-0.525188656	-1.760512929	0.462261408	1.142850792	0.617662136	0.207965964	0.514155114	0.277878922
brain.GABA.neu	Selenow	519	0	276	0	290	0	6.516783916	0.081992752	5.413161477	0.081992752	7.394926289	0.081992752	0	0.267688734	6.312519967	6.044831233	6.312519967	6.044831233	0.133844367	-6.1786756	0.133844367	0.020762768	0.958474464	0.020762768
brain.GABA.neu	2410002F23Rik	53	159	27	18	23	5	0.742034404	1.753005034	0.595267378	1.551302865	0.623964842	1.327462652	-0.176349764	0.317948244	-1.063922391	-1.5582204	-1.240272156	-1.381870635	0.247149004	1.311071396	0.07079924	0.151716405	0.804822338	0.043461256
brain.GABA.neu	Napa	31	43	22	8	22	3	0.500155786	0.539512307	0.516554337	0.716616651	0.631344189	0.824027156	0.409545696	-0.046542586	-0.518824037	-0.062735755	-0.109278341	-0.472281451	-0.228044141	0.290779896	0.181501555	0.325625885	0.415206726	0.259167389
brain.GABA.neu	Apbb1	36	66	25	4	14	2	0.534592742	0.769092012	0.556730785	0.445220642	0.435381512	0.601006871	-0.788635725	-0.05853961	0.263919766	-0.466176348	-0.524715958	0.322459376	0.365048057	0.101128291	-0.423587667	0.410275141	0.11365743	0.476067429
brain.GABA.neu	Selenos	103	101	31	5	47	1	1.35124055	1.127400338	0.658401797	0.475557961	1.218412292	0.337810138	-1.245306813	1.03724435	1.506591437	-0.775959726	0.261284624	0.469347088	1.141275581	-0.365315856	-0.104031232	0.708592772	0.226816537	0.064590691
brain.GABA.neu	Chsy1	42	47	50	3	25	5	0.616585494	0.567389843	0.992112297	0.313212312	0.715796724	1.361899608	-0.8571994	-0.68620248	0.977160024	0.806163105	0.119960624	1.663362504	0.08549846	-0.891661564	-0.77170094	0.048888083	0.509852746	0.441259172
brain.GABA.neu	Shank1	48	36	40	6	23	2	0.705957593	0.428002165	0.835506141	0.598547088	0.658401797	0.603466654	0.483846657	-0.243068909	0.238116774	0.96503234	0.721963431	0.481185682	-0.363457783	-0.601574557	0.120388874	0.334854136	0.554231435	0.110914429
brain.GABA.neu	Ypel3	62	62	26	5	24	2	0.878142372	0.746134042	0.5780489	0.45915941	0.679719913	0.590347813	-0.700439718	0.603263317	0.935459748	-0.368243288	0.23502003	0.33219643	0.651851518	-0.28360823	-0.0485882	0.662418451	0.288205702	0.049375846
brain.GABA.neu	Ppp4c	28	29	21	8	15	1	0.428002165	0.355848543	0.464898903	0.736294912	0.476377888	0.332070645	1.049020402	-0.119298928	-0.782665638	0.385653692	0.266354764	-0.66336671	-0.584159665	0.198505973	0.464860737	0.468254361	0.15911966	0.372625979
brain.GABA.neu	Lrrc4b	53	51	49	9	39	4	0.728095636	0.582968466	1.025729326	0.803528968	1.051147079	1.101982585	0.462932189	-0.494450208	-0.142222073	0.815160325	0.320710117	0.352228135	-0.478691199	-0.336469126	-0.015759009	0.57609828	0.404935969	0.018965751
brain.GABA.neu	Asb7	47	45	21	4	10	1	0.665781145	0.559190568	0.457519555	0.384546006	0.329610862	0.345189485	-0.540183817	0.541214605	0.791891805	-0.289506617	0.251707988	0.250677199	0.540699211	-0.251192594	0.000515394	0.6823502	0.316999384	0.000650416
brain.GABA.neu	Hirip3	21	52	12	10	15	1	0.373067021	0.626424624	0.303373182	0.950295994	0.454239845	0.32059166	0.601236023	0.298341275	-1.348942116	-1.046047368	-0.747706093	-1.64728339	-0.151447374	1.197494742	0.449788649	0.0841968	0.665744293	0.250058907
brain.GABA.neu	Sae1	68	120	37	9	38	3	0.956855414	1.272527509	0.810908316	0.846165199	1.005231138	0.877322445	-0.588685587	0.238762135	0.17736159	-0.650086131	-0.411323996	-0.061400545	0.413723861	0.236362271	-0.174961726	0.501454379	0.286483103	0.212062518
brain.GABA.neu	Lysmd4	90	27	78	2	31	2	1.188074974	0.355028615	1.495547794	0.23777898	0.826486939	0.579688756	-0.578314125	-0.332048135	2.32093279	2.074666799	1.742618665	2.652980924	0.123132995	-2.197799794	-0.45518113	0.044354446	0.791682135	0.163963419
brain.GABA.neu	Taok2	24	34	13	6	18	0	0.388645644	0.428002165	0.32715108	0.573949263	0.522293829	0.081992752	0.423305115	0.248498313	-0.562467863	-0.38766106	-0.139162748	-0.810966176	-0.087403401	0.475064462	0.335901714	0.097291141	0.528807379	0.37390148
brain.GABA.neu	Taf10	81	73	42	2	43	9	1.142978961	0.777291287	0.818287663	0.232039488	1.098702875	2.367950673	-1.744085006	0.482118841	2.300356603	0.074152756	0.556271597	1.818237763	1.113101923	-1.18725468	-0.630983083	0.379724646	0.405021187	0.215254167
brain.GABA.neu	Grm5	210	114	129	55	66	0	2.657385087	1.281546711	2.530296322	4.78427707	1.735786556	0.081992752	1.900414878	0.070700959	-0.848293635	0.981420284	1.052121242	-0.918994594	-0.914856959	-0.066563324	0.985557918	0.465107828	0.033840397	0.501051774
brain.GABA.neu	Mef2a	343	408	288	44	148	10	4.32839737	4.318558239	5.566487922	3.706892311	3.843000279	2.619668421	-0.220339542	-0.362934419	0.223622748	0.366217626	0.003283207	0.586557168	-0.071297439	-0.294920187	-0.291636981	0.108378718	0.44830603	0.443315252
brain.GABA.neu	Ap2s1	117	153	52	15	61	5	1.538184025	1.69151047	1.074924977	1.299585117	1.589019531	1.308604319	-0.380260981	0.516992142	0.243176987	-0.654076136	-0.137083993	-0.273815155	0.448626562	0.205449574	0.068365581	0.620986512	0.284382213	0.094631275
brain.GABA.neu	Dchs1	51	48	49	12	43	2	0.731375346	0.589527886	1.019169905	1.059346354	1.169216641	0.57148948	0.845542394	-0.478710681	-0.534490455	0.789762621	0.311051939	-0.055779774	-0.662126538	-0.127636083	0.183415857	0.680375238	0.131153828	0.188470934
brain.GABA.neu	Tmem135	97	155	96	29	41	10	1.20283367	1.670192355	1.869434742	2.395008281	1.085584034	2.531116249	0.520016378	-0.636164953	-0.993593487	0.162587844	-0.473577109	-0.357428534	-0.578090666	0.415502822	-0.058074288	0.549689436	0.39508943	0.055221135
brain.GABA.neu	Lrrc28	63	26	65	10	27	4	0.86912317	0.357488398	1.32172316	0.862563749	0.778111215	1.138879323	1.270734665	-0.604787479	0.01092956	1.886451704	1.281664225	0.615717039	-0.937761072	-0.948690632	0.332973593	0.422524278	0.427448779	0.150026943
brain.GABA.neu	Sez6l2	46	111	31	21	32	3	0.613305784	1.220872075	0.675620275	1.748905397	0.930617733	0.856824257	0.518540212	-0.139606067	-1.51177379	-0.853627511	-0.993233579	-1.372167723	-0.32907314	1.182700651	0.189467072	0.193431246	0.695198826	0.111369928
brain.GABA.neu	Hikeshi	77	150	49	25	33	7	1.061806136	1.605418081	1.022449615	2.087535462	0.922418458	1.894032568	0.378851654	0.054490633	-0.975280321	-0.6509193	-0.596428667	-1.029770954	-0.162180511	0.813099811	0.216671144	0.136063016	0.682158489	0.181778495
brain.GABA.neu	Maz	30	43	25	10	18	2	0.446860498	0.518194192	0.580508683	0.910939473	0.533772814	0.591167741	0.813862353	-0.37749313	-1.027530682	0.163824802	-0.213668329	-0.650037551	-0.595677742	0.43185294	0.218184611	0.478181287	0.346670658	0.175148056
brain.GABA.neu	Igf1r	430	392	329	67	196	3	5.386923796	4.13981404	6.243748053	5.548449517	4.99581837	0.79942933	0.422518711	-0.212950666	-0.042623018	0.592846359	0.379895693	0.170327648	-0.317734689	-0.275111671	0.104784022	0.455448468	0.394351619	0.150199913
brain.GABA.neu	Map3k10	24	16	22	6	13	1	0.387005789	0.236959053	0.504255424	0.601006871	0.418163034	0.341909775	1.342743706	-0.381799551	-0.635026339	1.089516918	0.707717367	-0.253226788	-0.862271628	-0.227245289	0.480472077	0.549221447	0.144743237	0.306035315
brain.GABA.neu	Zfp60	113	314	87	43	65	25	1.528344894	3.306767682	1.749725324	3.683114413	1.716928224	6.258506748	0.155504522	-0.195158316	-1.268956068	-0.91829323	-1.113451546	-1.073797752	-0.175331419	1.093624649	-0.019826897	0.136044178	0.84857162	0.015384202
brain.GABA.neu	Cd2bp2	32	41	17	8	15	0	0.467358685	0.500155786	0.404224267	0.716616651	0.437021367	0.081992752	0.518824037	0.209374273	-0.61667136	-0.307221596	-0.097847323	-0.826045633	-0.154724882	0.461946478	0.364099155	0.157758497	0.471003635	0.371237868
brain.GABA.neu	Nr2f2	242	366	169	59	102	1	3.127203555	3.854479264	3.316606812	4.926944458	2.590970958	0.336170283	0.354157241	-0.084834859	-0.655820078	-0.216827978	-0.301662837	-0.570985219	-0.21949605	0.436324028	0.134661191	0.277673942	0.551972634	0.170353424
brain.GABA.neu	Fbl	56	19	27	0	27	3	0.781390925	0.268116299	0.610846001	0.081992752	0.788770273	0.828946721	-1.709290636	0.355235789	3.252476214	1.18794979	1.543185578	2.897240426	1.032263212	-2.220213002	-0.677027424	0.262695574	0.565011057	0.17229337
brain.GABA.neu	Tub	76	19	31	2	38	0	1.003591283	0.288614486	0.67726013	0.236959053	1.051147079	0.081992752	-0.284505936	0.567389871	2.08246216	1.230566353	1.797956224	1.515072289	0.425947904	-1.656514256	0.141441968	0.191531595	0.744867657	0.063600749
brain.GABA.neu	Supt5	73	129	46	18	37	6	0.998671717	1.369278956	0.942096719	1.540643807	1.058526426	1.604598154	0.170116964	0.084135335	-0.625450934	-0.539469305	-0.455333969	-0.709586269	-0.042990814	0.582460119	0.12712615	0.057124799	0.7739541	0.168921101
brain.GABA.neu	Nova2	146	62	102	10	74	8	1.865335104	0.733835129	1.989964087	0.914219183	1.944048146	2.062117709	0.317084123	-0.093307563	1.028822835	1.439214521	1.345906958	1.122130398	-0.205195843	-1.234018678	0.11188828	0.132290292	0.795575043	0.072134664
brain.GABA.neu	Med29	49	59	13	8	21	2	0.687919188	0.68381955	0.308292747	0.758432955	0.592807596	0.610026074	0.149405982	1.157938149	-0.140782555	-1.149314722	0.008623427	-1.298720704	0.504266083	0.645048638	0.653672065	0.279683738	0.357766703	0.362549559
brain.GABA.neu	Paf1	38	49	17	3	13	1	0.546071727	0.5780489	0.427182237	0.313212312	0.405864122	0.331250717	-0.884050619	0.354238805	0.801949539	-0.436339885	-0.08210108	0.447710734	0.619144712	-0.182804827	-0.264905907	0.580345457	0.1713492	0.248305343
brain.GABA.neu	Akap13	83	87	50	9	30	2	1.138879323	0.988832587	1.02408947	0.805168823	0.868303242	0.56493006	-0.296434978	0.153273122	0.50025167	0.05054357	0.203816692	0.346978547	0.22485405	-0.27539762	-0.071580928	0.393216566	0.481605318	0.125178117
brain.GABA.neu	Cacng7	52	34	32	4	15	1	0.723176071	0.419802889	0.662501435	0.405864122	0.463259048	0.346009413	-0.048715285	0.126423363	0.833350131	0.658211483	0.784634846	0.706926768	0.087569324	-0.745780807	0.038854039	0.100400029	0.855053017	0.044546954
brain.GABA.neu	Srcap	26	116	21	23	18	5	0.421442744	1.231531133	0.491956511	1.953067349	0.53541267	1.343041275	0.6652886	-0.223194141	-2.212333149	-1.323850407	-1.547044548	-1.989139007	-0.444241371	1.768091778	0.22104723	0.182561417	0.726599012	0.090839571
brain.GABA.neu	Picalm	203	382	140	31	99	13	2.645086174	3.971728899	2.704120956	2.637706827	2.577852118	3.397779636	-0.590482929	-0.03184496	0.004030503	-0.554607466	-0.586452427	0.035875463	0.279318984	0.275288482	-0.311163945	0.322624403	0.317969014	0.359406583
brain.GABA.neu	Phkg2	23	34	12	8	15	1	0.387005789	0.444400715	0.288614486	0.764992375	0.461619193	0.332070645	0.783584229	0.423211431	-0.983090221	-0.622717423	-0.199505992	-1.406301652	-0.180186399	0.802903822	0.60339783	0.113575642	0.506088792	0.380335565
brain.GABA.neu	Ntrk3	158	361	227	72	106	3	2.076876404	3.6708155	4.301339762	5.987930667	2.707400666	0.805988751	0.705956912	-1.050370731	-1.527642154	0.228685489	-0.821685241	-0.477271423	-0.878163821	0.649478332	-0.172206909	0.516612822	0.382080001	0.101307177
brain.GABA.neu	Prpf31	27	18	25	6	17	2	0.415703252	0.254997458	0.552631147	0.595267378	0.481297453	0.594447451	1.223054968	-0.410762844	-0.517983801	1.115834011	0.705071167	-0.107220957	-0.816908906	-0.298925105	0.406146062	0.536740868	0.1964054	0.266853732
brain.GABA.neu	Rtn2	43	58	19	9	20	2	0.610026074	0.664961217	0.435381512	0.816647808	0.579688756	0.567389843	0.296443828	0.48659076	-0.420843121	-0.610990053	-0.124399293	-0.907433881	0.095073466	0.515916587	0.391517294	0.09483568	0.51462624	0.390538079
brain.GABA.neu	Med25	29	24	18	7	8	0	0.471458323	0.310752529	0.428822092	0.65430216	0.274675719	0.081992752	1.074190898	0.13675101	-0.47282679	0.464613098	0.601364108	-0.6095778	-0.468719944	0.004106846	0.605470954	0.434685083	0.003808638	0.561506279
brain.GABA.neu	Fosb	19	42	15	10	17	2	0.305832964	0.494416294	0.376346731	0.932257588	0.528033322	0.54197209	0.915002347	-0.299318523	-1.607984719	-0.393663848	-0.692982372	-1.308666195	-0.607160435	1.000824284	0.307841912	0.316918256	0.522398148	0.160683596
brain.GABA.neu	Cnot3	96	76	67	9	49	4	1.289745986	0.901100343	1.421754317	0.840425706	1.280726784	1.098702875	-0.100567477	-0.140585228	0.617894761	0.657912512	0.517327284	0.758479989	-0.020008876	-0.637903637	-0.120576352	0.025702199	0.819412667	0.154885134
brain.GABA.neu	Leng1	23	59	16	2	6	5	0.346009413	0.682179695	0.400944557	0.236139125	0.228759778	1.329922435	-1.530514717	-0.212591466	0.551174187	-0.766749063	-0.979340529	0.763765654	0.658961625	0.107787438	-0.871553091	0.402222278	0.06579216	0.531985561
brain.GABA.neu	Zfp143	40	59	24	10	14	6	0.562470278	0.662501435	0.528853249	0.877322445	0.441940932	1.502927141	0.405183599	0.088909416	-0.641330315	-0.325056132	-0.236146717	-0.730239731	-0.158137091	0.483193224	0.247046507	0.178006773	0.543905707	0.27808752
brain.GABA.neu	Abhd2	60	32	45	8	25	1	0.828126794	0.414883324	0.944556501	0.726455781	0.697758318	0.34026992	0.808169314	-0.189785424	0.188976689	1.186931427	0.997146003	0.378762113	-0.498977369	-0.687954058	0.309191945	0.333513518	0.459824417	0.206662065
brain.GABA.neu	Stx1b	24	56	29	6	13	4	0.368147456	0.713336941	0.648562667	0.590347813	0.430461947	1.12002099	-0.273018494	-0.81696225	-0.681281462	-0.137337706	-0.954299956	0.135680788	-0.271971878	0.409309584	-0.544990372	0.221787592	0.333783728	0.44442868
brain.GABA.neu	Zfp646	26	15	25	7	10	0	0.424722455	0.2443384	0.530493104	0.639543464	0.338630065	0.081992752	1.388161793	-0.320813614	-0.590522026	1.118453382	0.797639767	-0.269708412	-0.854487704	-0.263965678	0.533674089	0.517204464	0.159773191	0.323022345
brain.GABA.neu	Vkorc1	10	52	4	0	5	4	0.191863039	0.607566291	0.159065939	0.081992752	0.21482101	1.11018186	-2.889473543	0.270451877	1.22650853	-1.93341689	-1.662965013	0.956056652	1.57996271	0.35345418	-1.309510833	0.487202567	0.108992309	0.403805124
brain.GABA.neu	Crebzf	52	93	31	4	18	2	0.736294912	1.067545629	0.660041652	0.409963759	0.509994916	0.608386219	-1.380729449	0.157726662	0.84478735	-0.69366876	-0.535942098	0.687060688	0.769228055	-0.075559295	-0.611501393	0.528211221	0.051884831	0.419903948
brain.GABA.neu	Tmem126a	93	35	51	8	51	1	1.168396714	0.467358685	1.060986209	0.738754694	1.339761565	0.31731195	0.660565187	0.139124302	0.661362908	1.182803793	1.321928095	0.522238606	-0.260720442	-0.922083351	0.399844744	0.164736792	0.582620417	0.252642791
brain.GABA.neu	Tmem126b	18	54	12	3	4	3	0.302553254	0.617405421	0.290254342	0.314852167	0.200062314	0.845345271	-0.971543554	0.059871456	-0.057485495	-1.088900505	-1.029029049	-0.117356951	0.515707505	0.573193	-0.455836049	0.333848192	0.371061977	0.295089831
brain.GABA.neu	Ap2a1	38	71	22	7	18	7	0.562470278	0.759252882	0.482117381	0.65430216	0.544431872	1.87681409	-0.214623447	0.222392421	-0.21818017	-0.655196038	-0.432803617	-0.440572591	0.218507934	0.436688104	0.003884487	0.331534503	0.6625717	0.005893797
[truncated: 51,541 more rows]
