# Supplementary material for: Disentangling cell-intrinsic and cell-extrinsic factors underlying evolution
Source: Cell Genom. 2025 May 29;5(8):100891. doi: 10.1016/j.xgen.2025.100891 (PMC12366658; doi:10.1016/j.xgen.2025.100891)
Supplement: Table S2. Signed extrinsic enrichment results, related to Figure 4 [file mmc3.csv]

Cell type or tissue is the cell type or tissue and Category is the ontology from which the Term came
For cell type, all genes passing filtering criteria were used
For tissues, we averaged across all cell types in a tissue (mesen.0, mesen.2, mesen.cyc, and chondrocyte are in Conn, all other cell types are in CNS, All is averaging across all eleven cell types)
We excluded genes with less than or equal to 2 cell types with estimates of intrinsic/extrinsic/interaction divergence for Conn and CNS, and excluded genes with less than or equal to 4 for All
The Term is the ontology term
ES and NES are the enrichment scores and normalized enrichment scores from GSEAPY preranked
NOM p-val is the nominal p-value from GSEAPY preranked and FDR q-val is the false discovery rate q-value computed by GSEAPY preranked
Lead_genes are the lead genes driving the enrichment (also computed by GSEAPY preranked)
Cell type or tissue	Category	Term	ES	NES	NOM p-val	FDR q-val	Lead_genes
brain.GABA.neu	Biological process	Cellular Respiration (GO:0045333)	0.628888235	2.212990606	0	0.006222491	UQCRC1;NDUFA11;COX5B;NDUFB5;UQCRQ;NDUFB6;NDUFC2;CYC1;NDUFB8;NDUFV2;UQCRFS1;NDUFAB1;COX7C;OXA1L;NDUFC1;NDUFA4;NDUFB10
brain.GABA.neu	Biological process	Aerobic Electron Transport Chain (GO:0019646)	0.613484913	2.115060254	0	0.020741637	UQCRC1;COX5B;NDUFB5;UQCRQ;NDUFB6;NDUFC2;CYC1;NDUFB8;NDUFV2;UQCRFS1;NDUFAB1;COX7C;NDUFC1;NDUFA4;NDUFB10
brain.GABA.neu	Biological process	Mitochondrial ATP Synthesis Coupled Electron Transport (GO:0042775)	0.602242199	2.089083142	0	0.020741637	UQCRC1;COX5B;NDUFB5;UQCRQ;NDUFB6;NDUFC2;CYC1;NDUFB8;NDUFV2;UQCRFS1;NDUFAB1;COX7C;NDUFC1;NDUFA4;NDUFB10
brain.GABA.neu	Biological process	Positive Regulation Of Programmed Cell Death (GO:0043068)	0.507828246	2.026415273	0	0.038112758	SIRT1;ATF4;C1QBP;SLIT2;JUN;BCL2;UTP11;CTNNBL1;PRMT2;PDCD2;BCL10;PRR7;GADD45G;PTPA;SOD1;ARL6IP5;EEF1E1;APBB1;BNIP3
brain.GABA.neu	Biological process	Regulation Of Transforming Growth Factor Beta Receptor Signaling Pathway (GO:0017015)	0.535616763	1.999495451	0	0.043557438	STRAP;SIRT1;SNX25;TRIM33;BRMS1L;SMURF1;CITED2;SKI;SAP30;HSP90AB1;MTMR4;LEMD3;PDPK1;STUB1;SPRY2;PMEPA1
brain.GABA.neu	Biological process	Negative Regulation Of Transforming Growth Factor Beta Receptor Signaling Pathway (GO:0030512)	0.583177367	1.987184922	0	0.04459452	STRAP;SIRT1;SNX25;BRMS1L;SMURF1;SKI;SAP30;MTMR4;LEMD3;PDPK1;STUB1;SPRY2;PMEPA1
brain.GABA.neu	Biological process	Positive Regulation Of Apoptotic Process (GO:0043065)	0.474768584	1.957215515	0	0.057039502	EPHA7;SIRT1;ATF4;C1QBP;SLIT2;DDIT3;JUN;BCL2;UTP11;CTNNBL1;PRMT2;PDCD2;BCL10;PRR7;GADD45G;PTPA;SOD1;ARL6IP5;EEF1E1;APBB1;BNIP3
brain.GABA.neu	Biological process	Regulation Of Type II Interferon Production (GO:0032649)	0.72243458	1.912851428	0.001669449	0.089577945	MYDGF;C1QBP;DDIT3
brain.GABA.neu	Biological process	Positive Regulation Of Axonogenesis (GO:0050772)	-0.584656274	-1.902309756	0	1	PLXNA2;PLXNA1;MAPT;MAP6;PLXNA4;NTRK2;MACF1;SHTN1
brain.GABA.neu	Biological process	Proton Motive Force-Driven ATP Synthesis (GO:0015986)	0.589918297	1.881636602	0	0.115577011	NDUFA11;NDUFB5;ATP5PB;NDUFB6;NDUFC2;NDUFB8;NDUFV2;NDUFAB1;NDUFC1;NDUFB10
brain.GABA.neu	Biological process	Protein O-linked Glycosylation (GO:0006493)	-0.50038062	-1.873634787	0.004962779	0.747250173	CRPPA;POGLUT1;ST6GAL1;GALNT17;OGA;ST3GAL3;GALNT7;TET3;B3GALT2;GALNT10;GXYLT1;MGAT5B
brain.GABA.neu	Biological process	Aerobic Respiration (GO:0009060)	0.581840003	1.86759303	0	0.123101616	UQCRC1;NDUFA11;NDUFB5;NDUFB6;NDUFC2;NDUFB8;NDUFV2;NDUFAB1;OXA1L;NDUFC1;NDUFB10
brain.GABA.neu	Biological process	Mitochondrial Electron Transport, NADH To Ubiquinone (GO:0006120)	0.620839834	1.867346921	0.001760563	0.11228768	NDUFB5;NDUFB6;NDUFC2;NDUFB8;NDUFV2;NDUFAB1;NDUFC1;NDUFA4;NDUFB10
brain.GABA.neu	Biological process	Proton Motive Force-Driven Mitochondrial ATP Synthesis (GO:0042776)	0.590666147	1.859633002	0	0.110881334	NDUFA11;NDUFB5;ATP5PB;NDUFB6;NDUFC2;NDUFB8;NDUFV2;NDUFAB1;NDUFC1;NDUFB10
brain.GABA.neu	Biological process	Dendrite Morphogenesis (GO:0048813)	-0.544110306	-1.856209561	0.002531646	0.586449503	CTNNA2;SHANK3;CTNND2;MAP6;CELSR2;PHACTR1;EPHB1;FARP1;WNT7A;MINK1;SHANK1
brain.GABA.neu	Biological process	Learning (GO:0007612)	-0.570090697	-1.850761542	0	0.460173683	NRXN1;NRXN3;SHANK3;SHANK2;NTRK2;EIF2AK4;SHANK1;CIC;YTHDF1;SLC8A3
brain.GABA.neu	Biological process	Axon Guidance (GO:0007411)	-0.433045754	-1.84277932	0	0.391596926	NRXN1;PLXNA2;PLXNA1;NELL1;NRXN3;LYPLA2;EFNB2;LGI1;NFIB;PLXNA4;DRAXIN;EPHB1
brain.GABA.neu	Biological process	Regulation Of Intrinsic Apoptotic Signaling Pathway (GO:2001242)	0.638661065	1.794654857	0.003642987	0.208054574	HERPUD1;DDIT3;BCL2;FIS1;UBQLN1;BECN1;URI1;P4HB;NOC2L;NDUFS3
brain.GABA.neu	Biological process	Oxidative Phosphorylation (GO:0006119)	0.555750718	1.793265461	0.003361345	0.196156624	UQCRC1;NDUFA11;NDUFB5;ATP5PB;NDUFB6;NDUFC2;NDUFB8;NDUFV2;NDUFAB1;NDUFC1;NDUFB10
brain.GABA.neu	Biological process	Mitochondrial Respiratory Chain Complex Assembly (GO:0033108)	0.496400807	1.789443209	0.003311258	0.189509423	NDUFA11;NDUFB5;NDUFB6;NDUFC2;NDUFB8;UQCRFS1;NDUFAB1;TMEM223;TMEM126B;OXA1L;SDHAF1;NDUFC1;NDUFB10;LYRM2
brain.GABA.neu	Biological process	Modulation By Host Of Symbiont Process (GO:0051851)	0.63343007	1.787605078	0.005328597	0.180646695	JUN;CDK9;SAP30;CDC42;CHD1;TARDBP;CCNT1;SAP30BP
brain.GABA.neu	Biological process	Regulation Of Phosphoprotein Phosphatase Activity (GO:0043666)	0.562365458	1.784964609	0.008741259	0.174534775	HSP90B1;PTPA;HSP90AB1;NUAK1;CRY2;PPP6R3;TIPRL;BOD1;PPP1R12A;CALM3;CSNK2B;PPP1R2
brain.GABA.neu	Biological process	Regulation Of Apoptotic Process (GO:0042981)	0.365237254	1.781596867	0	0.169966192	CALR;SIRT1;MYDGF;ATF4;C1QBP;SLIT2;JUN;BCL2;CITED2;PHLPP1;UTP11;HSP90B1;HSPA5;HSP90AA1;CTNNBL1;PRMT2;DDX42;PDCD2;TSC22D1;TMBIM6;XBP1;BCL10;GOLPH3;TMBIM4;ZNF830;PRR7;GADD45G;UBB;GRK5;CCNL2;PTPA;TOX3;TPT1;SOD1;PRKDC;ARL6IP5;EEF1E1;ACTN4;ARL6IP1;BRD8;RICTOR;APBB1;BNIP3;PHB2;TARDBP;MIEN1;LSM8;BRAF;SON
brain.GABA.neu	Biological process	Gland Development (GO:0048732)	0.626288207	1.778255713	0.003378378	0.165769346	CITED2;PRKCSH;XBP1;ARID5B;SOD1;TGFBR1;PROX1;MDK;SOX2;NF1;NKX2-1
brain.GABA.neu	Biological process	Negative Regulation Of Transmembrane Receptor Protein Serine/Threonine Kinase Signaling Pathway (GO:0090101)	0.499004809	1.770456841	0	0.170911089	STRAP;SIRT1;SNX25;TRIM33;BRMS1L;SMURF1;SKI;SAP30;MTMR4;LEMD3;PDPK1;SKIL;STUB1;SPRY2;PMEPA1
brain.GABA.neu	Biological process	Semaphorin-Plexin Signaling Pathway (GO:0071526)	-0.610719382	-1.761348446	0.014285714	0.629329682	PLXNA2;NELL1;PLXNA4;SEMA3C;SEMA3A;SEMA5B
brain.GABA.neu	Biological process	Positive Regulation Of Intrinsic Apoptotic Signaling Pathway (GO:2001244)	0.640421348	1.75685744	0.005145798	0.185242572	DDIT3;NCK1;FIS1;UBB;SOD1;BECN1
brain.GABA.neu	Biological process	NADH Dehydrogenase Complex Assembly (GO:0010257)	0.534070419	1.749706366	0.001715266	0.181714776	NDUFA11;NDUFB5;NDUFB6;NDUFC2;NDUFB8;NDUFAB1;TMEM126B;OXA1L;NDUFC1;NDUFB10;LYRM2
brain.GABA.neu	Biological process	Mitochondrial Respiratory Chain Complex I Assembly (GO:0032981)	0.534070419	1.749706366	0.001715266	0.181714776	NDUFA11;NDUFB5;NDUFB6;NDUFC2;NDUFB8;NDUFAB1;TMEM126B;OXA1L;NDUFC1;NDUFB10;LYRM2
brain.GABA.neu	Biological process	Response To Endoplasmic Reticulum Stress (GO:0034976)	0.457564094	1.737352727	0.003273322	0.195835623	DNAJB9;ATF4;SELENOS;HERPUD1;DDIT3;JUN;BCL2;HSP90B1;HSPA5;NCK1;XBP1
brain.GABA.neu	Biological process	Ubiquitin-Dependent ERAD Pathway (GO:0030433)	0.49885897	1.736849729	0.005008347	0.189039279	CALR;DNAJB9;SELENOS;HERPUD1;HSP90B1;HSPA5;RNF103;UBE2J2;CANX;UBQLN1;UBXN4;UBE4A;STUB1
brain.GABA.neu	Biological process	Positive Regulation Of Synapse Assembly (GO:0051965)	-0.59437069	-1.730266622	0.023474178	0.679686867	NRXN1;LRRC4B;EPHB1;CUX2;WNT7A
brain.GABA.neu	Biological process	Regulation Of Hippo Signaling (GO:0035330)	-0.63604202	-1.729696078	0.017902813	0.598627789	VGLL4;SHANK2;FRMD6;MOB3B
brain.GABA.neu	Biological process	Intrinsic Apoptotic Signaling Pathway In Response To DNA Damage (GO:0008630)	0.615285909	1.718916145	0.009090909	0.215354035	SIRT1;BCL2;DYRK2;PRKDC;CDIP1;FNIP2
brain.GABA.neu	Biological process	Memory (GO:0007613)	-0.485207708	-1.713585507	0.012820513	0.596644055	SHANK3;MAPT;CPEB3;PLCB1;EIF2AK4;CUX2;SHANK1;VLDLR;CAMK2N1;CIC;YTHDF1;SLC8A3
brain.GABA.neu	Biological process	Response To Amyloid-Beta (GO:1904645)	-0.627981145	-1.701984481	0.018099548	0.582571369	LRP1;GRM5;IGF1R
brain.GABA.neu	Biological process	Nervous System Development (GO:0007399)	-0.327154891	-1.697186066	0	0.546206341	MDGA2;PRKN;NRXN1;NELL1;SHANK3;SPG7;DCHS1;LSAMP;ZMYND8;FBXL17;SHANK2;KIRREL3;LGI1;NAV3;APC2;DLX6;DPYSL4;APAF1;KCNQ2;IGF2BP3;EPHB1;NR2C2;NAV1;ANKLE2;EVL;FARP1;CXCR4;SPTBN1;APBA1;ELP3;ADAM22;BRINP2;DNER;ASIC2;ZEB2;VLDLR;DACT1;SOX6;FGF14;SDHA;ADNP2;DHX30;ERCC6;DNM3;PKD1;GPM6A;FGF12;DSCAML1
brain.GABA.neu	Biological process	Myeloid Leukocyte Differentiation (GO:0002573)	0.645442367	1.694213788	0.017241379	0.257042657	SIRT1;OSTM1;CDC42;MAPK14;THOC5
brain.GABA.neu	Biological process	Positive Regulation Of Excitatory Postsynaptic Potential (GO:2000463)	-0.553276459	-1.692202065	0.026960784	0.519843343	NRXN1;SHANK3;GRIN2B;RIMS2;CUX2;WNT7A;SHANK1
brain.GABA.neu	Biological process	Protein Deacetylation (GO:0006476)	0.649846094	1.686442963	0.010135135	0.26423364	SIRT1;BRMS1L;MTA2;GATAD2A
brain.GABA.neu	Biological process	Synaptic Transmission, Glutamatergic (GO:0035249)	-0.547846707	-1.670723751	0.037527594	0.556253902	GRIN2B;GRIA1;GRID1;NAPA;GRIA4
brain.GABA.neu	Biological process	Retrograde Transport, Endosome To Golgi (GO:0042147)	0.458394537	1.669974654	0.01025641	0.293029265	SNX5;TRAPPC10;RBSN;RAB7A;GBF1;TMED9;TBC1D14;PLEKHA3;ARFRP1;TBC1D23;VTI1B;VPS35;VPS53;UBE2O;STX6;VPS26A;WASHC2C;TMEM87A;TMEM87B;SNX2;VTI1A;DENND2A
brain.GABA.neu	Biological process	Neuron Migration (GO:0001764)	-0.446094894	-1.669191143	0.012755102	0.522264362	ASTN1;NELL1;LRP12;NTRK2;NAV1;MAP1B;ELP3;DNER;SEMA3A;GPM6A;TUBGCP2
brain.GABA.neu	Biological process	Regulation Of Phosphatase Activity (GO:0010921)	0.630249093	1.66769401	0.016544118	0.289795238	HSP90B1;PTPA;PPP6R3;TIPRL;PPP1R2;URI1;ROCK1
brain.GABA.neu	Biological process	Protein Targeting To Mitochondrion (GO:0006626)	0.516180766	1.66223968	0.011864407	0.293995977	DNAJC19;TOMM20;HSP90AA1;MTX2;FIS1;GRPEL1;DNLZ;TIMM9;PMPCB;ROMO1
brain.GABA.neu	Biological process	'De Novo' Post-Translational Protein Folding (GO:0051084)	0.630207992	1.655240861	0.022375215	0.301142642	HSPA5;GAK;PTGES3;DNAJB1;HSPA13;DNAJC18
brain.GABA.neu	Biological process	protein-DNA Complex Assembly (GO:0065004)	0.593273635	1.651980325	0.020618557	0.299999495	H3-3A;BAZ1A;H2AX;UBN1
brain.GABA.neu	Biological process	Positive Regulation Of Microtubule Polymerization (GO:0031116)	-0.550293491	-1.65016876	0.023529412	0.552902069	PDE4DIP;MAPT;NAV3
brain.GABA.neu	Biological process	Positive Regulation Of Cell Junction Assembly (GO:1901890)	-0.494662045	-1.645235306	0.021226415	0.53519429	NRXN1;NELL1;LRRC4B;EPHB1;CUX2;WNT7A
brain.GABA.neu	Biological process	Cytosolic Transport (GO:0016482)	0.40714018	1.642091158	0.003225806	0.316492978	SNX5;RBSN;GAK;RAB7A;GBF1;PIP4K2A;ATG14;LAMP1;PLEKHA3;ARFRP1;TBC1D23;LMTK2;STX8;VTI1B;VPS35;BECN1;VPS53;AP2A1;UBE2O;STX6;VPS26A;WASHC2C;TMEM87A;PXK;TMEM87B;SNX2;VTI1A;DENND2A
brain.GABA.neu	Biological process	Nucleosome Assembly (GO:0006334)	0.609539173	1.63718464	0.023931624	0.32072497	H3-3A;BAZ1A;H2AX;UBN1
brain.GABA.neu	Biological process	Cellular Response To Growth Factor Stimulus (GO:0071363)	-0.380163872	-1.636471501	0.008547009	0.53481524	ACVR2B;CRKL;NELL1;MAP2K5;MAPT;MED1;VSTM2A;NTRK3;ZPR1;ERN1;KLF4;WNT7A;MTSS2;SOX6;WWOX;DLX1;MAGI2;MAP2K3
brain.GABA.neu	Biological process	Early Endosome To Late Endosome Transport (GO:0045022)	0.61354023	1.63452458	0.019011407	0.310059444	RAB7A;ATG14;LMTK2;STX8;BECN1
brain.GABA.neu	Biological process	Vesicle-Mediated Transport Between Endosomal Compartments (GO:0098927)	0.61354023	1.63452458	0.019011407	0.310059444	RAB7A;ATG14;LMTK2;STX8;BECN1
brain.GABA.neu	Biological process	Negative Regulation Of Cell Adhesion (GO:0007162)	-0.477998624	-1.627789275	0.027918782	0.532796731	PLXNA2;PLXNA1;PLXNA4;TBCD;PODXL;CORO2B;ADAM22;ANGPT1
brain.GABA.neu	Biological process	Cytoskeleton-Dependent Cytokinesis (GO:0061640)	-0.455865395	-1.626366294	0.022613065	0.509633579	JTB;BIN3;SEPTIN10;MYH10;BBS4;SPTBN1;TRIM36;SPIRE2;EXOC4;VPS4A;APC;ANK3
brain.GABA.neu	Biological process	Positive Regulation Of Cell Projection Organization (GO:0031346)	-0.386739749	-1.612272783	0.015267176	0.528703145	PLXNA2;PLXNA1;MAP6;DPYSL3;PLXNA4;NTRK2;NTRK3;CUX1;CARMIL1;CUX2;LRRC7;PLXNC1;NCOA2;CAPRIN2;PRKCI;TIAM1;MAGI2
brain.GABA.neu	Biological process	Regulation Of Cytoskeleton Organization (GO:0051493)	-0.419659012	-1.611279508	0.015384615	0.506950012	LRP1;MAPT;MAP6;DIAPH1;PRKAA2;MTOR;CORO2B;TRIM36
brain.GABA.neu	Biological process	Protein Autophosphorylation (GO:0046777)	-0.381150532	-1.603578401	0.010471204	0.510305656	ULK2;VRK1;FAM20C;MAP3K10;NTRK2;SMG1;ULK1;EPHB1;CAMKK2;IGF1R;WNK2;MTOR;ERN1;MKNK2;EIF2AK4;ATR;MINK1;STK25;FER;MEX3B
brain.GABA.neu	Biological process	B Cell Activation (GO:0042113)	0.524940662	1.601733804	0.025641026	0.391607565	DNAJB9;BCL2;KLF6;PTPN2;PHB2;DCAF1;FNIP1
brain.GABA.neu	Biological process	Response To Hydrogen Peroxide (GO:0042542)	0.609430052	1.597922157	0.033928571	0.393027429	SIRT1;GPX1;STK24;OSER1;SOD1;ZNF580
brain.GABA.neu	Biological process	ERAD Pathway (GO:0036503)	0.435736818	1.5941141	0.019543974	0.39455779	CALR;DNAJB9;SELENOS;HERPUD1;HSP90B1;HSPA5;RNF103;XBP1;UBE2J2;CANX;UBQLN1;UBXN4;UBE4A;STUB1
brain.GABA.neu	Biological process	Sphingolipid Biosynthetic Process (GO:0030148)	0.478355777	1.593221079	0.025337838	0.38759037	ELOVL5;ELOVL4;VAPA;SGPL1;SPTSSA;CERS6;TM9SF2;ST3GAL5;B4GALT6;PRKD1;CERS5;SAMD8
brain.GABA.neu	Biological process	Golgi Organization (GO:0007030)	0.401289057	1.591675514	0.012578616	0.382411586	TMED5;YIPF4;GAK;GBF1;RAB30;CLASP2;GOLPH3;TMED2;CDC42;LYSMD3;TMED7;USP6NL;TMED9;TMED10;NSFL1C;GOLPH3L;VTI1B
brain.GABA.neu	Biological process	Positive Regulation Of Kinase Activity (GO:0033674)	-0.480010645	-1.590310741	0.022779043	0.5296552	XRCC6;JTB;NTRK2;NTRK3;IGF1R
brain.GABA.neu	Biological process	Platelet Aggregation (GO:0070527)	0.572656493	1.589040502	0.033840948	0.380126675	ACTG1;GNAS;PIK3CB;VCL;TLN1
brain.GABA.neu	Biological process	Modulation Of Excitatory Postsynaptic Potential (GO:0098815)	-0.491086148	-1.586942095	0.039900249	0.51854275	NRXN1;SHANK3;GRIN2B;RIMS2;CUX2;WNT7A;TMEM108;SHANK1;PRKCZ;STX1B;SLC8A3
brain.GABA.neu	Biological process	Regulation Of Wnt Signaling Pathway (GO:0030111)	-0.426564058	-1.578588193	0.026378897	0.525307413	LRP1;PRKN;HMGXB4;VGLL4;CTNND2;MACF1
brain.GABA.neu	Biological process	Positive Regulation Of Protein Binding (GO:0032092)	-0.485294351	-1.568799663	0.036866359	0.535371643	LRP1;PRKN;DACT1;IDE;CAPRIN2;TIAM1;PKD1;MARK3
brain.GABA.neu	Biological process	Regulation Of Lamellipodium Assembly (GO:0010591)	0.554497161	1.567893012	0.026833631	0.434113034	AKIRIN1;SLIT2;CDC42;ACTR2;ARPC2
brain.GABA.neu	Biological process	Negative Regulation Of Protein Kinase B Signaling (GO:0051898)	0.582835922	1.563956672	0.035273369	0.435850932	SIRT1;DDIT3;PHLPP1;PIK3CB
brain.GABA.neu	Biological process	Regulation Of Axon Extension (GO:0030516)	-0.495009811	-1.559402246	0.039577836	0.546406983	MAPT;MACF1;SHTN1;SIN3A;ISLR2;SEMA3A;PTPRS
brain.GABA.neu	Biological process	Regulation Of Neuron Death (GO:1901214)	-0.469806089	-1.558408337	0.029268293	0.530034142	PRKN;SARM1;EFNB2;MAPT;GRIN2B
brain.GABA.neu	Biological process	Regulation Of Kinase Activity (GO:0043549)	-0.494964354	-1.554780916	0.03874092	0.523009888	MAPT;NTRK2;NTRK3;CAMKK2;IGF1R
brain.GABA.neu	Biological process	Positive Regulation Of Dendritic Spine Development (GO:0060999)	-0.572811232	-1.554770623	0.045346062	0.505576225	SHANK3;CPEB3;CUX2;SHANK1;DBN1;CAPRIN2
brain.GABA.neu	Biological process	Positive Regulation Of Neurogenesis (GO:0050769)	-0.428173291	-1.552806911	0.032745592	0.494576483	PLXNA2;PLXNA1;SHANK3;MAP6;PLXNA4;NTRK2;CUX1;CUX2;VCAN;PLXNC1;CAPRIN2;TIAM1
brain.GABA.neu	Biological process	Mitochondrial Transport (GO:0006839)	0.488071894	1.552789052	0.039933444	0.460577067	DNAJC19;BCL2;TOMM20;HSP90AA1;MTX2;FIS1;TIMM9;BNIP3;SLC25A4;VPS35
brain.GABA.neu	Biological process	Establishment Of Protein Localization To Mitochondrion (GO:0072655)	0.554944357	1.552769178	0.044217687	0.450887883	DNAJC19;TOMM20;FIS1;GRPEL1;DNLZ;TIMM9;ROMO1
brain.GABA.neu	Biological process	Proteasome-Mediated Ubiquitin-Dependent Protein Catabolic Process (GO:0043161)	0.333908489	1.552336147	0.004524887	0.442769132	CALR;DNAJB9;SIRT1;FBXO3;PSMA7;SELENOS;HERPUD1;ANAPC13;RNF216;NEMF;DDIT3;SMURF1;KCTD5;PCNP;HSP90B1;HSPA5;RNF103;PSMA3;PSMB1;UBR1;KLHDC10;PSMB4;RNF4;UBR3;UBE2J2;FEM1C;UCHL1;NSFL1C;AKIRIN2;CANX;PSMB5;UBQLN1;ZSWIM8;UBXN4;DCAF12;UBXN7;FBXL5;UBE4A;STUB1;PSMD6
brain.GABA.neu	Biological process	Negative Regulation Of mRNA Catabolic Process (GO:1902373)	-0.559490704	-1.55218348	0.059090909	0.480776269	NBAS;LARP1
brain.GABA.neu	Biological process	Positive Regulation Of Lamellipodium Assembly (GO:0010592)	0.586820528	1.544849513	0.05244123	0.455638736	AKIRIN1;CDC42;ACTR2;ARPC2
brain.GABA.neu	Biological process	Negative Regulation Of Wnt Signaling Pathway (GO:0030178)	-0.384103342	-1.544224827	0.012987013	0.489481826	LRP1;PRKN;HMGXB4;VGLL4;TMEM170B;MLLT3;DRAXIN;APC2
brain.GABA.neu	Biological process	Modification-Dependent Protein Catabolic Process (GO:0019941)	0.378881123	1.542689021	0.011164274	0.452935127	UBE2H;HERPUD1;SMURF1;ZNRF3;XBP1;MIB1;NUB1;UBB;UBR3;UBE2D2;FEM1C;NDFIP1;RC3H1;HERC3;FBXO8;UBA6;CHFR;UBE2E1;RNF146;UBE4A;RNF130;STUB1;CNOT4;HACE1;UBE2B;FBXO22;RNF19A;MDM2;NDFIP2
brain.GABA.neu	Biological process	Positive Regulation Of Phosphatidylinositol 3-Kinase Signaling (GO:0014068)	-0.506887823	-1.542547093	0.043383948	0.479480891	EXTL3;CBL;NTRK2;NTRK3;MAZ;IGF1R;NEDD4
brain.GABA.neu	Biological process	Homotypic Cell-Cell Adhesion (GO:0034109)	0.547064178	1.542537212	0.038983051	0.44439974	ACTG1;GNAS;PIK3CB;VCL;TLN1
brain.GABA.neu	Biological process	Regulation Of Cellular Senescence (GO:2000772)	0.589747457	1.53998743	0.044982699	0.443512042	SIRT1;YPEL3;MAP3K3;EEF1E1;NUAK1
brain.GABA.neu	Biological process	Stem Cell Differentiation (GO:0048863)	-0.506694302	-1.537964583	0.051918736	0.479510301	FBXL17;MLLT3;WNT7A;MTF2;LRP6;GPM6A
brain.GABA.neu	Biological process	Positive Regulation Of Lamellipodium Organization (GO:1902745)	0.53967309	1.537103384	0.046678636	0.444555897	AKIRIN1;CORO1C;CDC42;ACTR2;ARPC2
brain.GABA.neu	Biological process	Lamellipodium Organization (GO:0097581)	0.57622347	1.533177813	0.04007286	0.448633926	WASF1;VCL;GOLPH3
brain.GABA.neu	Biological process	U2-type Prespliceosome Assembly (GO:1903241)	0.554908321	1.532955166	0.034423408	0.440986058	SNRPB;SF3A1;SNRPD1;SF3A2;SNRPB2;SF3B4;SF3B6;PHF5A
brain.GABA.neu	Biological process	Cellular Response To Peptide (GO:1901653)	-0.518388767	-1.532833452	0.049763033	0.480247492	LRP1;GRM5;IGF1R
brain.GABA.neu	Biological process	Fatty Acid Biosynthetic Process (GO:0006633)	0.519548118	1.527913611	0.057093426	0.447834166	ELOVL5;ELOVL4;GPX4;XBP1;ACOT7
brain.GABA.neu	Biological process	Regulation Of Neuron Migration (GO:2001222)	-0.538490874	-1.527031062	0.047619048	0.483271203	CTNNA2;PHACTR1;SHTN1;SRGAP2C;SRGAP3
brain.GABA.neu	Biological process	Regulation Of Cysteine-Type Endopeptidase Activity Involved In Apoptotic Process (GO:0043281)	0.488976052	1.516476474	0.050793651	0.474819737	EPHA7;SIRT1;GPX1;BCL10;FIS1;ARL6IP5;ARL6IP1
brain.GABA.neu	Biological process	Regulation Of Synaptic Transmission, Glutamatergic (GO:0051966)	-0.475424431	-1.515959609	0.053921569	0.49922883	NRXN1;SHANK3;GRIN2B;GRM5
brain.GABA.neu	Biological process	protein-RNA Complex Assembly (GO:0022618)	0.381025114	1.51346324	0.021505376	0.475841762	STRAP;EIF3I;HSP90AA1;SNRPB;LSM4;YTHDC1;LUC7L;MDN1;PTGES3;HSP90AB1;HEXIM1;PRKDC;SNRPD1;AGO3;SF3A2;TSSC4;PRPF6;PRPF19;RBM5;SRSF9;EIF3D;AGO2;CPSF6;TGS1
brain.GABA.neu	Biological process	Positive Regulation Of Blood Vessel Endothelial Cell Migration (GO:0043536)	0.576144401	1.51311364	0.058519793	0.468831306	SIRT1;HIF1A;MAP3K3;MAPK14;PDPK1;PRKD1;PIK3C2A;PRKCA
brain.GABA.neu	Biological process	RNA Splicing (GO:0008380)	0.391641429	1.512589166	0.024793388	0.462469366	MPHOSPH10;SMNDC1;SNRPB;U2AF1;LSM4;ZCRB1;RRAGC;SNRPD1;SMU1;IVNS1ABP;TARDBP;DHX16;BCAS2;RP9;PRMT1
brain.GABA.neu	Biological process	Golgi Vesicle Transport (GO:0048193)	0.336244533	1.508336102	0.010494753	0.467961933	COPB1;TRAPPC10;RBSN;ARF3;ERGIC1;TMED5;YIPF4;GBF1;SEC24A;RAB12;VAPA;CNIH4;GOLPH3;CYTH3;TMED2;TMED7;TMED9;TBC1D14;TMED10;GOLPH3L;COPG2;KDELR2;RAB8B;VTI1B
brain.GABA.neu	Biological process	Endomembrane System Organization (GO:0010256)	0.364581303	1.505802178	0.02672956	0.468359545	GAK;GBF1;RAB30;VAPA;CLASP2;GOLPH3;TMED2;CDC42;LYSMD3;TMED7;USP6NL;REEP5;CTDNEP1;TMED9;TMED10;PLEKHA3;NSFL1C;GOLPH3L;SERP1;RAB22A;REEP3;ATL2;PRKD1;HACE1;CSNK1D
brain.GABA.neu	Biological process	Macromolecule Biosynthetic Process (GO:0009059)	0.463208438	1.50559207	0.057627119	0.461682501	EXT1;GOLPH3;SARS1;RRBP1;EEF1B2;DHPS;ABCF1;GSPT1;HBS1L;TYMS;EEF1D;AGO2
brain.GABA.neu	Biological process	Regulation Of Phosphatidylinositol 3-Kinase Signaling (GO:0014066)	-0.45216745	-1.50287557	0.050218341	0.523996754	EXTL3;CBL;NTRK2;NTRK3;MAZ;IGF1R;NEDD4
brain.GABA.neu	Biological process	Cell Morphogenesis Involved In Neuron Differentiation (GO:0048667)	-0.379589943	-1.499873512	0.047738693	0.51884228	CTNNA2;MAP6;CELSR2;TBCD;SHTN1;MAP1B;FARP1;PARD3;WNT7A;MINK1;UNK;ISL1;DOCK7;BRSK2;DSCAML1
brain.GABA.neu	Biological process	Regulation Of Microtubule-Based Process (GO:0032886)	-0.458976864	-1.49915684	0.053846154	0.508102433	MAPT;MAP6;DIAPH1;PRKAA2;MACF1;TRIM36
brain.GABA.neu	Biological process	Outflow Tract Septum Morphogenesis (GO:0003148)	-0.546438107	-1.497756928	0.06088993	0.499585612	NELL1;SEMA3C;ISL1;ROBO1;BMPR2;BMPR1A;FGFR2
brain.GABA.neu	Biological process	Phosphate-Containing Compound Metabolic Process (GO:0006796)	0.391104267	1.494453194	0.034536892	0.490604532	EPHA7;GDE1;PIK3CB;DUSP16;DUSP4;GPX4;IPMK;DUSP8;PLPPR2;PPP3CA;PIP4P1;RICTOR;INPP4A;DUSP10;PI4KA;PLPPR1;PLAA
brain.GABA.neu	Biological process	Endoplasmic Reticulum To Golgi Vesicle-Mediated Transport (GO:0006888)	0.374279944	1.493124846	0.027687296	0.487157232	COPB1;TRAPPC10;ERGIC1;TMED5;YIPF4;GBF1;SEC24A;VAPA;CNIH4;TMED2;TMED7;TMED9;TMED10;COPG2;KDELR2
brain.GABA.neu	Biological process	Regulation Of Programmed Cell Death (GO:0043067)	0.400462127	1.489991577	0.030050083	0.489439779	CALR;SIRT1;PHLPP1;HSP90AA1;DDX42;CCNL2;TOX3;TPT1;ACTN4;BRD8;BNIP3;TARDBP;BECN1
brain.GABA.neu	Biological process	Regulation Of Epithelial Cell Migration (GO:0010632)	0.50528131	1.489567898	0.061990212	0.483342057	GLUL;HIF1A;PFN1;CORO1C;CLASP2
brain.GABA.neu	Biological process	DNA-templated Transcription (GO:0006351)	0.354193376	1.488876634	0.018320611	0.478262496	NR4A2;POLR2C;ATF4;TAF7;CCDC124;CDK9;TSC22D1;XBP1;GTF2B;DDX5;POLR1C;RRAGC;CDK7;IVNS1ABP;MED4;TAF10;CCNT1;GTF2H1;KLF13;GTF2E2;TFDP1;FOXO3;TFAM;CRCP;SOX5;GMEB2;BAZ2A;PWP1
brain.GABA.neu	Biological process	Neuron Projection Guidance (GO:0097485)	-0.366532814	-1.485437114	0.024590164	0.522261219	NRXN1;NELL1;NRXN3;LYPLA2;EFNB2;LGI1;DRAXIN;EPHB1;PALLD
brain.GABA.neu	Biological process	Regulation Of Synapse Assembly (GO:0051963)	-0.464315076	-1.483917512	0.051470588	0.514282678	NRXN1;LRRC4B;EPHB1;RAP2A;CUX2;WNT7A
brain.GABA.neu	Biological process	Negative Regulation Of Apoptotic Signaling Pathway (GO:2001234)	0.453210504	1.480936303	0.05451448	0.495619913	NR4A2;HERPUD1;GPX1;BCL2;TMBIM6;GHITM;SLC25A4;CSNK2A2;TGFBR1;URI1
brain.GABA.neu	Biological process	Potassium Ion Transport (GO:0006813)	-0.468238586	-1.480519479	0.058411215	0.512670372	SLC9A1;KCNMA1;KCNQ2;KCNK2;KCNN2;KCNQ3;SLC12A6
brain.GABA.neu	Biological process	Protein Localization To Cell Periphery (GO:1990778)	0.383186145	1.480345555	0.032414911	0.490243406	BSG;RAB3A;SMURF1;TNIK;GAK;EFR3A;RAB12;ITGB1BP1;CLASP2;TMED2;SLMAP;RABEP1;RAB8B;LIN7A;CACNB2
brain.GABA.neu	Biological process	Axonogenesis (GO:0007409)	-0.325834753	-1.479498718	0.024539877	0.504363023	NRXN1;CTNNA2;NELL1;NRXN3;LYPLA2;EFNB2;ULK2;LGI1;DRAXIN;SHTN1;ULK1;EPHB1;MAP1B;PARD3;PALLD
brain.GABA.neu	Biological process	Modulation Of Chemical Synaptic Transmission (GO:0050804)	-0.351778949	-1.478208149	0.028497409	0.497355064	LGI1;GRIA1;GRID1;DLGAP2;RIMS2;GRM5;CNTNAP4;MCTP1;TMEM108;LRRC4;GRIA4;DLGAP1;USP46;TPRG1L;RIMS3;SYN3;SLC8A3
brain.GABA.neu	Biological process	Regulation Of Protein Secretion (GO:0050708)	0.44572944	1.475416815	0.065108514	0.499026258	EIPR1;GOLPH3;TMED10;DNAJC1;APBB1;GOLPH3L;CD2AP;ENSA;ARF6;STXBP5L;ARFIP1;ADAM9;ERP29
brain.GABA.neu	Biological process	Cytoplasmic Microtubule Organization (GO:0031122)	-0.43817841	-1.473115928	0.060606061	0.501083265	MAPT;DYNC1H1;TUBGCP4;CLIP2;NUMA1;TUBGCP2;CCDC88C;DLG1;CLASP1;SLAIN1
brain.GABA.neu	Biological process	Intracellular Calcium Ion Homeostasis (GO:0006874)	0.431141963	1.47209334	0.053540587	0.502552579	CALR;HERPUD1;BCL2;CHRNA7;SMDT1;TPT1;ATP13A3
brain.GABA.neu	Biological process	Intrinsic Apoptotic Signaling Pathway (GO:0097193)	0.438718894	1.47188892	0.05017301	0.496208148	ATF4;DDIT3;BCL2;STK24;DDX5;PRKDC;ARL6IP5;BNIP3;FNIP2
brain.GABA.neu	Biological process	Regulation Of Protein Metabolic Process (GO:0051246)	-0.378258408	-1.469864997	0.0486618	0.499312141	SSH1;MAP2K5;TCOF1;ELP2;GRM5;KLF4;ELP3;WNT7A;METAP1;GCN1;SPOPL;TRAF3;ELP1;HGS
brain.GABA.neu	Biological process	Ubiquitin-Dependent Protein Catabolic Process (GO:0006511)	0.311300376	1.466738806	0.011994003	0.505156963	SIRT1;PSMA7;UBE2H;HERPUD1;RNF216;DDIT3;SMURF1;KCTD5;PCNP;ZNRF3;XBP1;PSMA3;PSMB1;MIB1;NUB1;PSMB4;RNF4;UBR3;UBE2D2;FEM1C;NDFIP1;UCHL1;RC3H1;HERC3;FBXO8;NSFL1C;OTUD7A;PSMB5;ZSWIM8;UBAP1;UBA6;CHFR;VPS4B;UBE2E1;RNF146;UBXN7;UBE4A;RNF130;STUB1;PSMD6;CNOT4;RNF115;PSMD4;RNF122;HACE1;PLAA;UBE2B;FBXO22;RNF19A;MDM2;PSMA6;NDFIP2;AMBRA1;MARCHF6;COP1;RNF13
brain.GABA.neu	Biological process	Synapse Organization (GO:0050808)	-0.342450378	-1.464129938	0.026525199	0.505330294	NRXN1;SHANK3;CTNND2;MAPT;SHANK2;KIRREL3;LRRC4B;GRM5;FARP1;NEDD4
brain.GABA.neu	Biological process	Regulation Of Protein Modification By Small Protein Conjugation Or Removal (GO:1903320)	0.502642512	1.459661511	0.067993367	0.522108486	HSP90AA1;HIF1A;COPS7B;COPS8;HSP90AB1;DCUN1D5;UBQLN1;TGFBR1;EGR1
brain.GABA.neu	Biological process	Intracellular Protein Transmembrane Transport (GO:0065002)	0.46959113	1.45177324	0.061120543	0.540524331	SEC62;DNAJC19;TOMM20;HSPA5;GRPEL1;DNLZ
brain.GABA.neu	Biological process	Glutamate Receptor Signaling Pathway (GO:0007215)	-0.505657561	-1.450117471	0.095238095	0.534091915	GRIN2B;GRM5;PLCB1;GRIA4
brain.GABA.neu	Biological process	Synapse Assembly (GO:0007416)	-0.387921868	-1.449162949	0.077306733	0.526331153	NRXN1;SHANK3;SHANK2;KIRREL3;SRGAP2C;FARP1;SRGAP3;DNER;WNT7A;GABRG2;LRRC4
brain.GABA.neu	Biological process	Protein Insertion Into Mitochondrial Membrane (GO:0051204)	0.51592241	1.448849868	0.078152753	0.543350077	TOMM20;HSP90AA1;MTX2;TIMM9;ROMO1;MTX1
brain.GABA.neu	Biological process	Cellular Response To Lipopolysaccharide (GO:0071222)	0.45577113	1.447481289	0.0642978	0.540785001	SELENOS;XBP1;BCL10;PPM1E;MAPK14;PDCD4
brain.GABA.neu	Biological process	Regulation Of Multicellular Organismal Development (GO:2000026)	0.483412654	1.446873771	0.061403509	0.535724977	NFRKB;MBIP;ACTR8;TADA2A;YY1
brain.GABA.neu	Biological process	Cellular Response To Molecule Of Bacterial Origin (GO:0071219)	0.462621539	1.446600116	0.066889632	0.529832153	SELENOS;XBP1;BCL10;PPM1E;MAPK14;PDCD4
brain.GABA.neu	Biological process	Retrograde Vesicle-Mediated Transport, Golgi To Endoplasmic Reticulum (GO:0006890)	0.436698517	1.444015526	0.071312804	0.531626081	ARF3;ERGIC1;GBF1;GOLPH3;TMED10;GOLPH3L;COPG2;KDELR2;COPZ1;PITPNB;RER1
brain.GABA.neu	Biological process	Mitotic Cytokinesis (GO:0000281)	-0.471245947	-1.443575343	0.072562358	0.532034271	JTB;MYH10;BBS4;SPTBN1;TRIM36;EXOC4
brain.GABA.neu	Biological process	Mitochondrial Gene Expression (GO:0140053)	0.534903991	1.440396885	0.073825503	0.537575171	CHCHD1;MRPL57;MRPL58;FOXO3;TFAM
brain.GABA.neu	Biological process	Cell-Cell Junction Assembly (GO:0007043)	0.46290249	1.440300897	0.058823529	0.531373251	CDH11;ACTG1;CDH10;VCL;TLN1;WDR1;PKP4;CDH8;CDH18
brain.GABA.neu	Biological process	Skeletal System Development (GO:0001501)	0.440665795	1.440300036	0.058721934	0.525047379	EXT1;CDH11;XYLT1;GNAS;VKORC1;PPIB;MMP16;AKAP13;TGFBR1
brain.GABA.neu	Biological process	Cellular Response To Glucose Starvation (GO:0042149)	0.481040687	1.439392197	0.048824593	0.521664371	SIRT1;ATF4;HSPA5;XBP1;ATG14;NUAK1
brain.GABA.neu	Biological process	mRNA Splicing, Via Spliceosome (GO:0000398)	0.322733345	1.438813902	0.027067669	0.517383252	STRAP;PRPF38A;CTNNBL1;PRPF40A;SYF2;SNRPB;U2AF1;LSM4;DDX5;YTHDC1;SF3A1;SNRPD1;SMU1;TRA2A;PLRG1;DHX16;BCAS2;LSM8;AQR;SF3A2;BUD31;PNN;METTL14;SNRPB2;CASC3;PPIE;DNAJC17;CWF19L1;SF3B4;TSSC4;PRPF6;RBM22;NCBP2;PRPF19;RBM5;SRSF9;RALY;SRSF2;SF3B6;TGS1;PHF5A;CDC40;PRPF3
brain.GABA.neu	Biological process	Protein Export From Nucleus (GO:0006611)	0.496033989	1.437089698	0.064735945	0.516359477	CALR;SMURF1;DUSP16;XPO6
brain.GABA.neu	Biological process	tRNA Methylation (GO:0030488)	-0.504447245	-1.436792747	0.092417062	0.540889313	NSUN6;THADA;TRMT6;BCDIN3D
brain.GABA.neu	Biological process	Positive Regulation Of miRNA Transcription (GO:1902895)	0.531854047	1.436519924	0.068846816	0.512224153	JUN;TEAD1;HIF1A;EGR1;FOXO3;FOS
brain.GABA.neu	Biological process	Positive Regulation Of miRNA Metabolic Process (GO:2000630)	0.498531426	1.435564816	0.066326531	0.509323714	JUN;TEAD1;HIF1A;ZSWIM8;EGR1;FOXO3;FOS
brain.GABA.neu	Biological process	RNA Splicing, Via Transesterification Reactions With Bulged Adenosine As Nucleophile (GO:0000377)	0.329131387	1.434673614	0.034690799	0.506222697	PRPF38A;CTNNBL1;PRPF40A;SYF2;SNRPB;U2AF1;LSM4;DDX5;YTHDC1;SF3A1;SNRPD1;SMU1;TRA2A;PLRG1;DHX16;BCAS2;LSM8;AQR;SF3A2;BUD31;PNN;METTL14;SNRPB2;CASC3;PPIE;CWF19L1;SF3B4;PRPF6;RBM22;NCBP2;PRPF19;RBM5;SRSF9;RALY;SRSF2;SF3B6;PHF5A;CDC40;PRPF3
brain.GABA.neu	Biological process	Positive Regulation Of Developmental Growth (GO:0048639)	-0.425291526	-1.434058884	0.064837905	0.538381281	RNF157;MAPT;MACF1;SHTN1;RIMS2;PLCB1;ISLR2
brain.GABA.neu	Biological process	Positive Regulation Of Synaptic Transmission (GO:0050806)	-0.378061043	-1.43365941	0.043037975	0.529899015	NRXN1;SHANK3;SHANK2;GRIN2B;LGI1;RIMS2;DTNBP1;EIF2AK4
brain.GABA.neu	Biological process	Regulation Of Insulin Receptor Signaling Pathway (GO:0046626)	0.496453923	1.431997056	0.068541301	0.508443622	SIRT1;SNX5;NCK1;PIP4K2A;PTPN2;GKAP1
brain.GABA.neu	Biological process	Negative Regulation Of Intracellular Steroid Hormone Receptor Signaling Pathway (GO:0033144)	0.545976334	1.431804819	0.086956522	0.50346942	CALR;SIRT1
brain.GABA.neu	Biological process	Regulation Of Telomerase Activity (GO:0051972)	0.508170535	1.428296723	0.083916084	0.508471194	HSP90AA1;CCT4;PTGES3;HSP90AB1;TERF1
brain.GABA.neu	Biological process	Brain Development (GO:0007420)	-0.329126927	-1.426917091	0.027855153	0.539321133	CTNNA2;SHANK3;PBX1;BPTF;GRIN2B;NFIB;KDM4B;CXCR4;MEIS2;BBS4;DHX37;ZFHX3;MINK1;ZFHX2;MEIS1;MACROH2A2;SOX6
brain.GABA.neu	Biological process	Negative Regulation Of Cell Migration (GO:0030336)	0.349082944	1.426834665	0.055379747	0.507872221	CALR;CDH11;SLIT2;BRMS1L;CITED2;STK24;DACH1;VCL;CORO1C;ITGB1BP1;CLASP2;RNF41;SAP30
brain.GABA.neu	Biological process	Positive Regulation Of Protein Kinase B Signaling (GO:0051897)	0.437518036	1.425930192	0.06292517	0.505299027	MYDGF;C1QBP;HSP90AA1;PIK3CB;ITGB1BP1;HSP90AB1;RICTOR;TGFBR1;TXN;SPRY2;PIK3CA;OSBPL8;HIP1;INSR;PTPRJ;PTK2;ITGB1
brain.GABA.neu	Biological process	Regulation Of JNK Cascade (GO:0046328)	-0.379593491	-1.425865339	0.061576355	0.53318632	PRKN;MAP3K10;EPHB1;ANKS1B;IGF1R;PLCB1;RAP2A;SH3RF3;WNT7A;MINK1;NCOR1;DACT1;MAPK8IP3;TRAF3;SEMA3A;ITCH
brain.GABA.neu	Biological process	Regulation Of Actin Filament Bundle Assembly (GO:0032231)	-0.493933793	-1.422496881	0.109756098	0.532950816	SLC9A1;PRKN;SHANK3
brain.GABA.neu	Biological process	Cardiac Muscle Tissue Development (GO:0048738)	0.502462934	1.420733061	0.075601375	0.51539727	SGCZ;NDUFV2;AKAP13;PRMT1
brain.GABA.neu	Biological process	Positive Regulation Of ERK1 And ERK2 Cascade (GO:0070374)	-0.425412982	-1.41951939	0.07960199	0.531808805	CRKL;NELL1;NTRK2;NTRK3;MFAP3;ANGPT1
brain.GABA.neu	Biological process	DNA-templated Transcription Initiation (GO:0006352)	0.426444581	1.41919157	0.076923077	0.51475611	TAF7;CDK9;ELOA;GTF2B;MED23;CDK7;TAF10;GTF2E2;TFAM;CRCP
brain.GABA.neu	Biological process	Cell-Cell Junction Organization (GO:0045216)	0.501074378	1.418803599	0.090443686	0.510741646	CDH11;CDH10;TLN1;PKP4;CDH8;CSK;CDH18
brain.GABA.neu	Biological process	Negative Regulation Of Intrinsic Apoptotic Signaling Pathway (GO:2001243)	0.463168938	1.414522453	0.074912892	0.518530449	SIRT1;SELENOS;HERPUD1;BCL2;TMBIM6;XBP1;TPT1
brain.GABA.neu	Biological process	Calcium-Mediated Signaling (GO:0019722)	-0.416021023	-1.41405274	0.086247086	0.53766658	SLC9A1;CAMKK2;GRM5;CXCR4;STIMATE;MCTP1;CACNA1C;PPP1R9A
brain.GABA.neu	Biological process	Organic Substance Transport (GO:0071702)	0.380887186	1.411492901	0.061359867	0.522429982	CHKA;HSP90B1;RAB7A;CHRNA7;TPT1;LRP1B;ARL6IP5;CACNA1D;DISP1
brain.GABA.neu	Biological process	Substantia Nigra Development (GO:0021762)	0.500148032	1.407042919	0.094771242	0.53074974	GLUD1;HSPA5;ATP5PB;CDC42;YWHAH;CALM3;DYNLL1
brain.GABA.neu	Biological process	Translation (GO:0006412)	0.384950678	1.406276541	0.059677419	0.527691647	CHCHD1;RARS1;MRPL57;SARS1;RRBP1;EEF1B2;DHPS;MRPL58;ABCF1;RWDD1;GSPT1;LARS1;IARS1;HBS1L;EEF1D;AGO2
brain.GABA.neu	Biological process	Positive Regulation Of Intracellular Transport (GO:0032388)	-0.443439161	-1.403409552	0.074418605	0.559537512	BCAS3;DYNC1H1;PCNT;NEDD4;ICE1;NUMA1;PDCD10
brain.GABA.neu	Biological process	Regulation Of Cell Cycle (GO:0051726)	0.31558819	1.402849578	0.032357473	0.53265732	CALR;SIRT1;NFRKB;ANAPC13;JUN;CITED2;CDK9;BRINP3;GBF1;MBIP;ACTR8;JUND;GADD45G;GRK5;CCNL2;HSP90AB1;TADA2A;BRD8;CDK7;TARDBP;SON;YY1;TGFBR1;HBP1;BRINP1;PROX1;VPS72;CDK4;MDM2;RNF2;CDKN1B;CDK11B;TP53BP2;TSC1
brain.GABA.neu	Biological process	Negative Regulation Of Supramolecular Fiber Organization (GO:1902904)	-0.374417348	-1.401301697	0.070460705	0.556481423	PRKN;SSH1;SHANK3;NAV3;TBCD;APC2
brain.GABA.neu	Biological process	Regulation Of Erythrocyte Differentiation (GO:0045646)	0.498355468	1.399237292	0.103389831	0.538574554	HIF1A;MAPK14;PRKDC;PRMT1;ACVR2A;MAFB;FOXO3
brain.GABA.neu	Biological process	Regulation Of Cytoplasmic Translation (GO:2000765)	-0.496560218	-1.397571688	0.086448598	0.558457181	CPEB3;NMNAT2;UNK
brain.GABA.neu	Biological process	Second-Messenger-Mediated Signaling (GO:0019932)	-0.457203069	-1.394372966	0.118993135	0.558771415	DHX8;CAMKK2;CXCR4;MCTP1;PPP1R9A;GUCY1A1;GUCY1B1
brain.GABA.neu	Biological process	ncRNA Processing (GO:0034470)	-0.373769811	-1.391831083	0.066666667	0.557513982	FARS2;SBDS;INTS12;IGF2BP3;INTS2;INTS9;EBNA1BP2
brain.GABA.neu	Biological process	Positive Regulation Of Telomere Maintenance (GO:0032206)	0.508622787	1.390656091	0.108156028	0.560458785	NFRKB;ACTR8;TERF1;YY1
brain.GABA.neu	Biological process	Recombinational Repair (GO:0000725)	-0.381272798	-1.390507806	0.066176471	0.552637598	XRCC6;ZMYND8;EXD2;PPP4C;WRN;MBTD1
brain.GABA.neu	Biological process	Regulation Of MAPK Cascade (GO:0043408)	0.366859394	1.38865641	0.080196399	0.56134501	EPHA7;MYDGF;PHLPP1;TNIK;DUSP16;DUSP4;CHRNA7;RNF41;TAOK3;DUSP8;SOD1;PHB2;TGFBR1;RYK;ROCK1;PELI2;SOX2;DOK6
brain.GABA.neu	Biological process	Negative Regulation Of Programmed Cell Death (GO:0043069)	0.307348228	1.388461981	0.050847458	0.556593105	SIRT1;MYDGF;BCL2;CITED2;HSP90B1;HSPA5;GPX4;TSC22D1;TMBIM6;XBP1;GOLPH3;TMBIM4;ZNF830;GRK5;TPT1;PRKDC;ARL6IP1;RICTOR;BNIP3;PHB2;MIEN1;LSM8;BRAF;SON;BECN1;PLK2;VDAC1
brain.GABA.neu	Biological process	Transcription Initiation At RNA Polymerase II Promoter (GO:0006367)	0.390974892	1.387619774	0.082491582	0.554003362	TAF7;CDK9;ELOA;MED28;GTF2B;MED23;CDK7;MED8;MED4;TAF10;MED22;GTF2E2
brain.GABA.neu	Biological process	Protein Localization To Plasma Membrane (GO:0072659)	0.363727611	1.386818024	0.070723684	0.551556283	BSG;RAB3A;SMURF1;TNIK;GAK;EFR3A;RAB12;ITGB1BP1;CLASP2;TMED2;SLMAP;RAB8B;CACNB2;ROCK1;RAPGEF6;RAB10;ATP1B1;DENND4C
brain.GABA.neu	Biological process	Regulation Of Axonogenesis (GO:0050770)	-0.419390828	-1.385050648	0.087719298	0.559199632	PLXNA2;PLXNA1;MAP6;PLXNA4;NTRK2
brain.GABA.neu	Biological process	Positive Regulation Of Lymphocyte Proliferation (GO:0050671)	0.538625994	1.383529355	0.125	0.556648969	BCL2;NCK1
brain.GABA.neu	Biological process	Regulation Of Protein Kinase B Signaling (GO:0051896)	0.379605631	1.383022249	0.084019769	0.553306524	SIRT1;MYDGF;C1QBP;DDIT3;PHLPP1;HSP90AA1;PIK3CB;ITGB1BP1;RNF41;HSP90AB1
brain.GABA.neu	Biological process	Generation Of Neurons (GO:0048699)	-0.32239937	-1.382917035	0.056022409	0.556976235	ASTN1;NELL1;MAPT;LRP12;NTRK2;NAV1;MAP1B;ELP3;DNER;WNT7A;ERCC6;SEMA3A;BRSK2;GPM6A;TUBGCP2
brain.GABA.neu	Biological process	Positive Regulation Of Cytokine Production (GO:0001819)	0.367243003	1.381061811	0.058544304	0.554060978	MYDGF;ATF4;DDIT3;HIF1A;XBP1;BCL10;MAPK14;SOD1;TMED10;ZNF580;AKIRIN2
brain.GABA.neu	Biological process	Positive Regulation Of Cellular Metabolic Process (GO:0031325)	0.485356208	1.379418443	0.092013889	0.554269771	SIRT1;YPEL3;RNF41;MAPK14;EEF1E1;GHITM;ROMO1
brain.GABA.neu	Biological process	Gene Expression (GO:0010467)	0.325723761	1.379031068	0.056631893	0.55043574	MPHOSPH10;DNTTIP2;DIS3;UPF2;GOLPH3;YTHDC1;THOC7;ZNF830;SARS1;RRBP1;THOC5;RBMS1;KPNA4;DHPS;STUB1;CASC3;NUFIP1;THOC3;NCBP3;ABCF1;NCBP2;DNAJB11;RAE1;RBM5;GSPT1;EXOSC4;HBS1L;DUSP11;AGO2;NXF1
brain.GABA.neu	Biological process	Sterol Homeostasis (GO:0055092)	0.529907503	1.378457766	0.12565445	0.542662018	SIRT1;XBP1
brain.GABA.neu	Biological process	Cholesterol Homeostasis (GO:0042632)	0.529907503	1.378457766	0.12565445	0.542662018	SIRT1;XBP1
brain.GABA.neu	Biological process	Vacuolar Transport (GO:0007034)	-0.422452416	-1.378124349	0.090277778	0.562559118	LRP1;VPS13D;NEDD4;VIPAS39;VPS13C;CHMP3;VPS52;CHMP7;PSAP
brain.GABA.neu	Biological process	Ribosomal Small Subunit Biogenesis (GO:0042274)	0.395784881	1.377068267	0.095317726	0.542065841	WDR43;UTP11;MPHOSPH10;DNTTIP2;NOP56;TSR3;UTP3;NOP58;RIOK1;RPS19BP1
brain.GABA.neu	Biological process	Ventricular Septum Morphogenesis (GO:0060412)	0.531469113	1.374356573	0.117948718	0.545610519	SLIT2;CITED2;TGFBR1;PROX1
brain.GABA.neu	Biological process	Cellular Response To Virus (GO:0098586)	0.477580788	1.373320672	0.102693603	0.544136802	HSP90AA1;HIF1A;GBF1;MAPK14
brain.GABA.neu	Biological process	Membrane Lipid Biosynthetic Process (GO:0046467)	0.460151894	1.370391161	0.090747331	0.547855772	ELOVL5;ELOVL4;SGPL1;SPTSSA;CERS6;PRKD1;SCCPDH;CERS5;SAMD8
brain.GABA.neu	Biological process	mRNA Processing (GO:0006397)	0.302498612	1.366558423	0.043541364	0.554667371	PRPF38A;CTNNBL1;PRPF40A;PAPOLA;SYF2;SNRPB;U2AF1;LSM4;DDX5;YTHDC1;HEXIM1;SF3A1;SNRPD1;SMU1;TRA2A;PLRG1;DHX16;BCAS2;LSM8;SON;AQR;SF3A2;BUD31;PNN;METTL14;SNRPB2;CASC3;PPIE;CWF19L1;SF3B4;PRPF6;RBM22;NCBP2;PRPF19;RBM5;SRSF9;RALY;KIN;SRSF2;SF3B6;CPSF6;PHF5A;CDC40;PRPF3
brain.GABA.neu	Biological process	Regulation Of Protein Dephosphorylation (GO:0035304)	0.462284102	1.359926164	0.115384615	0.570080492	HSP90B1;PTPA;PPP6R3;TIPRL;ENSA;CALM3;PPP1R2;DYNLL1
brain.GABA.neu	Biological process	Positive Regulation Of Peptidyl-Tyrosine Phosphorylation (GO:0050731)	-0.435161703	-1.353094148	0.109865471	0.627695475	NELL1;GRM5;PIBF1;ANGPT1
brain.GABA.neu	Biological process	Cellular Response To Interleukin-6 (GO:0071354)	-0.500189962	-1.350881451	0.138173302	0.625624961	PID1;FER;JAK2;CTR9;PTPRT;JAK1
brain.GABA.neu	Biological process	Positive Regulation Of Endothelial Cell Migration (GO:0010595)	0.413761187	1.350074086	0.106969206	0.595217529	CALR;SIRT1;PIK3CB;HIF1A;ITGB1BP1;MAPK14;ZNF580;PDPK1;PROX1;PRKD1;PRKCA
brain.GABA.neu	Biological process	Negative Regulation Of Cytoskeleton Organization (GO:0051494)	-0.473813279	-1.349241834	0.129032258	0.621874889	PRKN;SSH1;SHANK3;SSH2;SHANK1
brain.GABA.neu	Biological process	Protein Localization To Cilium (GO:0061512)	-0.459951272	-1.34513919	0.125290023	0.625588744	FAM149B1;TTC21B;BBS4;SNX10;IFT20
brain.GABA.neu	Biological process	Receptor Internalization (GO:0031623)	-0.422276472	-1.343200794	0.1191067	0.623364292	LRP1;RAB31;NEDD4;HGS;DNM3;ITCH
brain.GABA.neu	Biological process	Regulation Of Microtubule Depolymerization (GO:0031114)	-0.471003455	-1.342517593	0.116915423	0.617066349	NAV3;APC2;MAP1B
brain.GABA.neu	Biological process	Regulation Of Angiogenesis (GO:0045765)	0.362107817	1.340681757	0.082148499	0.619355317	SIRT1;MYDGF;GLUL;NAXE;HIF1A;XBP1;CHRNA7;SARS1
brain.GABA.neu	Biological process	Regulation Of Rho Protein Signal Transduction (GO:0035023)	-0.477763033	-1.339478388	0.145454545	0.618191973	NELL1;MCF2L;ARHGEF18;PDCD10;ADGRG1;ROBO1
brain.GABA.neu	Biological process	Inflammatory Response (GO:0006954)	-0.39469603	-1.337770731	0.102040816	0.6150565	NFATC3;DHX8;CXCR4;NFX1;ITCH;SCUBE1;MAPK9
brain.GABA.neu	Biological process	Positive Regulation Of Notch Signaling Pathway (GO:0045747)	-0.484084554	-1.336660395	0.143958869	0.610360072	POGLUT1;ZMIZ1;EPN2;TSPAN14;PDCD10;PRKCI;ROBO1
brain.GABA.neu	Biological process	Peptidyl-Threonine Modification (GO:0018210)	0.399495235	1.334794501	0.119863014	0.632877124	GALNTL6;DYRK2;PRKDC;LMTK2;PDPK1;CSNK2A2;TGFBR1;GALNT13;CSNK2B;ROCK1;PRKD1;PRKCA
brain.GABA.neu	Biological process	Negative Regulation Of Nucleic Acid-Templated Transcription (GO:1903507)	0.281903399	1.334325664	0.04432133	0.62938522	CALR;SIRT1;ZMYM2;TRIM33;TAF7;DDIT3;JUN;CITED2;KMT5A;RORB;MTA2;PRMT2;GATAD2A;DACH1;CREBZF;YAF2;ARID5B;SPINDOC;ZHX3;FOXG1;EIF4A2;HEXIM1;TSHZ3;CRY2;PDCD4;PHB2
brain.GABA.neu	Biological process	Organonitrogen Compound Biosynthetic Process (GO:1901566)	0.40105785	1.333063223	0.128747795	0.628169459	ELOVL5;CHKA;ELOVL4;GOLPH3;SGPL1;SPTSSA;CERS6
brain.GABA.neu	Biological process	Extracellular Structure Organization (GO:0043062)	0.482739064	1.332290017	0.121666667	0.625660137	ST7;MMP16;PXDN;TGFBR1;RECK;APLP1;NF1;SMOC1
brain.GABA.neu	Biological process	Regulation Of Interleukin-6 Production (GO:0032675)	0.474474178	1.331536888	0.125200642	0.623390704	SELENOS;XBP1;BCL10;AKIRIN2
brain.GABA.neu	Biological process	Regulation Of Neuron Apoptotic Process (GO:0043523)	0.388198524	1.330266901	0.11	0.622743718	EPHA7;ATF4;DDIT3;BCL2;UBB;TOX3;SOD1;SOD2;EGR1;MDK;FOXO3;PPT1
brain.GABA.neu	Biological process	Positive Regulation Of Nervous System Development (GO:0051962)	-0.409631265	-1.327486859	0.120283019	0.629085328	NRXN1;LRRC4B;EPHB1;CUX2;WNT7A
brain.GABA.neu	Biological process	T Cell Receptor Signaling Pathway (GO:0050852)	0.467378608	1.325509776	0.13898917	0.632992011	EIF2B4;BCL10;RC3H1;CSK
brain.GABA.neu	Biological process	Regulation Of Blood Vessel Endothelial Cell Migration (GO:0043535)	0.48805093	1.324370132	0.127806563	0.632038534	SIRT1;HIF1A;MAPK14;PDPK1;CSNK2B;PRKD1;PRKCA
brain.GABA.neu	Biological process	Antigen Receptor-Mediated Signaling Pathway (GO:0050851)	0.432464163	1.322798658	0.146853147	0.632502964	EIF2B4;BCL2;BCL10;RC3H1;CSK
brain.GABA.neu	Biological process	Negative Regulation Of Cellular Response To Growth Factor Stimulus (GO:0090288)	0.467768034	1.322098039	0.144578313	0.629856956	TRIM33;SLIT2;SMURF1;SKI;LEMD3;SKIL;SPRY2
brain.GABA.neu	Biological process	Response To Unfolded Protein (GO:0006986)	0.4764418	1.321596117	0.137693632	0.626827634	HERPUD1;DDIT3;HSP90AA1;TMBIM6;HSP90AB1;DNAJB1;HSPH1
brain.GABA.neu	Biological process	Dendritic Spine Organization (GO:0097061)	-0.423816054	-1.321402499	0.129840547	0.639279004	SHANK3;CTNND2;EPHB1;IGF1R;WNT7A;SHANK1
brain.GABA.neu	Biological process	Positive Regulation Of Endothelial Cell Proliferation (GO:0001938)	0.427580823	1.320709985	0.138790036	0.624933321	SIRT1;MYDGF;HIF1A;ZNF580;PDPK1;TGFBR1;PROX1;MDK;PRKD1;PRKCA;VASH2;PDCD6
brain.GABA.neu	Biological process	Protein Stabilization (GO:0050821)	0.326076842	1.319857756	0.102272727	0.623180212	CALR;CAMLG;HSP90AA1;PFN1;PFDN4;PPIB;CCT4;DNLZ;PTGES3;HSP90AB1;LAMP1;CDK7;PHB2;PFDN5;STUB1;URI1;PRKRA;ATP1B1;UBE2B;GOLGA7;CCT6A;TSC1;HIP1;CCT3;CCT5;RAB21;NAPG;PFDN2
brain.GABA.neu	Biological process	Regulation Of Substrate Adhesion-Dependent Cell Spreading (GO:1900024)	0.426562734	1.319239049	0.139495798	0.620558215	CALR;C1QBP;CORO1C;ITGB1BP1;CDC42;EFNA5;ACTN4;RCC2;MDK;P4HB;WASHC2C
brain.GABA.neu	Biological process	Neuron Projection Development (GO:0031175)	-0.284222356	-1.318483072	0.063400576	0.640261205	SHANK3;CTNND2;MAPT;LRP12;NYAP2;LGI1;ZPR1;SHTN1;ULK1;EPHB1;MAP1B;DTNBP1;NEDD4;NMNAT2;SRGAP3;WNT7A;MINK1;TMEM108;SHANK1
brain.GABA.neu	Biological process	Neural Crest Cell Development (GO:0014032)	-0.434693608	-1.31726201	0.141843972	0.635943288	NELL1;TCOF1;FAM172A;SEMA3C;SEMA3A;SEMA5B
brain.GABA.neu	Biological process	Neuron Projection Morphogenesis (GO:0048812)	-0.293401111	-1.316259391	0.073746313	0.631221455	CTNNA2;SHANK3;CTNND2;NYAP2;MAP6;CELSR2;SHTN1;EPHB1;MAP1B;FARP1;DTNBP1;PARD3;EIF2AK4;SRGAP3;WNT7A;MINK1;SHANK1
brain.GABA.neu	Biological process	Sensory Perception Of Mechanical Stimulus (GO:0050954)	0.488920572	1.314360865	0.151943463	0.626286321	WDR1;SOD1;CACNA1D;TIMM9
brain.GABA.neu	Biological process	Sensory Perception Of Sound (GO:0007605)	0.488920572	1.314360865	0.151943463	0.626286321	WDR1;SOD1;CACNA1D;TIMM9
brain.GABA.neu	Biological process	Epithelial Cell Migration (GO:0010631)	-0.473627311	-1.312616867	0.15158371	0.635012418	NELL1;PKN1;ZEB2
brain.GABA.neu	Biological process	Dephosphorylation (GO:0016311)	0.332463655	1.311767364	0.1008	0.629810245	DUSP16;DUSP4;CDC14B;ILKAP;PPM1E;DUSP8;PPM1D;PLPPR2;CTDNEP1;PPP4R3A;PPP3CA;MTMR4;PPP2CB;PPM1G;PPP1R12A;PTPRA;PPP2R3A
brain.GABA.neu	Biological process	Chemical Synaptic Transmission (GO:0007268)	-0.287615359	-1.311098204	0.06741573	0.63189604	NRXN1;ERC2;GRIN2B;GRIA1;GRID1;DHX8;DLGAP2;KCNQ2;APBA1;GABRG2;ASIC2;MINK1;NAPA;LRP6;GRIA4;EXOC4;DLGAP1;KCNQ3;GABBR1;PPFIA3
brain.GABA.neu	Biological process	DNA-templated DNA Replication (GO:0006261)	-0.382446338	-1.310540999	0.132882883	0.626448534	RFC2;MCMBP;WRN;HELB;PRIM1;TWNK;PURA
brain.GABA.neu	Biological process	Positive Regulation Of Cellular Biosynthetic Process (GO:0031328)	0.327748306	1.309688824	0.108191654	0.631991836	SIRT1;SAMD4A;ELOVL5;HSP90AA1;HIF1A;DYRK2;POLDIP3;YTHDF3;HSP90AB1;PTPN2;GUF1;DDAH1;PRKDC;CTDNEP1
brain.GABA.neu	Biological process	Membrane Fusion (GO:0061025)	0.467240161	1.307455106	0.163543441	0.634527288	VAPA;NSFL1C;RABEP1;VTI1B;RIMS1;SNAP29;HACE1
brain.GABA.neu	Biological process	Monoatomic Cation Transmembrane Transport (GO:0098655)	-0.319819289	-1.302863537	0.111386139	0.641246416	SLC9A1;GRIN2B;SLC39A11;KCNQ2;KCNK2;ASIC2;CACNA1C;KCNN2;ASIC1;KCNQ3;PKD1;SLC12A6;SLC8A3;SLC24A5;KCNK10
brain.GABA.neu	Biological process	Regulation Of Hydrolase Activity (GO:0051336)	-0.355198434	-1.302447828	0.119791667	0.635252985	PLXNA2;PLXNA1;PLXNA4;NTRK2;FGD4;WRN
brain.GABA.neu	Biological process	Mitochondrial Calcium Ion Homeostasis (GO:0051560)	0.493876032	1.298904032	0.165467626	0.657308238	FIS1;SMDT1;RAP1GDS1
brain.GABA.neu	Biological process	Homophilic Cell Adhesion Via Plasma Membrane Adhesion Molecules (GO:0007156)	-0.402651229	-1.298181568	0.134117647	0.640764396	KIRREL3;CELSR2;PALLD;PKD1;DSCAML1;ROBO1;PTPRT
brain.GABA.neu	Biological process	Regulation Of Potassium Ion Transmembrane Transport (GO:1901379)	-0.451117228	-1.297786335	0.147577093	0.634856014	KCNIP1;DPP10;NEDD4;NOS1AP;KCNN2
brain.GABA.neu	Biological process	Glycoprotein Biosynthetic Process (GO:0009101)	0.436532316	1.296962483	0.139823009	0.659061939	TMEM59;XYLT1;GOLPH3;SERP2;SERP1;DAD1;ST3GAL5
brain.GABA.neu	Biological process	Protein Modification By Small Protein Conjugation (GO:0032446)	0.277123054	1.296866165	0.07922272	0.654881671	SIRT1;TRIM33;KLHL2;SMURF1;PCNP;MARCHF3;EIPR1;UBE2M;RNF103;COPS7B;ZNRF3;COPS8;UBR1;RNF41;MIB1;SAE1;OTULIN;NUB1;UBB;UBR3;UBE2D2;DCUN1D5;HERC3;ENC1;UFC1;DCUN1D4;USP5;ZSWIM8;UBA6;CHFR;UBE2E1;ATG3;FBXL5;STUB1;RNF138;CNOT4;RNF115
brain.GABA.neu	Biological process	Positive Regulation Of Erythrocyte Differentiation (GO:0045648)	0.476231414	1.296328726	0.149122807	0.652070504	HIF1A;MAPK14;PRKDC;PRMT1;ACVR2A;FOXO3
brain.GABA.neu	Biological process	Positive Regulation Of Cell Division (GO:0051781)	0.495935706	1.292781891	0.170068027	0.659387851	CDC14B;CDC42;PKP4
brain.GABA.neu	Biological process	Positive Regulation Of Neuron Projection Development (GO:0010976)	-0.353593592	-1.292618638	0.118556701	0.64259608	DPYSL3;NTRK2;NTRK3;CUX2;VLDLR;LRRC7;DBN1;CAPRIN2;PRKCI;MAGI2
brain.GABA.neu	Biological process	RNA Processing (GO:0006396)	0.298145179	1.292348765	0.100775194	0.656264002	MPHOSPH10;DNTTIP2;SNRPB;DIS3;U2AF1;LSM4;ZCRB1;ZNF830;RRAGC;RBMS1;SF3A1;SNRPD1;SMU1;IVNS1ABP;TARDBP;DHX16;BCAS2;SON;RP9;PRMT1;SF3A2;NUFIP1;SF3B4;PRPF6;NCBP2;RBM5;EXOSC4;SRSF9;KIN;DUSP11;SRSF2;CPSF6;PRPF3
brain.GABA.neu	Biological process	Positive Regulation Of Protein Localization To Plasma Membrane (GO:1903078)	-0.430024073	-1.289341987	0.176328502	0.645399578	LRP1;DPP10;SPTBN1
brain.GABA.neu	Biological process	Regulation Of Signal Transduction By P53 Class Mediator (GO:1901796)	0.485992102	1.288688579	0.171929825	0.664015853	KMT5A;DYRK2;HEXIM1;NUAK1;PIP4P1
brain.GABA.neu	Biological process	Organelle Disassembly (GO:1903008)	-0.360446056	-1.288215843	0.133333333	0.641783851	ULK2;VRK1;PRKAA2;ULK1;GOLGA2;SNX7;ATG2B
brain.GABA.neu	Biological process	Negative Regulation Of Protein Ubiquitination (GO:0031397)	0.48355348	1.287720996	0.180242634	0.662654093	CAMLG;IVNS1ABP;SPRY2;SVBP;N4BP1
brain.GABA.neu	Biological process	Cell Junction Assembly (GO:0034329)	-0.341378171	-1.28569534	0.121588089	0.642197054	NRXN1;SHANK3;CTNND2;DCHS1;SHANK2;KIRREL3
brain.GABA.neu	Biological process	Autophagy Of Mitochondrion (GO:0000422)	0.418357252	1.285645518	0.176767677	0.665049205	MAP1LC3A;GABARAPL1;FIS1;ATG14;BNIP3;PHB2;WDR45B;ATG3;BECN1
brain.GABA.neu	Biological process	Positive Regulation Of Immune Response (GO:0050778)	0.486974627	1.283838241	0.182593857	0.666369147	SIRT1;XBP1;AKIRIN2
brain.GABA.neu	Biological process	Positive Regulation Of Vasculature Development (GO:1904018)	0.416424888	1.283257334	0.164154104	0.664035427	SIRT1;MYDGF;HIF1A;XBP1;CHRNA7
brain.GABA.neu	Biological process	Protein Transmembrane Import Into Intracellular Organelle (GO:0044743)	0.491374101	1.282782765	0.17679558	0.661203242	DNAJC19;TOMM20;GRPEL1;DNLZ;ROMO1
brain.GABA.neu	Biological process	Negative Regulation Of Microtubule Polymerization Or Depolymerization (GO:0031111)	-0.429985199	-1.281194158	0.160206718	0.648178437	NAV3;TBCD;APC2
brain.GABA.neu	Biological process	Enzyme-Linked Receptor Protein Signaling Pathway (GO:0007167)	-0.377964868	-1.281028625	0.148883375	0.642032512	LRP1;ACVR2B;NTRK2;NTRK3
brain.GABA.neu	Biological process	Establishment Of Protein Localization To Extracellular Region (GO:0035592)	0.429973023	1.278046039	0.175170068	0.67179636	RAB3A;RAB12;GOLPH3;COPG2;CANX;RAB8B
brain.GABA.neu	Biological process	Response To Lipopolysaccharide (GO:0032496)	0.36338784	1.276981152	0.160958904	0.670747549	FBXO3;SELENOS;XBP1;BCL10;PPM1E;MAPK14;PDCD4
brain.GABA.neu	Biological process	Regulation Of Microtubule Polymerization (GO:0031113)	-0.401531285	-1.276943545	0.181598063	0.647835593	MAPT;NAV3;TBCD
brain.GABA.neu	Biological process	Protein Dephosphorylation (GO:0006470)	0.325573428	1.276741287	0.113452188	0.667211202	NCK1;DUSP16;CDC14B;ILKAP;PPM1E;PPM1D;PTPN2;CTDNEP1;PPP4R3A;PPP3CA;MTMR4;PPP2CB;PPM1G;PPP1R12A;PTPRA;PPP2R3A
brain.GABA.neu	Biological process	B Cell Differentiation (GO:0030183)	0.456058581	1.276084449	0.171328671	0.665415196	DNAJB9;KLF6;PTPN2;DCAF1;FNIP1
brain.GABA.neu	Biological process	Nuclear-Transcribed mRNA poly(A) Tail Shortening (GO:0000289)	0.475668589	1.275973992	0.173144876	0.661573957	SAMD4A;CNOT6L
brain.GABA.neu	Biological process	Regulation Of mRNA Processing (GO:0050684)	0.462052064	1.274632774	0.155797101	0.661407001	CDK9;PAPOLA;YTHDC1;JMJD6;SON;SUPT6H;CDK11B
brain.GABA.neu	Biological process	Regulation Of Receptor-Mediated Endocytosis (GO:0048259)	0.447548791	1.271229838	0.185121107	0.667829497	PIK3CB;MKLN1;SGIP1;ARF6;PICALM;PPT1;HIP1;RAB21;SNAP91
brain.GABA.neu	Biological process	Establishment Of Mitotic Spindle Localization (GO:0040001)	0.441690679	1.271102507	0.193043478	0.664101406	CLASP2;GPSM1;NSFL1C;MAPRE1;CDK5RAP2;NDEL1
brain.GABA.neu	Biological process	Positive Regulation Of Epithelial Cell Proliferation (GO:0050679)	0.380249184	1.270423458	0.158597663	0.662284263	SIRT1;MYDGF;HIF1A;XBP1;ZNF580;TGFBR1;PROX1;MDK;PRKD1;PRKCA;VASH2;PDCD6
brain.GABA.neu	Biological process	Translational Elongation (GO:0006414)	0.427965256	1.268054711	0.169779287	0.665529992	NEMF;KLHDC10;MTRES1;EEF1B2;TCF25;ASCC3;HBS1L;EEF1D;LTN1;EEF1G
brain.GABA.neu	Biological process	Telomere Organization (GO:0032200)	0.405803078	1.265587254	0.178752108	0.668986515	H3-3A;NFRKB;ACTR8;PTGES3;PRKDC;TERF1;YY1
brain.GABA.neu	Biological process	Regulation Of Notch Signaling Pathway (GO:0008593)	-0.393625814	-1.264745933	0.164102564	0.677464785	POGLUT1;ZMIZ1;EPN2;TSPAN14;PDCD10;METTL3;PRKCI
brain.GABA.neu	Biological process	Transcription By RNA Polymerase II (GO:0006366)	0.295360825	1.263021441	0.115044248	0.672687306	POLR2C;ATF4;TAF7;CCDC124;CDK9;ELOA;TSC22D1;XBP1;GTF2B;ELOF1;MED23;CDK7;MED4;LEO1;TAF10;CCNT1;GTF2H1;SETD2;KLF13;PCF11;GTF2E2;NCBP3;TFDP1;SUPT6H;NCBP2
brain.GABA.neu	Biological process	Phospholipid Metabolic Process (GO:0006644)	0.445778996	1.2628543	0.194585448	0.669226448	GDE1;GPX4;PLPPR2;PIP4P1;PLPPR1;PLAA;AGPAT4;AGPAT5
brain.GABA.neu	Biological process	Response To Transforming Growth Factor Beta (GO:0071559)	-0.419117543	-1.261665113	0.18115942	0.679609844	CRKL;ZFHX3;WNT7A;SOX6;WWOX;DLX1
brain.GABA.neu	Biological process	Vesicle Cytoskeletal Trafficking (GO:0099518)	0.464780128	1.257833624	0.193726937	0.681160268	WASL;KIF1A;NDEL1;CCDC186;FNBP1L;HTT
brain.GABA.neu	Biological process	Regulation Of Transcription Initiation By RNA Polymerase II (GO:0060260)	0.371059389	1.257693315	0.159277504	0.677513371	TAF7;MED28;PPM1D;MED23;MED8;MED4;TAF10;MED22;MED13;MED29;CDK4
brain.GABA.neu	Biological process	Regulation Of Cell Motility (GO:2000145)	-0.351559982	-1.254563639	0.165024631	0.695067219	PLXNA2;PLXNA1;PLXNA4;PKN1;MACF1
brain.GABA.neu	Biological process	Positive Regulation Of Protein Targeting To Mitochondrion (GO:1903955)	0.490943416	1.251784485	0.2	0.692000445	SAE1;UBE2J2;CSNK2A2;RNF2;SH3GLB1;GSK3A;FBXW7
brain.GABA.neu	Biological process	Intrinsic Apoptotic Signaling Pathway By P53 Class Mediator (GO:0072332)	0.441077599	1.251436646	0.191637631	0.689050446	SIRT1;DYRK2;DDX5;CDIP1
brain.GABA.neu	Biological process	Cellular Response To Starvation (GO:0009267)	0.315051897	1.251392682	0.155115512	0.685181394	SIRT1;ATF4;MAP1LC3A;HSPA5;STK24;XBP1;GABARAPL1;ATG14;RRAGC;MIOS;NUAK1
brain.GABA.neu	Biological process	Cholesterol Transport (GO:0030301)	-0.458788916	-1.250388115	0.214123007	0.700456622	STX12;NPC2;VPS4A
brain.GABA.neu	Biological process	Negative Regulation Of Protein Modification Process (GO:0031400)	-0.342942453	-1.248696743	0.169191919	0.699110989	PRKN;CRKL;MAPT;PID1;NTRK3;PRKAA2;IBTK;CDYL;DNAJC10;LRP6
brain.GABA.neu	Biological process	Positive Regulation Of Myeloid Cell Differentiation (GO:0045639)	0.446150279	1.247464987	0.202872531	0.693718354	HIF1A;MAPK14;PRKDC;PRMT1;ACVR2A;FOXO3
brain.GABA.neu	Biological process	Muscle Contraction (GO:0006936)	0.423742216	1.246587484	0.193202147	0.692361769	MYL6;DTNA;SLMAP;APBB1;ARHGEF11;ROCK1;APBB2;TPM4
brain.GABA.neu	Biological process	Axon Development (GO:0061564)	-0.318512807	-1.245314793	0.154696133	0.702820803	CTNNA2;MAPT;ZPR1;SHTN1;MAP1B;PARD3;NMNAT2;WNT7A;MAPK8IP3;ISL1;DOCK7;BRSK2;DSCAML1
brain.GABA.neu	Biological process	Regulation Of Dendrite Development (GO:0050773)	-0.394342822	-1.2451507	0.187192118	0.696640752	SARM1;NEDD4;RAP2A;VLDLR;DBN1
brain.GABA.neu	Biological process	Negative Regulation Of Translation (GO:0017148)	-0.305880056	-1.243208061	0.133858268	0.696377553	LARP1;FTO;CPEB3;PAIP2B;IGF2BP3;TIA1;NMNAT2;EIF2AK4;TRIM2;UNK;METTL16;FXR2;METTL3;LSM14A
brain.GABA.neu	Biological process	Protein Transport (GO:0015031)	0.272329502	1.242999318	0.111111111	0.699252437	DNAJC19;RAB3A;ARF3;HSP90B1;TMED5;RAB7A;RAB28;RAB12;GOLPH3;TMED2;GRPEL1;TMED7;LRP1B;ARL4A;ARL6IP5;TMED9;TMED10;ARFRP1;GOLPH3L;COPG2;CANX;RAB8B;ARL4C;LMTK2;STX8;ROMO1;YWHAH;VPS35;RAB3GAP2;COPZ1;ARF6;AP2A1;SVBP;RAB22A;STX6;RAB10;PPT1;FAM91A1;VPS26A;GOLGA7;ARFIP1;SNX4;TIMM17A
brain.GABA.neu	Biological process	Protein-Containing Complex Assembly (GO:0065003)	0.27513942	1.242637618	0.117221418	0.69641511	WASL;NEMF;STXBP6;TEAD1;AP2S1;SRP19;HSP90AA1;NCK1;WASF1;GAK;GPX4;COX7A2L;GTF2B;ITGB1BP1;TMED2;TBCEL;PTGES3;HSP90AB1;TMED10;CD2AP;LIN7A;RIMS1;BECN1;CSNK2B;PFDN5;PICALM;NIFK;VAMP4;CSNK1D;PIK3C2A;MDM2;SRPRA
brain.GABA.neu	Biological process	Spliceosomal Complex Assembly (GO:0000245)	0.352965256	1.242405366	0.157467532	0.693248432	SNRPB;YTHDC1;LUC7L;SF3A1;SNRPD1;SF3A2;SNRPB2;SF3B4;PRPF6;PRPF19;RBM5;SRSF9;SF3B6;PHF5A
brain.GABA.neu	Biological process	Eye Development (GO:0001654)	-0.455214708	-1.24205032	0.205607477	0.693608696	PBX1;MEIS2;HIPK1;CACNA1C;MEIS1
brain.GABA.neu	Biological process	Positive Regulation Of MAP Kinase Activity (GO:0043406)	-0.381397289	-1.242001354	0.170616114	0.68730025	MAP2K5;MAP3K10;NTRK3;ERN1
brain.GABA.neu	Biological process	Replication Fork Processing (GO:0031297)	-0.451369508	-1.24101832	0.182254197	0.683632812	EXD2;WRN;ATR
brain.GABA.neu	Biological process	External Encapsulating Structure Organization (GO:0045229)	0.462217779	1.236606021	0.186643836	0.707092834	ST7;MMP16;PXDN;RECK;APLP1;NF1;SMOC1
brain.GABA.neu	Biological process	Positive Regulation Of DNA-templated Transcription Initiation (GO:2000144)	0.373271476	1.236099133	0.185550082	0.704651024	TAF7;JUN;MED28;MED23;MED8;MED4;TAF10;MED22;MED13;MED29
brain.GABA.neu	Biological process	Regulation Of Sodium Ion Transmembrane Transporter Activity (GO:2000649)	-0.437708925	-1.235790007	0.214285714	0.692715529	WNK2;NEDD4;UTRN;FGF14;FGF12;FXYD6;NEDD4L
brain.GABA.neu	Biological process	Positive Regulation Of DNA Metabolic Process (GO:0051054)	0.347570132	1.234478428	0.176656151	0.705863117	SIRT1;NFRKB;BAZ1A;ACTR8;H2AX;TOX;TERF1;YY1;PRIM2
brain.GABA.neu	Biological process	Long-Chain Fatty Acid Metabolic Process (GO:0001676)	0.445838065	1.233668486	0.20913884	0.704474885	ELOVL5;GPX1;GPX4
brain.GABA.neu	Biological process	Stress-Activated MAPK Cascade (GO:0051403)	-0.389124378	-1.23125546	0.180048662	0.700569407	CRKL;MAP3K10;MAP2K6;MINK1;MAPK9;MAP2K3
brain.GABA.neu	Biological process	Lysosomal Transport (GO:0007041)	-0.299274893	-1.228283282	0.15403423	0.702818854	LRP1;PRKN;HMGXB4;CLEC16A;NEDD4;VIPAS39;VPS33A;ANKFY1;AP3M1;VPS39;CHMP3;HGS;PLEKHM1;VPS52;CHMP7;VPS4A;PSAP
brain.GABA.neu	Biological process	Negative Regulation Of Cytokine-Mediated Signaling Pathway (GO:0001960)	0.467542547	1.227276706	0.21340388	0.720301515	SLIT2;YTHDF3;PTPN2;PPP2CB
brain.GABA.neu	Biological process	Protein Ubiquitination (GO:0016567)	0.254185621	1.225529431	0.116618076	0.72182024	SIRT1;TRIM33;UBE2H;KLHL2;SMURF1;BCL2;PCNP;DDA1;MARCHF3;EIPR1;RNF103;ZNRF3;UBR1;RNF41;MIB1;OTULIN;NUB1;UBB;RNF4;UBR3;UBE2D2;UBE2J2;RC3H1;HERC3;ENC1;TPP2;USP5;ZSWIM8;UBA6;CHFR;UBE2E1;RNF146;ATG3;FBXL5;UBE4A;STUB1;RNF138;CNOT4;RNF115;PELI2;RNF122;UBE2O;HACE1;PRPF19;UBE2B;FBXO22;CBLL1;RNF19A;MDM2
brain.GABA.neu	Biological process	Extrinsic Apoptotic Signaling Pathway (GO:0097191)	0.453397327	1.225290591	0.215355805	0.718793021	BCL2;BLOC1S2;RNF41;PDPK1
brain.GABA.neu	Biological process	Positive Regulation Of Protein Modification By Small Protein Conjugation Or Removal (GO:1903322)	0.375388526	1.224821996	0.220198675	0.716473014	BCL10;SAE1;UBB;NDFIP1;DCUN1D5;DCUN1D4;UBQLN1;STUB1
brain.GABA.neu	Biological process	Fatty Acid Metabolic Process (GO:0006631)	0.378356081	1.224675316	0.215328467	0.713090824	GPX1;ELOVL4;GPX4;XBP1;SGPL1
brain.GABA.neu	Biological process	Negative Regulation Of Hydrolase Activity (GO:0051346)	0.456621937	1.224650873	0.203703704	0.7094026	CSTB;TMED2;GPSM1;CST3;URI1;RCC2
brain.GABA.neu	Biological process	JNK Cascade (GO:0007254)	-0.439154213	-1.2232493	0.214797136	0.711139081	CRKL;MAP3K10;MINK1;MAPK9
brain.GABA.neu	Biological process	Negative Regulation Of DNA Recombination (GO:0045910)	-0.413375135	-1.222774208	0.197619048	0.706510685	H1-0;TRAPPC13;SHLD1;HELB
brain.GABA.neu	Biological process	Positive Regulation Of Microtubule Polymerization Or Depolymerization (GO:0031112)	-0.407687479	-1.222623456	0.227272727	0.700778368	MAPT;NAV3
brain.GABA.neu	Biological process	Nuclear Export (GO:0051168)	0.366715822	1.222309333	0.213114754	0.712700206	CALR;NEMF;SMURF1;XPO6;LSG1;XPO7;POM121C;RAE1;CDKN1B
brain.GABA.neu	Biological process	Regulation Of Protein Ubiquitination (GO:0031396)	0.330553037	1.221763775	0.195826645	0.710510233	CAMLG;HSP90AA1;BCL10;UBB;HSP90AB1;NDFIP1;IVNS1ABP;UBQLN1;TGFBR1;STUB1;SPRY2;SVBP;N4BP1;NDFIP2
brain.GABA.neu	Biological process	Positive Regulation Of Protein Localization To Membrane (GO:1905477)	-0.343474237	-1.221357363	0.185676393	0.698422871	LRP1;PRKN;DPP10;SPTBN1
brain.GABA.neu	Biological process	Cell-Matrix Adhesion (GO:0007160)	0.383429139	1.22077418	0.229824561	0.709885241	CDH11;VCL;ITGB1BP1;MKLN1;PEAK1;DYNLL1;RCC2;ADAM9;TSC1
brain.GABA.neu	Biological process	RNA Catabolic Process (GO:0006401)	-0.37458233	-1.220217166	0.201474201	0.695703413	ZPR1;ERN1;DIS3L2;EXOSC1;METTL16;SND1;METTL3
brain.GABA.neu	Biological process	Negative Regulation Of Apoptotic Process (GO:0043066)	0.261153705	1.218826163	0.129770992	0.712016106	SIRT1;MYDGF;NR4A2;GPX1;BCL2;CITED2;HSP90B1;HSPA5;TSC22D1;TMBIM6;XBP1;GOLPH3;TMBIM4;ZNF830;GRK5;TOX3;TPT1;SOD1;PRKDC;ARL6IP1;RICTOR;BNIP3;PHB2;MIEN1;LSM8;BRAF;SON;CSNK2A2;PLK2;SOD2;VDAC1;FNIP1;SPRY2
brain.GABA.neu	Biological process	Endosomal Transport (GO:0016197)	0.286034275	1.215322998	0.160655738	0.719122227	SNX5;RBSN;BLOC1S2;EIPR1;RAB7A;GBF1;CORO1C;PLEKHA3;ARFRP1;TBC1D23;ARL4C;LMTK2;VTI1B;VPS35;VPS4B;VPS53;ARF6;ACAP2;PICALM;UBE2O;VAMP4;STX6;RAB10;VPS26A;WASHC2C;TMEM87A;SNX4
brain.GABA.neu	Biological process	Positive Regulation Of Protein Localization To Cell Periphery (GO:1904377)	-0.388111289	-1.215227773	0.238916256	0.704973866	LRP1;DPP10;SPTBN1;NUMA1;PRKCI
brain.GABA.neu	Biological process	Positive Regulation Of Establishment Of Protein Localization To Mitochondrion (GO:1903749)	0.472634931	1.211491344	0.22614841	0.727058526	SAE1;UBE2J2;CSNK2A2;RNF2;SH3GLB1;GSK3A;FBXW7
brain.GABA.neu	Biological process	COPII-coated Vesicle Budding (GO:0090114)	0.388975296	1.209810181	0.224738676	0.728754756	SEC24A;VAPA;TMED2;TMED10;SEC24B;CSNK1D;SEC31A;TRAPPC3;PDCD6
brain.GABA.neu	Biological process	Positive Regulation Of Protein Localization (GO:1903829)	-0.362425853	-1.209052982	0.180203046	0.717482575	PRKN;MAPT;VRK1;PRKAA2;CORO2B
brain.GABA.neu	Biological process	Central Nervous System Development (GO:0007417)	-0.248679659	-1.207945732	0.153153153	0.714798391	PRKN;PBX1;BPTF;GRIN2B;NFIB;ZPR1;KDM4B;ANKLE2;CXCR4;MEIS2;SPTBN1;DHX37;ELP3;ADAM22;ZFHX3;DNER;ASIC2;MINK1;ZFHX2;MEIS1;MACROH2A2;SOX6
brain.GABA.neu	Biological process	Histone H3 Acetylation (GO:0043966)	0.378391023	1.207928852	0.224662162	0.731222072	TAF7;MBIP;TADA2A;SUPT20H;TAF10
brain.GABA.neu	Biological process	Regulation Of Endothelial Cell Migration (GO:0010594)	0.356062586	1.207664108	0.220257235	0.728357849	CALR;GLUL;SLIT2;PIK3CB;ITGB1BP1;ZNF580;PROX1;SVBP;PRKD1;PRKCA
brain.GABA.neu	Biological process	Regulation Of Autophagy (GO:0010506)	0.275446394	1.207662533	0.169491525	0.724694988	TMEM59;SNX5;DDIT3;BCL2;ATG101;PIK3CB;PIP4K2A;ATG14;RRAGC;CAPNS1;TBC1D14;UCHL1;MTMR4;ATP6V1H;BNIP3;UBQLN1;VPS35;DCAF12;CSNK2A2;BECN1;SETD2;PLK2;VDAC1;WDR41;ROCK1;EIF4E;FOXO3;PRKD1;RB1CC1;ATP6V1B2;VPS26A;PIK3C2A;SH3GLB1;AMBRA1
brain.GABA.neu	Biological process	Plasma Membrane Bounded Cell Projection Assembly (GO:0120031)	-0.260582933	-1.2073174	0.150289017	0.710728018	FAM149B1;NELL1;TTC39C;SHTN1;FGD4;PCNT;CPLANE1;TTC21B;BBS4;IFT52;CARMIL1;PIBF1;RAP2A;SRGAP3;MINK1;SNX10;ARL13B;TMEM67;FMNL3
brain.GABA.neu	Biological process	mRNA Export From Nucleus (GO:0006406)	0.351428532	1.205737716	0.197019868	0.726858878	POLDIP3;UPF2;YTHDC1;THOC7;THOC5;CASC3;THOC3;NCBP3;NCBP2;RAE1
brain.GABA.neu	Biological process	Double-Strand Break Repair (GO:0006302)	-0.304130413	-1.205450406	0.164141414	0.710507918	XRCC6;UIMC1;ZMYND8;EXD2;PPP4C;WRN;BABAM2;MBTD1;EYA3
brain.GABA.neu	Biological process	Small GTPase Mediated Signal Transduction (GO:0007264)	-0.302605141	-1.205246202	0.192634561	0.705162078	KSR1;CRKL;RALGDS;SHTN1;BRAP;RUNDC3A;ARHGEF18
brain.GABA.neu	Biological process	Central Nervous System Neuron Differentiation (GO:0021953)	-0.401621597	-1.204804278	0.235294118	0.700733926	MDGA2;MAPT;NTRK2;DRAXIN
brain.GABA.neu	Biological process	Nucleosome Organization (GO:0034728)	0.386306656	1.203358547	0.230769231	0.730816023	H3-3A;BAZ1A;H2AX;UBN1;CHD1;SETD2;CABIN1;SUPT6H
brain.GABA.neu	Biological process	tRNA Modification (GO:0006400)	-0.362912653	-1.203312019	0.204545455	0.699516967	NSUN6;THADA;TRMT6;BCDIN3D;TRIT1;CDKAL1;PUS10;AARS2;TRDMT1;THUMPD3
brain.GABA.neu	Biological process	Negative Regulation Of Gene Expression (GO:0010629)	-0.236107601	-1.201248185	0.11550152	0.699865774	LRP1;PRKN;LARP1;CRKL;MAPT;CPEB3;PAIP2B;TASOR;PRKAA2;PTRH2;IGF2BP3;TWSG1;KDM4A;ERN1;KAT2B;TIA1;KLF4;DIS3L2;TRIM2;METTL16;SETDB1;PDCD10;MACROH2A2;SND1;FXR2;METTL3
brain.GABA.neu	Biological process	Unsaturated Fatty Acid Metabolic Process (GO:0033559)	0.46036486	1.199319859	0.21415608	0.739707658	ELOVL5;GPX1;GPX4
brain.GABA.neu	Biological process	Regulation Of Monoatomic Cation Transmembrane Transport (GO:1904062)	-0.421246337	-1.199164207	0.235827664	0.700387838	KCNIP1;GRIN2B;DPP10
brain.GABA.neu	Biological process	Regulation Of Dendrite Morphogenesis (GO:0048814)	-0.39449877	-1.198746838	0.221153846	0.696009739	SARM1;CUX1;NEDD4;RAP2A;CUX2
brain.GABA.neu	Biological process	Positive Regulation Of Signal Transduction (GO:0009967)	-0.258578658	-1.195957455	0.139534884	0.698262062	NRXN1;NELL1;SHANK3;GRIN2B;POGLUT1;MACF1;RIMS2;MGAT5;ERN1;CUX2;WNT7A;ZMIZ1;TMEM108;SHANK1;EPN2;DACT1;TSPAN14;PDCD10;MN1;PRKCI;ASXL1;JAK2;PRKCZ;LMO3;LAMC1;STX1B
brain.GABA.neu	Biological process	Regulation Of Cyclin-Dependent Protein Kinase Activity (GO:1904029)	0.394250942	1.195002816	0.246688742	0.749651021	HSP90AB1;BCCIP;CDK7;CCNT1;GTF2H1
brain.GABA.neu	Biological process	Regulation Of Cellular Localization (GO:0060341)	0.416585032	1.194682162	0.233276158	0.747025893	HSP90AA1;HSP90AB1;REEP5;PICALM;STX6;FBXW7;CSNK1E;MMD;PARD6G
brain.GABA.neu	Biological process	Regulation Of Cell-Matrix Adhesion (GO:0001952)	0.364953305	1.193008138	0.234188034	0.748600248	ACTG1;PIK3CB;VCL;CORO1C;EFNA5;TLN1;ENC1;PTPRA;PEAK1;ROCK1
brain.GABA.neu	Biological process	Regulation Of Cyclin-Dependent Protein Serine/Threonine Kinase Activity (GO:0000079)	0.367157699	1.19244924	0.236886633	0.746764698	MAPRE3;HEXIM1;BCCIP;CDK7;CCNT1;GTF2H1;PROX1;IPO5;CDKN1B
brain.GABA.neu	Biological process	Negative Regulation Of Cell Cycle (GO:0045786)	0.38231375	1.192308118	0.213921902	0.743678305	SIRT1;HECA;BRINP3;HEXIM1;BTG3;BRINP1;IPO5;BTG2;CDKN1B;TP53BP2;CDKN1C
brain.GABA.neu	Biological process	Response To Interleukin-1 (GO:0070555)	0.45185156	1.192003555	0.249116608	0.741172838	HIF1A;RC3H1;TLE5;PRKCA
brain.GABA.neu	Biological process	Transcription By RNA Polymerase III (GO:0006383)	-0.42429358	-1.187906513	0.251748252	0.716705322	GTF3C3;ICE1;ZC3H8;RO60;ICE2
brain.GABA.neu	Biological process	Ventricular Septum Development (GO:0003281)	0.446073355	1.186200047	0.269491525	0.755344604	SLIT2;CITED2;TGFBR1;PROX1
brain.GABA.neu	Biological process	Lymphocyte Differentiation (GO:0030098)	0.393983542	1.185009547	0.234079174	0.755278427	DNAJB9;KLF6;TOX;PTPN2;DCAF1;FNIP1
brain.GABA.neu	Biological process	Synaptic Vesicle Recycling (GO:0036465)	0.423196168	1.183707104	0.23559322	0.755617835	RAB3A;AP2S1;GIT2;CANX
brain.GABA.neu	Biological process	Negative Regulation Of Actin Filament Bundle Assembly (GO:0032232)	-0.408030328	-1.182440604	0.221962617	0.727819792	PRKN;SHANK3;ARHGEF18;SHANK1
brain.GABA.neu	Biological process	Mitochondrion Disassembly (GO:0061726)	0.413888935	1.182356124	0.255932203	0.756298082	MAP1LC3A;GABARAPL1;FIS1;BNIP3;WDR45B;ATG3;BECN1
brain.GABA.neu	Biological process	RNA Methylation (GO:0001510)	-0.333836583	-1.182312642	0.216931217	0.72270729	NSUN6;ZCCHC4;THADA;TRMT6;BCDIN3D;DIMT1;METTL16;NSUN3;METTL3
brain.GABA.neu	Biological process	Neurogenesis (GO:0022008)	-0.37760456	-1.180175721	0.225512528	0.723332763	DCHS1;MAPT;EPHB1;CXCR4
brain.GABA.neu	Biological process	Positive Regulation Of Angiogenesis (GO:0045766)	0.359846434	1.179805233	0.232405892	0.760401131	SIRT1;MYDGF;HIF1A;XBP1;CHRNA7;PDPK1;MDK;PRKD1;PRKCA;VASH2;AGO2;PDCD6
brain.GABA.neu	Biological process	Inorganic Cation Transmembrane Transport (GO:0098662)	-0.291195729	-1.178723435	0.205	0.722283011	SLC9A1;SLC39A11;KCNQ2;KCNK2;ASIC2;CACNA1C;KCNN2;ASIC1;KCNQ3;PKD1;SLC12A6;SLC8A3;SLC24A5;KCNK10
brain.GABA.neu	Biological process	Regulation Of Macromolecule Biosynthetic Process (GO:0010556)	-0.341396436	-1.178411986	0.233009709	0.717871646	TCOF1;ELP2;MED1;ULK1;GRM5;ELP3;METAP1;GCN1;ELP1
brain.GABA.neu	Biological process	Response To Reactive Oxygen Species (GO:0000302)	0.366463724	1.177365503	0.246644295	0.764494866	SIRT1;JUN;GPX1;STK24;HIF1A
brain.GABA.neu	Biological process	Positive Regulation Of Transcription Elongation By RNA Polymerase II (GO:0032968)	0.358930347	1.176649821	0.237541528	0.763117779	CDK9;MED28;MED23;MED8;MED4;LEO1;CCNT1;MED22;SUPT6H;NCBP2;MED29
brain.GABA.neu	Biological process	Establishment Of Mitotic Spindle Orientation (GO:0000132)	0.427175993	1.176538031	0.276672694	0.759891577	GPSM1;NSFL1C;MAPRE1;CDK5RAP2;NDEL1;KAT5;ITGB1;HTT
brain.GABA.neu	Biological process	Autophagosome Assembly (GO:0000045)	0.347764503	1.175558008	0.222797927	0.759638448	MAP1LC3A;SMURF1;ATG101;RAB7A;GABARAPL1;ATG14;NSFL1C;WDR45B;UBQLN1;ATG3;BECN1
brain.GABA.neu	Biological process	Regulation Of Cellular Biosynthetic Process (GO:0031326)	-0.318339919	-1.175438723	0.212765957	0.721328716	TCOF1;ELP2;MED1;GRM5;NOS1AP;ELP3;METAP1;GCN1;ELP1;JAK2;JADE1
brain.GABA.neu	Biological process	Protein Secretion (GO:0009306)	0.367901556	1.174539518	0.244519393	0.75916303	RAB3A;RAB12;GOLPH3;COPG2;CANX;RAB8B;AP1B1;SVBP
brain.GABA.neu	Biological process	Positive Regulation Of Cysteine-Type Endopeptidase Activity Involved In Apoptotic Process (GO:0043280)	0.350730186	1.173931381	0.263074485	0.757673921	SIRT1;PDCD2;BCL10;FIS1;PRR7;ARL6IP5
brain.GABA.neu	Biological process	RNA Polymerase II Preinitiation Complex Assembly (GO:0051123)	0.358567149	1.173743627	0.251655629	0.754768281	TAF7;MED28;GTF2B;MED23;MED8;MED4;TAF10;MED22
brain.GABA.neu	Biological process	Integrated Stress Response Signaling (GO:0140467)	0.451868916	1.173624779	0.254575707	0.751676924	DDIT3;JUN;CREBZF
brain.GABA.neu	Biological process	Negative Regulation Of Cell Motility (GO:2000146)	0.297886249	1.172814388	0.236842105	0.750668937	CDH11;SLIT2;BRMS1L;CITED2;STK24;DACH1;VCL;RNF41;SAP30;SPOCK3;SIN3B
brain.GABA.neu	Biological process	Protein Localization To Membrane (GO:0072657)	0.285062196	1.171274623	0.222929936	0.751870326	BSG;RAB3A;SMURF1;TNIK;GAK;EFR3A;RAB12;ITGB1BP1;CLASP2;TMED2;SLMAP;RABEP1;RAB8B;BRAF;TM9SF4;LIN7A;CACNB2;TM9SF2;ROCK1;RAPGEF6;RAB10;ATP1B1;DENND4C;SH3GLB1;NLGN1
brain.GABA.neu	Biological process	Regulation Of Focal Adhesion Assembly (GO:0051893)	0.350207109	1.171122234	0.246127367	0.748963769	ACTG1;VCL;CORO1C;ITGB1BP1;CLASP2;EFNA5;TLN1;PTPRA;PEAK1;DYNLL1;ROCK1;RCC2
brain.GABA.neu	Biological process	Regulation Of Secretion By Cell (GO:1903530)	0.373811545	1.169910588	0.252508361	0.749472199	RAB3A;RAB12;DNAJC1;RAB8B;RIMS1;STXBP5L;ARFIP1;SEPTIN5;RAB21
brain.GABA.neu	Biological process	Vesicle Cargo Loading (GO:0035459)	0.431976868	1.169577032	0.273584906	0.747122983	SEC24A;TMED2;TMED10;PICALM;SEC24B;SEC31A;CTAGE15
brain.GABA.neu	Biological process	Negative Regulation Of Amide Metabolic Process (GO:0034249)	-0.317883117	-1.169525767	0.2325	0.733130922	LARP1;CPEB3;PAIP2B;NTRK2;IGF2BP3;TIA1;TRIM2;FXR2;LSM14A
brain.GABA.neu	Biological process	Nuclear-Transcribed mRNA Catabolic Process, Deadenylation-Dependent Decay (GO:0000288)	0.367653065	1.168223831	0.252669039	0.748240788	SAMD4A;CNOT6L;DIS3;RC3H1
brain.GABA.neu	Biological process	Monocarboxylic Acid Metabolic Process (GO:0032787)	0.414706331	1.165551222	0.262608696	0.752519382	AASDHPPT;SGPL1;ABAT;VDAC1;PNPLA8
brain.GABA.neu	Biological process	Positive Regulation Of Nucleic Acid-Templated Transcription (GO:1903508)	0.23984473	1.165293982	0.191933241	0.750037607	NFRKB;SNX5;ATF4;TAF7;DDIT3;JUN;TEAD1;CITED2;RORB;KLF6;MAPRE3;KMT2E;MTA2;HIF1A;PRMT2;GATAD2A;ACTR8;BCL10;YAF2;RNF4;EDF1;SUPT20H;BRD8;JMJD6;APBB1;MED4;SFR1;CREB5;TAF10;YWHAH;YY1;GTF2H1;ELF2;DNAJC2;TGFBR1;CDK5RAP2;EGR1;MED22;WBP2;PICALM;MED13;ARHGEF11;VPS72;SS18L1;MAFB;FOXO3;SETD3;FOS;TFAM;SOX2
brain.GABA.neu	Biological process	Positive Regulation Of Protein Secretion (GO:0050714)	0.370048828	1.163961077	0.270223752	0.750548362	GLUD1;GOLPH3;TMED10;APBB1;GOLPH3L;CD2AP;ARF6
brain.GABA.neu	Biological process	Intracellular Protein Transport (GO:0006886)	0.244638405	1.16197305	0.17872969	0.753345273	CALR;DNAJC19;SMURF1;ARF3;TMED5;RAB7A;RAB28;TMED2;GRPEL1;TMED7;ARL4A;TMED9;TMED10;KPNA4;XPO6;ARFRP1;PHB2;AKIRIN2;ARL4C;STX8;ROMO1;UBAP1;YWHAH;VPS35;RAB3GAP2;AKAP6;COPZ1;ARF6;AP2A1;XPO7;OXA1L;NUP50;RAB22A;IPO5;STX6;FAM91A1;VPS26A;POM121C;EIF4ENIF1;ARFIP1;TIMM17A;NLGN1;ERP29;SEC31A;RAB21;PDCD6;NAPG;TSG101
brain.GABA.neu	Biological process	Negative Regulation Of Intracellular Signal Transduction (GO:1902532)	0.284989193	1.161055586	0.23757764	0.752872038	SIRT1;HERPUD1;SLIT2;DDIT3;BCL2;PHLPP1;PIK3CB;DUSP16;DUSP4;UBR1;DUSP8;MAPK14
brain.GABA.neu	Biological process	Protein Processing (GO:0016485)	0.370643111	1.16062607	0.261780105	0.751102059	TMEM208;PCSK2;SEC11A;SPCS1;MMP16;NCSTN;SEC11C
brain.GABA.neu	Biological process	Regulation Of Glycolytic Process (GO:0006110)	-0.410580123	-1.158484576	0.258215962	0.76073248	PRKAA2;MTOR;NCOR1;ZBTB20;RPTOR;CBFA2T3
brain.GABA.neu	Biological process	mRNA Transport (GO:0051028)	0.347920058	1.157753	0.256910569	0.756767082	UPF2;YTHDC1;THOC7;THOC5;CASC3;THOC3;NCBP3;NCBP2;RAE1
brain.GABA.neu	Biological process	Phosphatidylinositol Phosphate Biosynthetic Process (GO:0046854)	0.368373103	1.157354841	0.27943761	0.754627732	PIK3CB;EFR3A;PIP4K2A;SOCS6;BECN1;PI4KA;PIK3C2A;PIK3CA
brain.GABA.neu	Biological process	Regulation Of Filopodium Assembly (GO:0051489)	-0.345510707	-1.157200717	0.245783133	0.759247278	NELL1;BCAS3;DPYSL3;SRGAP2C;TENM2;MYO10;FXR2
brain.GABA.neu	Biological process	Regulation Of Smoothened Signaling Pathway (GO:0008589)	-0.387987013	-1.157004246	0.262557078	0.754472691	FBXL17;VCP;MEGF8;SUFU;PTCH1;FGFR2;ARMC9;MGRN1;CIBAR1;SFRP1;CREBBP;RORA
brain.GABA.neu	Biological process	Regulation Of Cytokinesis (GO:0032465)	0.342300187	1.156567434	0.271356784	0.753870242	PRPF40A;CDC14B;CDC42;PKP4;CALM3;BECN1;SETD2
brain.GABA.neu	Biological process	Regulation Of Autophagosome Assembly (GO:2000785)	0.428857702	1.156035161	0.277580071	0.752323782	TBC1D12;PIP4K2A;TBC1D14;RAB3GAP2;SH3GLB1;SNX4
brain.GABA.neu	Biological process	Peptidyl-Threonine Phosphorylation (GO:0018107)	0.362832531	1.155156282	0.26056338	0.751823078	DYRK2;PRKDC;LMTK2;PDPK1;CSNK2A2;TGFBR1;CSNK2B;ROCK1;PRKD1;PRKCA
brain.GABA.neu	Biological process	Cellular Response To Lipid (GO:0071396)	0.319457605	1.151238589	0.246280992	0.760281218	SELENOS;RORB;BRINP3;XBP1;BCL10;PPM1E;MAPK14
brain.GABA.neu	Biological process	Sphingolipid Metabolic Process (GO:0006665)	0.337372273	1.15065399	0.25	0.758970343	ELOVL5;ELOVL4;SGPL1;SPTSSA;CERS6;UGCG;TM9SF2;PRKD1;PPT1;CERS5;SAMD8;ARV1;TECR
brain.GABA.neu	Biological process	Maturation Of SSU-rRNA (GO:0030490)	0.399607103	1.15051155	0.291366906	0.756253048	WDR43;MPHOSPH10;TSR3;UTP3;RIOK1
brain.GABA.neu	Biological process	Protein Polymerization (GO:0051258)	-0.348454089	-1.149450378	0.230563003	0.771816383	PRKN;MAPT;DIAPH1
brain.GABA.neu	Biological process	Proteasomal Protein Catabolic Process (GO:0010498)	0.263578732	1.148769691	0.229559748	0.75817138	SIRT1;PSMA7;RNF216;DDIT3;SMURF1;KCTD5;PCNP;XBP1;PSMA3;PSMB1;RNF41;PSMB4;RNF4;SOCS6;FEM1C;UCHL1;ENC1;NSFL1C;PSMB5;ZSWIM8;UBXN7;STUB1;PSMD6;PSMD4;RNF122;PLAA;PRPF19;UBE2B;MDM2;PSMA6;AMBRA1;MARCHF6;COP1
brain.GABA.neu	Biological process	Sodium Ion Transmembrane Transport (GO:0035725)	-0.428771555	-1.148383133	0.318396226	0.769631708	SLC9A1;ASIC2;ASIC1;SLC8A3
brain.GABA.neu	Biological process	Lipid Transport (GO:0006869)	0.368700661	1.147900114	0.283018868	0.757729711	CHKA;VAPA;UGCG;PITPNB;KDM5A;OSBPL8
brain.GABA.neu	Biological process	Regulation Of Cell-Cell Adhesion (GO:0022407)	0.427929532	1.147393252	0.294849023	0.756019865	EPHA7;CITED2;EFNA5
brain.GABA.neu	Biological process	Autophagosome Organization (GO:1905037)	0.345202033	1.147319939	0.271012007	0.753155191	MAP1LC3A;ATG101;RAB7A;GABARAPL1;ATG14;NSFL1C;WDR45B;UBQLN1;ATG3;BECN1
brain.GABA.neu	Biological process	Positive Regulation Of Signaling Receptor Activity (GO:2000273)	-0.415596339	-1.146398417	0.277777778	0.77059306	NELL1;SHANK3
brain.GABA.neu	Biological process	Histone Lysine Methylation (GO:0034968)	-0.391416295	-1.146164576	0.274271845	0.765944565	SMYD3;KMT2D;SETDB1;KMT2B
brain.GABA.neu	Biological process	Sensory Organ Development (GO:0007423)	-0.424832281	-1.146122476	0.287330317	0.760779609	PBX1;MEIS2;HIPK1;MEIS1
brain.GABA.neu	Biological process	Positive Regulation Of Macromolecule Metabolic Process (GO:0010604)	-0.236857659	-1.144343657	0.186335404	0.760959046	PRKN;MAP2K5;PID1;MED1;NTRK2;VSTM2A;NTRK3;ZPR1;FUBP3;MAZ;MTOR;DTNBP1;NOS1AP;KLF4;ANGPT1;CUX2;WNT7A
brain.GABA.neu	Biological process	Transcription Preinitiation Complex Assembly (GO:0070897)	0.346290095	1.144228349	0.277310924	0.759131215	TAF7;MED28;GTF2B;MED23;MED8;MED4;TAF10;MED22
brain.GABA.neu	Biological process	Ribonucleoprotein Complex Biogenesis (GO:0022613)	0.320933529	1.14417604	0.254934211	0.756167573	WDR43;GLUL;UTP11;MPHOSPH10;DNTTIP2;NOP56;UTP3;NOP58;RIOK1;RPS19BP1
brain.GABA.neu	Biological process	Chloride Transport (GO:0006821)	0.396964193	1.141826604	0.292020374	0.759836701	GABRB3;GABRB2;OSTM1
brain.GABA.neu	Biological process	Regulation Of Osteoblast Differentiation (GO:0045667)	0.352762061	1.141594935	0.291457286	0.757441928	ATF4;RORB;DDX5;SKI;ZHX3;PPP3CA
brain.GABA.neu	Biological process	Positive Regulation Of Osteoblast Differentiation (GO:0045669)	-0.400806213	-1.13844259	0.259770115	0.774307669	ACVR2B;NELL1
brain.GABA.neu	Biological process	Negative Regulation Of Cell Projection Organization (GO:0031345)	-0.347375227	-1.137931174	0.293398533	0.770680033	EFNB2;GRIN2B;DPYSL3
brain.GABA.neu	Biological process	RNA Metabolic Process (GO:0016070)	0.299280686	1.137629011	0.262243286	0.766203567	DDX24;MPHOSPH10;DNTTIP2;PAPOLA;DIS3;ZNF830;ATXN2L;ALKBH1;RBMS1
brain.GABA.neu	Biological process	Spliceosomal snRNP Assembly (GO:0000387)	0.377808599	1.13744673	0.302207131	0.763541141	STRAP;SNRPB;LSM4;SNRPD1;TSSC4;PRPF6;PRPF19;TGS1;PRPF3
brain.GABA.neu	Biological process	Positive Regulation Of Tumor Necrosis Factor Production (GO:0032760)	-0.409301146	-1.136537612	0.285359801	0.769634033	SETD4;ISL1;JAK2
brain.GABA.neu	Biological process	Positive Regulation Of Intracellular Signal Transduction (GO:1902533)	0.251049177	1.1356122	0.227617602	0.765808507	SIRT1;MYDGF;C1QBP;DDIT3;HSP90AA1;PIK3CB;MAP3K3;BCL10;VAPA;FIS1;ITGB1BP1;CHRNA7;GOLPH3;HSP90AB1;SOD1;HEXIM1;MIOS;NDFIP1;RICTOR;PDCD4;PHB2;AKAP13;TGFBR1;BECN1;TXN;PLK2;LAMTOR4;RYK;FNIP1;SPRY2;ROCK1;PELI2;PRKD1;SOX2;DOK6;LARS1;NDFIP2;PIK3CA;NLGN1;RNF13;EEF1D;OSBPL8;HIP1
brain.GABA.neu	Biological process	Regulation Of Mitochondrion Organization (GO:0010821)	-0.368486307	-1.134143542	0.300242131	0.771496392	PRKN;MAPT;PID1
brain.GABA.neu	Biological process	Negative Regulation Of MAP Kinase Activity (GO:0043407)	0.408646946	1.134140149	0.306010929	0.767020797	PIK3CB;DUSP16;UCHL1;PDCD4;SPRY2;DUSP10;PAQR3;NF1
brain.GABA.neu	Biological process	Regulation Of Macromolecule Metabolic Process (GO:0060255)	-0.271151019	-1.133886733	0.239795918	0.767176427	SSH1;NELL1;FUBP3;IGF2BP3;HMG20A;COQ7;TRIM11;AFF3;ZNF407;TBC1D16;ADNP2;RO60;MEGF8;STX1B
brain.GABA.neu	Biological process	Regulation Of Stem Cell Differentiation (GO:2000736)	0.399792845	1.133730097	0.285961872	0.765214737	OCIAD1;MTA2;GATAD2A;PRKDC
brain.GABA.neu	Biological process	Negative Regulation Of Innate Immune Response (GO:0045824)	0.391930901	1.13339835	0.302083333	0.763055427	USP15;YTHDF3;PTPN2;PRKDC
brain.GABA.neu	Biological process	Regulation Of Reactive Oxygen Species Metabolic Process (GO:2000377)	-0.415021492	-1.132653001	0.322429907	0.765607835	PRKN;PID1;COQ7
brain.GABA.neu	Biological process	Positive Regulation Of Neuron Death (GO:1901216)	-0.407994254	-1.13242697	0.299043062	0.761166448	EFNB2;MAPT;GRIN2B
brain.GABA.neu	Biological process	Positive Regulation Of Cell Growth (GO:0030307)	-0.284279144	-1.131254445	0.269754768	0.759644969	RNF157;MAPT;LGI1;MACF1;SHTN1;RIMS2;MAPKAP1;MTOR
brain.GABA.neu	Biological process	Negative Regulation Of Canonical Wnt Signaling Pathway (GO:0090090)	-0.296518065	-1.130971097	0.262086514	0.75561669	PRKN;TMEM170B;MLLT3;DRAXIN;APC2
brain.GABA.neu	Biological process	Protein Insertion Into ER Membrane (GO:0045048)	0.412326595	1.13032086	0.307692308	0.768920952	CAMLG;EMC7;EMC3;EMC6;EMC4;TMCO1;EMC2
brain.GABA.neu	Biological process	Neuron Development (GO:0048666)	-0.253927217	-1.129363314	0.228650138	0.755417538	PBX1;MAPT;LRP12;LGI1;TBCD;NTRK2;ULK1;MAP1B;DTNBP1;NEDD4;TENM2;UNK;TMEM108;PPP1R9A;HS6ST1;DOCK7;ERCC6;TENM4;GPM6A;RAB6B;MYT1L;GPRIN1
brain.GABA.neu	Biological process	Negative Regulation Of MAPK Cascade (GO:0043409)	0.328312666	1.126474618	0.279220779	0.77697686	PIK3CB;DUSP16;DUSP4;ITGB1BP1;DUSP8;PTPN2;UCHL1
brain.GABA.neu	Biological process	Protein Alkylation (GO:0008213)	0.412900984	1.125704939	0.327370304	0.77605198	PRMT2;SNRPB;PRMT1;GSPT1
brain.GABA.neu	Biological process	Extracellular Matrix Organization (GO:0030198)	0.379522139	1.123578177	0.295798319	0.779471522	ST7;MMP16;PXDN;TGFBR1;RECK;APLP1;NF1;SMOC1
brain.GABA.neu	Biological process	Protein Glycosylation (GO:0006486)	-0.282657814	-1.123442351	0.28	0.767806632	POGLUT1;MGAT5;GALNT17;OGA;ST3GAL3;GOLGA2;GALNT7;TET3;B3GALT2
brain.GABA.neu	Biological process	Regulation Of Organelle Organization (GO:0033043)	0.308201634	1.123406864	0.289556962	0.776978518	NFRKB;RBSN;ACTR8;FIS1;GOLPH3;USP6NL;TMED9;ARL6IP1;RAP1GDS1;VPS35;YY1
brain.GABA.neu	Biological process	Dicarboxylic Acid Metabolic Process (GO:0043648)	-0.383447512	-1.123293716	0.269585253	0.763372147	IDH1;GOT1;OGDH;ACOT8;SDHA
brain.GABA.neu	Biological process	Glucose Homeostasis (GO:0042593)	0.37941365	1.121939149	0.30464716	0.77825813	SIRT1;HIF1A;PTPN2;CRY2;LRRC8D
brain.GABA.neu	Biological process	Vesicle Budding From Membrane (GO:0006900)	0.369473556	1.121045002	0.305841924	0.777890857	TRAPPC10;WASL;VAPA;GOLPH3;TMED10;GOLPH3L
brain.GABA.neu	Biological process	Mitochondrion Organization (GO:0007005)	0.30371183	1.119813498	0.287112561	0.778698052	DNAJC19;TOMM20;WASF1;COX7A2L;MTX2;FIS1;TIMM9;BNIP3;PHB2;SLC25A4
brain.GABA.neu	Biological process	Regulation Of BMP Signaling Pathway (GO:0030510)	0.38539416	1.119130466	0.309121622	0.777831103	TRIM33;SMURF1;SKI;LEMD3;SKIL;UBE2O
brain.GABA.neu	Biological process	Regulation Of RNA Metabolic Process (GO:0051252)	0.310455749	1.119090059	0.306291391	0.775026194	MBNL2;CCNL2;SUPT20H;RC3H1;PTBP3;ZNF326;TAF10;SON;GRSF1;CLK4;PRKRA;CLK1;ATXN7;YTHDF2
brain.GABA.neu	Biological process	Regulation Of Mitotic Cell Cycle (GO:0007346)	0.307072285	1.11690697	0.295751634	0.778574523	SIRT1;ANAPC13;CDK9;HECA;BRINP3;GBF1
brain.GABA.neu	Biological process	Plasma Membrane Bounded Cell Projection Organization (GO:0120036)	-0.262622002	-1.115883906	0.271317829	0.780576306	MAPT;LRP12;PLEKHA1;LGI1;ULK1;MAP1B;DTNBP1;NEDD4;CARMIL1;TMEM108;PPP1R9A;DOCK7;ERCC6;GPM6A;RAB6B;GPRIN1
brain.GABA.neu	Biological process	Positive Regulation Of Interleukin-6 Production (GO:0032755)	0.432263515	1.11485312	0.319218241	0.781433376	XBP1;BCL10;AKIRIN2
brain.GABA.neu	Biological process	Positive Regulation Of Secretion By Cell (GO:1903532)	0.346103408	1.112893761	0.289735099	0.784263046	RAB3A;CLASP2;GOLPH3;TMED10;APBB1;GOLPH3L;CD2AP;ARF6
brain.GABA.neu	Biological process	Regulation Of Exosomal Secretion (GO:1903541)	-0.389699747	-1.111468628	0.306074766	0.788774582	PRKN;SMPD3;CHMP3;HGS;VPS4A
brain.GABA.neu	Biological process	Anterograde Trans-Synaptic Signaling (GO:0098916)	-0.272693236	-1.111085821	0.289002558	0.784997499	NRXN1;GRIN2B;GRIA1;DHX8;KCNQ2;APBA1;ASIC2;MINK1;LRP6;EXOC4;DLGAP1;KCNQ3
brain.GABA.neu	Biological process	Positive Regulation Of ATP-dependent Activity (GO:0032781)	0.377362258	1.111018487	0.321799308	0.786754283	PFN1;DNAJB1;DNAJC24;ATP1B1;DNAJB11
brain.GABA.neu	Biological process	Cellular Response To Heat (GO:0034605)	0.421679794	1.110881051	0.34402852	0.784215078	HSP90AA1;HSBP1;HSP90AB1;DNAJB1
brain.GABA.neu	Biological process	Regulation Of Cell-Substrate Junction Assembly (GO:0090109)	0.41339459	1.110512381	0.326164875	0.78231309	VCL;CORO1C;EFNA5;TLN1;PTPRA;PEAK1;ROCK1
brain.GABA.neu	Biological process	Regulation Of G Protein-Coupled Receptor Signaling Pathway (GO:0008277)	0.35739413	1.109789585	0.311958406	0.781443087	KCTD8;RGS7;GIT2;GRK5;RPGRIP1L
brain.GABA.neu	Biological process	Regulation Of Transcription By RNA Polymerase I (GO:0006356)	0.412547893	1.109720785	0.326530612	0.778749336	WDR43;ATF4;PRR7
brain.GABA.neu	Biological process	Monoatomic Anion Transmembrane Transport (GO:0098656)	0.417962703	1.109550003	0.321305842	0.776390623	GABRB3;GABRB2
brain.GABA.neu	Biological process	Regulation Of Dendritic Spine Development (GO:0060998)	-0.405883885	-1.108431495	0.328638498	0.788150997	SHANK3;CPEB3;SRGAP2C;SHANK1
brain.GABA.neu	Biological process	Double-Strand Break Repair Via Homologous Recombination (GO:0000724)	-0.302655736	-1.108264299	0.297029703	0.783803166	ZMYND8;EXD2;PPP4C;WRN;MBTD1
brain.GABA.neu	Biological process	MAPK Cascade (GO:0000165)	-0.305020721	-1.10774222	0.297820823	0.780523454	MAP2K5;SHANK3;MAP2K6;CAMKK2;BRAP;MINK1
brain.GABA.neu	Biological process	Positive Regulation Of Stress-Activated MAPK Cascade (GO:0032874)	0.32152929	1.106887001	0.313028765	0.781111881	TNIK;RELL1;MBIP;KLHDC10;TAOK3;GADD45G;ARL6IP5
brain.GABA.neu	Biological process	Negative Regulation Of Immune Response (GO:0050777)	0.386271411	1.104453213	0.321052632	0.785251978	MAPK14;PRKDC;RC3H1;PLK2;WDR41
brain.GABA.neu	Biological process	mRNA Transcription (GO:0009299)	0.35274469	1.104225663	0.318181818	0.783026857	ATF4;TAF7;DDX5;TAF10;NCBP3;SUPT6H;NCBP2
brain.GABA.neu	Biological process	Protein Targeting To Membrane (GO:0006612)	0.316657613	1.103603473	0.320846906	0.782023362	SEC62;SSR2;SRP19;NACA;ARL6IP1;RAB8B;ATG3;SGTB;SRPRA;GOLGA7;ZDHHC20;RAB3IP
brain.GABA.neu	Biological process	Regulation Of TOR Signaling (GO:0032006)	0.325480183	1.098928936	0.311111111	0.792767002	SIRT1;UBR1;GOLPH3;RRAGC;MIOS;NUAK1;RICTOR;LAMTOR4;FNIP1;LARS1;PIK3CA;TSC1;PDCD6
brain.GABA.neu	Biological process	Calcium Ion Homeostasis (GO:0055074)	0.369071176	1.098745217	0.320754717	0.790453377	CALR;CHRNA7;TPT1;ATP13A3
brain.GABA.neu	Biological process	Positive Regulation Of TOR Signaling (GO:0032008)	0.377943161	1.098732315	0.334538879	0.787645145	SIK3;GOLPH3;MIOS;PIP4P1;RICTOR;LAMTOR4;FNIP1;LARS1;PIK3CA
brain.GABA.neu	Biological process	Regulation Of Anatomical Structure Morphogenesis (GO:0022603)	-0.271885386	-1.098604639	0.317679558	0.803521809	SHANK3;SARM1;MAPT;PID1;POGLUT1
brain.GABA.neu	Biological process	Potassium Ion Transmembrane Transport (GO:0071805)	-0.332922098	-1.098290295	0.324009324	0.799427769	SLC9A1;KCNQ2;KCNK2;KCNN2;KCNQ3;SLC12A6
brain.GABA.neu	Biological process	Positive Regulation Of Transcription Initiation By RNA Polymerase II (GO:0060261)	0.330480615	1.098012636	0.333333333	0.786849869	TAF7;MED28;MED23;MED8;MED4;TAF10;MED22;MED13;MED29
brain.GABA.neu	Biological process	Negative Regulation Of Mitotic Cell Cycle (GO:0045930)	0.399144364	1.096082504	0.340425532	0.78953556	HECA;BRINP3;CHFR;BTG3;BTG2;CDKN1B;CDKN1C;ZWINT
brain.GABA.neu	Biological process	Regulation Of Centrosome Duplication (GO:0010824)	0.421954802	1.095861592	0.353680431	0.787328354	SIRT1;VPS4B;PLK2;CEP120
brain.GABA.neu	Biological process	Endocytosis (GO:0006897)	0.262901826	1.095124766	0.317484663	0.786611976	SNX5;MESD;OCIAD1;WASF1;CSNK1G1;GAK;RAB7A;CORO1C;MIB1;CDC42;LRP1B;PDLIM7;JMJD6;ATP6V1H
brain.GABA.neu	Biological process	DNA Repair (GO:0006281)	-0.239578085	-1.094998056	0.265714286	0.804734006	XRCC6;MLH3;UIMC1;EXD2;FTO;RFC2;PMS1;MLH1;WRN;BABAM2;ATR;EYA3;DDB1;GTF2H2C;HLTF;PMS2;ERCC6;NSD2;VCP
brain.GABA.neu	Biological process	Regulation Of ERK1 And ERK2 Cascade (GO:0070372)	-0.278723697	-1.093893741	0.297082228	0.803519147	CRKL;NELL1;NTRK2;NTRK3;EPHB1;WNK2;MFAP3;ANGPT1
brain.GABA.neu	Biological process	Positive Regulation Of Binding (GO:0051099)	-0.313789168	-1.093856001	0.351351351	0.798898923	LRP1;PRKN;DACT1;IDE;CAPRIN2;TIAM1;PKD1;MARK3
brain.GABA.neu	Biological process	Cellular Response To Ionizing Radiation (GO:0071479)	-0.341231783	-1.093845403	0.353808354	0.794221774	XRCC6;WRN;BABAM2;ATR
brain.GABA.neu	Biological process	Regulation Of Dendritic Spine Morphogenesis (GO:0061001)	-0.377908218	-1.092892716	0.340277778	0.79240933	SHANK3;CUX2;DBN1;CAPRIN2
brain.GABA.neu	Biological process	Positive Regulation Of Macromolecule Biosynthetic Process (GO:0010557)	0.29688872	1.092195591	0.323529412	0.792119478	SIRT1;SAMD4A;DYRK2;XBP1;POLDIP3;YTHDF3;GUF1;PRKDC;ELAVL1;HSPH1;PRMT1;METTL14
brain.GABA.neu	Biological process	Regulation Of Nitric Oxide Biosynthetic Process (GO:0045428)	0.419156481	1.09050596	0.362676056	0.794103725	HSP90AA1;HSP90AB1;DDAH1
brain.GABA.neu	Biological process	Regulation Of Cellular Response To Stress (GO:0080135)	0.28017909	1.088313343	0.320132013	0.797382242	SIRT1;NFRKB;TAF7;KMT5A;CDK9;ACTR8;DNAJB1;SUPT20H;TAF10;CHORDC1;YY1;DNAJC2
brain.GABA.neu	Biological process	Golgi To Plasma Membrane Protein Transport (GO:0043001)	-0.36791172	-1.087505392	0.334146341	0.803728384	RAB31;MACF1;GGA2;SPTBN1
brain.GABA.neu	Biological process	Regulation Of Sodium Ion Transport (GO:0002028)	-0.377066542	-1.087376553	0.343065693	0.799454349	NEDD4;NKAIN1;NKAIN3;FGF12;ANK3;NEDD4L;NKAIN2;DLG1
brain.GABA.neu	Biological process	Regulation Of Protein Binding (GO:0043393)	-0.283145286	-1.086747592	0.319261214	0.796789609	LRP1;PRKN;PRMT7;GOLGA2;DACT1;IDE;CAPRIN2;TIAM1;PKD1;MARK3
brain.GABA.neu	Biological process	Regulation Of Mitochondrial Fission (GO:0090140)	-0.374043892	-1.086055778	0.335664336	0.79424721	PRKN;MAPT
brain.GABA.neu	Biological process	Regulation Of Proteasomal Protein Catabolic Process (GO:0061136)	0.383276753	1.085728854	0.371475954	0.801901934	GPX1;UBB;HSP90AB1;TMF1
brain.GABA.neu	Biological process	Establishment Of Spindle Orientation (GO:0051294)	0.386298433	1.082235777	0.370106762	0.80926834	GPSM1;NSFL1C;MAPRE1;CDK5RAP2;NDEL1
brain.GABA.neu	Biological process	Mitochondrial Membrane Organization (GO:0007006)	0.362185992	1.081042502	0.333884298	0.809864368	BCL2;MTX2;GHITM;BNIP3;SLC25A4;MTX1;MICOS13;CHCHD6;DNAJC11
brain.GABA.neu	Biological process	Positive Regulation Of Filopodium Assembly (GO:0051491)	-0.363465863	-1.079512779	0.338785047	0.808394198	NELL1;BCAS3;DPYSL3;TENM2
brain.GABA.neu	Biological process	RNA Export From Nucleus (GO:0006405)	0.309558928	1.077674156	0.356451613	0.81671443	UPF2;YTHDC1;THOC7;THOC5;CASC3;THOC3;NCBP3;NCBP2;POM121C;RAE1
brain.GABA.neu	Biological process	Protein Maturation (GO:0051604)	0.332206254	1.077469594	0.369791667	0.814499933	PCSK2;AASDHPPT;NAA50;MMP16;NCSTN;NDUFAB1;RAP1GDS1;STUB1
brain.GABA.neu	Biological process	Protein Catabolic Process (GO:0030163)	0.323486482	1.077252347	0.333333333	0.812449213	HSP90AA1;RAB7A;RAB12;RNF41;SOCS6;BNIP3;RSPRY1;CLPP;PPT1;PRPF19;MDM2;PSMA6;MARCHF6
brain.GABA.neu	Biological process	Negative Regulation Of Neuron Death (GO:1901215)	0.350776243	1.076198943	0.354452055	0.812564211	ATF4;BCL2;TOX3;SOD1;VPS35;SOD2;CHGA;MDK;PPT1
brain.GABA.neu	Biological process	Regulation Of Ubiquitin-Dependent Protein Catabolic Process (GO:2000058)	0.392576685	1.075963407	0.379613357	0.810533956	SMURF1;NUB1;CSNK2A2
brain.GABA.neu	Biological process	Establishment Or Maintenance Of Apical/Basal Cell Polarity (GO:0035088)	-0.3932477	-1.075125904	0.346698113	0.816535009	ERBIN;PARD3;PRKCI;PRKCZ;DLG2;DLG1
brain.GABA.neu	Biological process	Heart Development (GO:0007507)	0.287621346	1.074444665	0.3354531	0.812052606	SGCZ;CITED2;FLRT3;CACYBP;NDUFV2;PDLIM7;AKAP13;PRMT1;TGFBR1;TCF25
brain.GABA.neu	Biological process	Peptidyl-Serine Phosphorylation (GO:0018105)	-0.232870855	-1.073862401	0.28611898	0.815640941	ULK2;MORC3;VRK1;PKN1;MAP3K10;SMG1;ULK1;MTOR;ERN1;MKNK2;HIPK1;ATR;TLK1;STK38
brain.GABA.neu	Biological process	Inner Mitochondrial Membrane Organization (GO:0007007)	0.357299028	1.073548548	0.347972973	0.811891922	MTX2;GHITM;TIMM9;ROMO1;MTX1;MICOS13;CHCHD6;DNAJC11
brain.GABA.neu	Biological process	Regulation Of Neuron Projection Development (GO:0010975)	-0.244930355	-1.071672182	0.347593583	0.817393719	CTNNA2;SHANK3;EFNB2;DPYSL3;NTRK2;NTRK3
brain.GABA.neu	Biological process	Transcription Elongation By RNA Polymerase II (GO:0006368)	0.395685395	1.071597767	0.388791594	0.814885323	CDK9;USP15;ELOF1;LEO1;SETD2;SUPT6H
brain.GABA.neu	Biological process	Intracellular Glucose Homeostasis (GO:0001678)	-0.363804345	-1.070979521	0.365566038	0.815012417	ZNF236;PRKAA2;IGF1R;ERN1;HK1;ZBTB20;PIK3R2
brain.GABA.neu	Biological process	Defense Response To Virus (GO:0051607)	-0.27827545	-1.070655274	0.339378238	0.811570442	MORC3;USP20;TRIM35;TRIM13;AGBL5;TRIM26;TRIM11;CHMP3;AZI2;ATAD3A;TRAF3;LYST;SENP7;CNOT7;TRAF6
brain.GABA.neu	Biological process	Epithelial To Mesenchymal Transition (GO:0001837)	0.408935295	1.070095242	0.366071429	0.816429679	HIF1A;DDX5;TGFBR1;ROCK1
brain.GABA.neu	Biological process	Post-Transcriptional Regulation Of Gene Expression (GO:0010608)	-0.296600254	-1.069537266	0.354114713	0.810484231	LARP1;TCOF1;ELP2;GRM5;ELP3;PUM2;METAP1;METTL16;GCN1
brain.GABA.neu	Biological process	Regulation Of Microtubule Polymerization Or Depolymerization (GO:0031110)	0.4056558	1.069352195	0.382059801	0.815751298	STMN4;MAPRE3;CLASP2
brain.GABA.neu	Biological process	Positive Regulation Of Epithelial Cell Migration (GO:0010634)	0.306236904	1.069077775	0.371019108	0.813826724	CALR;PIK3CB;HIF1A;PFN1;ITGB1BP1;CLASP2
brain.GABA.neu	Biological process	Negative Regulation Of ERK1 And ERK2 Cascade (GO:0070373)	0.37740588	1.068089692	0.377516779	0.813892907	DUSP4;ITGB1BP1;PTPN2;SPRY2;DUSP10
brain.GABA.neu	Biological process	Regulation Of Organelle Assembly (GO:1902115)	0.335604165	1.067414694	0.374384236	0.813055056	TBC1D12;RNF4;USP6NL;TBC1D14;ATG3;PLK2
brain.GABA.neu	Biological process	Negative Regulation Of Transcription By RNA Polymerase II (GO:0000122)	0.217360402	1.067255403	0.323287671	0.810783085	CALR;SIRT1;NR4A2;TRIM33;ATF4;MAFG;C1QBP;TAF7;DDIT3;JUN;BRMS1L;CITED2;KMT5A;MTA2;ZMYM5;GATAD2A;DACH1;ZNF131;JUND;DDX5;HSBP1;ARID5B;SKI;SAP30;SARS1;NDN;NR2E1;DNAJB1;HEXIM1;E2F6;HCFC2;SIN3B;APBB1;CRY2
brain.GABA.neu	Biological process	Regulation Of Embryonic Development (GO:0045995)	0.336857353	1.065506774	0.37630662	0.812939559	NFRKB;MBIP;ACTR8;CLASP2;TADA2A
brain.GABA.neu	Biological process	Axon Extension (GO:0048675)	-0.368520884	-1.064665273	0.364963504	0.820760528	NELL1;ULK2;ULK1;MAP1B
brain.GABA.neu	Biological process	Negative Regulation Of Inflammatory Response (GO:0050728)	0.354409073	1.063783368	0.38590604	0.814936206	SELENOS;LRFN5;OTULIN;MAPK14;PTPN2;VPS35;PLK2;MDK
brain.GABA.neu	Biological process	Amide Biosynthetic Process (GO:0043604)	0.385926298	1.062715393	0.36779661	0.815311861	GLUD1;VAPA;SPTSSA;CERS6
brain.GABA.neu	Biological process	Cellular Response To Nutrient Levels (GO:0031669)	0.308409688	1.061175684	0.373553719	0.817119483	SIRT1;MAP1LC3A;STK24;XBP1;ATG14;RRAGC;RICTOR;WDR45B
brain.GABA.neu	Biological process	Regulation Of Release Of Cytochrome C From Mitochondria (GO:0090199)	0.406508504	1.0609951	0.368606702	0.814904683	GPX1;GHITM;BNIP3
brain.GABA.neu	Biological process	Negative Regulation Of Epithelial Cell Migration (GO:0010633)	0.412431397	1.060489131	0.370165746	0.813600747	SLIT2;CORO1C;SVBP;DUSP10;ADIPOR1
brain.GABA.neu	Biological process	BMP Signaling Pathway (GO:0030509)	0.364949544	1.059403919	0.379767828	0.813915841	SMURF1;USP15;DDX5;PDCD4
brain.GABA.neu	Biological process	Regulation Of miRNA Transcription (GO:1902893)	0.363811128	1.056967986	0.381205674	0.818167832	JUN;TEAD1;HIF1A;DDX5
brain.GABA.neu	Biological process	Actin Filament Polymerization (GO:0030041)	0.398543731	1.056805797	0.370242215	0.816044254	WASL;WASF1
brain.GABA.neu	Biological process	Positive Regulation Of Peptidyl-Serine Phosphorylation (GO:0033138)	0.345426111	1.05598895	0.379018613	0.815529459	HSP90AA1;HSP90AB1;BRAF;FNIP2;TXN;FNIP1;SPRY2;PRKD1
brain.GABA.neu	Biological process	Endocytic Recycling (GO:0032456)	0.300862706	1.055608886	0.381112985	0.814105959	EIPR1;RAB7A;ARL4C;LMTK2;VPS35;VPS53;ARF6;VAMP4;STX6;VPS26A;WASHC2C;SNX4;RAB11FIP4
brain.GABA.neu	Biological process	Post-Translational Protein Modification (GO:0043687)	-0.338796904	-1.055073722	0.389908257	0.8449592	BAZ1B;PKN1;FAM20C;TTL
brain.GABA.neu	Biological process	Cellular Response To Organic Cyclic Compound (GO:0071407)	-0.287360452	-1.054662971	0.368421053	0.841731432	SSH1;LARP1;DIAPH1;MED1;DHX8
brain.GABA.neu	Biological process	Regulation Of Stem Cell Population Maintenance (GO:2000036)	0.315932263	1.054388641	0.375806452	0.815005212	WDR43;BRMS1L;SAP30;ELAVL1;DPF2;BRD9
brain.GABA.neu	Biological process	Negative Regulation Of Mitochondrion Organization (GO:0010823)	-0.376097563	-1.053405438	0.383027523	0.841203127	PRKN;MAPT
brain.GABA.neu	Biological process	Regulation Of Endothelial Cell Proliferation (GO:0001936)	0.323529388	1.053025571	0.397868561	0.816075454	SIRT1;MYDGF;HIF1A;ZNF580;TGFBR1;PROX1;PRKD1;PRKCA;VASH2;PDCD6;NF1
brain.GABA.neu	Biological process	Regulation Of Exocytosis (GO:0017157)	0.338847196	1.052768156	0.389072848	0.814252747	RAB3A;STXBP6;RAB12;CLASP2;RAB8B;WDR41;STXBP5L;SEPTIN5;RAB21
brain.GABA.neu	Biological process	Intracellular Monoatomic Cation Homeostasis (GO:0030003)	0.283078935	1.052256446	0.3792	0.813085174	CALR;SLC30A7;CHRNA7;TPT1;SOD1;NDFIP1;ATP13A3;FBXL5;PICALM
brain.GABA.neu	Biological process	Mitotic DNA Damage Checkpoint Signaling (GO:0044773)	0.386812646	1.052236336	0.409090909	0.810599378	CDC14B;TAOK3;ZNF830;PRKDC
brain.GABA.neu	Biological process	Ribosome Biogenesis (GO:0042254)	0.276704776	1.052061371	0.370617696	0.808523225	WDR43;GLUL;UTP11;MPHOSPH10;DNTTIP2;DIS3;NOP56;UTP3;NOP58;RIOK1;RPS19BP1;DDX27;FBL;NOC2L;EXOSC4;TSC1;EMG1
brain.GABA.neu	Biological process	Rho Protein Signal Transduction (GO:0007266)	0.38094551	1.050823199	0.400343643	0.809468149	TAX1BP3;CDC42;ARHGAP5;ARHGEF11;ROCK1
brain.GABA.neu	Biological process	Regulatory ncRNA Processing (GO:0070918)	0.383971262	1.050076518	0.399006623	0.808927053	ZC3H7B;ZC3H7A;AGO3;PRKRA;AGO2;AGO4;TSNAX
brain.GABA.neu	Biological process	Positive Regulation Of Cysteine-Type Endopeptidase Activity (GO:2001056)	0.37099762	1.048553857	0.408710218	0.810623504	SIRT1;BCL10;FIS1;ARL6IP5
brain.GABA.neu	Biological process	Histone Modification (GO:0016570)	0.293383503	1.046943688	0.389170897	0.812462685	SIRT1;BRMS1L;MTA2;GATAD2A;TADA2A;BRD8;TAF10;USP3;VPS72;UBE2B
brain.GABA.neu	Biological process	Regulation Of Phosphorylation (GO:0042325)	0.306465443	1.046451181	0.414211438	0.811325673	SIRT1;BCL10;CORO1C;ATG14;PTGES3;FNIP2;FNIP1;DYNLL1;ROCK1;CDKN1B;RAD17;CDKN1C;PLXNB2;CADM4;PTK2;PRKRIP1
brain.GABA.neu	Biological process	mRNA Catabolic Process (GO:0006402)	-0.307840791	-1.045086301	0.380047506	0.861257292	NBAS;ERN1;DIS3L2;METTL16;SND1;TUT7;METTL3
brain.GABA.neu	Biological process	Positive Regulation Of Protein Metabolic Process (GO:0051247)	-0.228819682	-1.043231062	0.362573099	0.862190452	PRKN;LARP1;VGLL4;MAP2K5;ATG10;ASPH;CPEB3;ZCCHC4;APC2;MTOR;NEDD4;KLF4;WNT7A;DDB1;DACT1;FXR2;METTL3;IDE;ISL1
brain.GABA.neu	Biological process	Peptidyl-Serine Modification (GO:0018209)	-0.227127474	-1.042862606	0.337243402	0.858724625	ULK2;MORC3;VRK1;PKN1;POGLUT1;MAP3K10;SMG1;ULK1;MTOR;MKNK2;HIPK1;ATR;TLK1;STK38;MGAT5B;PRKCI;PKD1;PRKCZ;MAPK9;MARK3
brain.GABA.neu	Biological process	Positive Regulation Of Cold-Induced Thermogenesis (GO:0120162)	-0.294830845	-1.04257379	0.351543943	0.85511606	ESRRG;DYNC1H1;IGF1R;CXCR4;SCD;JAK2;APC;ZNF516;THRA
brain.GABA.neu	Biological process	Inorganic Anion Transmembrane Transport (GO:0098661)	0.361990451	1.040010431	0.401709402	0.826500318	GABRB3;GABRB2
brain.GABA.neu	Biological process	Synaptic Vesicle Endocytosis (GO:0048488)	0.339710465	1.039627501	0.423271501	0.824989126	AP2S1;GAK;CANX;SH3GL2;PICALM;NLGN1;SH3GL3;SNAP91;AP2M1;DNM2
brain.GABA.neu	Biological process	Positive Regulation Of Autophagy (GO:0010508)	-0.260959557	-1.039513699	0.38961039	0.859825499	PRKN;LARP1;ULK2;USP20;TRIM13;PRKAA2;ULK1;CAMKK2
brain.GABA.neu	Biological process	Vesicle-Mediated Transport (GO:0016192)	0.211597344	1.039265969	0.386430678	0.823474511	WASL;RBSN;SCRN1;RAB3A;ARF3;OCIAD1;AP2S1;BLOC1S2;RAB4A;CSNK1G1;RAB7A;RAB30;RAB12;CORO1C;MIB1;CYTH3;TMED2;PIP4K2A;CDC42;ATG14;KIF1A;USP6NL;ARL4A;TMED10;ATP6V1H;RABEP1;TBC1D23;STX8;VTI1B;VPS4B;BECN1;ARF6;AP2A1;PICALM;AP1B1;RAB22A;SNAP29;PRKD1;STX6;RAB10;CSNK1D;PIK3C2A;WASHC2C
brain.GABA.neu	Biological process	Regulation Of Sprouting Angiogenesis (GO:1903670)	0.385594204	1.038764699	0.389273356	0.822409049	GLUL;PIK3CB
brain.GABA.neu	Biological process	Cilium Organization (GO:0044782)	-0.235445923	-1.037977474	0.362880886	0.85998307	FAM149B1;TTC39C;PCNT;CPLANE1;TTC21B;BBS4;IFT52;PIBF1;SNX10;ARL13B;TMEM67;IFT20;CCDC57;ASAP1;POC1B;SCLT1;BBS5
brain.GABA.neu	Biological process	Positive Regulation Of Cellular Component Organization (GO:0051130)	-0.293810937	-1.037202312	0.4	0.857820851	LRP1;NRXN1;SHANK3;IGF1R;ICE1
brain.GABA.neu	Biological process	Negative Regulation Of Phosphorylation (GO:0042326)	-0.281503064	-1.035878931	0.391857506	0.857231396	PRKN;CRKL;MAPT;PID1;NTRK3;IBTK;DNAJC10;LRP6
brain.GABA.neu	Biological process	Sprouting Angiogenesis (GO:0002040)	0.381623957	1.035575005	0.41697417	0.828528136	SLIT2;NAXE;ITGB1BP1;OTULIN;JMJD6
brain.GABA.neu	Biological process	Sulfur Compound Biosynthetic Process (GO:0044272)	-0.334640277	-1.035350057	0.432242991	0.854484575	EXTL3;ST3GAL3;MPST;ANGPT1;METTL16
brain.GABA.neu	Biological process	Protein Localization To Golgi Apparatus (GO:0034067)	0.365497091	1.03513956	0.414507772	0.827278942	GAK;GBF1;GOLPH3;TMED10
brain.GABA.neu	Biological process	Macromolecule Modification (GO:0043412)	0.308908108	1.033957259	0.411558669	0.827924552	USP6;RABGGTB;UBE2M;UBE2D2;PRKDC;SERP1;FBXO22;FBXW2;RNF2;CSNK1G3;SEPHS1
brain.GABA.neu	Biological process	Negative Regulation Of Protein Depolymerization (GO:1901880)	-0.350472535	-1.031707797	0.381176471	0.86066001	NAV3;APC2
brain.GABA.neu	Biological process	Organelle Transport Along Microtubule (GO:0072384)	0.334705071	1.030971673	0.417253521	0.833453623	BLOC1S2;CDC42;UBB;COPG2;NDEL1;BORCS8;PEX14;COPG1;SNAPIN;HTT
brain.GABA.neu	Biological process	Mitotic G2/M Transition Checkpoint (GO:0044818)	0.373269084	1.030683738	0.408858603	0.831739643	CDC14B;TAOK3;ZNF830;CHFR;BRSK1
brain.GABA.neu	Biological process	Positive Regulation Of Actin Filament Bundle Assembly (GO:0032233)	0.361030653	1.030136665	0.441979522	0.830751946	PFN1;ITGB1BP1;PPM1E;CDC42
brain.GABA.neu	Biological process	Protein Autoubiquitination (GO:0051865)	-0.271342727	-1.028611818	0.388601036	0.865442747	PRKN;RNF157;TRIM13;BABAM2;BFAR;SH3RF3;TRIM11
brain.GABA.neu	Biological process	Cellular Response To Organonitrogen Compound (GO:0071417)	-0.274123661	-1.028057358	0.399497487	0.862791618	SSH1;LARP1;DIAPH1;CPEB3;SLC38A9;DHX8;MTOR
brain.GABA.neu	Biological process	Membrane Organization (GO:0061024)	0.24603993	1.027529955	0.408385093	0.835198634	WASL;SGCZ;CORO1C;VAPA;REEP5;CTDNEP1;NSFL1C;RABEP1;SERP1;VTI1B;UBAP1;VPS4B;RIMS1;PICALM;REEP3;SNAP29;PPT1;HACE1;PIK3C2A
brain.GABA.neu	Biological process	Visual Perception (GO:0007601)	0.378198789	1.025970254	0.426116838	0.836915847	DNAJC19;RABGGTB
brain.GABA.neu	Biological process	Protein Targeting (GO:0006605)	0.277312561	1.025351106	0.427876823	0.836190835	DNAJC19;TOMM20;NACA;FIS1;SPCS1;TIMM9;AKAP6;ATG3;SRPRA;GOLGA7;TIMM17A;NLGN1;ZDHHC20;RAB3IP;LONP2;VPS37A;TOMM22
brain.GABA.neu	Biological process	Neuron Projection Extension (GO:1990138)	-0.313841735	-1.025349537	0.411764706	0.866755064	NELL1;ULK2;ULK1;MAP1B;EIF2AK4;TMEM108
brain.GABA.neu	Biological process	Regulation Of Gene Expression (GO:0010468)	-0.175397939	-1.024877413	0.363247863	0.863896871	LRP1;PRKN;ACVR2B;LARP1;CRKL;NELL1;MAPT;BPTF;PID1;CHD3;KMT2D;POLR2A;ESRRG;MED1;CELSR2;NTRK2;VSTM2A;ZNF646;NTRK3;LIN54;PRKAA2;PTRH2;ZPR1;FUBP3;IGF2BP3;MAZ;NR2C2;SSBP2;KDM4A;MTOR;NSD1;NFIA;DTNBP1;SETBP1;NOS1AP;KAT2B;HMG20A;ZBTB11;KLF4;SUPT3H;COQ7;ANGPT1;CUX2;ZFHX3;TRIM11
brain.GABA.neu	Biological process	Epithelial Cell Differentiation (GO:0030855)	0.342451463	1.024691083	0.412371134	0.835579896	CNN3;EDF1;VDAC1;PROX1;RAB10;PCNA
brain.GABA.neu	Biological process	Regulation Of Transcription Elongation By RNA Polymerase II (GO:0034243)	-0.249027593	-1.024621112	0.396825397	0.860337704	INTS12;ZMYND8;MED19;MED1;NELFA;INTS2;INTS9
brain.GABA.neu	Biological process	Negative Regulation Of Blood Vessel Morphogenesis (GO:2000181)	0.380410898	1.024598743	0.424242424	0.833354571	NAXE;SARS1;SPRY2;ROCK1
brain.GABA.neu	Biological process	Positive Regulation Of Cytoskeleton Organization (GO:0051495)	-0.302315522	-1.023076392	0.391959799	0.860349142	BCAS3;DYNC1H1;EVL;CARMIL1;NUMA1;FER
brain.GABA.neu	Biological process	Transforming Growth Factor Beta Receptor Signaling Pathway (GO:0007179)	0.328777124	1.02181955	0.429276316	0.838265374	SIRT1;JUN;USP15;SKI
brain.GABA.neu	Biological process	Sensory Perception Of Light Stimulus (GO:0050953)	0.365945852	1.021507102	0.432708688	0.836701309	DNAJC19;RABGGTB;PRKRA;ATXN7;PCDH15;EYA4
brain.GABA.neu	Biological process	Regulation Of Amyloid-Beta Formation (GO:1902003)	0.368030729	1.020529295	0.435763889	0.8369552	CHRNA7;TMED10;PICALM;ROCK1
brain.GABA.neu	Biological process	Regulation Of Protein-Containing Complex Assembly (GO:0043254)	-0.280626322	-1.020115045	0.423469388	0.864698498	ULK1;ANKS1B;ICE1;VPS33A;NAPA;VPS39;ISL1;PRKCZ;VCP;PEX5;STX1B
brain.GABA.neu	Biological process	Proteolysis Involved In Protein Catabolic Process (GO:0051603)	0.305579242	1.019293806	0.429301533	0.837724657	RNF41;UBB;SOCS6;OTUD7A;VPS4B;STUB1;RSPRY1;HM13;CLPP;PRPF19;MDM2;PSMA6;MARCHF6
brain.GABA.neu	Biological process	Positive Regulation Of Protein Ubiquitination (GO:0031398)	0.305339201	1.019069665	0.44732577	0.835860994	BCL10;UBB;NDFIP1;DCUN1D5;DCUN1D4;UBQLN1;STUB1
brain.GABA.neu	Biological process	Negative Regulation Of Cytokine Production (GO:0001818)	-0.274810497	-1.017693726	0.432291667	0.867785762	EXTL3;MAP2K5;NAV3;TWSG1;ILRUN;KLF4;PIBF1
brain.GABA.neu	Biological process	Negative Regulation Of Defense Response (GO:0031348)	0.307013407	1.014237434	0.42881072	0.846503863	SELENOS;C1QBP;LRFN5;OTULIN;PTPN2;PRKDC
brain.GABA.neu	Biological process	Regulation Of Establishment Of Planar Polarity (GO:0090175)	0.371159128	1.013733892	0.438811189	0.845361773	SMURF1;DAAM1;CDC42
brain.GABA.neu	Biological process	Protein Modification Process (GO:0036211)	0.195971331	1.012520339	0.411034483	0.846095352	EPHA7;TMEM59;TAF7;TNIK;SIK3;ATG101;USP6;STK24;CDK9;RABGGTB;DUSP16;UBE2M;CDC14B;DYRK2;COPS8;ILKAP;PPM1E;TAOK3;SERP2;PPM1D;GRK5;ATG14;CDK19;PTAR1;UBE2D2;PRKDC;CTDNEP1;PPP4R3A;NUAK1;PPP3CA;MTMR4;CSK;PPP2CB;SERP1;WDR45B;LMTK2;DAD1;UGCG;TAF10;BRAF;CCNT1;PDPK1;CSNK2A2;PPM1G;PPP1R12A;PTPRA;FNIP2;TGFBR1;PPP2R3A;BECN1;MAPK10;PLK2;CSNK2B;DCAF1;ST3GAL5;RYK;BRSK1;PEAK1;ACVR2A;ROCK1;PRKACB;CSNK1D;MAN2A1;MAST2…
brain.GABA.neu	Biological process	Positive Regulation Of DNA-templated Transcription, Elongation (GO:0032786)	0.286543213	1.01014059	0.428109855	0.849867834	CDK9;MED28;THOC5;MED23;MED8;MED4;LEO1;CCNT1;MED22;SUPT6H;NCBP2;MED29
brain.GABA.neu	Biological process	Regulation Of DNA Binding (GO:0051101)	0.370874546	1.010052442	0.447098976	0.847691794	JUN;SKI;EDF1;TXN;CSNK2B
brain.GABA.neu	Biological process	Transport Across Blood-Brain Barrier (GO:0150104)	-0.366713312	-1.009569731	0.426966292	0.883526675	LRP1
brain.GABA.neu	Biological process	Vascular Transport (GO:0010232)	-0.366713312	-1.009569731	0.426966292	0.883526675	LRP1
brain.GABA.neu	Biological process	Negative Regulation Of Angiogenesis (GO:0016525)	0.345313616	1.008917456	0.446366782	0.84835063	PIK3CB;NAXE;SARS1;SPRY2;ROCK1
brain.GABA.neu	Biological process	Positive Regulation Of MAPK Cascade (GO:0043410)	-0.241353291	-1.007708461	0.43877551	0.884942887	KSR1;CRKL;NELL1;MAP2K5;NTRK2;NTRK3;IGF1R;MFAP3;ANGPT1
brain.GABA.neu	Biological process	Activation Of GTPase Activity (GO:0090630)	0.289933623	1.00757667	0.463865546	0.849681453	TBC1D12;TAX1BP3;CORO1C;RALGAPA2;USP6NL;TBC1D14;TBC1D9;SIPA1L2
brain.GABA.neu	Biological process	Glycoprotein Metabolic Process (GO:0009100)	0.375002066	1.006734663	0.453427065	0.849516515	PRKCSH;HIF1A;GOLPH3
brain.GABA.neu	Biological process	Negative Regulation Of DNA-templated Transcription (GO:0045892)	0.196129762	1.00671538	0.465177398	0.847181938	CALR;SIRT1;ZMYM2;NR4A2;TRIM33;ATF4;MAFG;C1QBP;TAF7;DDIT3;JUN;BRMS1L;CITED2;KMT5A;RORB;MTA2;HIF1A;PRMT2;ZMYM5;GATAD2A;DACH1;ZNF131;CREBZF;YAF2;JUND;DDX5;HSBP1;ARID5B;SKI;SAP30;SPINDOC;ZHX3;FOXG1;SARS1;NDN;NR2E1;DNAJB1;HEXIM1;TSHZ3;E2F6;HCFC2;SIN3B;APBB1;CRY2;PDCD4;PHB2
brain.GABA.neu	Biological process	Positive Regulation Of Gene Expression (GO:0010628)	-0.19718903	-1.006495012	0.419871795	0.884362758	PRKN;LARP1;PID1;CPEB3;ZCCHC4;POLR2A;MED1;NTRK2;VSTM2A;NTRK3;ZPR1;FUBP3;MAZ;MTOR;DTNBP1;ERN1;NOS1AP;KAT2B;KLF4;ANGPT1;CUX2
brain.GABA.neu	Biological process	Positive Regulation Of Translation (GO:0045727)	0.273334352	1.006419293	0.481540931	0.845626635	SAMD4A;C1QBP;POLDIP3;YTHDF3;GUF1;PRKDC;ELAVL1;TRMT10C;PRMT1;METTL14
brain.GABA.neu	Biological process	Positive Regulation Of Small Molecule Metabolic Process (GO:0062013)	-0.353240277	-1.005795426	0.421171171	0.877777978	PRKAA2;MTOR;ZBTB20;RPTOR
brain.GABA.neu	Biological process	Positive Regulation Of Carbohydrate Metabolic Process (GO:0045913)	-0.353240277	-1.005795426	0.421171171	0.877777978	PRKAA2;MTOR;ZBTB20;RPTOR
brain.GABA.neu	Biological process	Negative Regulation Of Catabolic Process (GO:0009895)	-0.378958554	-1.004506909	0.410430839	0.877370058	NELL1;NCOR1;PHF20L1;CBFA2T3
brain.GABA.neu	Biological process	snRNA Metabolic Process (GO:0016073)	-0.356286952	-1.004147718	0.438423645	0.874222023	INTS12;INTS2;INTS9
brain.GABA.neu	Biological process	Negative Regulation Of Stress-Activated MAPK Cascade (GO:0032873)	-0.351357126	-1.003733228	0.431372549	0.87128562	PRKN;ANKS1B;NCOR1;DACT1;ITCH
brain.GABA.neu	Biological process	Selective Autophagy (GO:0061912)	-0.272495883	-1.001189961	0.447236181	0.87451608	PRKN;ULK2;LRBA;ULK1;WDFY3;PEX2;SNX7;LGALS8;ATG2B;USP30
brain.GABA.neu	Biological process	Transmembrane Receptor Protein Serine/Threonine Kinase Signaling Pathway (GO:0007178)	0.27575172	0.999203097	0.464898596	0.862291435	SIRT1;JUN;SMURF1;USP15;DDX5;SKI
brain.GABA.neu	Biological process	Regulation Of Telomere Maintenance (GO:0032204)	-0.350766873	-0.998069498	0.47029703	0.87921671	SMG1;YLPM1;USP7;TERF2;POT1;NSMCE1;MYC;NBN
brain.GABA.neu	Biological process	Clathrin-Dependent Endocytosis (GO:0072583)	0.354658544	0.995605602	0.464664311	0.86940773	AP2S1;GAK;CANX;PICALM;LMBRD1;SNAP91;AP2M1;FNBP1L
brain.GABA.neu	Biological process	Regulation Of Mitotic Spindle Organization (GO:0060236)	-0.336675473	-0.995573101	0.463942308	0.882450606	DYNC1H1;NUMA1;CHMP3;CHMP7
brain.GABA.neu	Biological process	Regulation Of Signal Transduction (GO:0009966)	0.253140719	0.995344749	0.468395462	0.867696629	SIRT1;KCTD8;NCK1;RGS7;ITGB1BP1;CHRNA7;GIT2;GRK5;PTPN2;CSK
brain.GABA.neu	Biological process	Positive Regulation Of Protein Modification Process (GO:0031401)	-0.226481974	-0.993603613	0.468586387	0.883924205	CRKL;ATG10;MOB3B;NTRK2;NTRK3;CAMKK2;ANKLE2;GOLGA2;NOS1AP;MOB1B;ANGPT1;RAP2A
brain.GABA.neu	Biological process	DNA Damage Response, Signal Transduction By P53 Class Mediator (GO:0030330)	0.374396277	0.993569014	0.448943662	0.869964752	PLK2;MDM2;CDKN1B;KAT5;TRIAP1
brain.GABA.neu	Biological process	mRNA Splice Site Recognition (GO:0006376)	0.350332154	0.993020876	0.473321859	0.868971169	YTHDC1;LUC7L;SF3A1;SF3A2;SRSF9;PRPF39
brain.GABA.neu	Biological process	Response To Amino Acid Starvation (GO:1990928)	-0.305342439	-0.992649159	0.464953271	0.882594353	LARP1;MTOR;EIF2AK4;PEX2;GCN1;RNF152;SESN1;DEPDC5
brain.GABA.neu	Biological process	Cell Junction Organization (GO:0034330)	-0.309451321	-0.992143316	0.429577465	0.8801364	CTNND2;MAPT;GRM5
brain.GABA.neu	Biological process	Regulation Of Intracellular Protein Transport (GO:0033157)	-0.344287307	-0.991779285	0.451388889	0.877202052	BCAS3;PCNT;ICE1;PDCD10
brain.GABA.neu	Biological process	Regulation Of Vesicle-Mediated Transport (GO:0060627)	0.279508399	0.991619587	0.455311973	0.870254915	RAB3A;AP2S1;USP6;RAB4A;RAB12
brain.GABA.neu	Biological process	Regulation Of AMPA Receptor Activity (GO:2000311)	-0.341048834	-0.991370012	0.467268623	0.87440982	SHANK3;MINK1;SHANK1
brain.GABA.neu	Biological process	Regulation Of RNA Splicing (GO:0043484)	0.263086037	0.990538946	0.481848185	0.870680209	TMBIM6;YTHDC1;MBNL2;CCNL2;SUPT20H;JMJD6;PTBP3;ZNF326;TAF10;SON;GRSF1;CLK4
brain.GABA.neu	Biological process	Axonal Transport (GO:0098930)	0.300398798	0.98858678	0.468965517	0.873362524	BLOC1S2;HIF1A;HSBP1;KIF1A;SOD1;ARL8A
brain.GABA.neu	Biological process	Negative Regulation Of Protein Phosphorylation (GO:0001933)	-0.230454702	-0.987854612	0.448548813	0.880479536	LRP1;PRKN;CRKL;PID1;NTRK3;DTNBP1;PARD3;IBTK;DNAJC10;GSKIP;LRP6;DBNDD1;CAMK2N1
brain.GABA.neu	Biological process	Neuron Differentiation (GO:0030182)	0.265518282	0.987442026	0.479935795	0.874032693	NR4A2;RORB;POU3F2;BRINP3;XBP1;BCCIP;UGCG;TGFBR1;RYK;BRSK1
brain.GABA.neu	Biological process	Negative Regulation Of Extrinsic Apoptotic Signaling Pathway (GO:2001237)	0.353289281	0.986621787	0.469135802	0.873917138	GPX1;BCL2;FAIM;TGFBR1
brain.GABA.neu	Biological process	Regulation Of DNA Replication (GO:0006275)	0.316814744	0.986246507	0.496515679	0.872533413	NFRKB;BAZ1A;ACTR8;TERF1;YY1
brain.GABA.neu	Biological process	Regulation Of Stress Fiber Assembly (GO:0051492)	0.286689194	0.98538523	0.47768595	0.872439469	ACTG1;PFN1;ITGB1BP1;CLASP2;PPM1E;CDC42
brain.GABA.neu	Biological process	Positive Regulation Of Cell Migration (GO:0030335)	-0.217887753	-0.984279667	0.485795455	0.88704623	CRKL;NELL1;NTRK3;SHTN1;MGAT5;MAZ;SRGAP2C;IGF1R;MTOR;CXCR4;PODXL;CARMIL1;ELP3
brain.GABA.neu	Biological process	Cellular Response To Oxidative Stress (GO:0034599)	0.273792643	0.984169537	0.50170068	0.873222917	ATF4;SELENOS;JUN;GPX1;HIF1A
brain.GABA.neu	Biological process	Positive Regulation Of Phosphorylation (GO:0042327)	0.260286912	0.983568391	0.470881864	0.872508171	SIRT1;MYDGF;TNIK;HSP90AA1;BCL10;CHRNA7;EFNA5;ATG14;PTGES3
brain.GABA.neu	Biological process	Regulation Of Small Molecule Metabolic Process (GO:0062012)	0.377884177	0.983237287	0.470483005	0.870983827	SIRT1;HIF1A;PGAM1
brain.GABA.neu	Biological process	Regulation Of Mitochondrial Membrane Potential (GO:0051881)	0.377461556	0.982184481	0.490740741	0.871421963	BCL2;UBB;SOD1;ARL6IP5
brain.GABA.neu	Biological process	Peroxisome Organization (GO:0007031)	-0.355875106	-0.980530403	0.464953271	0.89392589	TMEM135;PEX2;ACOT8;ABCD3;ABCD2;PEX11G;PEX3
brain.GABA.neu	Biological process	Positive Regulation Of Transcription By RNA Polymerase I (GO:0045943)	0.357015433	0.978568685	0.485815603	0.878661341	WDR43;ATF4
brain.GABA.neu	Biological process	tRNA Processing (GO:0008033)	-0.329367231	-0.977622846	0.472684086	0.898360764	NSUN6;FARS2;TRIT1;FAM98A;AARS2;TRDMT1
brain.GABA.neu	Biological process	Regulation Of Peptidyl-Serine Phosphorylation (GO:0033135)	0.296203179	0.977484001	0.502504174	0.879082152	HSP90AA1;NCK1;HSP90AB1;BRAF;FNIP2;TXN;FNIP1;SPRY2;PRKD1
brain.GABA.neu	Biological process	Protein Localization (GO:0008104)	0.208366069	0.976354504	0.488059701	0.879611341	DNAJC19;SMURF1;ARF3;MESD;TMED5;MAPRE3;DDX42;RAB28;VCL;TMED2;GRPEL1;TMED7;RRAGC;ARL4A;TMED9;TMED10;ARFRP1;NIN;SPTSSA;WDR45B;ARL4C;STX8;ROMO1;YWHAH;VPS35;TM9SF4;RAB3GAP2;MAPRE1;COPZ1;TM9SF2;ARF6;AP2A1
brain.GABA.neu	Biological process	Activation Of Cysteine-Type Endopeptidase Activity Involved In Apoptotic Process (GO:0006919)	-0.321037871	-0.975004164	0.45	0.901421269	MAPT;APAF1;CASP8AP2;JAK2;VCP;ROBO1
brain.GABA.neu	Biological process	Protein Modification By Small Protein Removal (GO:0070646)	0.259266435	0.974744227	0.482470785	0.88149199	USPL1;USP6;USP38;USP15;COPS7B;COPS8;UCHL1;OTUD7A;USP5
brain.GABA.neu	Biological process	DNA Replication (GO:0006260)	-0.30429828	-0.974742246	0.487119438	0.898121121	RFC2;MCMBP;WRN;HELB
brain.GABA.neu	Biological process	Phagocytosis (GO:0006909)	0.369660982	0.974113848	0.479381443	0.880812596	MESD;CORO1C;CDC42;JMJD6;TM9SF4
brain.GABA.neu	Biological process	Negative Regulation Of Developmental Process (GO:0051093)	-0.258645996	-0.973117481	0.505966587	0.898915573	PRKN;MAPT;NFIB;SRGAP2C;SS18;SIN3A
brain.GABA.neu	Biological process	Ribosomal Large Subunit Biogenesis (GO:0042273)	-0.342039539	-0.972863638	0.503386005	0.895692364	HEATR3;EBNA1BP2;NEDD4
brain.GABA.neu	Biological process	Positive Regulation Of RNA Splicing (GO:0033120)	-0.355858261	-0.972257982	0.478060046	0.893537658	POLR2A;ZPR1;ERN1
brain.GABA.neu	Biological process	Positive Regulation Of Amide Metabolic Process (GO:0034250)	0.275012512	0.971932957	0.487725041	0.884334508	SAMD4A;POLDIP3;YTHDF3;CHRNA7;GUF1;PRKDC;ELAVL1;PRMT1;METTL14;PICALM
brain.GABA.neu	Biological process	Negative Regulation Of Epithelial Cell Proliferation (GO:0050680)	-0.319031906	-0.970719982	0.478365385	0.89401815	NFIB;MED1;PEX2;NR2F2
brain.GABA.neu	Biological process	Positive Regulation Of Metabolic Process (GO:0009893)	-0.265853752	-0.970370518	0.464622642	0.891147203	ESRRG;DYNC1H1;IGF1R;CXCR4;SCD;JAK2;APC;ZNF516;THRA
brain.GABA.neu	Biological process	Regulation Of Plasma Membrane Bounded Cell Projection Assembly (GO:0120032)	-0.286232364	-0.969772484	0.5	0.889027568	TBC1D5;PODXL;MYO10;FER;TBC1D22A;FXR2;TBC1D16;IFT20
brain.GABA.neu	Biological process	Microtubule Cytoskeleton Organization Involved In Mitosis (GO:1902850)	0.327410096	0.966791988	0.494271686	0.8953601	CLASP2;PTPA;BCCIP;DCTN6;SETD2;PLK2
brain.GABA.neu	Biological process	Negative Regulation Of NF-kappaB Transcription Factor Activity (GO:0032088)	0.311609351	0.966643795	0.493197279	0.893355951	SIRT1;DDIT3;PRMT2;OTULIN
brain.GABA.neu	Biological process	Embryonic Organ Development (GO:0048568)	0.349664434	0.966484912	0.513559322	0.891465758	ATF4;TEAD1
brain.GABA.neu	Biological process	Organelle Organization (GO:0006996)	0.208688148	0.965260424	0.541244573	0.892259613	WASL;TNIK;PRPF40A;GAK;RAB7A;GBF1;RAB30;VAPA;MTX2;YTHDF3;CLASP2;GOLPH3;TMED2;CDC42;LYSMD3;TMED7;USP6NL;REEP5;TMED9;TMED10;RICTOR;PHB2;NSFL1C;GOLPH3L
brain.GABA.neu	Biological process	Organelle Membrane Fusion (GO:0090174)	-0.349712961	-0.965152376	0.503480278	0.897662263	STX12
brain.GABA.neu	Biological process	Response To Glucose (GO:0009749)	0.36716431	0.964853778	0.5	0.891018483	EIF2B4;SELENOS;XBP1
brain.GABA.neu	Biological process	Fatty Acid Catabolic Process (GO:0009062)	-0.307355633	-0.964786966	0.460431655	0.894792335	PEX2;NUDT19;ABHD2;ACOT8;ABCD3;ABCD2;HADHB
brain.GABA.neu	Biological process	Regulation Of Translation (GO:0006417)	-0.209906402	-0.96401973	0.537815126	0.893137103	LARP1;TCOF1;CPEB3;PAIP2B;ELP2;ZCCHC4;EIF3B;IGF2BP3;GRM5;MTOR;TIA1;ELP3;EIF2AK4;TRIM2;METAP1;GCN1;NSUN3;FXR2;METTL3;LSM14A;ELP1;BZW2
brain.GABA.neu	Biological process	Wnt Signaling Pathway, Planar Cell Polarity Pathway (GO:0060071)	0.341739719	0.963877808	0.506238859	0.891082871	SMURF1;DAAM1;CDC42
brain.GABA.neu	Biological process	Endoplasmic Reticulum Organization (GO:0007029)	0.2916579	0.963386559	0.495798319	0.890023643	CAMLG;GAK;VAPA;REEP5;REEP3;ATL2;RAB10
brain.GABA.neu	Biological process	Regulation Of Cell Differentiation (GO:0045595)	0.236104744	0.962101105	0.534124629	0.891052127	ATF4;OCIAD1;ST7;CDK9;MTA2;PDCD2;GATAD2A;DDX5;CLASP2;HSP90AB1
brain.GABA.neu	Biological process	Positive Regulation Of JNK Cascade (GO:0046330)	-0.295199256	-0.961588913	0.501103753	0.896021724	MAP3K10;PLCB1;SH3RF3;WNT7A;MINK1;MAPK8IP3;TRAF3;SEMA3A
brain.GABA.neu	Biological process	Positive Regulation Of Lymphocyte Differentiation (GO:0045621)	-0.336713268	-0.96129287	0.53196347	0.893031918	XRCC6;SMARCC2;ZMIZ1;ARID1A
brain.GABA.neu	Biological process	Positive Regulation Of Cell Adhesion (GO:0045785)	0.304787548	0.960232127	0.528896673	0.893720692	C1QBP;CITED2;PPP3CA;MDK;P4HB;PRKCA;ADAM9
brain.GABA.neu	Biological process	Negative Regulation Of Macromolecule Metabolic Process (GO:0010605)	-0.216123729	-0.959410031	0.533333333	0.894689705	LRP1;PRKN;CRKL;MAPT;PRKAA2;PTRH2;KDM4A
brain.GABA.neu	Biological process	Spindle Assembly (GO:0051225)	-0.278937154	-0.957503603	0.534117647	0.896424325	TUBGCP4;GOLGA2;PIBF1;NCOR1;NUMA1;LSM14A;TUBGCP2;CEP192;ABRAXAS2;CEP63
brain.GABA.neu	Biological process	Regulation Of Cell Population Proliferation (GO:0042127)	0.198555812	0.957471174	0.573082489	0.898516488	CALR;SIRT1;CNOT6L;JUN;BCL2;ATG101;POU3F2;TSC22D1;XBP1;COPS8;JUND;ITGB1BP1;CHRNA7;RNF41;SKI;PPM1D;GRK5;PTPN2;DDAH1;PRKDC;CAPNS1;EEF1E1;NUAK1;PPP3CA;DHPS;STRN;DNAJA2;ROMO1;PRMT1;TGFBR1;AGO3;BTG3;CSNK2B;SOD2;BRD9;PRKRA;PROX1;DYNLL1;RB1CC1;CDK4;RBM5;MDM2;BTG2;TNS2;RNF2;CDKN1B;PDS5B;ST18
brain.GABA.neu	Biological process	Regulation Of Protein Phosphorylation (GO:0001932)	0.231916773	0.956200492	0.529780564	0.899565862	EPHA7;SIRT1;MYDGF;SLIT2;TNIK;HSP90AA1;CORO1C;CHRNA7;EFNA5;ATG14;SOD1;PRKDC
brain.GABA.neu	Biological process	Negative Regulation Of Cell Differentiation (GO:0045596)	0.249309818	0.954769427	0.506410256	0.900982141	CALR;SIRT1;RORB;SKI;PDCD4;IQCB1;LEO1;TGFBR1;METTL14;BRD9;SPRY2
brain.GABA.neu	Biological process	Regulation Of Ras Protein Signal Transduction (GO:0046578)	0.319696028	0.953973695	0.509615385	0.900712217	GIT2;SHOC2;DENND4A;ARF6;SPRY2;DYNLL1;DENND4C
brain.GABA.neu	Biological process	Establishment Of Protein Localization To Plasma Membrane (GO:0061951)	-0.300424886	-0.953746451	0.504926108	0.902850431	RAB31;MACF1;GGA2;SPTBN1
brain.GABA.neu	Biological process	Cellular Response To Chemical Stress (GO:0062197)	0.300435521	0.953532071	0.506872852	0.899573262	ATF4;SELENOS;GPX1
brain.GABA.neu	Biological process	Positive Regulation Of Multicellular Organismal Process (GO:0051240)	-0.19998107	-0.952334936	0.555223881	0.903102529	LRP1;NELL1;ESRRG;MED1;DYNC1H1;NR2C2;IGF1R;MTOR;CXCR4;PLCB1;SS18;SIN3A;SCD;NUMA1;MACROH2A2;SOX6;ARID1A;NCOA2;TIAM1;JAK2;PLEKHM1
brain.GABA.neu	Biological process	Regulation Of Canonical Wnt Signaling Pathway (GO:0060828)	-0.220673717	-0.951736736	0.562666667	0.900919717	PRKN;CTNND2;TMEM170B;MLLT3;DRAXIN;APC2;WNK2;UBAC2;ZEB2;GSKIP;DACT1;TLE3;CAPRIN2;RBMS3;VCP;JADE1
brain.GABA.neu	Biological process	Fat Cell Differentiation (GO:0045444)	0.324668554	0.951121249	0.546052632	0.903282457	SIRT1;NR4A2
brain.GABA.neu	Biological process	Synaptic Vesicle Cycle (GO:0099504)	0.355729611	0.948843079	0.522968198	0.906709606	RAB3A;GIT2;RIMS1;BRSK1
brain.GABA.neu	Biological process	Positive Regulation Of Phagocytosis (GO:0050766)	0.351952082	0.948493127	0.539792388	0.905249055	CALR
brain.GABA.neu	Biological process	Chromatin Organization (GO:0006325)	0.217881474	0.947963406	0.573746313	0.904301327	SIRT1;H3-3A;NFRKB;BAZ1A;MTA2;BAZ2B;GATAD2A;ACTR8;H2AX;TADA2A;UBN1;CHD1;HCFC2
brain.GABA.neu	Biological process	Phospholipid Transport (GO:0015914)	0.309240085	0.946351039	0.537102473	0.906035978	VAPA;ATP11B;PITPNB;OSBPL8;TRIAP1;TMEM30A;ATP8A1;OSBPL2
brain.GABA.neu	Biological process	Mitotic Spindle Organization (GO:0007052)	-0.264427496	-0.944017054	0.533834586	0.91811833	SBDS;DYNC1H1;PCNT;GOLGA2;PIBF1;LSM14A;VCP;CEP192
brain.GABA.neu	Biological process	Positive Regulation Of B Cell Activation (GO:0050871)	0.34005618	0.943918672	0.52295082	0.909911642	BCL2;XBP1
brain.GABA.neu	Biological process	Protein Homooligomerization (GO:0051260)	0.280792539	0.943614875	0.524534687	0.908358938	BCL10;JMJD6;ELAVL1;PXDN;PRMT1;SOD2;ATL2;G3BP2;TNPO1;PNPT1;HCN1;CHMP2A;SSBP1;KCNC2;OSBPL2;IKZF4
brain.GABA.neu	Biological process	Negative Regulation Of Protein Serine/Threonine Kinase Activity (GO:0071901)	0.295053497	0.943438824	0.537521815	0.906539171	SIRT1;PIK3CB;HEXIM1;UCHL1;PRKAR2A;SPRY2;IPO5;CDKN1B;PAQR3;NF1;PKIA
brain.GABA.neu	Biological process	Fatty Acid Beta-Oxidation (GO:0006635)	-0.332941564	-0.943418804	0.52184466	0.915965402	PEX2;ACOT8;ABCD3;ABCD2;HADHB;HSD17B4
brain.GABA.neu	Biological process	Intracellular Steroid Hormone Receptor Signaling Pathway (GO:0030518)	-0.298343604	-0.942904129	0.52970297	0.913556978	MED1;NEDD4;TRERF1;ZMIZ1;CALCOCO1;ARID1A
brain.GABA.neu	Biological process	mRNA Transcription By RNA Polymerase II (GO:0042789)	0.31360052	0.942222642	0.549822064	0.90725265	ATF4;TAF7;TAF10;NCBP3;SUPT6H;NCBP2
brain.GABA.neu	Biological process	Organonitrogen Compound Catabolic Process (GO:1901565)	-0.300821881	-0.941585184	0.485507246	0.913266622	PRKN;MTOR;MPST
brain.GABA.neu	Biological process	Positive Regulation Of Exocytosis (GO:0045921)	0.329046696	0.940686388	0.54373928	0.908782957	RAB3A;RAB7A;CLASP2
brain.GABA.neu	Biological process	Monocarboxylic Acid Biosynthetic Process (GO:0072330)	0.349874751	0.938911113	0.53180212	0.910946448	ELOVL4;XBP1;NDUFAB1
brain.GABA.neu	Biological process	Protein Methylation (GO:0006479)	0.323760937	0.938881173	0.521428571	0.908753239	PRMT2;SNRPB;PRMT1;SETD3;GSPT1
brain.GABA.neu	Biological process	Regulation Of Cell Migration (GO:0030334)	-0.186830256	-0.938667472	0.612698413	0.917483008	PLXNA2;PLXNA1;CTNNA2;ZMYND8;DPYSL3;NAV3;PLXNA4;PHACTR1;NTRK3;MACF1;MGAT5;MAZ;IGF1R;CXCR4;PODXL;CARMIL1;GNA12;ELP3;RAP2A;SRGAP3;MCTP1;MINK1;SIN3A
brain.GABA.neu	Biological process	Regulation Of NIK/NF-kappaB Signaling (GO:1901222)	0.342374491	0.938378783	0.539249147	0.907695006	PDCD4;PHB2;ADIPOR1;PPM1B
brain.GABA.neu	Biological process	Regulation Of T Cell Differentiation (GO:0045580)	0.352142065	0.937867262	0.517482517	0.906731389	CLPTM1;XBP1;SOD1
brain.GABA.neu	Biological process	Endosome Organization (GO:0007032)	0.339714306	0.935798974	0.546531303	0.909622706	CORO1C;PLEKHA3;ATP6V1H;RAB22A;CLCN3
brain.GABA.neu	Biological process	Nitrogen Compound Transport (GO:0071705)	0.263210207	0.934209358	0.560655738	0.911483103	HSP90B1;RAB7A;ATP11B;LRP1B;ARL6IP5;LRRC8D;SLC3A2;PPT1;SLC38A1;SNX4;SLC38A2
brain.GABA.neu	Biological process	Protein K11-linked Ubiquitination (GO:0070979)	0.358014623	0.93387545	0.535648995	0.910111589	UBE2H;ANAPC13;RNF4
brain.GABA.neu	Biological process	protein-DNA Complex Organization (GO:0071824)	0.312809992	0.933557499	0.564013841	0.908726529	SIRT1;MTA2
brain.GABA.neu	Biological process	Peptide Biosynthetic Process (GO:0043043)	0.342492813	0.933488073	0.551785714	0.906679531	SARS1;RRBP1;DHPS;GSPT1;HBS1L;AGO2
brain.GABA.neu	Biological process	Negative Regulation Of Cellular Response To Insulin Stimulus (GO:1900077)	0.343707942	0.93251843	0.554577465	0.904646748	NCK1;PIP4K2A;PTPN2
brain.GABA.neu	Biological process	Negative Regulation Of Insulin Receptor Signaling Pathway (GO:0046627)	0.343707942	0.93251843	0.554577465	0.904646748	NCK1;PIP4K2A;PTPN2
brain.GABA.neu	Biological process	Regulation Of Interferon-Beta Production (GO:0032648)	0.351221581	0.93146341	0.539404553	0.905131972	RNF216;HSP90AA1
brain.GABA.neu	Biological process	Regulation Of Vascular Associated Smooth Muscle Cell Proliferation (GO:1904705)	0.354878205	0.93134191	0.524064171	0.903260806	JUN;PDCD4;SOD2;TAFA5;CDKN1B
brain.GABA.neu	Biological process	Positive Regulation Of Growth (GO:0045927)	0.287349533	0.931328216	0.549747049	0.901126901	H3-3A;TEAD1;BCL2;CDC42;RICTOR;AKAP6;TGFBR1
brain.GABA.neu	Biological process	Positive Regulation Of Transcription By RNA Polymerase II (GO:0045944)	0.1804549	0.929178722	0.638491547	0.904084185	SIRT1;MYDGF;NR4A2;AKIRIN1;ATF4;WASL;TAF7;DDIT3;JUN;PCBP1;TEAD1;HSF2;CITED2;RORB;KLF6;NCK1;CDK9;POU3F2;HIF1A;ZNF410;NFE2L1;XBP1;CREBZF;JUND;MED28;ITGB1BP1;SKI;RNF4;ACTR2;TOX3;PRKDC;TMF1;PPP3CA;MED23;BRD8;CDK7;MED8;JMJD6;APBB1;CREBRF;DCAF6;AKIRIN2;MED4;LEO1;TAF10;CCNT1;YY1;PPP1R12A;UBE2E1;VEZF1;EGR1;MED22;WBP2;NUFIP1;SEM1;PRKRA;ACVR2A;PROX1;MLXIP;MED13;PRPF6;SS18L1;TFDP1;APBB2;FOXO3;PRKD1;SUPT6H;NC…
brain.GABA.neu	Biological process	Microtubule Polymerization (GO:0046785)	-0.296464459	-0.928706506	0.560859189	0.939971657	MAPT;TUBGCP4;GOLGA2
brain.GABA.neu	Biological process	Negative Regulation Of Ubiquitin-Dependent Protein Catabolic Process (GO:2000059)	0.350336024	0.928474473	0.552816901	0.903563764	CAMLG;HSP90AB1;CSNK2A2;N4BP1
brain.GABA.neu	Biological process	Positive Regulation Of GTPase Activity (GO:0043547)	0.227971603	0.928050658	0.600638978	0.902466645	TBC1D12;TAX1BP3;CORO1C;RGS7;RALGAPA2;PKP4;USP6NL;SOS2;TBC1D14;TBC1D9;SIPA1L2;RAP1GDS1;PICALM;WDR41;RALGPS2;TIAM2;RAPGEF6;NDEL1
brain.GABA.neu	Biological process	Regulation Of Macroautophagy (GO:0016241)	0.242763632	0.927248099	0.581730769	0.902318001	SIRT1;SNX5;ATG14;CAPNS1;GPSM1;UCHL1;ATP6V1H;BNIP3;UBQLN1;VPS35;BECN1;PAFAH1B2;ATP6V1B2;VPS26A;SH3GLB1;PIK3CA
brain.GABA.neu	Biological process	Negative Regulation Of Protein-Containing Complex Assembly (GO:0031333)	-0.299651733	-0.926553869	0.550505051	0.942027079	ULK1;ANKS1B;TRIM11;DACT1;ISL1;PRKCZ;PEX5
brain.GABA.neu	Biological process	Negative Regulation Of Cell Population Proliferation (GO:0008285)	0.210943278	0.926509057	0.608370703	0.901972994	ATG101;COPS8;ITGB1BP1;RNF41;SKI;PPM1D;PTPN2;DDAH1;EEF1E1;STRN;BTG3;CSNK2B;SOD2;PRKRA;PROX1;DYNLL1;DUSP10;TFDP1;RB1CC1;SOX2;RBM5;BTG2;TNS2;RNF2;CDKN1B;PDS5B;ST18;TSC1;CD200
brain.GABA.neu	Biological process	mRNA Stabilization (GO:0048255)	-0.307040018	-0.926351995	0.551886792	0.938771422	LARP1;IGF2BP3
brain.GABA.neu	Biological process	Regulation Of Microtubule Cytoskeleton Organization (GO:0070507)	0.312653176	0.925551279	0.537581699	0.902162907	STMN4;MAPRE3;CLASP2;EFNA5;MAPRE1;MPDZ;ROCK1
brain.GABA.neu	Biological process	Peptide Metabolic Process (GO:0006518)	0.353267118	0.924331488	0.556179775	0.902893755	SEC11A;SPCS1;SEC11C;HM13
brain.GABA.neu	Biological process	Negative Regulation Of TOR Signaling (GO:0032007)	0.296525704	0.923778342	0.56	0.902077763	SIRT1;UBR1;MIOS;NUAK1;FNIP1;TSC1;PDCD6;BMT2;GSK3A;SESN3
brain.GABA.neu	Biological process	Vesicle Fusion (GO:0006906)	0.256595627	0.92331918	0.58496732	0.901085036	STXBP6;YIPF4;RAB7A;RAB12;PIP4K2A;RAB8B;STX8;VTI1B
brain.GABA.neu	Biological process	Regulation Of Cardiac Muscle Contraction (GO:0055117)	-0.333309822	-0.922655024	0.542725173	0.944831557	SLC9A1
brain.GABA.neu	Biological process	Regulation Of Trans-Synaptic Signaling (GO:0099177)	-0.28383006	-0.922162955	0.550790068	0.942360719	GRIA1;GRID1;LRRC4;GRIA4
brain.GABA.neu	Biological process	Circulatory System Development (GO:0072359)	0.267953107	0.921312216	0.572831424	0.903697543	CITED2;FLRT3;CACYBP;PDLIM7;AKAP13;TGFBR1;TCF25
brain.GABA.neu	Biological process	rRNA Metabolic Process (GO:0016072)	-0.259070198	-0.919576735	0.571090047	0.945633066	SBDS;MAPT;IGF2BP3;EBNA1BP2
brain.GABA.neu	Biological process	Positive Regulation Of Mitotic Cell Cycle (GO:0045931)	-0.337911374	-0.919500897	0.5625	0.942121297	MEIS2;TTL;KLHL18;CCDC57;USP22;RPS6KB1
brain.GABA.neu	Biological process	Protein Phosphorylation (GO:0006468)	0.186546359	0.919294539	0.640226629	0.90638282	EPHA7;TAF7;TNIK;SIK3;ATG101;STK24;CDK9;CSNK1G1;USP15;MAP3K3;DYRK2;COPS8;CAB39;TAOK3;GRK5;ATG14;MAPK14;CDK19;PRKDC;NUAK1;CSK;RICTOR;LMTK2;TAF10;BRAF;CCNT1;PDPK1;CSNK2A2;FNIP2;TGFBR1;CLK4;BECN1;MAPK10;PLK2;CSNK2B;RYK;BRSK1;PEAK1;ACVR2A;ROCK1;CLK1;PRKD1;PRKACB;CSNK1D;MAST2;RB1CC1;CDK4;PRKCA
brain.GABA.neu	Biological process	Positive Regulation Of Macroautophagy (GO:0016239)	-0.253652959	-0.918465159	0.585427136	0.94126771	LARP1;VPS13D;TRIM13;PRKAA2;SPTLC2
brain.GABA.neu	Biological process	rRNA Processing (GO:0006364)	0.260195343	0.917452595	0.589473684	0.908752663	MPHOSPH10;DIS3;NOP56;TSR3;PRKDC;MAK16;NOP58;RIOK1;DDX27
brain.GABA.neu	Biological process	Regulation Of Myeloid Cell Differentiation (GO:0045637)	0.352867798	0.916655281	0.563535912	0.908635999	PURB;LEO1;PRMT1;CNOT4;MAFB
brain.GABA.neu	Biological process	Wnt Signaling Pathway (GO:0016055)	-0.270934065	-0.91637716	0.586206897	0.943339395	DIXDC1;CELSR2;WNT7A;LRP6;TMEM67
brain.GABA.neu	Biological process	Protein K63-linked Ubiquitination (GO:0070534)	-0.285840287	-0.915683561	0.561151079	0.9414135	PRKN;NEDD4;BFAR;HECTD1;TRAF3;RNF152;ITCH
brain.GABA.neu	Biological process	Telomere Maintenance (GO:0000723)	-0.270060962	-0.914191546	0.578692494	0.941755804	XRCC6;TRAPPC13;SHLD1;WRN;ATR
brain.GABA.neu	Biological process	Positive Regulation Of Cell Cycle (GO:0045787)	0.270549025	0.913338068	0.572881356	0.914397478	CALR;CITED2;MAPRE3
brain.GABA.neu	Biological process	Regulation Of MAP Kinase Activity (GO:0043405)	-0.266177788	-0.912912835	0.597560976	0.941371507	KSR1;MAP2K5;NTRK3
brain.GABA.neu	Biological process	Positive Regulation Of Protein-Containing Complex Assembly (GO:0031334)	0.291290715	0.912874127	0.569204152	0.913406831	HSP90AA1;TERF1;FNIP2;STUB1;FNIP1;PRKD1;SH3GLB1
brain.GABA.neu	Biological process	Positive Regulation Of mRNA Catabolic Process (GO:0061014)	-0.271578141	-0.912604117	0.572839506	0.938591012	FTO;CPEB3;TTC5;METTL16;FXR2;METTL3;YTHDF1;CNOT7
brain.GABA.neu	Biological process	Protein Tetramerization (GO:0051262)	-0.303659358	-0.910598447	0.569411765	0.940142383	GRIN2B;GOLGA2;FARSB;PKD1
brain.GABA.neu	Biological process	Fatty Acid Oxidation (GO:0019395)	-0.294611427	-0.910401517	0.570114943	0.937110772	PEX2;ABCD3;ABCD2;HADHB;HSD17B4;ECHS1;SLC25A17;ACAT1;ADH5;ADIPOR2;ACOX1;HADHA;ADIPOR1;AUH;PEX13
brain.GABA.neu	Biological process	G1/S Transition Of Mitotic Cell Cycle (GO:0000082)	0.305983611	0.909812084	0.596521739	0.918756092	PLK2;TFDP1;EIF4E;CDK4;GSPT1;CDKN1B;BACH1;USP37;BRD4;BCAT1
brain.GABA.neu	Biological process	Regulation Of Cold-Induced Thermogenesis (GO:0120161)	-0.224615007	-0.909733522	0.596816976	0.93533823	ACVR2B;ESRRG;DYNC1H1;MAP2K6;IGF1R;CXCR4
brain.GABA.neu	Biological process	Negative Regulation Of Binding (GO:0051100)	0.296659398	0.909418487	0.563667233	0.917501282	JUN;TMBIM6;ITGB1BP1
brain.GABA.neu	Biological process	Positive Regulation Of Cell Population Proliferation (GO:0008284)	0.20483564	0.908599987	0.634182909	0.917303675	CALR;SIRT1;CNOT6L;BCL2;POU3F2;TSC22D1;MAP3K3;XBP1;ITGB1BP1;CHRNA7;TOX;GRK5;CAPNS1;DHPS;DNAJA2;ROMO1;PRMT1;TGFBR1
brain.GABA.neu	Biological process	Regulation Of Actin Cytoskeleton Organization (GO:0032956)	-0.273905681	-0.908392828	0.592771084	0.93499611	LRP1;MTOR;CORO2B;CARMIL1
brain.GABA.neu	Biological process	Protein Lipidation (GO:0006497)	-0.279396881	-0.907663614	0.582309582	0.933351524	ATG10;ZDHHC13;ZDHHC21;TP53INP2;PIGP;ZDHHC18;ZDHHC14
brain.GABA.neu	Biological process	Metal Ion Transport (GO:0030001)	0.283413656	0.906049677	0.595818815	0.921326826	SCN1A;CHRNA7;TPT1;CACNA1D;NDFIP1;SLC3A2;KCND3;NDFIP2
brain.GABA.neu	Biological process	Heterochromatin Organization (GO:0070828)	-0.293207125	-0.905695682	0.577319588	0.934868669	H1-0;KMT2D;SETDB1;HP1BP3;LMNB1;UBR2
brain.GABA.neu	Biological process	Regulation Of Stress-Activated MAPK Cascade (GO:0032872)	0.319972471	0.904593849	0.586030664	0.9225961	PHLPP1;KLHDC10;TAOK3;ARL6IP5
brain.GABA.neu	Biological process	Regulation Of Intracellular Signal Transduction (GO:1902531)	0.213959177	0.904366042	0.641719745	0.921071073	PHLPP1;KMT5A;TNIK;DYRK2;RNF41;TAOK3;TMBIM4;ARHGAP5;RRAGC;NUAK1;PIP4P1;RICTOR;ARHGAP20;AKAP13;FAM13B;PDPK1;AKAP6
brain.GABA.neu	Biological process	Positive Regulation Of Intracellular Protein Transport (GO:0090316)	0.245747779	0.904014005	0.613057325	0.919853716	OAZ1;FIS1;ITGB1BP1;SAE1;UBE2J2;TM9SF4;CSNK2A2;RBM22;IPO5;RNF2;SH3GLB1;MTCL1;RUFY3
brain.GABA.neu	Biological process	Vesicle-Mediated Transport To The Plasma Membrane (GO:0098876)	0.241042601	0.903927136	0.61	0.917956817	EIPR1;RABEP1;ARL4C;LMTK2;VPS35;VPS53;ARF6;VAMP4;STX6;RAB10;VPS26A;WASHC2C;GOLGA7;SNX4;RAB11FIP4
brain.GABA.neu	Biological process	Positive Regulation Of Substrate Adhesion-Dependent Cell Spreading (GO:1900026)	0.338239559	0.903483515	0.604529617	0.916940631	CALR;C1QBP;CDC42
brain.GABA.neu	Biological process	Non-Canonical Wnt Signaling Pathway (GO:0035567)	0.305875963	0.903208136	0.588235294	0.915531624	SMURF1;DAAM1;CDC42
brain.GABA.neu	Biological process	Neurotransmitter Secretion (GO:0007269)	-0.294207474	-0.902974402	0.588377724	0.938319205	NRXN1;RIMS2;PCLO;PPFIA3;SYN3;STXBP3;SYN2
brain.GABA.neu	Biological process	Cellular Response To Oxygen-Containing Compound (GO:1901701)	0.208991711	0.901591154	0.646433991	0.917144037	SELENOS;SLIT2;JUN;RORB;HSP90B1;BRINP3;XBP1;BCL10;PPM1E;MAPK14;RRAGC;PDCD4;ROMO1;BRAF;AKAP6;LAMTOR4;EGR1;IPO5;PRKD1;PLAA;FOS;LARS1;DLG4;CDKN1B;PEX13;NLGN1;ADAM9
brain.GABA.neu	Biological process	DNA-templated Transcription Elongation (GO:0006354)	0.338947503	0.900197928	0.587108014	0.918353535	CDK9;ELOF1;LEO1;SETD2;SUPT6H
brain.GABA.neu	Biological process	Negative Regulation Of Cellular Biosynthetic Process (GO:0031327)	-0.233008909	-0.899566153	0.620689655	0.94353037	LARP1;CPEB3;PAIP2B;IGF2BP3;TIA1;ERLIN2;TRIM2;FXR2;LSM14A
brain.GABA.neu	Biological process	Positive Regulation Of Signaling (GO:0023056)	-0.315259051	-0.899522424	0.590277778	0.940151422	LGI1;RIMS2
brain.GABA.neu	Biological process	Positive Regulation Of Cell Cycle Process (GO:0090068)	0.262940357	0.897929448	0.597381342	0.921440216	CDC14B;DYNC1LI1;CDC42;PKP4;NSFL1C;RRM1;CEP120
brain.GABA.neu	Biological process	Regulation Of Epithelial To Mesenchymal Transition (GO:0010717)	0.300753094	0.897853506	0.615905245	0.919514056	CLASP2;TGFBR1;SPRY2;MDK;ADIPOR1;NKX2-1;DAG1;PTK2;SFRP1;USF3
brain.GABA.neu	Biological process	Negative Regulation Of DNA Biosynthetic Process (GO:2000279)	0.344605776	0.897506274	0.599297012	0.918245291	DACH1;TERF1
brain.GABA.neu	Biological process	Non-Motile Cilium Assembly (GO:1905515)	-0.336494133	-0.897476536	0.589247312	0.941917761	BBS4;PIBF1;ARL13B
brain.GABA.neu	Biological process	Ephrin Receptor Signaling Pathway (GO:0048013)	0.301256535	0.896447029	0.592150171	0.91864803	EPHA7;EFNB3;EFNA5
brain.GABA.neu	Biological process	Response To Metal Ion (GO:0010038)	0.33681252	0.896297286	0.596885813	0.916981752	BCL2;HIF1A;PPP3CA;PPP2CB;CALM3
brain.GABA.neu	Biological process	Regulation Of Cell Adhesion (GO:0030155)	-0.21802733	-0.895798889	0.619537275	0.942408772	PLXNA2;PLXNA1;PLXNA4;CELSR2;CXCR4;PODXL;ADAM22;ANGPT1;ZFHX3;MINK1
brain.GABA.neu	Biological process	Positive Regulation Of Transferase Activity (GO:0051347)	0.246562003	0.895648372	0.616504854	0.916426962	HSP90AA1;CHRNA7;CCT4;PTGES3;HSP90AB1;DCUN1D5;DCUN1D4;PRIM2;RYK
brain.GABA.neu	Biological process	Positive Regulation Of Protein Kinase Activity (GO:0045860)	-0.232272769	-0.895068598	0.654228856	0.940799991	XRCC6;JTB;CAMKK2;GRM5;STRADA;CAB39L;PDCD10;RPTOR
brain.GABA.neu	Biological process	Protein-Containing Complex Organization (GO:0043933)	0.237131181	0.895015344	0.615873016	0.915810107	WASL;NEMF;TEAD1;WASF1;CD2AP;LIN7A;RIMS1;BECN1;CSNK2B;NUP35;PICALM;NIFK;MDM2;DLG4
brain.GABA.neu	Biological process	Secondary Alcohol Metabolic Process (GO:1902652)	0.351104446	0.893546268	0.602811951	0.917244857	PIP4P1;IDH3A;IDH3B;IDH2
brain.GABA.neu	Biological process	T Cell Activation (GO:0042110)	0.341110663	0.892556524	0.611992945	0.917484744	NCK1;PTPN2;PPP3CA
brain.GABA.neu	Biological process	Negative Regulation Of Response To Stimulus (GO:0048585)	-0.294602386	-0.89201153	0.567307692	0.944757446	MAP2K5;BRAP;KLF4;MCTP1;VPS13C
brain.GABA.neu	Biological process	Regulation Of Interleukin-12 Production (GO:0032655)	0.338997978	0.891610777	0.596091205	0.917483189	C1QBP;MAPK14;MDK;MAST2
brain.GABA.neu	Biological process	Regulation Of Chromosome Organization (GO:0033044)	-0.28739191	-0.891480726	0.600478469	0.942714997	MAPT;SMG1;YLPM1
brain.GABA.neu	Biological process	Regulation Of Actin Filament-Based Process (GO:0032970)	-0.282456436	-0.891178454	0.617715618	0.940036194	LRP1;MTOR;CORO2B
brain.GABA.neu	Biological process	Positive Regulation Of DNA Biosynthetic Process (GO:2000573)	0.281770957	0.891171247	0.61	0.916419432	HSP90AA1;CCT4;PTGES3;HSP90AB1
brain.GABA.neu	Biological process	Positive Regulation Of Response To Stimulus (GO:0048584)	0.276828637	0.89070602	0.616129032	0.915421891	SIRT1;NFRKB;ACTR8;H2AX
brain.GABA.neu	Biological process	Negative Regulation Of Signal Transduction (GO:0009968)	0.208614684	0.890687254	0.655172414	0.91343713	CALR;TAX1BP3;NR4A2;BCL2;PIK3CB;NCK1;TMBIM6;PIP4K2A;RPGRIP1L;PTPN2
brain.GABA.neu	Biological process	Cellular Response To Organic Substance (GO:0071310)	0.311900273	0.890187748	0.598245614	0.912611603	SLIT2;CDK9;TIPARP;ARL6IP5;AKAP6
brain.GABA.neu	Biological process	Histone Acetylation (GO:0016573)	0.248855973	0.889354605	0.655115512	0.912552774	TAF7;MBIP;TADA2A;SUPT20H;BRD8;TAF10
brain.GABA.neu	Biological process	Regulation Of Nucleic Acid-Templated Transcription (GO:1903506)	-0.172646219	-0.885580518	0.74251497	0.950267422	ACVR2B;BPTF;CHD3;KMT2D;POLR2A;ESRRG;CELSR2;ZNF646;LIN54;NR2C2;SSBP2;NSD1;NFIA;SETBP1;KAT2B;HMG20A;ZBTB11;SUPT3H;ZFHX3;MYT1;ZMIZ1
brain.GABA.neu	Biological process	Protein Sumoylation (GO:0016925)	-0.325153916	-0.884320273	0.599022005	0.949771915	ZMIZ2
brain.GABA.neu	Biological process	Cilium Assembly (GO:0060271)	-0.195487247	-0.883994522	0.684636119	0.947232234	FAM149B1;TTC39C;PCNT;CPLANE1;TTC21B;BBS4;IFT52;PIBF1;SNX10;ARL13B;TMEM67;IFT20;CCDC57;ASAP1;POC1B;SCLT1;BBS5
brain.GABA.neu	Biological process	Positive Regulation Of Receptor-Mediated Endocytosis (GO:0048260)	-0.297203557	-0.883965069	0.584269663	0.94392696	CBL;TBC1D5;ANGPT1;DGKD
brain.GABA.neu	Biological process	Regulation Of Transport (GO:0051049)	0.31112391	0.882837049	0.619565217	0.925029561	ACTG1;USP6;REEP5;ARL6IP5
brain.GABA.neu	Biological process	Ras Protein Signal Transduction (GO:0007265)	-0.207508445	-0.882556576	0.686217009	0.94388344	KSR1;CRKL;RALGDS;SHTN1;BRAP;GNA12;RAP2A
brain.GABA.neu	Biological process	Macromolecule Catabolic Process (GO:0009057)	0.267977058	0.879316275	0.616393443	0.931313028	SNX25;SMURF1;DIS3;RAB12
brain.GABA.neu	Biological process	Regulation Of Neurotransmitter Receptor Activity (GO:0099601)	-0.27339609	-0.878062069	0.648241206	0.951460987	DLGAP2;MINK1;SHANK1;DLGAP1
brain.GABA.neu	Biological process	mRNA 3'-End Processing (GO:0031124)	0.286678832	0.877918388	0.616071429	0.932503055	PAPOLA;HEXIM1;LEO1;GRSF1;PCF11;NCBP2;SSU72;CPSF6;SCAF8
brain.GABA.neu	Biological process	Cellular Response To Hormone Stimulus (GO:0032870)	0.283044648	0.877749337	0.645378151	0.930864016	SLIT2;XBP1;BRD8;SFR1;WBP2;URI1
brain.GABA.neu	Biological process	Golgi To Plasma Membrane Transport (GO:0006893)	-0.258435127	-0.876959831	0.615196078	0.950829638	RAB31;MACF1;GGA2;SPTBN1;EXOC4;VPS35L
brain.GABA.neu	Biological process	Positive Regulation Of DNA Repair (GO:0045739)	0.259162784	0.876927384	0.656910569	0.930757441	SIRT1;NFRKB;ACTR8;H2AX
brain.GABA.neu	Biological process	Cytoskeleton Organization (GO:0007010)	-0.220425226	-0.876826205	0.682619647	0.947748093	DIAPH1;FGD4;MAPKAP1;MTOR;PALLD;DPYSL2;FMNL3;PCLO;PRKCI;MICAL3;MAST1;PACSIN2;DST
brain.GABA.neu	Biological process	Calcium Ion Transmembrane Import Into Cytosol (GO:0097553)	-0.310641572	-0.876508154	0.59602649	0.94523911	GRIN2B;PLCB1;IBTK;CACNA1C
brain.GABA.neu	Biological process	Positive Regulation Of Cellular Process (GO:0048522)	0.186001898	0.876419909	0.730878187	0.929902569	CALR;SIRT1;H3-3A;CNOT6L;C1QBP;TEAD1;BCL2;CITED2;CFAP20;POU3F2;TSC22D1;XBP1;ITGB1BP1;CHRNA7;CDC42;GRK5;HSP90AB1;CAPNS1;PPP3CA;RICTOR;DHPS;DNAJA2;ROMO1;PRMT1;AKAP6;TGFBR1
brain.GABA.neu	Biological process	Negative Regulation Of Proteasomal Ubiquitin-Dependent Protein Catabolic Process (GO:0032435)	0.341563907	0.87563727	0.618629174	0.929695927	CAMLG;HSP90AB1
brain.GABA.neu	Biological process	SCF-dependent Proteasomal Ubiquitin-Dependent Protein Catabolic Process (GO:0031146)	-0.285955303	-0.87495727	0.626966292	0.945668014	FBXL17;FBXL20
brain.GABA.neu	Biological process	Regulation Of Fat Cell Differentiation (GO:0045598)	0.310952229	0.874824443	0.625215889	0.929572515	SIRT1;XBP1
brain.GABA.neu	Biological process	Canonical Wnt Signaling Pathway (GO:0060070)	-0.309499863	-0.874098177	0.625267666	0.944380128	DIXDC1;WNT7A;LRP6
brain.GABA.neu	Biological process	Positive Regulation Of Cellular Catabolic Process (GO:0031331)	0.217626328	0.873713376	0.665579119	0.930118071	TMEM59;ATG101;RBM27;PIK3CB;HIF1A;BNIP3;ZSWIM8;GRSF1;BECN1;SETD2;PLK2;ROCK1;FOXO3;PRKD1;RB1CC1;PIK3C2A;SH3GLB1;AMBRA1;ADAM9
brain.GABA.neu	Biological process	Non-Membrane-Bounded Organelle Assembly (GO:0140694)	-0.221445991	-0.873390749	0.658469945	0.942848293	MAPT;DYNC1H1;TUBGCP4;GOLGA2;TIA1;DHX37;LSM3;NCOR1;LSM14A;TUBGCP2;YTHDF1;EDC3;PATL1;CEP63
brain.GABA.neu	Biological process	Positive Regulation Of Nucleocytoplasmic Transport (GO:0046824)	-0.305542298	-0.872382091	0.629716981	0.94187037	ZPR1;NEDD4;PIK3R2
brain.GABA.neu	Biological process	Negative Regulation Of Cell Growth (GO:0030308)	-0.22115194	-0.871978586	0.683937824	0.939610829	VGLL4;ULK2;DCBLD2;ULK1
brain.GABA.neu	Biological process	Regulation Of Cytokine Production (GO:0001817)	0.27988575	0.871485178	0.648241206	0.932983651	ZNF131;MAPK14;SOD1;LGR4;MAST2;N4BP1;ZBTB2;IGF2BP1
brain.GABA.neu	Biological process	Plasma Membrane Bounded Cell Projection Morphogenesis (GO:0120039)	0.271714171	0.871224678	0.634584013	0.93156043	TNIK;WASF1;TAOK3;UBB
brain.GABA.neu	Biological process	tRNA Aminoacylation For Protein Translation (GO:0006418)	0.30188527	0.870435945	0.641322314	0.931352458	YARS1;RARS1;SARS1
brain.GABA.neu	Biological process	Positive Regulation Of Protein Phosphorylation (GO:0001934)	0.200946211	0.869103884	0.695102686	0.932299151	SIRT1;MYDGF;TNIK;HSP90AA1;MAPRE3;CHRNA7;CAB39;EFNA5;ATG14;HSP90AB1;BRAF;FNIP2;TGFBR1;CALM3;TXN;CSNK2B;FNIP1;SPRY2;ACVR2A;PELI2;PRKD1;CSNK1D;RB1CC1
brain.GABA.neu	Biological process	Protein Localization To Cell Junction (GO:1902414)	-0.313191639	-0.868984999	0.639722864	0.943341179	SHANK1;PCLO;STAU2;JAK1;KIF3A;NLGN2
brain.GABA.neu	Biological process	Negative Regulation Of Proteasomal Protein Catabolic Process (GO:1901799)	0.337704663	0.868784846	0.61754386	0.930994089	CAMLG;HSP90AB1
brain.GABA.neu	Biological process	Protein N-linked Glycosylation (GO:0006487)	-0.295104779	-0.868303475	0.658711217	0.941807971	ST6GAL1;MGAT5
brain.GABA.neu	Biological process	Regulation Of Protein Kinase Activity (GO:0045859)	0.237549126	0.86784249	0.672104405	0.931023238	SIRT1;TAF7;MAPRE3;ITGB1BP1;PPM1E;SOD1
brain.GABA.neu	Biological process	Regulation Of Protein Localization To Plasma Membrane (GO:1903076)	-0.241255919	-0.867684966	0.6575	0.940085075	LRP1;PID1;DPP10;SPTBN1
brain.GABA.neu	Biological process	Organelle Assembly (GO:0070925)	-0.174492087	-0.86761545	0.769461078	0.937032285	STX12;FAM149B1;ULK2;TTC39C;AP1M1;PACS2;ULK1;PCNT;CPLANE1;TTC21B;BBS4;IFT52;PIBF1;AP3M1;SNX10;TP53INP2;ARL13B;CHMP3;TMEM67;ATG2B;IFT20;HGS;TP53INP1;CHMP7;CCDC57;YTHDF1;VPS4A;ASAP1
brain.GABA.neu	Biological process	Regulation Of I-kappaB kinase/NF-kappaB Signaling (GO:0043122)	0.23687324	0.867391317	0.674304419	0.930034873	SIRT1;MAP3K3;BCL10;VAPA;NDFIP1;AKAP13;PDPK1;PLK2;PELI2;PRKD1;NDFIP2;EEF1D;TLE1;CHUK;PPM1B;TNIP2;WLS;BRD4;RORA;TFRC
brain.GABA.neu	Biological process	Defense Response To Symbiont (GO:0140546)	0.28037388	0.864634667	0.652920962	0.93413783	BCL2;SERINC3;BNIP3;SETD2;NCBP3;EXOSC4;IGF2BP1
brain.GABA.neu	Biological process	Cellular Response To Acid Chemical (GO:0071229)	-0.306212216	-0.863531458	0.61575179	0.943148035	CPEB3;SLC38A9;MTOR
brain.GABA.neu	Biological process	Heterochromatin Formation (GO:0031507)	-0.290622169	-0.86316994	0.613065327	0.940840503	H1-0;KMT2D;FAM172A;LMNB1;UBR2
brain.GABA.neu	Biological process	mRNA Destabilization (GO:0061157)	-0.260937473	-0.862256166	0.645783133	0.939863834	FTO;CPEB3;DIS3L2;METTL16;TUT7;FXR2;METTL3
brain.GABA.neu	Biological process	Regulation Of Pathway-Restricted SMAD Protein Phosphorylation (GO:0060393)	0.323523764	0.861629598	0.643979058	0.938694156	SNX25;TGFBR1;CSNK2B;ACVR2A;PMEPA1
brain.GABA.neu	Biological process	Anterograde Axonal Transport (GO:0008089)	0.278955949	0.861149441	0.639575972	0.937769848	BLOC1S2;KIF1A;SOD1;ARL8A
brain.GABA.neu	Biological process	Regulation Of GTPase Activity (GO:0043087)	-0.193577452	-0.861101339	0.726744186	0.93921748	PLXNA2;PLXNA1;BCAS3;RALGDS;PLXNA4;NTRK2;FGD4;RAB11FIP2
brain.GABA.neu	Biological process	Negative Regulation Of Protein Metabolic Process (GO:0051248)	-0.21656114	-0.860717295	0.724489796	0.936977881	LARP1;NELL1;CPEB3;PAIP2B;IGF2BP3;TIA1;TRIM2;PHF20L1;FXR2;LSM14A
brain.GABA.neu	Biological process	Negative Regulation Of Organelle Assembly (GO:1902116)	-0.300628402	-0.860297291	0.619617225	0.934854108	KAT2B;SCFD1;ODF2L;CCP110;USP10;CDK10
brain.GABA.neu	Biological process	Negative Regulation Of Gene Expression, Epigenetic (GO:0045814)	-0.252198257	-0.859128172	0.670050761	0.934425673	H1-0;KMT2D;TASOR
brain.GABA.neu	Biological process	Regulation Of Cellular Metabolic Process (GO:0031323)	-0.298474629	-0.857267624	0.642058166	0.935465886	PRKN;PID1
brain.GABA.neu	Biological process	Negative Regulation Of Response To External Stimulus (GO:0032102)	0.247157606	0.856474986	0.658415842	0.946018252	SELENOS;C1QBP;LRFN5;OTULIN;PTPN2;PRKDC
brain.GABA.neu	Biological process	Establishment Of Protein Localization To Vacuole (GO:0072666)	-0.277186314	-0.854250979	0.657534247	0.939205778	VPS13D;VPS13C;HGS
brain.GABA.neu	Biological process	Regulation Of Protein Serine/Threonine Kinase Activity (GO:0071900)	0.24508079	0.854034324	0.676948052	0.949183208	SIRT1;CAB39;BCCIP;CDK7;CCNT1;GTF2H1;CALM3
brain.GABA.neu	Biological process	Positive Regulation Of Catabolic Process (GO:0009896)	0.238045412	0.853165358	0.68719611	0.949126505	OAZ1;SMURF1;HSP90AA1;RAB7A;RNF41;TIPARP;VPS35;PLK2;DCAF1
brain.GABA.neu	Biological process	Positive Regulation Of Endocytosis (GO:0045807)	-0.246716794	-0.852922681	0.701711491	0.939218419	LRP1;CBL;DOCK2;ANKFY1
brain.GABA.neu	Biological process	Regulation Of Spindle Assembly (GO:0090169)	-0.305479601	-0.851155051	0.631205674	0.940043509	DYNC1H1;NUMA1;CHMP3;CHMP7
brain.GABA.neu	Biological process	Positive Regulation Of Supramolecular Fiber Organization (GO:1902905)	0.244914893	0.850666258	0.672077922	0.952748337	GPX1;NCK1;PFN1;MAPRE1;CDK5RAP2;ARF6;PROX1;CDC42EP3
brain.GABA.neu	Biological process	intra-Golgi Vesicle-Mediated Transport (GO:0006891)	0.282393228	0.850266287	0.66958042	0.951557023	COPB1;TRAPPC10;COPG2;VTI1B;COPZ1
brain.GABA.neu	Biological process	Actin Polymerization Or Depolymerization (GO:0008154)	0.293200768	0.84936824	0.664965986	0.951435636	WASL;WASF1;WDR1
brain.GABA.neu	Biological process	Regulation Of Translational Initiation (GO:0006446)	-0.241585513	-0.849042247	0.70783848	0.941660718	LARP1;PAIP2B;EIF3B;MTOR;EIF2AK4
brain.GABA.neu	Biological process	Regulation Of Cellular Component Size (GO:0032535)	0.281037308	0.848590142	0.655765921	0.951241899	BLOC1S2;ARHGAP5;LAMTOR4;PICALM;RAB22A;LARS1
brain.GABA.neu	Biological process	Nucleocytoplasmic Transport (GO:0006913)	0.272907839	0.848211433	0.689822294	0.950090996	NEMF;LSG1;NUP35;NUP50;AHCTF1;RAE1;CDKN1B
brain.GABA.neu	Biological process	Regulation Of Small GTPase Mediated Signal Transduction (GO:0051056)	0.249317998	0.848181211	0.680781759	0.948206495	SLIT2;ARHGAP5;ARHGAP20;AKAP13;CD2AP;FAM13B;DYNLL1;ARHGEF11;TIAM2;ARHGAP32
brain.GABA.neu	Biological process	Establishment Of Protein Localization To Organelle (GO:0072594)	-0.222977279	-0.848016459	0.70471464	0.940759407	IPO8;HEATR3;NUP88;NUP153;HK1;LRRC7;NUP93
brain.GABA.neu	Biological process	mRNA Polyadenylation (GO:0006378)	0.286564166	0.846575876	0.677642981	0.947612288	PAPOLA;HEXIM1;LEO1;GRSF1;PCF11
brain.GABA.neu	Biological process	RNA Polyadenylation (GO:0043631)	0.286564166	0.846575876	0.677642981	0.947612288	PAPOLA;HEXIM1;LEO1;GRSF1;PCF11
brain.GABA.neu	Biological process	Positive Regulation Of Cell Communication (GO:0010647)	-0.289752375	-0.846391304	0.659367397	0.941282777	LGI1;RIMS2
brain.GABA.neu	Biological process	Regulation Of Cell Growth (GO:0001558)	0.2036027	0.846383507	0.741140216	0.946041333	SIRT1;H3-3A;SLIT2;TEAD1;BCL2;CDC42;DCUN1D5;RICTOR;AKAP6;TGFBR1;URI1;ARHGEF11;PPT1;OGFR;RNF2;EXOSC4;CDKN1B;CDK11B;NDUFS3;HDGFL2
brain.GABA.neu	Biological process	Activation Of Protein Kinase Activity (GO:0032147)	-0.235835022	-0.846286079	0.686460808	0.938472261	NTRK3;CAMKK2;MTOR;STRADA;PIBF1;ANGPT1;CAB39L
brain.GABA.neu	Biological process	Regulation Of Cellular Component Organization (GO:0051128)	0.227467535	0.845841886	0.708818636	0.945211213	AP2S1;HSP90AA1;RAB4A;CCNL2;DCUN1D5;URI1;PICALM;ARHGEF11;ROCK1;OGFR;RNF2;CTTNBP2;CDK11B;HIP1
brain.GABA.neu	Biological process	Protein Polyubiquitination (GO:0000209)	0.191824461	0.845178526	0.738582677	0.944659058	UBE2H;ANAPC13;RNF216;SMURF1;BCL2;DDA1;RNF41;RNF4;UBE2D2;UBE2J2;RC3H1;TPP2;UBE2E1;RNF146;UBE4A;STUB1;RNF115;PELI2;UBE2O;HACE1;PRPF19;UBE2B;FBXO22;RNF19A;MDM2
brain.GABA.neu	Biological process	Positive Regulation Of Developmental Process (GO:0051094)	-0.181236922	-0.844698562	0.778481013	0.938602971	PRKN;NRXN1;SHANK3;CPEB3;SMARCC2;TRAPPC13;NR2C2;SHLD1;PLCB1;SS18;SIN3A;SHANK1;VLDLR;NUMA1;SOX6;ISL1;ARID1A;NCOA2
brain.GABA.neu	Biological process	Nucleotide-Excision Repair (GO:0006289)	0.291389274	0.844410925	0.68556701	0.944269347	SIRT1
brain.GABA.neu	Biological process	Late Endosome To Vacuole Transport Via Multivesicular Body Sorting Pathway (GO:0032511)	0.292216393	0.843609657	0.6716141	0.944036885	LEPROTL1;UBAP1;TMEM50A;TSG101;VPS37A;STAM2;CHMP5
brain.GABA.neu	Biological process	Protein Complex Oligomerization (GO:0051259)	0.249898082	0.843556555	0.713523132	0.942203556	BCL10;JMJD6;ELAVL1;LRRC8D;PXDN;PRMT1;OXA1L;ATL2;G3BP2
brain.GABA.neu	Biological process	Peptidyl-Tyrosine Phosphorylation (GO:0018108)	-0.277232812	-0.841695127	0.683950617	0.941862477	IGF1R;PIBF1;FER;JAK2;JAK1;CLK2;TTBK1;EPHB2;FGFR2
brain.GABA.neu	Biological process	Calcium Ion Transmembrane Transport (GO:0070588)	0.260275043	0.838055815	0.693771626	0.951339274	SMDT1;CACNA1D;GHITM;PMPCB
brain.GABA.neu	Biological process	Response To Insulin (GO:0032868)	0.246946013	0.83679678	0.70890411	0.951978411	SIRT1;SELENOS;XBP1;PRKDC;PDPK1;RAB10;DENND4C;TSC1;IRS1;LPIN2;INSR;GSK3A
brain.GABA.neu	Biological process	RNA 3'-End Processing (GO:0031123)	-0.252837004	-0.836475287	0.703614458	0.950160974	INTS12;INTS2;INTS9
brain.GABA.neu	Biological process	Response To Molecule Of Bacterial Origin (GO:0002237)	0.308644197	0.836191988	0.666666667	0.951233591	FBXO3
brain.GABA.neu	Biological process	Regulation Of Tumor Necrosis Factor Production (GO:0032680)	0.2856824	0.83470919	0.699831366	0.952316027	SELENOS;CHRNA7
brain.GABA.neu	Biological process	Protein Localization To Organelle (GO:0033365)	0.211668385	0.833900531	0.738390093	0.951972553	CALR;CAMLG;GAK;GBF1;VAPA;CTDNEP1;LAMP1;ARFRP1;RAP1GDS1;VPS35;ARF6;CSNK1D;WASHC2C;MDM2;XPA;DCP1A;PAQR3
brain.GABA.neu	Biological process	Positive Regulation Of Hydrolase Activity (GO:0051345)	0.219606939	0.832454849	0.752475248	0.952858358	RGS7;PKP4;USP6NL;SOS2;RAP1GDS1;CALM3;PICALM;WDR41;RALGPS2;ROCK1;RAPGEF6;NDEL1;LARS1;RAPGEF5;CD200;FNTA;NF1
brain.GABA.neu	Biological process	Regulation Of Primary Metabolic Process (GO:0080090)	-0.285959273	-0.831824623	0.699507389	0.956786653	SSH1;BBS4;NCOA2;PSAP
brain.GABA.neu	Biological process	mRNA Metabolic Process (GO:0016071)	0.218251689	0.830576227	0.733552632	0.954742518	U2AF1;DDX5;ATXN2L;SF3A1;SON;AGO3;SF3A2;PCF11;SF3B4;NCBP2;YTHDF2;SRSF9;KIN;SRSF2;CPSF6;PRPF3;AGO4;PCBP3;PNPT1;SRRM4;DCP2
brain.GABA.neu	Biological process	Positive Regulation Of Protein Localization To Nucleus (GO:1900182)	0.278039569	0.830378779	0.71163575	0.953237294	CCT4;RBM22;IPO5;CCT6A;CCT3;CCT5;NMD3;KAT7;TFRC;CREBBP
brain.GABA.neu	Biological process	Phosphatidylinositol 3-Kinase Signaling (GO:0014065)	-0.278866837	-0.829991778	0.673913043	0.957480934	NYAP2;PLEKHA1;IGF1R
brain.GABA.neu	Biological process	Cellular Response To Hypoxia (GO:0071456)	0.251432595	0.829459897	0.716753022	0.953138011	SIRT1;HIF1A;BNIP3;UBQLN1;STUB1;P4HB;MDM2
brain.GABA.neu	Biological process	Cellular Response To BMP Stimulus (GO:0071773)	0.272712132	0.829386523	0.69023569	0.951388846	SMURF1;USP15;DDX5;PDCD4
brain.GABA.neu	Biological process	Positive Regulation Of Protein Transport (GO:0051222)	0.247740816	0.827737586	0.717905405	0.952653119	OAZ1;GOLPH3;TMED10;APBB1;GOLPH3L;CD2AP;ARF6
brain.GABA.neu	Biological process	Cellular Response To Interleukin-1 (GO:0071347)	0.305981514	0.826911841	0.696180556	0.95240801	HIF1A;RC3H1;EGR1;ST18;TNIP2;SFRP1
brain.GABA.neu	Biological process	Chromatin Remodeling (GO:0006338)	0.19395665	0.82682607	0.795827124	0.950689045	NFRKB;GPX1;BAZ1A;CDK9;MTA2;BAZ2B;USP15;GATAD2A;ACTR8
brain.GABA.neu	Biological process	Platelet Dense Granule Organization (GO:0060155)	-0.304721863	-0.825962693	0.69751693	0.962380751	AP1M1;DTNBP1;AP3M1
brain.GABA.neu	Biological process	Regulation Of Response To External Stimulus (GO:0032101)	-0.245964896	-0.824735239	0.706443914	0.961903503	EFNB2;CXCR4;BIRC2
brain.GABA.neu	Biological process	Histone Deubiquitination (GO:0016578)	-0.247776269	-0.823366549	0.697270471	0.961685879	UIMC1;BABAM2;KAT2B;SUPT3H;SUPT7L
brain.GABA.neu	Biological process	Regulation Of Receptor Signaling Pathway Via JAK-STAT (GO:0046425)	0.312724423	0.823017667	0.677642981	0.956230295	OCIAD1;PTPN2
brain.GABA.neu	Biological process	Mitotic Spindle Assembly (GO:0090307)	-0.295966119	-0.822780537	0.698564593	0.959890172	GOLGA2;PIBF1;LSM14A;CEP192;ABRAXAS2
brain.GABA.neu	Biological process	Lipid Biosynthetic Process (GO:0008610)	0.290108492	0.82171378	0.712230216	0.956817012	ELOVL4;XBP1;NDUFAB1;AGPS;AGPAT4;AGPAT5
brain.GABA.neu	Biological process	Response To Calcium Ion (GO:0051592)	-0.255427609	-0.821215706	0.734597156	0.960047903	KCNMA1;PRKAA2;NEDD4
brain.GABA.neu	Biological process	Regulation Of Double-Strand Break Repair (GO:2000779)	-0.222265517	-0.821024881	0.758974359	0.957443844	PPP4R3B;SMARCC2;PPP4C;ATR;MBTD1;SPIRE2
brain.GABA.neu	Biological process	Regulation Of Protein Catabolic Process (GO:0042176)	0.218444745	0.819405798	0.75732899	0.959310878	OAZ1;GPX1;HSP90AA1;RAB7A;RNF41;UBB;TIPARP;TMF1
brain.GABA.neu	Biological process	Negative Regulation Of Protein Kinase Activity (GO:0006469)	0.245894972	0.819199557	0.7278798	0.957849608	TAF7;CORO1C;ITGB1BP1;PPM1E
brain.GABA.neu	Biological process	Receptor-Mediated Endocytosis (GO:0006898)	-0.200603883	-0.818301354	0.786111111	0.959824122	LRP1;RAB31;LDLRAD3;NEDD4;TMEM108;VLDLR;LRP6;DNAJC13;HGS;DNM3;ITCH;MAGI2
brain.GABA.neu	Biological process	Negative Regulation Of Macromolecule Biosynthetic Process (GO:0010558)	0.232190207	0.817677821	0.738333333	0.958964469	CALR;SELENOS;TAF7;DACH1
brain.GABA.neu	Biological process	Proteolysis (GO:0006508)	0.207360383	0.816958541	0.768971332	0.958447594	FBXO3;PCSK2;SPCS1;CAPNS1;MMP16;NCSTN;PSMB5;RSPRY1;SVBP;HM13;CLPP;FBXW2;MDM2;PSMA6;VASH2;SENP1;ADAM23;LONP2;NLN
brain.GABA.neu	Biological process	Negative Regulation Of Multicellular Organismal Process (GO:0051241)	0.201480123	0.816946527	0.781591264	0.956592999	CALR;ATF4;DDIT3;BRMS1L;CORO1C;SAP30
brain.GABA.neu	Biological process	Antiviral Innate Immune Response (GO:0140374)	-0.285715957	-0.816799259	0.686363636	0.959730898	MORC3;USP20
brain.GABA.neu	Biological process	Actin Filament Organization (GO:0007015)	0.228169541	0.81437373	0.731974922	0.959681309	WASL;CNN3;TAGLN3;CORO1C;CDC42
brain.GABA.neu	Biological process	Regulation Of Epithelial Cell Proliferation (GO:0050678)	0.293882536	0.8143279	0.732081911	0.957923964	GPX1;PRKDC;DUSP10;PRKD1;SOX2
brain.GABA.neu	Biological process	Regulation Of Cell Cycle Process (GO:0010564)	0.222869374	0.814158362	0.757825371	0.956374013	PRPF40A;CDC42;CCNL2;CALM3;BECN1;SETD2;DPF2;AHCTF1;SH3GLB1;YTHDF2;RAB11FIP4
brain.GABA.neu	Biological process	Stress Granule Assembly (GO:0034063)	-0.270401979	-0.813692113	0.70617284	0.962689687	MAPT;DYNC1H1;TIA1
brain.GABA.neu	Biological process	Regulation Of Amide Metabolic Process (GO:0034248)	-0.240338539	-0.812367959	0.747767857	0.962407192	TCOF1;ELP2;GRM5;ELP3;METAP1;GCN1;ELP1
brain.GABA.neu	Biological process	Positive Regulation Of Actin Filament Polymerization (GO:0030838)	0.300536367	0.81187101	0.717770035	0.958910303	NCK1;PFN1;ARF6;CDC42EP3;WASHC2C
brain.GABA.neu	Biological process	Negative Regulation Of Protein Localization (GO:1903828)	0.256564561	0.810791489	0.734265734	0.959166829	TAX1BP3;CDK9;RNF4;NSFL1C
brain.GABA.neu	Biological process	Macroautophagy (GO:0016236)	-0.192952214	-0.810768907	0.789203085	0.962621207	PRKN;ATG10;TBC1D5;ULK1;ILRUN;VIPAS39;VPS33A;VPS39;CHMP3;HGS;PLEKHM1;CHMP7;VCP;VPS4A
brain.GABA.neu	Biological process	Positive Regulation Of Protein Polymerization (GO:0032273)	-0.218072825	-0.80980268	0.696658098	0.96137736	MAPT;NAV3;EVL;CARMIL1;NUMA1;FER
brain.GABA.neu	Biological process	Endosome To Lysosome Transport (GO:0008333)	-0.227355764	-0.808896153	0.751173709	0.960167154	HMGXB4;CLEC16A;VIPAS39;VPS33A;VPS39;LYST;VCP
brain.GABA.neu	Biological process	Regulation Of Neuronal Synaptic Plasticity (GO:0048168)	-0.28371979	-0.807184892	0.723809524	0.960553301	GRIN2B;MCTP1;DBN1;PPFIA3
brain.GABA.neu	Biological process	Regulated Exocytosis (GO:0045055)	-0.284186367	-0.807090322	0.725768322	0.957797563	RAB31;RIMS2;RAB11FIP2
brain.GABA.neu	Biological process	Exocytosis (GO:0006887)	0.259835327	0.80707048	0.737762238	0.964344518	SCRN1;RAB3A;TMED10;RIMS1;SNAP29;RAB10;PIK3C2A
brain.GABA.neu	Biological process	SMAD Protein Signal Transduction (GO:0060395)	-0.287844825	-0.806780935	0.721822542	0.955477009	ZMIZ2;ZMIZ1;NUP93;MAGI2
brain.GABA.neu	Biological process	Cellular Response To UV (GO:0034644)	0.246221347	0.806670238	0.730392157	0.963162397	SIRT1;ATF4;MAPK14;YY1;N4BP1;XPA;NOC2L;PCNA
brain.GABA.neu	Biological process	Regulation Of Cell Division (GO:0051302)	0.243579846	0.80573401	0.753311258	0.963079503	PRPF40A;MBIP;TADA2A;CALM3;BECN1;SETD2
brain.GABA.neu	Biological process	Positive Regulation Of Stress Fiber Assembly (GO:0051496)	0.288593252	0.805476845	0.741824441	0.961713958	ITGB1BP1;PPM1E;CDC42
brain.GABA.neu	Biological process	Adenylate Cyclase-Modulating G Protein-Coupled Receptor Signaling Pathway (GO:0007188)	0.264603248	0.8036054	0.747870528	0.963342163	GNAS;GRK5;CACNA1D;ADGRL3;PRKACB
brain.GABA.neu	Biological process	Nuclear-Transcribed mRNA Catabolic Process (GO:0000956)	0.216978046	0.803497006	0.777059774	0.961716617	SAMD4A;CNOT6L;DDX5;UPF2;RC3H1;CNOT4;NCBP2;GSPT1;EXOSC4;HBS1L;DCP1A
brain.GABA.neu	Biological process	Response To Ionizing Radiation (GO:0010212)	0.253118938	0.803006619	0.748417722	0.960820844	SIRT1;H2AX;MAPK14
brain.GABA.neu	Biological process	Regulation Of mRNA Splicing, Via Spliceosome (GO:0048024)	0.214896486	0.801969852	0.790082645	0.960951776	DDX5;YTHDC1;RBM7;SMU1;JMJD6;TRA2A;SON;KHDRBS3
brain.GABA.neu	Biological process	Regulation Of Protein Tyrosine Kinase Activity (GO:0061097)	-0.289886425	-0.801207201	0.734204793	0.963077993	GRM5;SH3BP5;SRCIN1;PRNP;APP;LRP8;RELN;NCK2;RAP2B;DLG4
brain.GABA.neu	Biological process	Response To Cytokine (GO:0034097)	0.257508048	0.800670445	0.734265734	0.961457369	BCL2;CDK9;NUB1;AKAP6;SETD2;TLE5;PRKCA;ADAM9
brain.GABA.neu	Biological process	Positive Regulation Of Response To External Stimulus (GO:0032103)	0.27537783	0.800281649	0.701298701	0.960292702	PDCD4;AKIRIN2;MDK;PRKCA;IGF2BP1
brain.GABA.neu	Biological process	Response To Estrogen (GO:0043627)	-0.289663608	-0.798678953	0.725225225	0.964912285	BCAS3;KMT2D
brain.GABA.neu	Biological process	Regulation Of Defense Response (GO:0031347)	-0.271718539	-0.798465434	0.691954023	0.962358351	BIRC2;TRAF3;JAK2;CELF1;FBXL2;AREL1;FOXP1;LRP8;BRD4;APPL1;IGF2BP1;PSMA6;N4BP1
brain.GABA.neu	Biological process	Monoubiquitinated Protein Deubiquitination (GO:0035520)	0.247496462	0.798296287	0.769881557	0.962087134	TAF7;USP15;SUPT20H;TAF10
brain.GABA.neu	Biological process	Cardiac Conduction (GO:0061337)	-0.293713167	-0.797206654	0.725581395	0.961813435	SLC9A1;CACNA1C;ISL1;ANK2
brain.GABA.neu	Biological process	Phosphorylation (GO:0016310)	0.163132421	0.796558001	0.897398844	0.963349431	EPHA7;TAF7;TNIK;SIK3;ATG101;PIK3CB;STK24;CDK9;DYRK2;COPS8;TAOK3;GRK5;ATG14;CDK19;PRKDC;NUAK1;CSK;RICTOR;LMTK2;TAF10;BRAF;CCNT1;PDPK1;CSNK2A2;FNIP2;TGFBR1;BECN1;MAPK10;PLK2;CSNK2B;RYK;BRSK1;PEAK1;ACVR2A;ROCK1;PI4KA;PRKACB;CSNK1D;MAST2;RB1CC1;CDK4;PRKCA
brain.GABA.neu	Biological process	Phosphatidylinositol Biosynthetic Process (GO:0006661)	0.229506303	0.796389918	0.768421053	0.961842731	PIK3CB;EFR3A;SOCS6;MTMR4;INPP4A;PI4KA;PIK3C2A;PIP5K1B;PIK3CA
brain.GABA.neu	Biological process	Regulation Of Protein Modification Process (GO:0031399)	0.261765646	0.794278464	0.754621849	0.963855699	ATG101;CORO1C;PPIB;ATG14;FNIP2;FNIP1;RB1CC1
brain.GABA.neu	Biological process	Regulation Of Double-Strand Break Repair Via Homologous Recombination (GO:0010569)	-0.231729031	-0.793878841	0.775862069	0.964979081	TRAPPC13;PPP4C;SHLD1;MBTD1;HELB;ERCC6;WDR48;ING3
brain.GABA.neu	Biological process	Negative Regulation Of Growth (GO:0045926)	0.231252022	0.792957179	0.793969849	0.964268604	SIRT1;SLIT2
brain.GABA.neu	Biological process	Calcium Ion Transport (GO:0006816)	0.244622562	0.791370778	0.76114082	0.9652712	CHRNA7;TPT1;CACNA1D;CACNB2;SLC3A2
brain.GABA.neu	Biological process	Negative Regulation Of Neuron Apoptotic Process (GO:0043524)	0.26629261	0.789308683	0.766256591	0.966962733	BCL2;HIF1A;TOX3;SOD1;SOD2;MDK;PPT1
brain.GABA.neu	Biological process	Regulation Of JUN Kinase Activity (GO:0043506)	0.295613319	0.788043994	0.749559083	0.96735789	DUSP16;TAOK3;PDCD4;DUSP10
brain.GABA.neu	Biological process	Negative Regulation Of Cellular Component Organization (GO:0051129)	-0.223304328	-0.787576937	0.798469388	0.973387376	SACS;ULK1;ANKS1B;CARMIL1;MCTP1;ISL1;PRKCZ;PEX5;RUBCN
brain.GABA.neu	Biological process	Lysosome Localization (GO:0032418)	0.281783021	0.786939556	0.7676951	0.967369901	RAB3A;BLOC1S2;PIP4P1;CHGA;NDEL1
brain.GABA.neu	Biological process	Actin Cytoskeleton Reorganization (GO:0031532)	-0.2511874	-0.786277594	0.774818402	0.972766868	PHACTR1;DTNBP1;RAP2A;MINK1;FER;BRSK2
brain.GABA.neu	Biological process	Positive Regulation Of Cell-Substrate Adhesion (GO:0010811)	0.254745401	0.784735537	0.754816112	0.969292484	CALR;C1QBP;CDC42;ENC1
brain.GABA.neu	Biological process	Epidermal Growth Factor Receptor Signaling Pathway (GO:0007173)	-0.25934403	-0.784721312	0.755888651	0.972645363	CBL;ERBIN;DGKD
brain.GABA.neu	Biological process	Transmembrane Receptor Protein Tyrosine Kinase Signaling Pathway (GO:0007169)	0.188530821	0.7845784	0.839009288	0.967733722	EPHA7;PIK3CB;FLRT3;MPZL1;EFNB3;SHOC2;EFNA5;MAPK14;PTPN2;CEP57
brain.GABA.neu	Biological process	Apical Junction Assembly (GO:0043297)	0.300988819	0.781884659	0.753108348	0.97044982	VCL;WDR1;STRN
brain.GABA.neu	Biological process	Cellular Response To Reactive Oxygen Species (GO:0034614)	0.248140656	0.781825925	0.767402377	0.968777955	SIRT1;JUN;OSER1;ZNF580;ROMO1
brain.GABA.neu	Biological process	Positive Regulation Of Catalytic Activity (GO:0043085)	0.297864944	0.781700197	0.745200698	0.967213473	MAPK14;SOD1;NCSTN
brain.GABA.neu	Biological process	Positive Regulation Of I-kappaB kinase/NF-kappaB Signaling (GO:0043123)	0.228979102	0.78119577	0.783050847	0.966268604	MAP3K3;BCL10;VAPA;NDFIP1;AKAP13;PLK2;PELI2;PRKD1;NDFIP2;EEF1D;CHUK;TNIP2;WLS;BRD4;TFRC
brain.GABA.neu	Biological process	Negative Regulation Of Cold-Induced Thermogenesis (GO:0120163)	0.271085135	0.779498488	0.735244519	0.965585882	ATF4;DDIT3
brain.GABA.neu	Biological process	Negative Regulation Of Metabolic Process (GO:0009892)	0.271085135	0.779498488	0.735244519	0.965585882	ATF4;DDIT3
brain.GABA.neu	Biological process	Hemopoiesis (GO:0030097)	-0.220662161	-0.779286039	0.789203085	0.97904812	SBDS;KIRREL3;MKNK2;HIPK1;MEIS1
brain.GABA.neu	Biological process	Phosphatidylinositol-Mediated Signaling (GO:0048015)	0.251460892	0.779003104	0.757365685	0.964654859	C1QBP;PIK3CB;PLCB4
brain.GABA.neu	Biological process	Regulation Of Cilium Assembly (GO:1902017)	-0.236380911	-0.778082055	0.780548628	0.978246735	TBC1D5;BBS4;TBC1D22A;TBC1D16;IFT20;ODF2L;EVI5;SDCCAG8;CCP110;RABGAP1;CDK10
brain.GABA.neu	Biological process	Negative Regulation Of Neuron Projection Development (GO:0010977)	-0.250029682	-0.775821858	0.764705882	0.979211451	EFNB2;DPYSL3
brain.GABA.neu	Biological process	Nuclear Membrane Organization (GO:0071763)	0.277977644	0.77525973	0.763537906	0.969154881	NSFL1C;TARDBP;VPS4B
brain.GABA.neu	Biological process	Supramolecular Fiber Organization (GO:0097435)	-0.171768771	-0.774296559	0.896449704	0.978873389	PRKN;MAPT;BIN3;DYNC1H1;TUBGCP4;EVL;CLIP2;CARMIL1
brain.GABA.neu	Biological process	Glycolipid Biosynthetic Process (GO:0009247)	0.289862735	0.774045801	0.740740741	0.969318279	TM9SF2;ST3GAL5;B4GALT6;SCCPDH
brain.GABA.neu	Biological process	Protein Deubiquitination (GO:0016579)	0.207348568	0.772382027	0.831649832	0.970350346	USP6;USP38;USP15;OTULIN;UCHL1;MINDY2;OTUD7A;USP5
brain.GABA.neu	Biological process	Epigenetic Regulation Of Gene Expression (GO:0040029)	0.221075107	0.771941179	0.819237148	0.969272507	GPX1;ZDBF2;CREBZF;PPM1D
brain.GABA.neu	Biological process	Protein Localization To Nucleus (GO:0034504)	-0.183387158	-0.769077567	0.888337469	0.984791729	IPO8;MORC3;HEATR3;WRN;BBS4;NUP88;PEX2;NUP153;SUPT7L;NUP93;LMNB1
brain.GABA.neu	Biological process	Regulation Of Actin Filament Polymerization (GO:0030833)	0.260895832	0.768683885	0.778151261	0.972679442	SLIT2;NCK1;PFN1
brain.GABA.neu	Biological process	Cellular Response To Peptide Hormone Stimulus (GO:0071375)	0.229903544	0.768165748	0.803082192	0.97168193	NR4A2;SELENOS;XBP1;PRKDC;PDPK1;RAB10;DENND4C;IRS1;LPIN2;INSR;GSK3A
brain.GABA.neu	Biological process	Epithelium Development (GO:0060429)	0.252397077	0.768164364	0.803082192	0.969927991	CNN3;VCL;PPP2R3A;VDAC1;PROX1;PCNA;DAG1;AHI1
brain.GABA.neu	Biological process	Positive Regulation Of Inflammatory Response (GO:0050729)	0.299976803	0.767210968	0.772569444	0.969763091	PDCD4;MDK;SNX4;IGF2BP1
brain.GABA.neu	Biological process	Secretory Granule Organization (GO:0033363)	-0.270135671	-0.766819317	0.739035088	0.98553103	AP1M1;DTNBP1;AP3M1
brain.GABA.neu	Biological process	Regulation Of TORC1 Signaling (GO:1903432)	0.25404075	0.766074851	0.79020979	0.969841267	SIK3;RRAGC;MIOS;PIP4P1
brain.GABA.neu	Biological process	Apoptotic Process (GO:0006915)	0.203685994	0.765873219	0.833613445	0.96842219	BCL2;YARS1;EFNA5;MAGI3;RRAGC;BNIP3;DPF2;VDAC1;DYNLL1;MDM2;PIK3CA;CDK11B;HIP1
brain.GABA.neu	Biological process	Chromosome Organization (GO:0051276)	0.286896372	0.764517189	0.778512397	0.968768264	H3-3A
brain.GABA.neu	Biological process	Regulation Of Neurotransmitter Secretion (GO:0046928)	-0.265396338	-0.763883924	0.752834467	0.987362724	RIMS2;DTNBP1;MCTP1;STX1B;RIMS3
brain.GABA.neu	Biological process	Regulation Of Protein Localization To Nucleus (GO:1900180)	-0.27964905	-0.763770309	0.763888889	0.984667634	MTOR;ILRUN;SIN3A
brain.GABA.neu	Biological process	Regulation Of Neuron Differentiation (GO:0045664)	-0.217671492	-0.763479182	0.829842932	0.982328814	MED1;EIF2AK4;ZFHX3;BRINP2;SIN3A;ZFHX2
brain.GABA.neu	Biological process	Positive Regulation Of Cell Cycle G1/S Phase Transition (GO:1902808)	-0.247460529	-0.763365147	0.770883055	0.979715321	CPSF3;PLCB1;PEX2;RPTOR;CCND2
brain.GABA.neu	Biological process	Positive Regulation Of DNA Recombination (GO:0045911)	-0.250506624	-0.76277668	0.793187348	0.977854	TRAPPC13;SHLD1;MBTD1;ERCC6;WDR48;ING3
brain.GABA.neu	Biological process	Protein Acylation (GO:0043543)	0.292314691	0.761374732	0.769366197	0.971829179	GLUL;GTF2B
brain.GABA.neu	Biological process	Regulation Of Intracellular Transport (GO:0032386)	-0.266546825	-0.759018919	0.786570743	0.980962462	DYNC1H1;TTC21B;NUMA1
brain.GABA.neu	Biological process	Negative Regulation Of Kinase Activity (GO:0033673)	-0.220602756	-0.758981759	0.844444444	0.978226983	MAPT;DTNBP1;GSKIP;LRP6;DBNDD1;CAMK2N1
brain.GABA.neu	Biological process	Positive Regulation Of Mitochondrion Organization (GO:0010822)	-0.235684002	-0.758755253	0.8175	0.975789201	PRKN;CAMKK2
brain.GABA.neu	Biological process	DNA Damage Checkpoint Signaling (GO:0000077)	0.266643948	0.75851115	0.788561525	0.974529146	H2AX;ZNF830;TIPRL
brain.GABA.neu	Biological process	Cellular Response To Salt (GO:1902075)	-0.236486709	-0.758371046	0.798578199	0.97361175	SSH1;PRKAA2
brain.GABA.neu	Biological process	Vesicle Coating (GO:0006901)	0.260288082	0.756715414	0.7875	0.975661093	TRAPPC10;TMED2;TMED10
brain.GABA.neu	Biological process	Heterophilic Cell-Cell Adhesion Via Plasma Membrane Cell Adhesion Molecules (GO:0007157)	-0.269845054	-0.756077773	0.811320755	0.974260212	DCHS1;TENM2
brain.GABA.neu	Biological process	Regulation Of DNA Repair (GO:0006282)	0.18644405	0.755769826	0.844479005	0.97540685	SIRT1;NFRKB;TAF7;CDK9;ACTR8;H2AX;SUPT20H;BRD8;TAF10;YY1;DPF2
brain.GABA.neu	Biological process	Regulation Of Viral Genome Replication (GO:0045069)	-0.262053584	-0.755172941	0.796650718	0.972962624	LARP1
brain.GABA.neu	Biological process	Cytoplasmic Translational Initiation (GO:0002183)	0.281018568	0.754835995	0.777391304	0.975087196	EIF3I;EIF4A2
brain.GABA.neu	Biological process	DNA Metabolic Process (GO:0006259)	0.175167395	0.754814786	0.893072289	0.9733859	NFRKB;ACTR8;PTGES3;ALKBH1;RBMS1;PRKDC;TERF1;YY1;GTF2H1;PRIM2;RRM1;USP3;REXO4;UBE2B;BTG2;XPA;PDS5B;TYMS;BACH1;PARG;KIN
brain.GABA.neu	Biological process	Positive Regulation Of Myoblast Differentiation (GO:0045663)	0.269378595	0.753467506	0.801056338	0.97192709	AKIRIN1;MAPK14
brain.GABA.neu	Biological process	Regulation Of Myoblast Differentiation (GO:0045661)	0.269378595	0.753467506	0.801056338	0.97192709	AKIRIN1;MAPK14
brain.GABA.neu	Biological process	Cellular Response To Decreased Oxygen Levels (GO:0036294)	0.221759422	0.751874958	0.825174825	0.972561457	SIRT1;HIF1A;BNIP3;UBQLN1;STUB1;P4HB;MDM2;TSC1
brain.GABA.neu	Biological process	Regulation Of mRNA Catabolic Process (GO:0061013)	0.24971919	0.751240889	0.79286927	0.97182603	CSDC2;YTHDF3;RC3H1;CASC3;PRKCA;YTHDF2
brain.GABA.neu	Biological process	Regulation Of Insulin Secretion (GO:0050796)	0.242704539	0.750165813	0.80952381	0.971762096	GLUD1;EIPR1;EFNA5;ENSA;CHGA
brain.GABA.neu	Biological process	Regulation Of Protein Localization (GO:0032880)	0.232923293	0.748700444	0.819397993	0.972298803	HSP90AA1;GBF1;HSP90AB1;SETD2;PICALM;STX6
brain.GABA.neu	Biological process	RNA Transport (GO:0050658)	-0.266702732	-0.748677297	0.810623557	0.980121534	DDX39B;NUP153;RBFOX1;NUP188;PEG10;XPO5;HNRNPA2B1;NUP214;NUP98;RAE1;POM121C
brain.GABA.neu	Biological process	Protein Localization To Lysosome (GO:0061462)	0.257257166	0.747564561	0.80733945	0.97224153	RAB7A;ATG14;BECN1;LAMTOR4;LMBRD1;PXK
brain.GABA.neu	Biological process	Mitotic Nuclear Division (GO:0140014)	0.285432676	0.746832801	0.765306122	0.971582516	CLASP2;PPP2R2D;NDEL1;ZWINT;CHMP2A;INO80
brain.GABA.neu	Biological process	Positive Regulation Of Mitotic Cell Cycle Phase Transition (GO:1901992)	0.232036491	0.745927676	0.820869565	0.971269685	KMT2E;PHB2;VPS4B;RRM1;RCC2;TFDP1;CDK4;UBE2E2;NSMCE2
brain.GABA.neu	Biological process	Regulation Of Cell-Substrate Adhesion (GO:0010810)	-0.255981273	-0.744379324	0.797752809	0.983745593	TBCD;CORO2B;MINK1;RSU1;JAK2
brain.GABA.neu	Biological process	Regulation Of DNA Metabolic Process (GO:0051052)	0.193539986	0.744091216	0.870340357	0.9722552	NFRKB;TAF7;BAZ1A;CDK9;ACTR8
brain.GABA.neu	Biological process	Peptidyl-Lysine Modification (GO:0018205)	0.224028398	0.743023298	0.820895522	0.972101006	SIRT1;USPL1;SAE1
brain.GABA.neu	Biological process	Myelination (GO:0042552)	0.259688853	0.738913877	0.801996672	0.97633334	EIF2B4;SKI
brain.GABA.neu	Biological process	Transcription Initiation-Coupled Chromatin Remodeling (GO:0045815)	0.274882967	0.738090852	0.80141844	0.975793367	WBP2;VPS72;NOC2L;ASH2L;KAT7
brain.GABA.neu	Biological process	Cellular Response To Transforming Growth Factor Beta Stimulus (GO:0071560)	0.214063079	0.737410373	0.846405229	0.975020216	SIRT1;JUN;USP15;SKI
brain.GABA.neu	Biological process	Response To Organonitrogen Compound (GO:0010243)	0.263503579	0.736428436	0.791666667	0.974684987	XBP1;CHRNA7;RRAGC
brain.GABA.neu	Biological process	Cell Cycle G1/S Phase Transition (GO:0044843)	0.267890478	0.73623605	0.813993174	0.973287011	PLK2;EIF4E;CDK4;GSPT1;CDKN1B;USP37
brain.GABA.neu	Biological process	Negative Regulation Of JNK Cascade (GO:0046329)	-0.263821701	-0.735286091	0.846522782	0.994184624	PRKN;ANKS1B;NCOR1;DACT1
brain.GABA.neu	Biological process	Membrane Assembly (GO:0071709)	-0.23662117	-0.735131971	0.83535109	0.991631359	NRXN1;SPTBN1;CHMP3;CHMP7;VPS4A
brain.GABA.neu	Biological process	Melanosome Organization (GO:0032438)	-0.24740624	-0.7331563	0.820861678	0.991680329	AP1M1;DTNBP1;AP3M1
brain.GABA.neu	Biological process	Positive Regulation Of Cell Differentiation (GO:0045597)	-0.165124828	-0.732961046	0.941348974	0.989156008	ACVR2B;NELL1;SMARCC2;MTOR;PLCB1;BRINP2;SIN3A;SOX6;ISL1;ARID1A;TIAM1;MAPK9;LMO3;DLX1;LAMC1
brain.GABA.neu	Biological process	Ceramide Metabolic Process (GO:0006672)	0.259446367	0.732577067	0.836206897	0.976699053	SGPL1;SPTSSA;CERS6;TM9SF2;CERS5;SAMD8
brain.GABA.neu	Biological process	Cell-Cell Adhesion Via Plasma-Membrane Adhesion Molecules (GO:0098742)	0.19041333	0.732443808	0.875613748	0.975193723	CDH11;CDH10;FLRT3;LRFN5;UNC5D;CDH8;CDH18;ADGRL3;ALCAM
brain.GABA.neu	Biological process	Regulation Of mRNA Stability (GO:0043488)	0.21135586	0.730280967	0.864157119	0.976491721	CSDC2;YTHDF3;RC3H1;ELAVL1;METTL14;ROCK1;PRKCA;EIF4ENIF1;IGF2BP1;YTHDF2
brain.GABA.neu	Biological process	Plasma Membrane Organization (GO:0007009)	-0.206397717	-0.728552851	0.876847291	0.992276531	BIN3;CXCR4;SPTBN1;CHMP3;CHMP7;VPS4A;ANK2;ANK3;ABCD2;PACSIN2
brain.GABA.neu	Biological process	RNA Modification (GO:0009451)	0.239013661	0.728532166	0.850694444	0.977227665	SARS1;ALKBH1;TSR3;JMJD6;THUMPD1;AARS1
brain.GABA.neu	Biological process	Regulation Of Alternative mRNA Splicing, Via Spliceosome (GO:0000381)	0.220696182	0.728483247	0.835016835	0.975628102	DDX5;YTHDC1;RBM7;SMU1;KHDRBS3
brain.GABA.neu	Biological process	Ceramide Biosynthetic Process (GO:0046513)	0.270296667	0.728400539	0.811965812	0.9740924	SPTSSA;CERS6;ST3GAL5;B4GALT6;CERS5;SAMD8
brain.GABA.neu	Biological process	DNA Damage Response (GO:0006974)	0.158080913	0.724349717	0.949712644	0.977687271	SIRT1;DDIT3;BCL2;SUSD6;DYRK2;H2AX;TAOK3;SPINDOC;MAPK14;ALKBH1;PRKDC;PPP4R3A;DCUN1D5;APBB1;YY1;GTF2H1;FNIP2;RRM1;BRSK1;USP3;REXO4;UBE2B;ALKBH8;BTG2;XPA;PDS5B;BACH1;KIN;ASH2L;UBE2E2;RAD17;HDGFL2;CHCHD6
brain.GABA.neu	Biological process	Protein Targeting To Vacuole (GO:0006623)	0.247114781	0.723656514	0.821428571	0.976934629	SMURF1;RAB7A;ATG14
brain.GABA.neu	Biological process	Positive Regulation Of NF-kappaB Transcription Factor Activity (GO:0051092)	-0.227461667	-0.72322952	0.823389021	0.996646254	TRIM13;FER;PRKCI;PRKCZ;TRAF6;ERC1;RBCK1
brain.GABA.neu	Biological process	Positive Regulation Of Cell-Matrix Adhesion (GO:0001954)	-0.258289923	-0.72265655	0.805555556	0.994643616	NELL1
brain.GABA.neu	Biological process	Import Into Nucleus (GO:0051170)	-0.199301338	-0.72231755	0.874686717	0.992382438	IPO8;HEATR3;NUP88;NUP153
brain.GABA.neu	Biological process	Regulation Of Proteolysis (GO:0030162)	0.243090556	0.722073745	0.837370242	0.977237472	CSTB;DNAJC1;CST3;STUB1
brain.GABA.neu	Biological process	Regulation Of Developmental Growth (GO:0048638)	-0.252392231	-0.721428974	0.868735084	0.990927023	PLCB1;SIN3A
brain.GABA.neu	Biological process	Positive Regulation Of Protein Serine/Threonine Kinase Activity (GO:0071902)	0.232018517	0.719479256	0.856887299	0.978945502	SIRT1;MAPRE3;CAB39
brain.GABA.neu	Biological process	Purine Ribonucleotide Metabolic Process (GO:0009150)	0.266875995	0.719154161	0.835420394	0.977678643	ACOT7;ADSS2
brain.GABA.neu	Biological process	Response To Amino Acid (GO:0043200)	0.260078193	0.719040001	0.835087719	0.976198838	TMBIM6;XBP1;RRAGC;LAMTOR4;IPO5;LARS1
brain.GABA.neu	Biological process	Positive Regulation Of Defense Response (GO:0031349)	0.260313088	0.718211508	0.833333333	0.975559985	PDCD4;AKIRIN2;MDK;IGF2BP1
brain.GABA.neu	Biological process	Autophagosome Maturation (GO:0097352)	0.225637158	0.711917229	0.863957597	0.981624159	MAP1LC3A;UBQLN1;VTI1B;VPS4B;BECN1;SNAP29
brain.GABA.neu	Biological process	Mitotic Metaphase Plate Congression (GO:0007080)	0.250751459	0.710776779	0.848484848	0.981325192	BOD1;VPS4B;BECN1;MAPRE1
brain.GABA.neu	Biological process	Positive Regulation Of Proteasomal Ubiquitin-Dependent Protein Catabolic Process (GO:0032436)	0.19381357	0.710262024	0.881383855	0.980251156	HERPUD1;DDA1;NUB1;UBQLN1;USP5;STUB1;CSNK1D;FBXO22;RNF19A;MDM2;COP1
brain.GABA.neu	Biological process	Regulation Of Cell Communication (GO:0010646)	0.266963327	0.710106869	0.823636364	0.978788121	GRK5;UGCG
brain.GABA.neu	Biological process	Positive Regulation Of Calcium Ion Transmembrane Transporter Activity (GO:1901021)	-0.263673182	-0.709619275	0.839534884	1	SLC9A1
brain.GABA.neu	Biological process	Signal Release From Synapse (GO:0099643)	-0.23596712	-0.709612524	0.873786408	1	NRXN1;PCLO;PPFIA3;SYN3;STXBP3;SYN2
brain.GABA.neu	Biological process	Positive Regulation Of Cellular Component Biogenesis (GO:0044089)	0.217425597	0.709467313	0.863036304	0.977855458	RAB7A;PFN1;VPS4B;FNIP2;FNIP1;CHGA;PRKCA;SH3GLB1
brain.GABA.neu	Biological process	Regulation Of Fibroblast Proliferation (GO:0048145)	-0.264513425	-0.709238547	0.858823529	0.997922859	MORC3;PEX2
brain.GABA.neu	Biological process	Positive Regulation Of Cell Motility (GO:2000147)	0.185031458	0.708852909	0.920255183	0.97700555	HSPA5;CFAP20;XBP1;CDC42;NUMB;ACTN4;PPP3CA;MIEN1;TGFBR1;SOD2;SPRY2;MDK;CBLL1;PRKCA;ADAM9;RUFY3
brain.GABA.neu	Biological process	Negative Regulation Of DNA-binding Transcription Factor Activity (GO:0043433)	0.195616306	0.708845546	0.895973154	0.975389307	SIRT1;DDIT3;PRMT2;OTULIN;PHB2;PPP2CB
brain.GABA.neu	Biological process	Inorganic Cation Import Across Plasma Membrane (GO:0098659)	-0.237396306	-0.70750681	0.852112676	0.997324615	SLC9A1
brain.GABA.neu	Biological process	Positive Regulation Of Tumor Necrosis Factor Superfamily Cytokine Production (GO:1903557)	-0.24501915	-0.707054143	0.856796117	0.995174365	SETD4;ISL1;JAK2
brain.GABA.neu	Biological process	Positive Regulation Of Double-Strand Break Repair (GO:2000781)	-0.195294987	-0.707034325	0.901265823	0.992527135	SMARCC2;TRAPPC13;SHLD1;MBTD1;SPIRE2;ARID1A;ERCC6;WDR48;ING3;SMARCB1
brain.GABA.neu	Biological process	Stress-Activated Protein Kinase Signaling Cascade (GO:0031098)	-0.25928744	-0.704756087	0.869767442	0.992478169	MAP2K6;PDCD10;MAP2K3;MAPK8;TAOK2;MAPK11
brain.GABA.neu	Biological process	Positive Regulation Of T Cell Activation (GO:0050870)	0.246010528	0.704709005	0.846689895	0.978554886	NCK1;XBP1
brain.GABA.neu	Biological process	Regulation Of Endocytosis (GO:0030100)	0.2327185	0.704519701	0.856115108	0.977161947	AP2S1;RAB4A;PICALM;ROCK1;PRKD1;CBLL1;HIP1
brain.GABA.neu	Biological process	Positive Regulation Of Protein Catabolic Process (GO:0045732)	0.195440046	0.702523302	0.899361022	0.977784158	OAZ1;HSP90AA1;RAB7A;RNF41;TIPARP;VPS35;PLK2;DCAF1
brain.GABA.neu	Biological process	Positive Regulation Of Plasma Membrane Bounded Cell Projection Assembly (GO:0120034)	0.190997174	0.702130527	0.895765472	0.976618604	AKIRIN1;WASL;PFN1;CDC42;ACTR2;ARPC2;MIEN1;CDC42EP3;CEP120;NDEL1;PIK3CA;NLGN1
brain.GABA.neu	Biological process	Negative Regulation Of Response To Biotic Stimulus (GO:0002832)	0.262183317	0.695601111	0.858361775	0.982277645	C1QBP;PRKDC
brain.GABA.neu	Biological process	Protein Destabilization (GO:0031648)	0.23931392	0.69479074	0.856175973	0.981558609	SIRT1
brain.GABA.neu	Biological process	Negative Regulation Of Protein Binding (GO:0032091)	0.230055018	0.692867667	0.85492228	0.982017416	TMBIM6;ITGB1BP1
brain.GABA.neu	Biological process	Monoatomic Ion Transport (GO:0006811)	-0.247091666	-0.692637878	0.864253394	1	SLC9A1;SLC20A2;SLC12A6;SLC8A3;SLC24A5
brain.GABA.neu	Biological process	Tumor Necrosis Factor-Mediated Signaling Pathway (GO:0033209)	-0.253109789	-0.69072251	0.859002169	1	BIRC2;TRAF3;JAK2;TRAF6;TP53;RRAGA;CHUK;COMMD7;ST18;FOXO3
brain.GABA.neu	Biological process	Regulation Of G1/S Transition Of Mitotic Cell Cycle (GO:2000045)	-0.171490837	-0.688942601	0.938992042	1	CPSF3;SMARCC2;PLCB1;KLF4;DACT1;RPTOR;ARID1A;PKD1;CCND2;JADE1;APC;SMARCB1
brain.GABA.neu	Biological process	Myeloid Cell Differentiation (GO:0030099)	0.256010126	0.688855662	0.858119658	0.984760388	KMT2E;PTPN2
brain.GABA.neu	Biological process	Cellular Response To Light Stimulus (GO:0071482)	-0.205943132	-0.688581665	0.894871795	0.999882102	NEDD4;EIF2AK4;ATR;DDB1;METTL3
brain.GABA.neu	Biological process	ncRNA Catabolic Process (GO:0034661)	0.263995015	0.687891165	0.855595668	0.984233248	DIS3;RBM7
brain.GABA.neu	Biological process	Regulation Of Epidermal Growth Factor Receptor Signaling Pathway (GO:0042058)	-0.239051434	-0.686057328	0.898584906	0.999961964	CBL;DGKD;FER
brain.GABA.neu	Biological process	Response To Lipid (GO:0033993)	-0.20989212	-0.685408975	0.901913876	0.998034829	ERBIN;SCD;FER;ASXL1;JAK2;SRR
brain.GABA.neu	Biological process	Negative Regulation Of Cellular Process (GO:0048523)	0.144744318	0.684555231	0.981213873	0.986167931	SIRT1;SLIT2;ATG101;BRINP3;COPS8;ITGB1BP1;RNF41;SKI;PPM1D;PTPN2;DDAH1;EEF1E1;SPOCK3;STRN;VPS35;VPS4B;BTG3;CSNK2B;SOD2;BRD9;BRINP1;PRKRA;PROX1;DYNLL1;MDK;PPT1;RB1CC1;CBLL1;RBM5;BTG2;TNS2;RNF2;CDKN1B;PDS5B;ST18;TP53BP2;TSC1;CD200
brain.GABA.neu	Biological process	Positive Regulation Of G1/S Transition Of Mitotic Cell Cycle (GO:1900087)	-0.2382049	-0.683611714	0.865882353	0.997322597	CPSF3;PLCB1;RPTOR;CCND2
brain.GABA.neu	Biological process	Positive Regulation Of Ubiquitin-Dependent Protein Catabolic Process (GO:2000060)	0.186159937	0.68360674	0.91638796	0.985538372	SMURF1;DDA1;NUB1;USP5;STUB1;CSNK1D;FBXO22;RNF19A;MDM2;COP1;CSNK1A1;GSK3A;FBXW7;CSNK1E;PTK2;HSPBP1;TRIB2;SH3RF1;ARIH2
brain.GABA.neu	Biological process	Regulation Of Proteasomal Ubiquitin-Dependent Protein Catabolic Process (GO:0032434)	0.176985424	0.683264605	0.935897436	0.984268626	HERPUD1;CAMLG;DDA1;NUB1;HSP90AB1;USP5;STUB1;CSNK1D;FBXO22;RNF19A;N4BP1;MDM2
brain.GABA.neu	Biological process	Positive Regulation Of Protein Dephosphorylation (GO:0035307)	-0.246928384	-0.682899	0.855813953	0.995434848	ANKLE2;MTOR;GNA12;CAMTA1;MAGI2
brain.GABA.neu	Biological process	Positive Regulation Of Stem Cell Population Maintenance (GO:1902459)	0.220732702	0.682306901	0.900840336	0.983664521	BRMS1L;SAP30;DPF2;BRD9
brain.GABA.neu	Biological process	Nuclear Transport (GO:0051169)	-0.218250745	-0.682016651	0.897560976	0.993735266	NUP88;NUP153;NUP93;NUP42;NUP188;RBM15B;XPO1;NUP214;NUP160;NUP58;NUP98;RAE1;AHCTF1;NUP50;NUP35
brain.GABA.neu	Biological process	Cellular Response To Cytokine Stimulus (GO:0071345)	0.178213685	0.678804167	0.9264	0.985590904	SIRT1;CDK9;HIF1A;XBP1
brain.GABA.neu	Biological process	Regulation Of Protein Targeting To Mitochondrion (GO:1903214)	0.257818318	0.677505447	0.879858657	0.98527666	SAE1;UBE2J2;CSNK2A2;RNF2;SH3GLB1;GSK3A;FBXW7
brain.GABA.neu	Biological process	Monoubiquitinated Histone H2A Deubiquitination (GO:0035522)	0.22020537	0.676538536	0.898100173	0.98306787	TAF7;SUPT20H;TAF10;RNF2;ATXN7
brain.GABA.neu	Biological process	Monoubiquitinated Histone Deubiquitination (GO:0035521)	0.22020537	0.676538536	0.898100173	0.98306787	TAF7;SUPT20H;TAF10;RNF2;ATXN7
brain.GABA.neu	Biological process	Positive Regulation Of Organelle Assembly (GO:1902117)	-0.201078561	-0.674940081	0.885856079	0.998038465	DYNC1H1;BBS4;CNOT6;SNX7;NUMA1;IFT20
brain.GABA.neu	Biological process	Positive Regulation Of RNA Metabolic Process (GO:0051254)	0.226124536	0.673343891	0.877408056	0.984596781	WDR43;RBM27
brain.GABA.neu	Biological process	Neurotransmitter Transport (GO:0006836)	-0.22012523	-0.671029908	0.89276808	0.99935104	NRXN1
brain.GABA.neu	Biological process	Regulation Of Peptidyl-Tyrosine Phosphorylation (GO:0050730)	0.212641376	0.669078896	0.912310287	0.987074064	EPHA7;EFNA5
brain.GABA.neu	Biological process	Positive Regulation Of Transmembrane Receptor Protein Serine/Threonine Kinase Signaling Pathway (GO:0090100)	-0.19531604	-0.668462519	0.936585366	0.999170404	ACVR2B;TWSG1;ZEB2;NUMA1;NUP93;JAK2
brain.GABA.neu	Biological process	Peptidyl-Lysine Methylation (GO:0018022)	-0.231701859	-0.666963068	0.910550459	0.997919844	SMYD3;SETD4
brain.GABA.neu	Biological process	Protein K48-linked Ubiquitination (GO:0070936)	0.195983211	0.665400688	0.917808219	0.988859216	UBE2H;RNF216;RNF4;UBE2D2;UBE2E1;RNF146;RNF115;HACE1;UBE2B;MARCHF6;UBE2E2
brain.GABA.neu	Biological process	Cortical Cytoskeleton Organization (GO:0030865)	0.253774819	0.664411923	0.878787879	0.98810353	ROCK1;FHOD3;NLGN1;NCKAP1;STRIP1;PPP2R3C
brain.GABA.neu	Biological process	Cellular Response To Metal Ion (GO:0071248)	-0.188925895	-0.662922092	0.903061224	0.99921033	PRKN;PRKAA2
brain.GABA.neu	Biological process	Mitotic Sister Chromatid Segregation (GO:0000070)	0.191128277	0.662767963	0.929411765	0.987943844	KMT5A;CLASP2;BCCIP;BOD1;VPS4B;BECN1
brain.GABA.neu	Biological process	Negative Regulation Of Transport (GO:0051051)	-0.234138895	-0.662455265	0.899038462	0.997112864	PRKN;CTTNBP2NL;MCTP1
brain.GABA.neu	Biological process	Cholesterol Metabolic Process (GO:0008203)	0.244540699	0.662156284	0.892605634	0.98686578	PMVK;PIP4P1
brain.GABA.neu	Biological process	Negative Regulation Of Mitotic Cell Cycle Phase Transition (GO:1901991)	-0.243828422	-0.661923767	0.896713615	0.99505293	KLF4;DACT1;JADE1;APC;MYO16;DLG1
brain.GABA.neu	Biological process	Cellular Component Assembly (GO:0022607)	0.157331821	0.661471526	0.960059172	0.985922469	WASL;NEMF;TEAD1;WASF1;YTHDF3;CDC42;ARL6IP1;CD2AP;LIN7A;RIMS1;BECN1;CSNK2B;PICALM;NIFK;BSN;MDM2;DLG4;YTHDF2;NLGN1
brain.GABA.neu	Biological process	Establishment Or Maintenance Of Epithelial Cell Apical/Basal Polarity (GO:0045197)	-0.213372913	-0.661220968	0.898989899	0.993110275	ERBIN;PARD3;RAP2A;PRKCI;PRKCZ
brain.GABA.neu	Biological process	Phosphatidylinositol Metabolic Process (GO:0046488)	-0.206626993	-0.661104025	0.936470588	0.99065986	FIG4;PIP4P2;PLCB1
brain.GABA.neu	Biological process	Monoatomic Cation Homeostasis (GO:0055080)	-0.236082996	-0.660440896	0.90487239	0.988745562	SELENON;SLC12A6;ANK3
brain.GABA.neu	Biological process	ERBB Signaling Pathway (GO:0038127)	-0.21134131	-0.659684901	0.919101124	0.986920431	CBL;ERBIN;DGKD
brain.GABA.neu	Biological process	Regulation Of Cellular Catabolic Process (GO:0031329)	0.203047228	0.65929621	0.923327896	0.986238289	DDIT3;PIP4K2A;MTMR4;DCAF12;BECN1;WDR41;ROCK1
brain.GABA.neu	Biological process	Nuclear Membrane Reassembly (GO:0031468)	0.239659415	0.657585886	0.878091873	0.986258212	NSFL1C;VPS4B;REEP3;BROX;BANF1
brain.GABA.neu	Biological process	Negative Regulation Of Cellular Catabolic Process (GO:0031330)	0.209333823	0.65603367	0.898756661	0.986152364	BCL2;RRAGC;TBC1D14;ROCK1;EIF4E
brain.GABA.neu	Biological process	Vesicle Organization (GO:0016050)	-0.176145912	-0.655946607	0.936117936	0.9875293	STX12;TRAPPC9;TRAPPC13
brain.GABA.neu	Biological process	Cellular Response To Tumor Necrosis Factor (GO:0071356)	-0.195975397	-0.653674258	0.915662651	0.986909025	PID1;ERBIN;BIRC2
brain.GABA.neu	Biological process	Regulation Of Lipid Metabolic Process (GO:0019216)	-0.218256402	-0.653426256	0.929078014	0.984603141	BBS4;NCOA2;NPC2;PSAP
brain.GABA.neu	Biological process	DNA Duplex Unwinding (GO:0032508)	-0.223017849	-0.65221009	0.897321429	0.983104658	WRN;TWNK;PURA;SUPV3L1;DTD1;POT1;NBN
brain.GABA.neu	Biological process	Glycerophospholipid Biosynthetic Process (GO:0046474)	-0.185681863	-0.651967745	0.937799043	0.980815167	CEPT1;FIG4;DGKD;GPAT4;LPCAT2;DGKH;PIP5K1A;SACM1L;PTDSS2;PI4K2A;PTDSS1
brain.GABA.neu	Biological process	Wound Healing (GO:0042060)	-0.197747923	-0.651839021	0.950934579	0.978463663	MACF1;DCBLD2;WNT7A;CHMP3;CHMP7;VPS4A
brain.GABA.neu	Biological process	Microtubule Nucleation (GO:0007020)	0.235142663	0.649245467	0.895759717	0.990290962	SSNA1;CLASP2
brain.GABA.neu	Biological process	Negative Regulation Of Transferase Activity (GO:0051348)	0.232342399	0.649213878	0.914821124	0.988752846	EIF4A2;TERF1;CDKN1B;BANF1;CDKN1C;GSK3A
brain.GABA.neu	Biological process	Integrin-Mediated Signaling Pathway (GO:0007229)	0.217456104	0.648140528	0.889273356	0.987999893	ITGB1BP1;CDC42;PTPRA;RCC2;PRKD1;ADAM9
brain.GABA.neu	Biological process	Negative Regulation Of Autophagy (GO:0010507)	0.211663218	0.647510495	0.914590747	0.986938695	BCL2;RRAGC;TBC1D14
brain.GABA.neu	Biological process	Response To Tumor Necrosis Factor (GO:0034612)	0.219600082	0.646182868	0.923758865	0.986501136	SIRT1;NUB1
brain.GABA.neu	Biological process	Cellular Response To Amino Acid Stimulus (GO:0071230)	-0.205935298	-0.644363858	0.902676399	0.98178741	CPEB3;SLC38A9;MTOR;RPTOR;SESN1;UBR2
brain.GABA.neu	Biological process	Protein Import Into Nucleus (GO:0006606)	-0.170118169	-0.633981611	0.974358974	0.987040605	IPO8;HEATR3;NUP88;NUP153
brain.GABA.neu	Biological process	Mesenchymal Cell Differentiation (GO:0048762)	0.219148165	0.632004048	0.941176471	0.995542871	HIF1A;DDX5;TGFBR1;ROCK1
brain.GABA.neu	Biological process	Regulation Of Inflammatory Response (GO:0050727)	0.181510102	0.631290456	0.944630872	0.994523871	SELENOS;LRFN5;OTULIN;PTPN2;PDCD4;VPS35
brain.GABA.neu	Biological process	RNA-mediated Gene Silencing (GO:0031047)	0.232834303	0.629206482	0.919732441	0.994407973	HEXIM1;AGO3;AGO2;AGO4
brain.GABA.neu	Biological process	Cellular Response To Amino Acid Starvation (GO:0034198)	0.205896904	0.628922239	0.924162257	0.993043375	ATF4;RRAGC;MIOS;PRKD1;LARS1;SH3GLB1
brain.GABA.neu	Biological process	Negative Regulation Of Cell Death (GO:0060548)	-0.200980475	-0.627716697	0.926436782	0.988832357	PRKN;DPP8;CHMP3;CHMP7;VPS4A
brain.GABA.neu	Biological process	Regulation Of Cation Channel Activity (GO:2001257)	-0.207061712	-0.623152351	0.933333333	0.989495644	SELENON;FGF14;FGF12;ANK2;ANK3
brain.GABA.neu	Biological process	Nucleus Organization (GO:0006997)	0.207615444	0.616130054	0.940972222	1	CTDNEP1;VPS4B;NUP35;PITPNB;REEP3;ATXN7
brain.GABA.neu	Biological process	Regulation Of DNA-templated Transcription Elongation (GO:0032784)	-0.180667317	-0.615086238	0.95952381	0.991806266	INTS12;INTS2;INTS9
brain.GABA.neu	Biological process	Negative Regulation Of DNA Metabolic Process (GO:0051053)	-0.211234787	-0.614182288	0.928746929	0.989878183	H1-0;ATR
brain.GABA.neu	Biological process	Regulation Of Glucose Import (GO:0046324)	0.223205697	0.613793143	0.940766551	1	SELENOS
brain.GABA.neu	Biological process	Regulation Of Mitotic Metaphase/Anaphase Transition (GO:0030071)	-0.201623816	-0.611138801	0.963235294	0.989129142	SMARCC2;ARID1A;SMARCB1;ANAPC5;HECW2;ACTL6A;DPF1;MAP3K20;ACTL6B;ANAPC15;NSMCE2;CDK5RAP2;DPF2
brain.GABA.neu	Biological process	Internal Peptidyl-Lysine Acetylation (GO:0018393)	-0.192940522	-0.6065176	0.937644342	0.98933664	KAT2B;SUPT3H;MBTD1;PHF20L1
brain.GABA.neu	Biological process	RNA Destabilization (GO:0050779)	0.220749025	0.597783394	0.952554745	1	RBM27;YTHDF3;METTL14;ROCK1;YTHDF2
brain.GABA.neu	Biological process	Regulation Of Monoatomic Ion Transmembrane Transporter Activity (GO:0032412)	-0.165491272	-0.592589049	0.982323232	0.994112586	NEDD4;MINK1;SHANK1;UTRN;FGF12;ANK2;FXYD6;NEDD4L;NLGN2;CACNG4
brain.GABA.neu	Biological process	Response To UV (GO:0009411)	0.166060036	0.592185856	0.961538462	1	ATF4;GPX1;YY1;BRSK1;UBE2B;N4BP1;XPA;NOC2L;PCNA
brain.GABA.neu	Biological process	Positive Regulation Of T Cell Differentiation (GO:0045582)	0.211528775	0.591981326	0.942959002	1	XBP1;DUSP10;MDK;FOXO3;AMBRA1;KAT5;ACTL6B
brain.GABA.neu	Biological process	Regulation Of Cell Death (GO:0010941)	-0.211273776	-0.588127999	0.951162791	0.99366396	SARM1;CHMP3;CHMP7;VPS4A
brain.GABA.neu	Biological process	Establishment Of Protein Localization To Membrane (GO:0090150)	0.17871683	0.587643387	0.98013245	1	NACA;BRAF;RAB3GAP2;ATG3;RAB10;GOLGA7;ZDHHC20;RAB3IP;VPS37A
brain.GABA.neu	Biological process	Cellular Response To Vascular Endothelial Growth Factor Stimulus (GO:0035924)	0.226741862	0.58639687	0.946180556	1	ITGB1BP1;MAPK14;SPRY2;PRKD1;PIK3CA
brain.GABA.neu	Biological process	Cell Cycle G2/M Phase Transition (GO:0044839)	0.205159999	0.585202066	0.954873646	1	PPME1;ENSA;BRSK1;AKAP8
brain.GABA.neu	Biological process	Cytokine-Mediated Signaling Pathway (GO:0019221)	0.160684137	0.584576938	0.976149915	1	SIRT1;ACTN4;UGCG;CSNK2B;EGR1;P4HB;FOXO3;ST18;ADIPOR1;COMMD7;CHUK;TNIP2;APPL1
brain.GABA.neu	Biological process	Regulation Of Heart Contraction (GO:0008016)	-0.20301319	-0.584461518	0.968674699	0.992843782	CACNA1C;ANK2;SLC8A3;MEF2A;CELF2;KCNQ1;ATP2A2
brain.GABA.neu	Biological process	Protein-Containing Complex Disassembly (GO:0032984)	0.167595293	0.584214192	0.96373057	1	MAP1LC3A;ATG14;UBQLN1;VTI1B;VPS4B;BECN1
brain.GABA.neu	Biological process	Synaptic Vesicle Exocytosis (GO:0016079)	0.209530512	0.580740396	0.952727273	1	RAB3A
brain.GABA.neu	Biological process	Kidney Development (GO:0001822)	0.219719461	0.575927994	0.951612903	1	TGFBR1;PROX1;NF1
brain.GABA.neu	Biological process	RNA Biosynthetic Process (GO:0032774)	0.200928189	0.57261188	0.957249071	1	TAF7;TAF10;PRIM2
brain.GABA.neu	Biological process	Positive Regulation Of Proteasomal Protein Catabolic Process (GO:1901800)	0.158323829	0.570042225	0.976190476	1	DDA1;NUB1;USP5;STUB1;CSNK1D;FBXO22;RNF19A;MDM2;COP1;CSNK1A1;GSK3A;FBXW7;PSMC5;CSNK1E;HSPBP1;TRIB2;SH3RF1;ARIH2
brain.GABA.neu	Biological process	Endosome Transport Via Multivesicular Body Sorting Pathway (GO:0032509)	0.212098029	0.569616253	0.965328467	1	LEPROTL1;VPS4B;TMEM50A
brain.GABA.neu	Biological process	Positive Regulation Of Wnt Signaling Pathway (GO:0030177)	-0.161668872	-0.56552318	0.985185185	0.998312791	MACF1;WNK2;ZEB2;GSKIP;DACT1;CAPRIN2;VCP
brain.GABA.neu	Biological process	Cellular Response To Insulin Stimulus (GO:0032869)	0.152583811	0.564843396	0.99009901	1	SELENOS;XBP1;PTPN2;PRKDC;PDPK1;RAB10;PIK3C2A;DENND4C;IRS1;LPIN2;INSR;NAMPT;GSK3A;APPL1;AP3S1;GRB2
brain.GABA.neu	Biological process	miRNA Processing (GO:0035196)	0.172331768	0.563204177	0.967105263	1	DDX5;ZC3H7B;ZC3H7A;AGO3;PRKRA;NCBP2;AGO2;AGO4;SRRT
brain.GABA.neu	Biological process	post-Golgi Vesicle-Mediated Transport (GO:0006892)	-0.157203637	-0.559360702	0.990220049	0.9979881	GGA2;DOP1B;VPS13C;EXOC4;VPS35L;VPS52;SCFD1
brain.GABA.neu	Biological process	Actomyosin Structure Organization (GO:0031032)	-0.170242164	-0.558773934	0.983091787	0.99578466	PHACTR1;MYH10;EPB41L1;PDCD10
brain.GABA.neu	Biological process	Positive Regulation Of DNA-binding Transcription Factor Activity (GO:0051091)	0.153403569	0.558139645	0.989010989	1	DDIT3;BCL10;ARID5B;PHB2;BUD31;TFDP1;PRKD1;PSMA6;CD200;CHUK
brain.GABA.neu	Biological process	Ubiquitin-Dependent Protein Catabolic Process Via The Multivesicular Body Sorting Pathway (GO:0043162)	-0.173665673	-0.558128772	0.978922717	0.993619282	NEDD4;CHMP3;HGS;CHMP7;VPS4A;SNF8;VPS28;PTPN23;CHMP5;CHMP2A;STAM2;VPS37A;TSG101;PLAA;RNF115;VPS4B;UBAP1
brain.GABA.neu	Biological process	Heart Morphogenesis (GO:0003007)	0.194534632	0.547023331	0.959798995	1	TGFBR1;DYNLL1;INSR;PTK2;ACVR1;OLFM1;FLRT2;BMPR1A;ADAMTS5;APC;MEGF8;ISL1
brain.GABA.neu	Biological process	Mitotic Cell Cycle Phase Transition (GO:0044772)	0.149310902	0.542546578	0.992	1	CLASP2;PPME1;ENSA;PLK2;PPP2R2D;BRSK1;EIF4E;CDK4;GSPT1;CDKN1B
brain.GABA.neu	Biological process	Membrane Fission (GO:0090148)	0.170778308	0.542166293	0.984641638	1	CORO1C;UBAP1;VPS4B;SH3GLB1;TSG101;VPS37A;STAM2;CHMP2A;CHMP5;EXOC5
brain.GABA.neu	Biological process	Regulation Of Cell Cycle G1/S Phase Transition (GO:1902806)	0.159590348	0.541223388	0.9856	1	CDK7;APBB1;PHB2;DPF2;SOX2;AMBRA1;CDKN1B;APPL1;FBXW7;ACTL6B
brain.GABA.neu	Biological process	Metaphase Plate Congression (GO:0051310)	0.199027222	0.539623811	0.977586207	1	BOD1;VPS4B;BECN1
brain.GABA.neu	Biological process	Peptidyl-Tyrosine Modification (GO:0018212)	-0.192047606	-0.53693319	0.982367758	0.997593227	FER;JAK2;CLK2;TTBK1;EPHB2;FGFR2;RELN;PTK2;INSR;CLK1;CLK4
brain.GABA.neu	Biological process	Multivesicular Body Assembly (GO:0036258)	-0.173524635	-0.530515097	0.99537037	0.994398694	CHMP3;HGS;CHMP7;VPS4A;IST1;SNF8;VPS28;CHMP5;CHMP2A;STAM2;VPS37A;TSG101;VPS4B;UBAP1
brain.GABA.neu	Biological process	Multivesicular Body Organization (GO:0036257)	-0.173524635	-0.530515097	0.99537037	0.994398694	CHMP3;HGS;CHMP7;VPS4A;IST1;SNF8;VPS28;CHMP5;CHMP2A;STAM2;VPS37A;TSG101;VPS4B;UBAP1
brain.GABA.neu	Biological process	Positive Regulation Of Telomere Maintenance Via Telomere Lengthening (GO:1904358)	0.202263181	0.529541628	0.971119134	1	CCT4;CCT6A;CCT3;CCT5
brain.GABA.neu	Biological process	Sodium Ion Transport (GO:0006814)	0.190915657	0.52652533	0.979522184	1	SCN1A;ATP1B1;NALCN;WNK4;HCN1;SLC6A1;SCN8A
brain.GABA.neu	Biological process	Regulation Of Telomere Maintenance Via Telomerase (GO:0032210)	0.175564151	0.521632601	0.979381443	1	CCT4;TERF1;CCT6A;CCT3;CCT5;DCP2;HMBOX1
brain.GABA.neu	Biological process	Insulin Receptor Signaling Pathway (GO:0008286)	0.163480899	0.51959335	0.993220339	1	PTPN2;PIK3C2A;PIK3CA;IRS1;INSR;NAMPT;GSK3A;APPL1;AP3S1;GRB2
brain.GABA.neu	Biological process	Signal Transduction In Response To DNA Damage (GO:0042770)	0.165202103	0.518312202	0.98858075	0.999334569	H2AX;MAPK14;TIPRL
brain.GABA.neu	Biological process	DNA Integrity Checkpoint Signaling (GO:0031570)	0.183951647	0.510885949	0.982517483	0.999402248	H2AX;TIPRL;PRPF19;RAD17
brain.GABA.neu	Biological process	Positive Regulation Of Double-Strand Break Repair Via Homologous Recombination (GO:1905168)	0.188662118	0.503198172	0.994791667	0.999502425	ACTR2;BRD8;VPS72;HDGFL2;KAT5
brain.GABA.neu	Biological process	Negative Regulation Of Cell Cycle G1/S Phase Transition (GO:1902807)	0.189756801	0.499399528	0.986206897	0.998639853	PRMT2;APBB1;SOX2;ZNF655;CRLF3
brain.GABA.neu	Biological process	Positive Regulation Of Canonical Wnt Signaling Pathway (GO:0090263)	0.158101217	0.497130676	0.988074957	0.997500409	CSNK1G1;LGR4;RNF146;CSNK1D;UBE2B;CSNK1G3;PPM1B;WLS;CSNK1E;SFRP1;USP47
brain.GABA.neu	Biological process	Regulation Of Mitotic Cell Cycle Phase Transition (GO:1901990)	-0.132359006	-0.472759368	0.997382199	1	SMARCC2;KLHL18;DDB1;ARID1A;PKD1
brain.GABA.neu	Biological process	G2/M Transition Of Mitotic Cell Cycle (GO:0000086)	-0.15872714	-0.469224299	1	0.999074904	PLCB1;FBXL7;BRSK2;CCDC57
brain.GABA.neu	Biological process	Peptidyl-Tyrosine Dephosphorylation (GO:0035335)	0.161528727	0.450461319	0.993150685	1	PTPN2;DUSP10;TNS2;PTPN9;PTPRJ
brain.GABA.neu	Biological process	Positive Regulation Of Neuron Differentiation (GO:0045666)	0.15845719	0.426225514	1	1	BRINP3;PROX1;DLX2
brain.GABA.neu	Biological process	Regulation Of Neurogenesis (GO:0050767)	0.15444445	0.426030116	0.998245614	1	NUMB;FAIM;YTHDF2;SNW1;MBD1;NAP1L1;HES6
brain.GABA.neu	Biological process	Regulation Of Innate Immune Response (GO:0045088)	0.138252727	0.416901445	0.998207885	0.99890273	PRKDC;AKIRIN2;N4BP1;BANF1;APPL1
brain.GABA.neu	Biological process	Histone H4 Acetylation (GO:0043967)	-0.138061722	-0.410847948	1	0.999441477	MBTD1;JADE1;ING3;TRRAP;KAT8;KANSL3;ACTL6A;MSL1;MSL2;ACTL6B;KAT5;KAT7;VPS72;BRD8
brain.GABA.neu	Molecular function	Oxidoreduction-Driven Active Transmembrane Transporter Activity (GO:0015453)	0.638006604	2.037938727	0	0.021699788	UQCRC1;COX5B;NDUFB5;NDUFB6;NDUFC2;COX7A2L;NDUFB8;NDUFV2;COX7C;NDUFC1;NDUFA4;NDUFB10;CYB5A
brain.GABA.neu	Molecular function	NADH Dehydrogenase (Ubiquinone) Activity (GO:0008137)	0.607560309	1.789172357	0.00177305	0.1394047	NDUFB5;NDUFB6;NDUFC2;NDUFB8;NDUFV2;NDUFC1;NDUFA4;NDUFB10
brain.GABA.neu	Molecular function	NADH Dehydrogenase (Quinone) Activity (GO:0050136)	0.607560309	1.789172357	0.00177305	0.1394047	NDUFB5;NDUFB6;NDUFC2;NDUFB8;NDUFV2;NDUFC1;NDUFA4;NDUFB10
brain.GABA.neu	Molecular function	Transmembrane Receptor Protein Tyrosine Kinase Activity (GO:0004714)	-0.643683287	-1.737494973	0.00921659	0.825627511	NELL1;NTRK2;NTRK3;IGF1R
brain.GABA.neu	Molecular function	Ubiquitin Ligase-Substrate Adaptor Activity (GO:1990756)	0.579125089	1.726307034	0.01369863	0.195298093	FBXO3;KLHDC10;FEM1C;ZSWIM8;DCAF12;FBXO42;DCAF1
brain.GABA.neu	Molecular function	Ubiquitin-Like Protein Ligase Binding (GO:0044389)	0.394562071	1.716928435	0	0.171033785	CALR;UQCRC1;MAP1LC3A;JUN;BCL2;ACTG1;HSPA5;CAMLG;HSP90AA1;HIF1A;TMBIM6;VCL;BCL10;PSMA3;GABARAPL1;SKI;PRR7;UBB;HSP90AB1;UBE2D2;UBE2J2;UCHL1;PRKAR2A;APBB1
brain.GABA.neu	Molecular function	Guanyl Ribonucleotide Binding (GO:0032561)	0.418571826	1.714425546	0.004769475	0.145487216	REM2;ARF3;GLUD1;RAB4A;RAB7A;RAB28;DYNC1LI1;RAB12;CDC42;RRAGC;ADSS2;ARL4A;ARFRP1;ARL8A;RAB8B;ARL4C;LSG1;ARF6;RAB22A;ATL2;MMAA;RAB10
brain.GABA.neu	Molecular function	Ubiquitin Protein Ligase Binding (GO:0031625)	0.39727338	1.708331971	0.001508296	0.13076236	CALR;UQCRC1;MAP1LC3A;JUN;BCL2;ACTG1;HSPA5;CAMLG;HSP90AA1;HIF1A;TMBIM6;VCL;BCL10;PSMA3;GABARAPL1;SKI;UBB;HSP90AB1;UBE2D2;UBE2J2;UCHL1;PRKAR2A;APBB1
brain.GABA.neu	Molecular function	Actin Binding (GO:0003779)	-0.394490363	-1.686268881	0.002624672	0.585287241	PRKN;SSH1;MAPT;KCNMA1;SPTBN2;PHACTR1;MACF1;MAP1B;MYH10;CXCR4;SPTBN1;CORO2B;SSH2
brain.GABA.neu	Molecular function	GTP Binding (GO:0005525)	0.415817299	1.678565477	0.008143322	0.153994519	REM2;ARF3;GLUD1;RAB4A;RAB7A;RAB28;DYNC1LI1;CDC42;RRAGC;ADSS2;ARL4A;ARFRP1;ARL8A;ARL4C;LSG1;ARF6;RAB22A;ATL2;MMAA;RAB10
brain.GABA.neu	Molecular function	Nuclear Receptor Binding (GO:0016922)	0.427392609	1.675354681	0.004761905	0.139843079	CALR;SIRT1;NR4A2;TAF7;HIF1A;PRMT2;GTF2B;DDX5;TMF1;BRD8;STRN;PHB2;MED4;TAF10;YWHAH;GTF2H1;BUD31;TACC1;DCAF1;MED22;WBP2;PROX1;MED13
brain.GABA.neu	Molecular function	Phosphatase Inhibitor Activity (GO:0019212)	0.591883073	1.604288936	0.030874786	0.22025285	SIRT1;PPME1;LMTK2;BOD1;ENSA;PPP1R2;URI1;CABIN1
brain.GABA.neu	Molecular function	General Transcription Initiation Factor Binding (GO:0140296)	0.589454854	1.585749837	0.022181146	0.230896506	JUN;BCL10;GTF2B
brain.GABA.neu	Molecular function	Neurotransmitter Receptor Activity Involved In Regulation Of Postsynaptic Membrane Potential (GO:0099529)	-0.556441256	-1.568407257	0.054945055	0.836513411	GRIN2B;GRIA1;GRID1
brain.GABA.neu	Molecular function	Protein Heterodimerization Activity (GO:0046982)	0.370420837	1.548436315	0.021001616	0.281028696	EXT1;NR4A2;ATF4;TAF7;DDIT3;BCL2;HIF1A;XBP1;VAPA;SAE1;ZHX3;RALGAPA2;RRAGC
brain.GABA.neu	Molecular function	Voltage-Gated Potassium Channel Activity (GO:0005249)	-0.548685713	-1.514921255	0.067567568	0.858030074	KCNMA1;KCNQ2;KCNK2;KCNN2;KCNQ3
brain.GABA.neu	Molecular function	Protein Serine/Threonine Phosphatase Activity (GO:0004722)	0.467271965	1.512105587	0.039316239	0.333615274	PHLPP1;DUSP4;CDC14B;PPM1E;PPM1D;CTDNEP1;PPP3CA;MTMR4;PPP2CB;PPM1G
brain.GABA.neu	Molecular function	Protein Phosphatase Regulator Activity (GO:0019888)	0.441515306	1.476773311	0.045454545	0.392639349	SHOC2;PTPA;PPP4R3A;PPME1;PPP6R3;LMTK2;BOD1;ENSA;CALM3;PPP2R3A;PPP2R2D;PPP1R2;CABIN1
brain.GABA.neu	Molecular function	DNA-directed 5'-3' RNA Polymerase Activity (GO:0003899)	0.512634833	1.442775483	0.065857886	0.449185615	POLR2C;POLR1H;POLR1F;POLR1C;POLR1D;PRIM2
brain.GABA.neu	Molecular function	Manganese Ion Binding (GO:0030145)	-0.463820121	-1.4156913	0.097087379	1	EXD2;FAM20C;MGAT5;WRN;MPPED2;HMGCL;MGAT5B
brain.GABA.neu	Molecular function	PDZ Domain Binding (GO:0030165)	-0.451297801	-1.41474948	0.084541063	0.976159103	PRKN;PLEKHA1;GRIA1
brain.GABA.neu	Molecular function	SH3 Domain Binding (GO:0017124)	-0.397551557	-1.41417019	0.080310881	0.838311529	PRKN;SHANK3;MAPT;DPYSL3;CBL;EVL
brain.GABA.neu	Molecular function	Tau Protein Binding (GO:0048156)	0.45485775	1.412943913	0.08277027	0.507540784	HSP90AA1;HSP90AB1;PPP2CB;STUB1;BRSK1;PICALM;ROCK1
brain.GABA.neu	Molecular function	Exopeptidase Activity (GO:0008238)	-0.525160577	-1.41100985	0.1	0.746024364	METAP1D;DPP10;CXCR4;METAP1;DPP8
brain.GABA.neu	Molecular function	Kinase Activity (GO:0016301)	0.423130836	1.408177101	0.085257549	0.493118983	CHKA;PIK3CB;CDK9;IPMK;PMVK;ACVR2A;PI4KA;PRKD1;PIK3CA;PGM2L1
brain.GABA.neu	Molecular function	Ubiquitin-Like Protein Conjugating Enzyme Activity (GO:0061650)	0.491896922	1.395241245	0.097391304	0.501944595	UBE2H;UBE2D2;UBE2J2;UFC1;UBE2E1;UBE2O;UBE2B;UBE2E2
brain.GABA.neu	Molecular function	Phosphatidylinositol Binding (GO:0035091)	-0.366057419	-1.380027591	0.070175439	0.778115091	PIGK;MAPT;MCF2L;BCAS3;ANKS1B;PARD3;WDFY3;SNX10;TP53INP2;NUMA1
brain.GABA.neu	Molecular function	Transmitter-Gated Monoatomic Ion Channel Activity Involved In Regulation Of Postsynaptic Membrane Potential (GO:1904315)	-0.465546219	-1.377914731	0.103837472	0.70775362	GRIN2B;GRIA1;GRID1
brain.GABA.neu	Molecular function	Transcription Corepressor Binding (GO:0001222)	-0.450254854	-1.35658896	0.119909502	0.722273309	PBX1;ZNF644;MTF2;EHMT2;HDGF;CNOT2;CTBP1;HDAC5
brain.GABA.neu	Molecular function	Protein Tyrosine Phosphatase Activity (GO:0004725)	0.380986866	1.355528402	0.102990033	0.596951828	DUSP16;DUSP4;CDC14B;PTP4A2;DUSP8;PTPN2;PTPN4;PTPRA;DUSP10;TNS2;DUSP11;EYA4;PTPN9;PTPRD;PTPRJ;PTK2
brain.GABA.neu	Molecular function	Methylation-Dependent Protein Binding (GO:0140034)	-0.390304699	-1.345725339	0.117370892	0.692955599	BPTF;ZMYND8;MORC3;KDM4A;MBTD1;CDYL;MTF2;PHF20L1
brain.GABA.neu	Molecular function	Purine Ribonucleoside Triphosphate Binding (GO:0035639)	0.282885956	1.335205557	0.052407932	0.632499507	REM2;ARF3;SIK3;GLUD1;HSPA5;HSP90AA1;RAB4A;RAB7A;PAPOLA;RAB28;DYRK2;DYNC1LI1;PMVK;CDC42;PTPA;HSP90AB1;RRAGC;ADSS2;ARL4A;HEXIM1;ARFRP1;ARL8A;ARL4C;LMTK2;LSG1;DTYMK;TGFBR1;RRM1;ARF6;BRSK1;PEAK1;HSPA4L;RAB22A;ABCF1;ATL2;PRKACB;MMAA;RAB10;MAST2;PNPLA8;PSMA6;RAP2B;GUK1;CDK11B;PXK
brain.GABA.neu	Molecular function	Pentosyltransferase Activity (GO:0016763)	0.509336569	1.316107532	0.156414763	0.670063155	SIRT1;TIPARP;PARP8
brain.GABA.neu	Molecular function	GDP Binding (GO:0019003)	0.412869797	1.303258733	0.140105079	0.683005315	RAB4A;RAB7A;RAB28;DYNC1LI1;RAB12;RRAGC;RAB8B;RAB22A;RAB10;RAP2B;RAB21
brain.GABA.neu	Molecular function	Core Promoter Sequence-Specific DNA Binding (GO:0001046)	0.463203549	1.295458582	0.168965517	0.6801983	H3-3A;GTF2B;FOS;BAZ2A;AGO2;TBPL1;RRN3;TAF1B
brain.GABA.neu	Molecular function	Ubiquitin Conjugating Enzyme Activity (GO:0061631)	0.46907221	1.293793937	0.143607706	0.657117259	UBE2H;UBE2D2;UBE2J2;UBE2E1;UBE2O;UBE2B;UBE2E2
brain.GABA.neu	Molecular function	Nuclear Thyroid Hormone Receptor Binding (GO:0046966)	0.421113622	1.290541442	0.177700348	0.641327375	TAF7;PRMT2;GTF2B;BRD8;MED4;GTF2H1;TACC1;MED22;MED13
brain.GABA.neu	Molecular function	ATPase Binding (GO:0051117)	0.40054536	1.270870615	0.182971014	0.679522037	SELENOS;DNAJB1;PPP3CA;NCSTN;NOP58;NUFIP1;CLPP;ATP1B1;FBL
brain.GABA.neu	Molecular function	Acyltransferase Activity, Transferring Groups Other Than Amino-Acyl Groups (GO:0016747)	-0.404278716	-1.266183255	0.175480769	0.931529528	ZDHHC13;KAT2B;ZDHHC21;ELP3;NAA15;ZDHHC18;ESCO1;ZDHHC14
brain.GABA.neu	Molecular function	Catalytic Activity, Acting On A tRNA (GO:0140101)	-0.446083977	-1.257231715	0.190023753	0.899836305	FTO;PTRH2;BCDIN3D;TRIT1;PUS10;AARS2;TRDMT1
brain.GABA.neu	Molecular function	Endopeptidase Inhibitor Activity (GO:0004866)	0.46544375	1.255305052	0.190990991	0.703927976	CSTB;SPOCK3;CST3;RECK;ROCK1
brain.GABA.neu	Molecular function	Protein-Lysine N-methyltransferase Activity (GO:0016279)	-0.364197587	-1.254733479	0.157360406	0.850597045	KMT2D;NSD1;SETBP1;SETD4;SETDB1;KMT2B;NSD2;EHMT2
brain.GABA.neu	Molecular function	Translation Initiation Factor Activity (GO:0003743)	0.419480616	1.253538899	0.197635135	0.684318319	EIF2B4;EIF3I;EIF1B;EIF4A2
brain.GABA.neu	Molecular function	Cadherin Binding (GO:0045296)	0.272416975	1.248466229	0.122781065	0.676434775	BSG;CDH11;SNX5;PCBP1;STXBP6;CNN3;HSPA5;STK24;NCK1;CDH10;ABI1;RARS1;VCL;PFN1;VAPA;NOP56;ATXN2L;HSP90AB1;TLN1;PKP4;DNAJB1;CDH8;NUMB
brain.GABA.neu	Molecular function	2-Oxoglutarate-Dependent Dioxygenase Activity (GO:0016706)	-0.418137354	-1.213634961	0.203349282	0.956896162	FTO;KDM4B;KDM4A;TET3
brain.GABA.neu	Molecular function	Calcium Ion Binding (GO:0005509)	0.292197977	1.21320771	0.176197836	0.77182201	CALR;CDH11;SLIT2;HSP90B1;HSPA5;CDH10;ASTN2;TPT1;CDH8;PPP3CA;CDH18;NDUFAB1;CANX;BRAF;GLCE;CALM3;ADGRL3
brain.GABA.neu	Molecular function	Metal Ion Binding (GO:0046872)	-0.24066562	-1.204343185	0.109756098	0.937948392	EXTL3;LRP1;KCNIP1;NRXN1;DCHS1;EXD2;ASPH;CPSF3;PHACTR1;ITSN1;CAMKK2;PAPOLG;IDH1;WRN;ERN1;DIS3L2;TRIM26;RAP2A;DNER;HMGCL;MCTP1;NUDT19;STK38;STIM2
brain.GABA.neu	Molecular function	RNA Nuclease Activity (GO:0004540)	-0.378504607	-1.198000397	0.215025907	0.91107049	CPSF3;ERN1;DIS3L2;CNOT6;EXOSC1;SND1;ZC3H12C;CNOT7
brain.GABA.neu	Molecular function	Phosphatidylinositol Bisphosphate Binding (GO:1902936)	-0.356327604	-1.193877829	0.237410072	0.878911129	SLC9A1;MAPT;MAPKAP1;PARD3;PLCB1
brain.GABA.neu	Molecular function	Ubiquitin-Like Protein Ligase Activity (GO:0061659)	-0.243056045	-1.193674522	0.162241888	0.835628932	ZMIZ2;ZNRF1;PRKN;RNF157;TRIM35;CBL;RNF180;TRIM13;LONRF2;BRAP;NEDD4;BIRC2;BFAR;TRIM23;UBE3B;TRIM26;SH3RF3;TRIM11;PEX2;TRIM2;ZMIZ1;HECTD1
brain.GABA.neu	Molecular function	Phosphatidylinositol-4,5-Bisphosphate Binding (GO:0005546)	-0.376975927	-1.188808389	0.245862884	0.813137884	SLC9A1;MAPKAP1;PARD3;PLCB1
brain.GABA.neu	Molecular function	Cholesterol Binding (GO:0015485)	-0.397826968	-1.180097134	0.239910314	0.805355614	SLC38A9;ERLIN2;OSBPL1A;GRAMD1A;NPC2
brain.GABA.neu	Molecular function	Telomeric DNA Binding (GO:0042162)	-0.395626574	-1.177352	0.253101737	0.779170156	XRCC6;SMG1;WRN
brain.GABA.neu	Molecular function	Cell-Cell Adhesion Mediator Activity (GO:0098632)	0.431640222	1.175014436	0.261565836	0.882500475	STXBP6;CNN3
brain.GABA.neu	Molecular function	Transcription Coregulator Binding (GO:0001221)	-0.319891217	-1.174186444	0.234449761	0.756102327	VGLL4;PBX1;MED1;ZNF644;TRERF1;MTF2
brain.GABA.neu	Molecular function	Kinase Inhibitor Activity (GO:0019210)	0.434718999	1.171934925	0.268602541	0.865741406	NCK1;MBIP;TAOK3;HEXIM1
brain.GABA.neu	Molecular function	Signaling Receptor Complex Adaptor Activity (GO:0030159)	-0.436537444	-1.169170802	0.255172414	0.740268444	SHANK3;SHANK2;SHANK1;MAPK8IP3;NCOA2;MAGI2
brain.GABA.neu	Molecular function	Single-Stranded RNA Binding (GO:0003727)	0.401752331	1.166763691	0.25728988	0.858935003	RBM7;JMJD6;AQR;AGO3;AGO2;AGO4;POLR2G;STRBP;HNRNPF
brain.GABA.neu	Molecular function	miRNA Binding (GO:0035198)	0.400736089	1.15953968	0.284033613	0.859520486	RC3H1;ELAVL1;ZC3H7B;ZC3H7A;AGO3;SOX2;AGO2;AGO4;PNPT1
brain.GABA.neu	Molecular function	GTPase Regulator Activity (GO:0030695)	0.247684389	1.158242693	0.201754386	0.839781801	TBC1D12;EIF2B4;WASL;SLIT2;JUN;GBF1;DIS3;RGS7;ITGB1BP1;CYTH3;GIT2;RALGAPA2;ARHGAP5;USP6NL;SOS2;TBC1D14;GPSM1;BRD8;EEF1B2;TBC1D9;ARHGAP20;SIPA1L2;AKAP13;RAP1GDS1;FAM13B;RAB3GAP2;DENND4A;RIMS1;ARFGAP2;LAMTOR4;FNIP1;ACAP2;WDR41;RCBTB2;DYNLL1;RALGPS2;ARHGEF11;TIAM2;ARHGAP32;IPO5;RAPGEF6;PGAM5
brain.GABA.neu	Molecular function	Protein Homodimerization Activity (GO:0042803)	0.236487361	1.152512149	0.19858156	0.835003464	EXT1;SLIT2;DDIT3;CHKA;CDADC1;BCL2;GLUD1;HSP90AA1;FLRT3;PRMT2;NFE2L1;CACYBP;ACOT7;CHRNA7;ZHX3;PIP4K2A;SARS1;PTPA;TOX3;HSP90AB1;TADA2A;CEP57;ACTN4;TIMM9;CISD1;ELAVL1;BNIP3;PHB2;RABEP1;MKLN1;TERF1;VPS4B;DPYD;GLCE;TXN;STUB1;DNTTIP1;PRKRA;OXA1L;PAFAH1B2;HM13
brain.GABA.neu	Molecular function	Basal RNA Polymerase II Transcription Machinery Binding (GO:0001099)	0.360957133	1.141806321	0.292307692	0.847064826	WDR43;GTF2B;ELOF1;ZNF326;LLPH;PCF11;URI1
brain.GABA.neu	Molecular function	RNA Polymerase Binding (GO:0070063)	0.433541006	1.134815218	0.312937063	0.848731666	PPIB;PHRF1;TAF10;CCNT1
brain.GABA.neu	Molecular function	DNA-binding Transcription Factor Binding (GO:0140297)	0.265721371	1.133145582	0.253456221	0.831926377	SIRT1;ATF4;TAF7;DDIT3;JUN;PURB;BCL2;MTA2;HIF1A;GTF2B;SKI
brain.GABA.neu	Molecular function	Nuclear Estrogen Receptor Binding (GO:0030331)	0.406505107	1.132495601	0.303730018	0.81278036	PRMT2;STRN;PHB2;TAF10;TACC1;DCAF1;WBP2
brain.GABA.neu	Molecular function	RNA Polymerase II Complex Binding (GO:0000993)	0.362042205	1.131293959	0.301886792	0.796925923	WDR43;COX7A2L;GTF2B;ELOF1;ZNF326;PCF11;URI1
brain.GABA.neu	Molecular function	Potassium Channel Activity (GO:0005267)	-0.350276028	-1.117337579	0.310904872	0.872847721	KCNMA1;KCNQ2;KCNK2;KCNN2;KCNQ3;KCNK10;GRIK5;KCNMB2;KCND2
brain.GABA.neu	Molecular function	Ubiquitin-Like Protein Transferase Activity (GO:0019787)	0.25108728	1.117032609	0.250773994	0.824051803	FBXO3;TRIM33;UBE2H;SMURF1;MARCHF3;UBE2M;RNF103;ZNRF3;RNF41;MIB1;RNF4;UBR3;UBE2D2;RC3H1;UFC1;CHFR;UBE2E1;RNF146;ATG3;FBXL5;RNF130;STUB1;CNOT4;RNF115;RSPRY1;UBE2O;HACE1;PRPF19;UBE2B;FBXO22;CBLL1;FBXW2;MDM2;RNF2;MARCHF6;COP1;RNF13
brain.GABA.neu	Molecular function	Protease Binding (GO:0002020)	0.325676841	1.109868147	0.307826087	0.828055658	NFRKB;SELENOS;BCL2;CSTB;BCL10
brain.GABA.neu	Molecular function	Lysine-Acetylated Histone Binding (GO:0070577)	-0.379493748	-1.107990768	0.311004785	0.840935808	ZMYND8;MLLT3
brain.GABA.neu	Molecular function	Acetylation-Dependent Protein Binding (GO:0140033)	-0.379493748	-1.107990768	0.311004785	0.840935808	ZMYND8;MLLT3
brain.GABA.neu	Molecular function	Histone H3 Methyltransferase Activity (GO:0140938)	-0.326400179	-1.106299194	0.340206186	0.817427894	KMT2D;NSD1;SETBP1;SETD4;SETDB1;KMT2B;NSD2;EHMT2
brain.GABA.neu	Molecular function	Double-Stranded RNA Binding (GO:0003725)	0.328668788	1.097620684	0.322847682	0.849474971	HSP90AB1;RC3H1;ELAVL1;AGO3;SLC3A2;PRKRA;IGF2BP1;AGO2;AGO4;TUBB4B;TFRC;PRKRIP1;EIF4A1;STRBP
brain.GABA.neu	Molecular function	Protein Phosphorylated Amino Acid Binding (GO:0045309)	-0.369338381	-1.092936722	0.342431762	0.835254729	CRKL;NEDD4;SHB;PIK3R2;SHD;CRK
brain.GABA.neu	Molecular function	Secondary Active Transmembrane Transporter Activity (GO:0015291)	-0.389068244	-1.089204591	0.352272727	0.818944534	SLC35E2B;SLC20A2;SLC25A11;SLCO5A1;CLCN4
brain.GABA.neu	Molecular function	Metallopeptidase Activity (GO:0008237)	-0.335210828	-1.084869899	0.336263736	0.806874847	SPG7;METAP1D;CXCR4;ADAM22;METAP1;IDE
brain.GABA.neu	Molecular function	Tubulin Binding (GO:0015631)	-0.213146256	-1.080935904	0.26910299	0.794887213	DIXDC1;PRKN;SBDS;MAPT;MAP6;BCAS3;NAV3;AGBL5;TBCD;APC2;TUBGCP4;MAP1B;GOLGA2;BBS4;CLIP2;TRIM36;REEP1
brain.GABA.neu	Molecular function	DNA-binding Transcription Activator Activity, RNA Polymerase II-specific (GO:0001228)	0.260669211	1.06814899	0.352380952	0.925134301	NR4A2;ATF4;DDIT3;JUN;HSF2;KLF6;HIF1A;NFE2L1;ZNF580;CREBRF;YY1;VEZF1;EGR1;PRKRA;MLXIP;TFDP1;FOXO3;FOS;ZNF24
brain.GABA.neu	Molecular function	3'-5'-RNA Exonuclease Activity (GO:0000175)	0.37806362	1.064679368	0.394690265	0.916172775	CNOT6L;ERI3;DIS3
brain.GABA.neu	Molecular function	Hsp70 Protein Binding (GO:0030544)	-0.366561162	-1.064358987	0.361797753	0.823046112	PRKN;SACS;ERN1;DNAJC10
brain.GABA.neu	Molecular function	Transition Metal Ion Binding (GO:0046914)	-0.208570733	-1.058912724	0.305637982	0.816355057	PRKN;BAZ1B;SHANK3;ZMYND8;EXD2;CHD3;GRIN2B;SEC23A;ZCCHC4;FAM20C;MGAT5;KDM4A;WRN;NSD1;BIRC2;TET3;KLF4;MPPED2;HMGCL;MYT1;TRIM2;SCD;KMT2B;KDM1B;ACO2;MGAT5B
brain.GABA.neu	Molecular function	Histone Demethylase Activity (GO:0032452)	-0.390345678	-1.058409366	0.381176471	0.795492844	KDM4B;KDM4A;KDM3B;KDM1B
brain.GABA.neu	Molecular function	Magnesium Ion Binding (GO:0000287)	-0.255965984	-1.056684889	0.357526882	0.778544153	EXTL3;EXD2;IDH1;WRN;ERN1;DIS3L2;RAP2A;HMGCL;NUDT19;STK38
brain.GABA.neu	Molecular function	Methylated Histone Binding (GO:0035064)	-0.305197816	-1.055696516	0.346153846	0.760983525	BPTF;ZMYND8;MORC3;KDM4A;MBTD1;CDYL;MTF2
brain.GABA.neu	Molecular function	mRNA Binding (GO:0003729)	0.230861178	1.053746046	0.345399698	0.932566234	CALR;SAMD4A;C1QBP;PURB;PCBP1;CSDC2;POLDIP3;DDX5;YTHDF3;YTHDC1;LUC7L;ATXN2L;THOC5;RBMS1;RC3H1;PTBP3;ELAVL1;TARDBP;AQR;GRSF1;KHDRBS3;METTL14;PCF11;PPIE;NCBP3;NCBP2;N4BP1;EIF4ENIF1;RBM5;G3BP2;IGF2BP1;YTHDF2;DCP1A;AUH;TYMS;EIF3D;AGO2;CCT5;SF3B6;CPSF6;CDC40;PTBP2;SCAF8;MSI1;PCBP3;MSI2;CPEB4
brain.GABA.neu	Molecular function	Sterol Binding (GO:0032934)	-0.329865922	-1.050427576	0.395454545	0.756753256	SLC38A9;ERLIN2;OSBPL1A;GRAMD1A;NPC2
brain.GABA.neu	Molecular function	Ubiquitin Protein Ligase Activity (GO:0061630)	-0.212425801	-1.048530244	0.35755814	0.743115788	ZNRF1;PRKN;RNF157;TRIM35;CBL;RNF180;TRIM13;LONRF2;BRAP;NEDD4;BIRC2;BFAR;TRIM23;UBE3B;TRIM26;SH3RF3;TRIM11;PEX2;TRIM2
brain.GABA.neu	Molecular function	Receptor Ligand Activity (GO:0048018)	0.340541978	1.047842564	0.399673736	0.93331693	EPHA7;TADA2A;TAFA2;FAM3C;TAFA5;MDK
brain.GABA.neu	Molecular function	Regulatory RNA Binding (GO:0061980)	0.344090461	1.039100064	0.414839798	0.942571967	RC3H1;ELAVL1;ZC3H7B;ZC3H7A;AGO3;PRKRA;SOX2;AGO2;AGO4;PNPT1
brain.GABA.neu	Molecular function	Protein Tyrosine Kinase Binding (GO:1990782)	0.33823837	1.038641184	0.408026756	0.925318421	HSP90AA1;NCK1;RNF41;PRR7;PTPN2
brain.GABA.neu	Molecular function	Ubiquitin-Like Protein Peptidase Activity (GO:0019783)	0.380659753	1.031543075	0.431338028	0.927985058	USPL1;USP15
brain.GABA.neu	Molecular function	Phosphotransferase Activity, Alcohol Group As Acceptor (GO:0016773)	0.370397329	1.026414153	0.423817863	0.925370773	CHKA;IPMK;HEXIM1
brain.GABA.neu	Molecular function	Transmitter-Gated Monoatomic Ion Channel Activity (GO:0022824)	-0.334028607	-1.025180411	0.391304348	0.788364875	GRIN2B;GRIA1;GRID1
brain.GABA.neu	Molecular function	GTPase Activity (GO:0003924)	0.247554404	1.02376079	0.4234375	0.916118157	RAB3A;GNAS;RAB4A;RAB7A;RAB28;RAB12;RGS7;CDC42;RRAGC;ARFRP1;ARL8A;RAB8B;LSG1;RGS17;ARF6;RAB22A;ATL2;MMAA;GNG3;SRPRA;GSPT1;HBS1L;RAP2B
brain.GABA.neu	Molecular function	snRNA Binding (GO:0017069)	0.333972181	1.020101621	0.406354515	0.910970988	CDK9;LSM4;HEXIM1;RBM7;LSM8;CCNT1;SNRPB2;RBM22;NCBP2
brain.GABA.neu	Molecular function	Hydrolase Activity, Acting On Carbon-Nitrogen (But Not Peptide) Bonds, In Linear Amides (GO:0016811)	0.367657115	1.016524244	0.445205479	0.904701829	SIRT1
brain.GABA.neu	Molecular function	Phosphotyrosine Residue Binding (GO:0001784)	-0.353275246	-1.013112368	0.411483254	0.801790305	CRKL;SHB;PIK3R2;SHD;CRK
brain.GABA.neu	Molecular function	Histone Acetyltransferase Activity (GO:0004402)	0.359205348	1.011380941	0.423971377	0.903553111	BAZ1A;NAA50;TADA2A;TAF10
brain.GABA.neu	Molecular function	Ribonucleoside Triphosphate Phosphatase Activity (GO:0017111)	0.2413357	1.00500546	0.44913928	0.905992112	RAB3A;GNAS;RAB4A;RAB7A;RAB28;RAB12;RGS7;CDC42;RRAGC;ARFRP1;ARL8A;RAB8B;LSG1;RGS17;ARF6;RAB22A;ATL2;MMAA;GNG3;SRPRA;GSPT1;HBS1L;RAP2B
brain.GABA.neu	Molecular function	Pyrophosphatase Activity (GO:0016462)	-0.344364364	-1.00126798	0.458937198	0.817415618	NUDT19;ITPA;FHIT;PPA2;PPA1;DHX29;NTPCR;DHX9
brain.GABA.neu	Molecular function	Polyubiquitin Modification-Dependent Protein Binding (GO:0031593)	-0.326203824	-0.997035564	0.451371571	0.810852685	DZIP3;UIMC1;BABAM2
brain.GABA.neu	Molecular function	Lipoprotein Particle Receptor Binding (GO:0070325)	0.38145213	0.992581391	0.462633452	0.927104742	MESD;HSP90B1;APBB1;AP2A1;PICALM
brain.GABA.neu	Molecular function	RNA Polymerase Core Enzyme Binding (GO:0043175)	0.320096119	0.988569054	0.488888889	0.922374739	WDR43;GTF2B;ELOF1;ZNF326;PCF11;URI1
brain.GABA.neu	Molecular function	Histone Deacetylase Binding (GO:0042826)	-0.283621459	-0.987074756	0.486746988	0.819413476	PRKN;PKN1;KAT2B;MEF2D;NCOR1;DACT1
brain.GABA.neu	Molecular function	Nucleosomal DNA Binding (GO:0031492)	0.367882931	0.984724658	0.486486486	0.918048992	H3-3A;MTA2
brain.GABA.neu	Molecular function	Amyloid-Beta Binding (GO:0001540)	-0.27960332	-0.984617853	0.463133641	0.808411223	LRP1;GRIN2B;GRIA1
brain.GABA.neu	Molecular function	Beta-Tubulin Binding (GO:0048487)	-0.32226973	-0.981473168	0.451851852	0.79915827	BCAS3;TBCD;BBS4
brain.GABA.neu	Molecular function	RNA Polymerase II-specific DNA-binding Transcription Factor Binding (GO:0061629)	0.23095711	0.970944718	0.502202643	0.942760394	SIRT1;ATF4;DDIT3;JUN;MTA2;HIF1A;BCL10;GABARAPL1;MAPK14;PRKDC;ACTN4;UBXN7;BUD31;CSNK2B;TACC1
brain.GABA.neu	Molecular function	Kinase Activator Activity (GO:0019209)	-0.343491102	-0.970135607	0.470183486	0.812657981	MOB3B;STRADA;MOB1B;RPTOR;NEK9
brain.GABA.neu	Molecular function	Protein Kinase Activator Activity (GO:0030295)	-0.255068409	-0.968646129	0.504878049	0.800176165	MOB3B;GRM5;STRADA;MOB1B;CAB39L;GCN1;RPTOR;ERCC6;PARP6;NEK9
brain.GABA.neu	Molecular function	Chromatin DNA Binding (GO:0031490)	0.287984877	0.962499176	0.520766773	0.951704345	H3-3A;MTA2;TOX;TOX3;ACTN4
brain.GABA.neu	Molecular function	Voltage-Gated Monoatomic Cation Channel Activity (GO:0022843)	-0.292832584	-0.962326568	0.495391705	0.79968505	KCNMA1;CACNA2D2;KCNQ2;CACNA1C
brain.GABA.neu	Molecular function	Double-Stranded DNA Binding (GO:0003690)	0.206824114	0.955655698	0.5356623	0.955855315	NR4A2;ATF4;MAFG;JUN;TEAD1;HSF2;RORB;KLF6;POU3F2;ZNF410;XBP1;JUND;MBNL2;FOXG1;NR2E1;RBMS1;PRKDC;PKNOX2;ZNF580;TARDBP;CREB5;TERF1;YY1;ELF2;ZNF23;KLF13;EGR1;PRKRA;PROX1;REXO4;FOXO3;FOS;XPA;ZBTB2;DLX2;IGF2BP1;DLX5;KIN;GMEB2;BANF1;H1-4
brain.GABA.neu	Molecular function	Iron Ion Binding (GO:0005506)	0.32994222	0.954335597	0.526032316	0.944803844	ALKBH1;NFU1;JMJD6;FBXL5;KDM7A;DNAJC24;ALKBH8
brain.GABA.neu	Molecular function	Guanyl-Nucleotide Exchange Factor Activity (GO:0005085)	0.228506462	0.949933081	0.549535604	0.942863382	EIF2B4;GBF1;DIS3;CYTH3;SOS2;EEF1B2;AKAP13;RAP1GDS1;RAB3GAP2;DENND4A;LAMTOR4;FNIP1;WDR41;RCBTB2;RALGPS2;ARHGEF11;TIAM2;RAPGEF6;DENND4C;RIC8B;RAPGEF5;EEF1D;RAB3IP;DENND5B
brain.GABA.neu	Molecular function	Protein Kinase Inhibitor Activity (GO:0004860)	0.323015099	0.94885678	0.519930676	0.931506746	NCK1;MBIP;TAOK3;HEXIM1
brain.GABA.neu	Molecular function	Protein Phosphatase 2A Binding (GO:0051721)	-0.322434242	-0.944083102	0.509933775	0.829029355	MAPT;ANKLE2;GNA12;CTTNBP2NL
brain.GABA.neu	Molecular function	Promoter-Specific Chromatin Binding (GO:1990841)	0.306229136	0.934800604	0.533333333	0.953922098	ATF4;GTF2B;DDX5;TAF10;EGR1
brain.GABA.neu	Molecular function	Cis-Regulatory Region Sequence-Specific DNA Binding (GO:0000987)	0.189093528	0.933801647	0.605809129	0.942649821	H3-3A;NR4A2;ATF4;MAFG;DDIT3;JUN;TEAD1;HSF2;RORB;KLF6;MAPRE3;POU3F2;HIF1A;ZNF410;NFE2L1;DACH1;XBP1;JUND;SKI;SARS1;ZKSCAN4;NR2E1;MYNN;TIPARP;HIVEP2;PKNOX2;ZNF580;E2F6;MED8;YY1;ZNF664;ZNF23;SKIL;KLF13;MXI1;ZNF536;HBP1;EGR1;WBP2;MXD1;PRKRA;PROX1;MLXIP
brain.GABA.neu	Molecular function	Deubiquitinase Activity (GO:0101005)	0.249974797	0.929495772	0.571428571	0.940238383	USP6;USP38;USP15;OTULIN;UCHL1;MINDY2;OTUD7A;USP5
brain.GABA.neu	Molecular function	Sequence-Specific DNA Binding (GO:0043565)	0.199354856	0.926957491	0.588405797	0.933471341	NR4A2;ATF4;MAFG;JUN;TEAD1;BCL2;HSF2;RORB;KLF6;POU3F2;HIF1A;ZNF410;XBP1;JUND;UPF2;MBNL2;FOXG1;NR2E1;PKNOX2;ZNF580;CREB5;TERF1;YY1;PRMT1;ELF2;ZNF23;KLF13;EGR1;PRKRA;PROX1;MAFB;FOXO3;FOS;TFAM;SOX2;XPA;ZNF24;ZBTB2;DLX2
brain.GABA.neu	Molecular function	Carboxylic Ester Hydrolase Activity (GO:0052689)	-0.285736503	-0.925278779	0.568578554	0.859698286	LYPLA2;PTRH2;GDPD1;ABHD2;DPH7;AARS2;ABHD6
brain.GABA.neu	Molecular function	Transcription Coactivator Binding (GO:0001223)	-0.324912046	-0.922628757	0.523696682	0.850698459	VGLL4;MED1;TRERF1
brain.GABA.neu	Molecular function	pre-mRNA Binding (GO:0036002)	0.341373867	0.921332309	0.556537102	0.934674614	U2AF1;DDX5;RBM7
brain.GABA.neu	Molecular function	Transcription Regulatory Region Nucleic Acid Binding (GO:0001067)	-0.205387021	-0.913722348	0.615151515	0.857831633	XRCC6;PBX1;CHD3;KMT2D;LIN54;ZNF746;ZBED4;KLF4;NCOR1;ZBTB20;MACROH2A2;SOX6;CALCOCO1
brain.GABA.neu	Molecular function	Zinc Ion Binding (GO:0008270)	-0.187036711	-0.910761739	0.632478632	0.849675455	PRKN;BAZ1B;SHANK3;ZMYND8;CHD3;GRIN2B;SEC23A;ZCCHC4;KDM4A;NSD1;BIRC2;TET3;KLF4;MYT1;TRIM2
brain.GABA.neu	Molecular function	GTPase Activator Activity (GO:0005096)	0.224479223	0.907799769	0.604100946	0.956420903	TBC1D12;JUN;RGS7;GIT2;RALGAPA2;ARHGAP5;USP6NL;TBC1D14;BRD8;TBC1D9;ARHGAP20;SIPA1L2;FAM13B;ARFGAP2;ACAP2;DYNLL1;ARHGAP32;PGAM5;STXBP5L;LARS1
brain.GABA.neu	Molecular function	Microtubule Plus-End Binding (GO:0051010)	0.339210859	0.90594651	0.574430823	0.948615832	MAPRE3;CLASP2;MAPRE1
brain.GABA.neu	Molecular function	Transcription Cis-Regulatory Region Binding (GO:0000976)	0.198992979	0.897692989	0.658536585	0.95701664	ATF4;TAF7;DDIT3;JUN;PURB;HSF2;HIF1A;DACH1;XBP1;JUND;ARID5B;TIPARP;E2F6;CRY2;CREBRF;YY1;MXI1;CDK5RAP2;VEZF1;EGR1;PROX1;MLXIP;TFDP1;FOXO3;FOS;TFAM;SOX2;ETV6;KDM5A;ZNF142;DLX5;SOX5;AGO2;STOX2;ASH2L
brain.GABA.neu	Molecular function	Hexosyltransferase Activity (GO:0016758)	-0.302475967	-0.896475973	0.55450237	0.869474849	POGLUT1;DPY19L4;DPY19L3;AGL;MTAP;B3GALNT2
brain.GABA.neu	Molecular function	Alpha-Tubulin Binding (GO:0043014)	0.319227552	0.892103888	0.594915254	0.957776043	TBCEL;TTLL7;ARL8A;SETD2;DIP2B
brain.GABA.neu	Molecular function	Damaged DNA Binding (GO:0003684)	0.33158625	0.890921001	0.584615385	0.948003006	CRY2;XPA;PCNA;PARP2;CREBBP;SMC6
brain.GABA.neu	Molecular function	Nuclear Receptor Coactivator Activity (GO:0030374)	-0.23397504	-0.890775239	0.635057471	0.867094198	ZMIZ2;PKN1;MED1;CNOT6;SS18;TRERF1;ZMIZ1;CALCOCO1;NCOA2
brain.GABA.neu	Molecular function	RNA Polymerase II Cis-Regulatory Region Sequence-Specific DNA Binding (GO:0000978)	0.17940959	0.889560096	0.70661157	0.938778438	H3-3A;NR4A2;ATF4;MAFG;DDIT3;JUN;TEAD1;HSF2;RORB;KLF6;MAPRE3;POU3F2;HIF1A;ZNF410;NFE2L1;DACH1;XBP1;JUND;SKI;SARS1;ZKSCAN4;NR2E1;MYNN;HIVEP2;PKNOX2;ZNF580;E2F6;MED8;CREB5;YY1;ZNF664;ZNF23;SKIL;KLF13;MXI1;ZNF536;HBP1;EGR1;WBP2;MXD1;PRKRA;PROX1;MLXIP
brain.GABA.neu	Molecular function	Cysteine-Type Endopeptidase Activity (GO:0004197)	-0.240303269	-0.888698787	0.637931034	0.85693034	PIGK;USP24;USP20;USP40;USP49;USP48;USP30;CAPN7;USP46
brain.GABA.neu	Molecular function	RNA Exonuclease Activity, Producing 5'-Phosphomonoesters (GO:0016896)	-0.315943917	-0.886258613	0.573113208	0.848045086	EXD2;CPSF3;DIS3L2
brain.GABA.neu	Molecular function	Ribosome Binding (GO:0043022)	0.237353366	0.885167315	0.643548387	0.936796041	C1QBP;NEMF;SRP19;YTHDF3;EIF1B;MTRES1;GUF1
brain.GABA.neu	Molecular function	Cysteine-Type Peptidase Activity (GO:0008234)	0.233891005	0.883092027	0.638655462	0.930169285	USPL1;USP6;USP38;USP15;OTULIN;UCHL1;OTUD7A;USP5
brain.GABA.neu	Molecular function	Calcium Ion Transmembrane Transporter Activity (GO:0015085)	0.310629582	0.882876717	0.601054482	0.919023016	CHRNA7;CACNA1D;CACNB2
brain.GABA.neu	Molecular function	Microtubule Binding (GO:0008017)	-0.184598121	-0.879010536	0.721407625	0.850511999	SBDS;MAPT;MAP6;NAV3;APC2;TUBGCP4;MACF1;MAP1B;GOLGA2;CLIP2;REEP1
brain.GABA.neu	Molecular function	Cysteine-Type Deubiquitinase Activity (GO:0004843)	0.243855255	0.875069427	0.653516295	0.926040286	USP6;USP38;USP15;OTULIN;UCHL1;OTUD7A;USP5
brain.GABA.neu	Molecular function	Ubiquitin Conjugating Enzyme Binding (GO:0031624)	-0.295566277	-0.871789981	0.626477541	0.851208262	PRKN;RNF180
brain.GABA.neu	Molecular function	Endopeptidase Activity (GO:0004175)	0.220563932	0.870802911	0.661073826	0.924418192	USP6;PCSK2;USP38;USP15;SEC11A;UCHL1;PMPCB;MMP16;TPP2;PSMB5;USP5;SEC11C
brain.GABA.neu	Molecular function	aminoacyl-tRNA Ligase Activity (GO:0004812)	0.30188527	0.870435945	0.641322314	0.914100605	YARS1;RARS1;SARS1
brain.GABA.neu	Molecular function	Ubiquitin-Like Protein Conjugating Enzyme Binding (GO:0044390)	-0.287169271	-0.863573523	0.645631068	0.854861421	PRKN;RNF180
brain.GABA.neu	Molecular function	Syntaxin Binding (GO:0019905)	0.263401671	0.859481018	0.652173913	0.926562166	PTPN2;TMED9;TMED10;STX8;SNAP29;STX6;STXBP5L
brain.GABA.neu	Molecular function	Amino Acid Binding (GO:0016597)	-0.288458063	-0.859305628	0.682758621	0.850412374	GRIN2B;SLC38A9;SESN1;AARS2;UBR2;SRR;CASTOR2
brain.GABA.neu	Molecular function	Sequence-Specific Double-Stranded DNA Binding (GO:1990837)	0.182915794	0.85811131	0.737446198	0.918632101	NR4A2;ATF4;MAFG;TAF7;DDIT3;JUN;TEAD1;HSF2;RORB;KLF6;POU3F2;ZNF410;XBP1;JUND;ARID5B;MBNL2;FOXG1;NR2E1;PKNOX2;ZNF580
brain.GABA.neu	Molecular function	DNA Binding (GO:0003677)	0.173373691	0.858031319	0.783378747	0.908156779	CALR;NR4A2;ATF4;DDIT3;JUN;PURB;PCBP1;TEAD1;BCL2;BAZ1A;CDK9;POU3F2;HIF1A;XBP1;CREBZF;YAF2;H2AX;ARID5B;TOX;FOXG1;RNF4;TOX3;HIVEP2;RBMS1;PRKDC;TSHZ3;ACTN4;CHD1
brain.GABA.neu	Molecular function	Receptor Tyrosine Kinase Binding (GO:0030971)	0.319247061	0.85518221	0.654109589	0.903817717	NCK1;RNF41;PTPN2
brain.GABA.neu	Molecular function	Protein Serine/Threonine Kinase Activity (GO:0004674)	0.184995674	0.854638897	0.745985401	0.894836047	HUNK;TNIK;SIK3;STK24;CDK9;CSNK1G1;MAP3K3;DYRK2;TAOK3;PPM1D;GRK5;MAPK14;CDK19;PRKDC;NUAK1;CDK7;LMTK2;BRAF;PDPK1;CSNK2A2;TGFBR1;CLK4;PLK2;RIOK1;CSNK2B;BRSK1;ACVR2A;ROCK1;CLK1;PRKD1;PRKACB;CSNK1D;MAST2;CDK4;PRKCA
brain.GABA.neu	Molecular function	Hsp90 Protein Binding (GO:0051879)	0.29757532	0.850805931	0.691507799	0.892617128	HIF1A;PTGES3;CHORDC1;STUB1;STIP1;TSC1
brain.GABA.neu	Molecular function	Kinase Binding (GO:0019900)	-0.164318185	-0.850565495	0.829192547	0.855383014	PRKN;JTB;MAPT;VRK1;POLR2A;LRBA;MAP2K6;MAPKAP1;NBEAL1;GOLGA2;RAB11FIP2;STRADA;KAT2B;MAP3K1;MOB1B;IBTK;DGKD;GSKIP;UTRN;PDCD10;CAMK2N1;RPTOR;TIAM1;PARP6;PKD1;JAK2;LYST;CCND2;MAP2K3;CEP192;NEK9;ANK2;STX1B;ADAM10;CRK;APC;SUFU;ERRFI1;PIP5K1A;KIZ
brain.GABA.neu	Molecular function	G Protein-Coupled Receptor Activity (GO:0004930)	-0.252576676	-0.849636278	0.6849642	0.843777657	CELSR2;DHX8;GRM5;CXCR4
brain.GABA.neu	Molecular function	Ubiquitin-Protein Transferase Activity (GO:0004842)	0.179308149	0.847554353	0.809806835	0.889658436	FBXO3;TRIM33;UBE2H;RNF216;SMURF1;MARCHF3;UBE2M;RNF103;ZNRF3;UBR1;RNF41;MIB1;CDC42;RNF4;UBR3;UBE2D2;UBE2J2;RC3H1;HERC3;CHFR;UBE2E1;RNF146;FBXL5;RNF130;STUB1;RNF138;CNOT4;RNF115;RSPRY1;PELI2;RNF122;UBE2O;HACE1;PRPF19;UBE2B;FBXO22;CBLL1;RNF19A;FBXW2;MDM2
brain.GABA.neu	Molecular function	Protein Tyrosine Kinase Activity (GO:0004713)	-0.240695205	-0.841444232	0.698795181	0.84696635	BAZ1B;NTRK3;CAMKK2;IGF1R;HIPK1
brain.GABA.neu	Molecular function	tRNA Binding (GO:0000049)	0.276028377	0.841168622	0.695876289	0.892975548	NEMF;SARS1;MTRES1;ALKBH1;TRMT10C
brain.GABA.neu	Molecular function	RNA Polymerase II Transcription Regulatory Region Sequence-Specific DNA Binding (GO:0000977)	0.165194945	0.827528354	0.862448418	0.909589934	H3-3A;NR4A2;ATF4;MAFG;DDIT3;JUN;PURB;TEAD1;HSF2;RORB;KLF6;MAPRE3;POU3F2;HIF1A;ZNF410;NFE2L1;DACH1;XBP1;JUND;GTF2B;SKI;SARS1;ZKSCAN4;NR2E1;MYNN;HIVEP2;PKNOX2;ZNF580;E2F6;MED8;CREBRF;YY1;ZNF664;ZNF23;SKIL;KLF13;MXI1;ZNF536;HBP1;VEZF1;EGR1;WBP2;MXD1;PRKRA;PROX1;MLXIP
brain.GABA.neu	Molecular function	S-adenosylmethionine-dependent Methyltransferase Activity (GO:0008757)	0.306869983	0.82717411	0.67357513	0.900594238	KMT5A;METTL9;NTMT1;SETD3;FBL
brain.GABA.neu	Molecular function	Ubiquitin Binding (GO:0043130)	0.246477007	0.826876023	0.702922078	0.891569584	USPL1;UCHL1;NSFL1C;USP5;DHX16;UBAP1;UBXN7;PLAA;RAE1;N4BP1;MDM2
brain.GABA.neu	Molecular function	G Protein-Coupled Receptor Binding (GO:0001664)	-0.224090569	-0.824646498	0.726130653	0.865383388	PRKN;USP20;DNAJC14;REEP1;WNT7A;LRP6
brain.GABA.neu	Molecular function	Single-Stranded DNA Binding (GO:0003697)	-0.229623239	-0.822803397	0.713592233	0.855958951	MAPT;FUBP3;MLH1;SSBP2
brain.GABA.neu	Molecular function	ATP Binding (GO:0005524)	0.188606118	0.806722029	0.799701046	0.918503234	SIK3;HSPA5;HSP90AA1;PAPOLA;DYRK2;PMVK;PTPA;HSP90AB1;HEXIM1;LMTK2;DTYMK;TGFBR1;RRM1;BRSK1;PEAK1;HSPA4L;ABCF1;PRKACB;MAST2;PNPLA8;GUK1;CDK11B;PXK
brain.GABA.neu	Molecular function	Antiporter Activity (GO:0015297)	-0.290229228	-0.806219932	0.718820862	0.872469422	SLC35E2B;SLC25A11;CLCN4;SLC18A2
brain.GABA.neu	Molecular function	GTPase Binding (GO:0051020)	0.183206563	0.801735059	0.823529412	0.917401697	HSP90AA1;WASF1;RABGGTB;RNF41;GIT2;ATG14;SOD1;RRAGC;USP6NL;BNIP3;AKAP13;BRAF;RAB3GAP2;RIMS1;BECN1;PICALM;CDC42EP3;RCC2;RAPGEF6;HACE1
brain.GABA.neu	Molecular function	3'-5' Exonuclease Activity (GO:0008408)	-0.288700357	-0.800015338	0.727477477	0.870225684	EXD2;WRN;DIS3L2
brain.GABA.neu	Molecular function	Phosphoric Ester Hydrolase Activity (GO:0042578)	-0.251548463	-0.795302291	0.722084367	0.86555845	SMPD3;GDPD1;MPPED2;NANP;DUSP18;PHOSPHO2
brain.GABA.neu	Molecular function	DNA-binding Transcription Repressor Activity, RNA Polymerase II-specific (GO:0001227)	0.21262946	0.793433455	0.800637959	0.922088467	JUN;DACH1;SKI;E2F6;YY1;SKIL;MXI1;ZNF536;MXD1;PROX1;FOXO3;ETV6;ZBTB2;BACH1
brain.GABA.neu	Molecular function	Adenyl Ribonucleotide Binding (GO:0032559)	0.183706324	0.793096882	0.832592593	0.913293356	SIK3;GLUD1;HSPA5;HSP90AA1;PAPOLA;DYRK2;PMVK;PTPA;HSP90AB1;HEXIM1;LMTK2;DTYMK;TGFBR1;RRM1;BRSK1;PEAK1;HSPA4L;ABCF1;PRKACB;MAST2;PNPLA8;GUK1;CDK11B;PXK
brain.GABA.neu	Molecular function	Nucleosome Binding (GO:0031491)	0.228395024	0.791197932	0.789389068	0.907136828	H3-3A;MTA2;RNF4;ACTR6;DNTTIP1;CABIN1;SUPT6H;NOC2L;H1-4
brain.GABA.neu	Molecular function	Protein Kinase Binding (GO:0019901)	0.161792932	0.783797818	0.907801418	0.909605801	SIRT1;ATF4;PRKCSH;HSP90AA1;MAPRE3;DUSP16;HIF1A;BCL10;SKI;PRR7;PPM1D;CDC42;GRK5;PTPN2;UNC5C;TBC1D14;PRKAR2A;CSK;RICTOR;ELAVL1;PGAM1;PPP1R12A;CALM3;BECN1;MAPRE1;CDK5RAP2;VDAC1;AP2A1;RNF138;SPRY2;AP1B1;DAZAP2;DUSP10;RCC2
brain.GABA.neu	Molecular function	Monoatomic Cation Channel Activity (GO:0005261)	0.258549435	0.781437979	0.766839378	0.904340136	CHRNA7;CACNA1D;CACNB2
brain.GABA.neu	Molecular function	Protein Kinase Regulator Activity (GO:0019887)	0.213511521	0.774427309	0.838063439	0.906256259	NCK1;MBIP;CAB39;TAOK3;CCNL2;HEXIM1;PRKAR2A
brain.GABA.neu	Molecular function	Protein Phosphatase Binding (GO:0019903)	0.199419818	0.76147472	0.854304636	0.916342025	HSP90B1;SHOC2;PTPA;MAPK14;SOD1;MTMR4;STRN;PPME1;BOD1;ENSA
brain.GABA.neu	Molecular function	Cyclin-Dependent Protein Serine/Threonine Kinase Regulator Activity (GO:0016538)	0.263700397	0.761132943	0.766666667	0.9079768	CCNL2;HEXIM1;CCNT1;CDK4;CDKN1B
brain.GABA.neu	Molecular function	Phosphatase Activity (GO:0016791)	0.230360624	0.75171837	0.820033956	0.912903512	DUSP16;DUSP4;DUSP8;PLPPR2;DUSP10;PGAM5;PLPPR1;DUSP11;LPIN2;NT5C
brain.GABA.neu	Molecular function	snoRNA Binding (GO:0030515)	0.276813665	0.747386574	0.793286219	0.909781298	NOP56;PRKDC;NOP58;NUFIP1
brain.GABA.neu	Molecular function	Myosin Binding (GO:0017022)	0.274110653	0.743336796	0.800711744	0.906726662	RAB3A;LMTK2;RAB10;STXBP5L
brain.GABA.neu	Molecular function	Growth Factor Receptor Binding (GO:0070851)	-0.2529562	-0.742495799	0.811659193	0.928108058	ERN1;PIBF1;FER;JAK2
brain.GABA.neu	Molecular function	Phosphatidylinositol Phosphate Binding (GO:1901981)	-0.197557516	-0.737843362	0.870967742	0.921070202	MAPT;MAPKAP1;PARD3;ANKFY1;SNX10;MYO10;ATG2B;PLEKHB2;RUBCN;SAP30L;BBS5
brain.GABA.neu	Molecular function	Voltage-Gated Calcium Channel Activity (GO:0005245)	0.265973083	0.727559071	0.817531306	0.917911998	SCN1A;CACNA1D;CACNB2
brain.GABA.neu	Molecular function	Endonuclease Activity (GO:0004519)	-0.253213027	-0.72214554	0.814634146	0.92715876	CPSF3;ERN1;SND1;PMS2;ZC3H12C
brain.GABA.neu	Molecular function	SH2 Domain Binding (GO:0042169)	0.268977674	0.698390186	0.846153846	0.941778045	ARHGAP5;DYNLL1;IRS1;DAG1;PTK2;PAG1
brain.GABA.neu	Molecular function	Protein Serine/Threonine Kinase Activator Activity (GO:0043539)	0.204426599	0.693410679	0.887583893	0.938381335	CAB39;RICTOR;PARP8;CCNT1;CALM3;SPRY2
brain.GABA.neu	Molecular function	Phosphatase Binding (GO:0019902)	0.186203928	0.668995474	0.938704028	0.951493946	HSP90B1;SHOC2;MAPK14;MTMR4;CRY2;PPME1
brain.GABA.neu	Molecular function	Small GTPase Binding (GO:0031267)	-0.146192981	-0.667215521	0.964577657	0.970559668	PKN1;ULK1;FGD4;MAPKAP1;RUSC2;GGA2;SRGAP3;DOCK2;ANKFY1;AP3M1;MTSS2
brain.GABA.neu	Molecular function	Heme Binding (GO:0020037)	0.252543393	0.664359352	0.886925795	0.946556384	PXDN;CYB5A;BACH1;HMOX2;NRG1;CAT;DGCR8;SDHC
brain.GABA.neu	Molecular function	Metalloendopeptidase Activity (GO:0004222)	-0.238696479	-0.659080483	0.898924731	0.96467788	SPG7;ADAM22;IDE;ADAM10
brain.GABA.neu	Molecular function	Tau-Protein Kinase Activity (GO:0050321)	0.218403248	0.62318348	0.932874355	0.967063366	SIK3;ROCK1;CSNK1D;GSK3A;TTBK2;MARK2;GSK3B;TAOK2;PHKG2;MARK1;TTBK1;MARK3;BRSK2
brain.GABA.neu	Molecular function	Signal Sequence Binding (GO:0005048)	0.193986719	0.601469268	0.960884354	0.970260862	TOMM20;KPNA4;KDELR2;IPO5;POM121C;TNPO1;NUP98;AP2M1;RANBP6;NUP58
brain.GABA.neu	Molecular function	mRNA 3'-UTR Binding (GO:0003730)	0.160453342	0.598319785	0.965116279	0.963436286	CSDC2;DDX5;RBMS1;RC3H1;ELAVL1;TARDBP
brain.GABA.neu	Molecular function	Calcium Channel Activity (GO:0005262)	-0.170600962	-0.590167143	0.963553531	0.994138069	CACNA2D2;CACNA1C;STIM2;PKD1;SLC24A5;CACNG4;PANX1;NALF1;MCU;CACNA2D3;CACNG2;CACNA1B
brain.GABA.neu	Molecular function	Flavin Adenine Dinucleotide Binding (GO:0050660)	-0.17560109	-0.53329117	0.972093023	0.999801918	KDM1B;SDHA;LDHD;TXNRD1;MICAL3;MTO1
brain.GABA.neu	Molecular function	Poly-Purine Tract Binding (GO:0070717)	-0.157799647	-0.435333093	1	0.998617732	TIA1;RBMS3;PATL1
brain.GABA.prog	Biological process	Regulation Of Intrinsic Apoptotic Signaling Pathway (GO:2001242)	0.658315621	2.113560823	0	0.05617191	HERPUD1;URI1;DDIT3;EIF2AK3;BCL2;PTPMT1;SGMS1;FIS1;P4HB;SRC
brain.GABA.prog	Biological process	Mitotic Spindle Organization (GO:0007052)	-0.503362528	-2.110768813	0	0.14239703	PCNT;GPSM2;CENPE;KIF23;PRC1;CHEK2;DYNC1H1;CCDC61;CENPH;SUN2;BIRC5;AURKA;RMDN1;PLK1;TPX2;CCNB1;GOLGA2;SBDS;SPC25;CEP192;AURKB;SPICE1;NUF2;STIL;KIF11;CKAP5;MAP9;NDC80;RHOA;DLGAP5;EML1;DCTN2;DCTN6
brain.GABA.prog	Biological process	Visual System Development (GO:0150063)	-0.699020766	-2.054792243	0	0.138413897	MEIS1;MEIS2;SMOC1;PBX1;BMPR1B;SH3PXD2B;HIPK1;ZDHHC16
brain.GABA.prog	Biological process	Microtubule Cytoskeleton Organization Involved In Mitosis (GO:1902850)	-0.488338008	-1.973390077	0	0.239319951	PCNT;CDK1;GPSM2;CENPE;ESPL1;DYNC1H1;CENPH;SUN2;BIRC5;RMDN1;PLK1;NUSAP1;CCNB1;SBDS;SPC25;AURKB;NUF2;STIL;KIF11;CKAP5;NDC80;DLGAP5;EML1;DCTN2;DCTN6
brain.GABA.prog	Biological process	Sensory Organ Development (GO:0007423)	-0.624418876	-1.971277249	0.002638522	0.183722043	MEIS1;ASCL1;MEIS2;SMOC1;PBX1;BMPR1B;SH3PXD2B;HIPK1;ZDHHC16
brain.GABA.prog	Biological process	Mitotic Sister Chromatid Segregation (GO:0000070)	-0.424013152	-1.918418371	0	0.245958507	SPAG5;SMC2;CENPE;ESPL1;KIF23;PRC1;CHEK2;KIF2C;CCDC61;NCAPD2;TENT4A;AKAP8L;NCAPH;KIF18B;DIS3L2;PLK1;TPX2;NUSAP1;CCNB1;GOLGA2;CHMP5;CEP192;CHMP2A;CHMP6;SPICE1;CEP55;KIF11;MAP9;KIF22;NDC80;PINX1;NCAPD3;RHOA;DLGAP5;NUP62;KNSTRN;SGO1;DCTN2;CENPK;WAPL;KIF14
brain.GABA.prog	Biological process	Cell-Cell Adhesion Via Plasma-Membrane Adhesion Molecules (GO:0098742)	0.485666137	1.916098804	0.001709402	0.432824628	PTPRD;TENM3;ALCAM;CADM2;UNC5D;CD164;PALLD;PTPRM;CDH10;CDH6;NECTIN3;ADGRL3;LRRC4C;ROBO1;FLRT3;NLGN1;VCAM1;CDH8;CDH11;EMB;ITGB1;KIRREL3
brain.GABA.prog	Biological process	Intracellular Protein Transmembrane Transport (GO:0065002)	0.579775881	1.866021261	0.003514938	0.524605517	SEC61A2;SEC61A1;HSPA5;HYOU1;PEX1;PEX13;TOMM20;DNLZ;GRPEL1
brain.GABA.prog	Biological process	Chromosome Condensation (GO:0030261)	-0.566251333	-1.860436979	0.002531646	0.360473601	SMC2;H1-0;TOP2A;NCAPD2;TENT4A;AKAP8L;NCAPH;PLK1;NUSAP1
brain.GABA.prog	Biological process	Long-Chain Fatty Acid Metabolic Process (GO:0001676)	0.667943169	1.851170973	0.003565062	0.456898304	ELOVL5;ACAD9;ABCD3;AIG1;ELOVL6;ABHD12;ACADL
brain.GABA.prog	Biological process	Carboxylic Acid Transmembrane Transport (GO:1905039)	-0.666924039	-1.829012189	0.011494253	0.410120518	SLC23A2;SLC38A9;SLC38A1;SLC7A6;SLC38A10;SLC38A6
brain.GABA.prog	Biological process	Response To Estrogen (GO:0043627)	-0.655583011	-1.823555627	0.006535948	0.376904028	RARA;KMT2D;CD24;RBBP5;BCAS3
brain.GABA.prog	Biological process	Centromere Complex Assembly (GO:0034508)	-0.646226576	-1.823070658	0.009615385	0.336796084	CENPE;CENPF;NASP;NPC1
brain.GABA.prog	Biological process	Connective Tissue Development (GO:0061448)	0.614440183	1.805931555	0.001876173	0.596826544	TRIP11;SOX5;VPS13B;SPTLC2;ITGB8;SOX6;XBP1;SOX9
brain.GABA.prog	Biological process	Negative Regulation Of Sequestering Of Calcium Ion (GO:0051283)	0.683180295	1.802910046	0.005291005	0.513906105	ITPR1;PLCH1;PLCB1;PLCB4;CHERP;PKD2
brain.GABA.prog	Biological process	Learning (GO:0007612)	-0.595216331	-1.79460334	0.002257336	0.38457156	SLC6A1;CIC;NRXN3;ATXN1;MAP1A;BRSK1;SYT11;EPHB2;PTN;INSR;SYNJ1
brain.GABA.prog	Biological process	Positive Regulation Of Kinase Activity (GO:0033674)	-0.478423322	-1.779317213	0.002325581	0.397860743	TRAF4;VAC14;PRKAG2;CENPE;CCNA2;AXIN1;AXIN2;CACUL1
brain.GABA.prog	Biological process	Cell Surface Receptor Signaling Pathway Involved In Cell-Cell Signaling (GO:1905114)	-0.658592731	-1.777402252	0.007142857	0.369601616	FZD2;CD24;CELSR2;CSNK1A1
brain.GABA.prog	Biological process	Cell Junction Assembly (GO:0034329)	0.474028463	1.750284444	0.001680672	0.740982007	CDH10;CDH6;TLN1;ADGRL3;NRCAM;FLRT3;PKP4;NLGN1;GPM6A;CTNND2;CDH8;CDH11;ITGA6
brain.GABA.prog	Biological process	Release Of Sequestered Calcium Ion Into Cytosol (GO:0051209)	0.643154559	1.745148102	0.008944544	0.680081339	ITPR1;PLCH1;PLCB1;PLCB4;CHERP;PKD2
brain.GABA.prog	Biological process	Amino Acid Transport (GO:0006865)	-0.628178911	-1.744522274	0.009324009	0.442740632	SLC38A9;SLC38A1;SLC7A6;SLC38A10;SLC38A6;SLC36A4
brain.GABA.prog	Biological process	Rho Protein Signal Transduction (GO:0007266)	-0.530512184	-1.74054556	0.004705882	0.424061486	MYO9B;CELSR1;SHTN1;GNA12;TAX1BP3;ARHGAP35;ARHGEF1;RHOU;PDPN;RHOA;CDC42;RACGAP1
brain.GABA.prog	Biological process	Regulation Of Cell Cycle Process (GO:0010564)	-0.378708203	-1.730402656	0	0.426660006	SPAG5;KIF20A;ARID1A;CDC25C;PRC1;KIF2C;ARID1B;KIF20B;BRD7;E4F1;DAPK3;AURKA;CUL7;PLK1;GIT1;SMARCC2;RAB11FIP3;MKI67;PBRM1;CDCA2;AURKB;BUB1;KIF11;SH3GLB1;MYC;MAP9;SMARCA4;CHEK1;UVRAG;ECT2;KNSTRN;CDC42;YTHDF2;RACGAP1
brain.GABA.prog	Biological process	Sister Chromatid Segregation (GO:0000819)	-0.505089772	-1.729907394	0.009111617	0.401362958	SPAG5;ESPL1;CHAMP1;TOP2A;KIF18B;PLK1;NUSAP1;TOP2B
brain.GABA.prog	Biological process	Protein Insertion Into ER Membrane (GO:0045048)	0.577716256	1.727523474	0.01754386	0.711399408	TRAM1;EMC3;SEC61A1;CAMLG;SGTA;TMEM147;TMCO1;GET3
brain.GABA.prog	Biological process	Cytoskeleton-Dependent Cytokinesis (GO:0061640)	-0.422606299	-1.725837627	0.007334963	0.389351321	KIF20A;RAB35;ESPL1;KIF23;IST1;CECR2;EXOC7;BIRC5;CUL7;PLK1;NUSAP1;SEPTIN3
brain.GABA.prog	Biological process	Histone H3-K4 Methylation (GO:0051568)	-0.595251081	-1.718895982	0.013333333	0.386640577	SETD1B;KMT2D;NFYA;RBBP5;CXXC1;KMT2C;KMT2A
brain.GABA.prog	Biological process	Protein Acetylation (GO:0006473)	0.67143624	1.718309823	0.018450185	0.69733414	ING5;NAA16;NAA20;KAT2B;NAA35;NAA60;CLOCK
brain.GABA.prog	Biological process	Negative Regulation Of Neuron Apoptotic Process (GO:0043524)	0.528184892	1.71565697	0.005484461	0.648439046	PPARGC1A;MSH2;SOD1;PTPRZ1;BCL2;CPEB4;MEF2C;HIF1A;SEMA3E
brain.GABA.prog	Biological process	Positive Regulation Of Blood Vessel Endothelial Cell Migration (GO:0043536)	0.628601885	1.714203438	0.008680556	0.603346498	VEGFA;ANGPT1;HDAC9;PRKD1;HIF1A;PRKCA;PIK3C2A
brain.GABA.prog	Biological process	Positive Regulation Of Lymphocyte Differentiation (GO:0045621)	-0.542888152	-1.701387922	0.029017857	0.422945909	ARID1A;ARID1B;ZMIZ1;PPP2R3C;BRD7;SMARCC2;MMP14;PBRM1;PRKDC
brain.GABA.prog	Biological process	Synapse Assembly (GO:0007416)	0.502622339	1.699987518	0.008591065	0.632396943	PTPRD;GABRB2;GABRA2;ADGRL3;NRCAM;FLRT3;NLGN1;GPM6A;GABRB3
brain.GABA.prog	Biological process	Regulation Of Mitotic Nuclear Division (GO:0007088)	-0.493480747	-1.697492897	0.01843318	0.413250123	CDC25C;KIF20B;DAPK3;AURKA;CUL7;NUSAP1;CCNB1;MKI67;CDCA2;LCMT1;INSR;CHEK1;NUP62
brain.GABA.prog	Biological process	Positive Regulation Of Chromosome Segregation (GO:0051984)	-0.60940644	-1.695371538	0.022727273	0.398550463	CDK1;SMC2;NCAPD2;NCAPH;CCNB1
brain.GABA.prog	Biological process	Regulation Of Exocytosis (GO:0017157)	0.506946029	1.69213268	0.010452962	0.627778413	STXBP5L;STXBP6;CLASP2;WDR41;STXBP5;SNCA;ANXA2;SYT1;VAMP2
brain.GABA.prog	Biological process	Regulation Of Secretion By Cell (GO:1903530)	0.503924066	1.686100063	0.005076142	0.617623525	DNAJC1;STXBP5L;RIMS1;STXBP5;RIC1;MEF2C;SYT1;VAMP2
brain.GABA.prog	Biological process	B Cell Activation (GO:0042113)	0.50810527	1.680809091	0.01056338	0.607045318	MSH2;KLF6;HDAC9;FNIP1;DNAJB9;BCL2;VCAM1;MEF2C;PHB2;DCAF1;ITGB1
brain.GABA.prog	Biological process	Negative Regulation Of Osteoblast Differentiation (GO:0045668)	0.616619362	1.67253029	0.014388489	0.61228562	RORB;CRIM1;HDAC9;CDK6;PTCH1;SKI;SOX9;LIMD1
brain.GABA.prog	Biological process	Organelle Organization (GO:0006996)	0.339755322	1.669997941	0	0.59158829	ATL2;PPARGC1A;TRIP11;RAB3GAP1;TMEM135;PALLD;GOLGA5;ARFGEF1;CHMP1A;LYSMD3;GBF1;ABCD3;EIF2AK3;CLASP2;RAB30;LMAN1;MARK1;VPS13B;SEC61A1;HTT;DIAPH1;PRKD1;PACSIN2;SEC31A;FMNL2;PEX1;CHMP2B;MTX2;TRAPPC11;WDPCP;KIF3A;BAG5;TRAPPC8;RICTOR;DIAPH3;TMED10;TNIK;COG7;ATXN7;TTC17;ZW10;REEP5;PHB2;SH3D19;PI4K2B;MTFR1;BIN1;SAR1A;FBXW8;MNS1;PKD2;STOML2;LIMD1;PCLO;MAST2;SEMA6A;TMCC1;MAST4;ZRANB1;LONP2;HACE1
brain.GABA.prog	Biological process	Response To Endoplasmic Reticulum Stress (GO:0034976)	0.404850511	1.6665263	0.004830918	0.576712354	JUN;HERPUD1;ITPR1;DDIT3;EIF2AK3;BAG6;ATF3;HSPA5;HYOU1;ERP44;DNAJB9;BCL2;MARCHF6;SEL1L;UBXN6;P4HB;UFL1;PPP1R15B;TMCO1;XBP1
brain.GABA.prog	Biological process	Heterophilic Cell-Cell Adhesion Via Plasma Membrane Cell Adhesion Molecules (GO:0007157)	0.558154881	1.664463735	0.023423423	0.556854211	PTPRD;TENM3;ALCAM;CD164;NECTIN3;NLGN1;VCAM1
brain.GABA.prog	Biological process	Positive Regulation Of Protein Kinase Activity (GO:0045860)	-0.389762469	-1.661924379	0.010282776	0.475577113	TRAF4;PRKAG2;CENPE;DAB2IP;EPHA4;RPTOR;CCNA2;TPX2;AXIN1;AXIN2;CACUL1;EZH2;STK11;PIH1D1;LRP8;GPRC5B;TAOK2;CCDC88A;EGR1;PRNP;INSR;RHOA;PTK2;ECT2;NEDD9;KIF14;IQGAP1;JTB
brain.GABA.prog	Biological process	RNA 3'-End Processing (GO:0031123)	0.536503832	1.659439155	0.010327022	0.551592871	SUPV3L1;INTS14;LIN28B;INTS7;CPSF7;HEXIM1;RPRD2
brain.GABA.prog	Biological process	Outflow Tract Septum Morphogenesis (GO:0003148)	0.612904996	1.658048665	0.028218695	0.532721263	ZFPM2;ROBO1;LRP2;SEMA3C;ROBO2
brain.GABA.prog	Biological process	Positive Regulation Of Cell Cycle Process (GO:0090068)	-0.380536821	-1.65465788	0.005291005	0.47862547	SPAG5;WIZ;GPSM2;SMC2;KIF23;DYNC1H1;NCAPD2;KIF20B;NCAPH;BIRC5;AURKA;GEN1;NUSAP1;AURKB;CEP295;STIL;SVIL;CIT;RRM2B;NDC80;CDC25B;NCAPD3;INSR;RHOA;NUP62;MAD1L1;ECT2;RRM1;CDC42;E2F7;RACGAP1;KIF14;CEP120
brain.GABA.prog	Biological process	Regulation Of Peptidyl-Threonine Phosphorylation (GO:0010799)	-0.580240857	-1.650389076	0.033412888	0.471627926	PRKAG2;SMAD7;RPTOR;PLK1;AXIN1;RIPK2
brain.GABA.prog	Biological process	Cell-Cell Signaling By Wnt (GO:0198738)	-0.578465352	-1.650357311	0.020930233	0.452802641	FZD2;CD24;CELSR2;CSNK1A1
brain.GABA.prog	Biological process	Cell-Cell Adhesion Mediated By Cadherin (GO:0044331)	0.636126827	1.646542306	0.010676157	0.558230162	PLEKHA7;CDH10;CDH6;CDH8;CDH11
brain.GABA.prog	Biological process	Regulation Of Calcium Ion Transport (GO:0051924)	0.598334301	1.64276442	0.012006861	0.550768921	ATP2B1;SARAF;CACNA2D1;BCL2;CACNB2;SRI;PKD2;HOMER2
brain.GABA.prog	Biological process	Fat Cell Differentiation (GO:0045444)	0.541232784	1.635513608	0.016157989	0.559151241	PPARGC1A;PRDM16;TCF7L2;ZFPM2;OSBPL8;FAM120B
brain.GABA.prog	Biological process	Cell Cycle G2/M Phase Transition (GO:0044839)	-0.438645	-1.634370803	0.02173913	0.48552102	DNM2;CDK1;CDC25C;CHEK2;AKAP8L;AURKA;CCNA2;PLK1;BRSK1;CCNB1;MASTL;KHDRBS1;BRSK2;AURKB;LCMT1
brain.GABA.prog	Biological process	Ameboidal-Type Cell Migration (GO:0001667)	0.60872182	1.628885531	0.018083183	0.568084735	PDLIM1;AMOTL2;AMOTL1;PKN2
brain.GABA.prog	Biological process	Organonitrogen Compound Catabolic Process (GO:1901565)	-0.483767075	-1.628074697	0.01627907	0.48793388	DAB2IP;SQSTM1;CHEK2;RIPK1;SGPL1
brain.GABA.prog	Biological process	Regulation Of G0 To G1 Transition (GO:0070316)	-0.498353687	-1.624718628	0.030660377	0.480607759	ARID1A;DAB2IP;ARID1B;BRD7;SMARCC2;PBRM1;RRM2B;SMARCA4;CHEK1;RRM1;DPF3
brain.GABA.prog	Biological process	Response To Unfolded Protein (GO:0006986)	0.51894416	1.622350326	0.014159292	0.576022133	HERPUD1;TRAM1;DDIT3;HSPA4L;HSPH1;ERP44
brain.GABA.prog	Biological process	Positive Regulation Of Cell Cycle G2/M Phase Transition (GO:1902751)	-0.539822009	-1.620340899	0.023364486	0.462209475	CDK1;RAD51C;CDC25C;RAD51B
brain.GABA.prog	Biological process	Positive Regulation Of G2/M Transition Of Mitotic Cell Cycle (GO:0010971)	-0.539822009	-1.620340899	0.023364486	0.462209475	CDK1;RAD51C;CDC25C;RAD51B
brain.GABA.prog	Biological process	Positive Regulation Of Mitotic Cell Cycle Phase Transition (GO:1901992)	-0.428519311	-1.61957288	0.0175	0.449483791	CDK1;RAD51C;ESPL1;CDC25C;RAD51B;CCND2;RPTOR;LSM10;CCNB1
brain.GABA.prog	Biological process	Regulation Of Blood Vessel Endothelial Cell Migration (GO:0043535)	0.578710783	1.617106493	0.027444254	0.581028194	VEGFA;ANGPT1;PRKD1;MEF2C;HIF1A;PRKCA
brain.GABA.prog	Biological process	Endomembrane System Organization (GO:0010256)	0.359266934	1.613411008	0.0015625	0.57745692	ATL2;TRIP11;GOLGA5;ARFGEF1;LYSMD3;GBF1;LAPTM4B;EIF2AK3;CLASP2;RAB30;LMAN1;AKTIP;VPS13B;SEC61A1;HTT;PRKD1;SEC31A;CHMP2B;TRAPPC11;BAG5;SERP1;TRAPPC8;TMED10;COG7;ZW10;REEP5;SPTBN1;PI4K2B
brain.GABA.prog	Biological process	Positive Regulation Of Catalytic Activity (GO:0043085)	0.508573278	1.606900458	0.010118044	0.58729738	MSH2;POT1;SOD1;WRN;NCSTN;MSH6;FDX1;FXN;PSEN1;SLC5A3
brain.GABA.prog	Biological process	Regulation Of Neuron Migration (GO:2001222)	-0.533775332	-1.606822356	0.031460674	0.473712848	PLXNB2;DAB2IP;ARHGEF2;SHTN1;KIF20B
brain.GABA.prog	Biological process	JNK Cascade (GO:0007254)	0.576274837	1.606755049	0.035250464	0.569258302	MAP3K20;MAP4K3;MINK1;MAP3K7;MAPK9;GPS1;MAP2K4;TNFRSF19
brain.GABA.prog	Biological process	Translation (GO:0006412)	-0.383794361	-1.604055375	0.009708738	0.467233655	SRBD1;TSFM;QRSL1;DRG2;MRPL57;RARS2;PTCD3;VARS1;YARS2;FARS2;DAP3;AGO2;DRG1;APEH;SARS1;ABCF1
brain.GABA.prog	Biological process	Regulation Of Endothelial Cell Proliferation (GO:0001936)	0.467809629	1.602169199	0.021666667	0.571530377	VEGFA;PTPRM;ANGPT1;AGGF1;PRKD1;ARNT;HIF1A;PRKCA;SPARC;MYDGF;SEMA5A;VEGFB
brain.GABA.prog	Biological process	Mitotic Chromosome Condensation (GO:0007076)	-0.582276968	-1.599025575	0.036319613	0.468340377	SMC2;NCAPD2;TENT4A;NCAPH;PLK1;NUSAP1
brain.GABA.prog	Biological process	Protein Mannosylation (GO:0035268)	-0.575266975	-1.595029042	0.047835991	0.467449192	FKTN;CRPPA;DPY19L3
brain.GABA.prog	Biological process	Protein Localization To Plasma Membrane (GO:0072659)	0.405365575	1.59433993	0.005050505	0.588558817	BSG;LRPAP1;TSPAN5;NECTIN3;CLASP2;IKBKB;EFR3A;TNIK;CACNB2;PTCH1;TTC7B;SPTBN1;TSPAN14;PALS1;DENND4C;PIP5K1A;RAPGEF6
brain.GABA.prog	Biological process	Negative Regulation Of Neuron Death (GO:1901215)	0.48250437	1.588596223	0.027422303	0.594554886	PPARGC1A;MSH2;SOD1;PTPRZ1;BCL2;SNCA;CPEB4;MEF2C;SEMA3E
brain.GABA.prog	Biological process	Protein Targeting To Membrane (GO:0006612)	0.44400903	1.588573095	0.018739353	0.577653581	TRAM1;SSR1;SEC61A1;BAG6;SGTA;ZDHHC6;YIF1B;SSR2;ARL6;SGTB;GET3;ZDHHC20
brain.GABA.prog	Biological process	Positive Regulation Of Axonogenesis (GO:0050772)	-0.505326979	-1.587002273	0.021786492	0.477561136	PLXNA4;PLXNB2;SHTN1;PLXNA2;MACF1;PLXNB1
brain.GABA.prog	Biological process	Signal Release From Synapse (GO:0099643)	0.533012124	1.580709575	0.02617801	0.595934926	LIN7C;RIMS1;SNCA;STXBP3;SNAP25;SYT1;VAMP2;PCLO;NRXN1
brain.GABA.prog	Biological process	Chordate Embryonic Development (GO:0043009)	0.492283333	1.580155015	0.030769231	0.581943156	KIAA1217;VEGFA;INTU;PCSK5;WDPCP;PTCH1;MBNL1;PKD2;XYLT1
brain.GABA.prog	Biological process	NIK/NF-kappaB Signaling (GO:0038061)	0.582747223	1.578138246	0.06122449	0.574864594	AMFR;MAP3K7;COPS8;NFKB1;CHUK;TRAF6;DICER1
brain.GABA.prog	Biological process	Mitotic Spindle Assembly (GO:0090307)	-0.457227707	-1.578110983	0.048498845	0.49162097	KIF23;PRC1;CHEK2;CCDC61;BIRC5;TPX2;GOLGA2;CEP192;AURKB;SPICE1;KIF11;MAP9;RHOA
brain.GABA.prog	Biological process	Mitotic Cytokinesis (GO:0000281)	-0.410129251	-1.577181188	0.027334852	0.480989601	KIF20A;RAB35;ESPL1;KIF23;EXOC7;BIRC5;CUL7;PLK1;NUSAP1;AURKB;CEP55
brain.GABA.prog	Biological process	Nucleic Acid Phosphodiester Bond Hydrolysis (GO:0090305)	0.550832055	1.575277962	0.032906764	0.572341352	EXD2;DDX1;PDE12;EDC3;DCP1A;RAD50;DICER1
brain.GABA.prog	Biological process	Neural Tube Closure (GO:0001843)	-0.502073985	-1.57218022	0.02020202	0.483414555	CELSR1;PLXNB2;KDM2B;IFT122;DYNLL1;DEAF1;SCRIB
brain.GABA.prog	Biological process	Regulation Of Neuron Apoptotic Process (GO:0043523)	0.431984969	1.566662486	0.029259897	0.594745174	PPARGC1A;MSH2;SOD1;DDIT3;EPHA7;PTPRZ1;BCL2;FOXO3;CPEB4;MEF2C
brain.GABA.prog	Biological process	Regulation Of Cytokine-Mediated Signaling Pathway (GO:0001959)	-0.529536483	-1.563237485	0.037209302	0.498812814	MAPKAPK2;CD24;TRIM44;PTPN11;ULK1
brain.GABA.prog	Biological process	Regulation Of Cell Size (GO:0008361)	-0.567186701	-1.561631558	0.051502146	0.491747002	RPTOR;ARHGAP35;VAV2;EZR;LAMTOR4;MTPN;RHOA
brain.GABA.prog	Biological process	Enzyme-Linked Receptor Protein Signaling Pathway (GO:0007167)	0.489988105	1.560565694	0.027303754	0.605829707	PTPRD;DOK6;ERBB4;ACVR2A;TRIO;MTSS1;SHC3
brain.GABA.prog	Biological process	Nucleosome Organization (GO:0034728)	-0.440681386	-1.554593531	0.024875622	0.502064521	ARID1A;H2AX;MACROH2A1;ASF1B;NASP;CABIN1;SMARCC2;CHAF1A;CHRAC1;DNAJC9;KAT6B;SMARCA4;HIRA
brain.GABA.prog	Biological process	Regulation Of Actin Filament-Based Process (GO:0032970)	-0.422274149	-1.553662388	0.024813896	0.493167532	CELSR1;CORO2B;ARHGAP44;LRP1;DAPK3;DYNLL1;ARHGAP35;EZR;RALA;TAOK2;CCDC88A
brain.GABA.prog	Biological process	Respiratory Tube Development (GO:0030323)	0.603603341	1.548788314	0.035120148	0.643755882	VEGFA;BAG6;PCSK5;NKX2-1
brain.GABA.prog	Biological process	Protein Localization To Cell Periphery (GO:1990778)	0.394730572	1.546238655	0.015384615	0.640005201	BSG;LRPAP1;TSPAN5;CLASP2;LIN7C;IKBKB;EFR3A;TNIK;CACNB2;PTCH1;TTC7B;SPTBN1;TSPAN14;PALS1;DENND4C;PIP5K1A;RAPGEF6
brain.GABA.prog	Biological process	Cell-Cell Junction Organization (GO:0045216)	0.482795651	1.54546704	0.051020408	0.629289531	CDH10;CDH6;TLN1;PKP4;CTNND2;CDH8;CDH11
brain.GABA.prog	Biological process	Negative Regulation Of Intrinsic Apoptotic Signaling Pathway (GO:2001243)	0.448575755	1.544857203	0.030852995	0.617980172	HERPUD1;URI1;DDIAS;HYOU1;BCL2;BAG5;PTTG1IP;YBX3;SFRP2;SRC;XBP1;CDKN2D;MAPK7;SOD2;OPA1;SELENOS;NFE2L2;TXNDC12;CCAR2
brain.GABA.prog	Biological process	Inorganic Anion Transmembrane Transport (GO:0098661)	0.515292276	1.54188783	0.047038328	0.617040581	GABRB2;ANO6;GABRA2;XPR1;CLCN3;GABRB3
brain.GABA.prog	Biological process	Heterochromatin Formation (GO:0031507)	-0.504918211	-1.541413473	0.040339703	0.520387367	KMT2D;H1-0;EZH2;BAZ2A;SCMH1;HDAC5;LMNB1
brain.GABA.prog	Biological process	Circulatory System Development (GO:0072359)	0.38579524	1.538271792	0.021487603	0.618723345	PDLIM1;ZFPM2;HDAC9;FLRT3;PDLIM5;ERBB4;PCSK5;CACYBP;MEF2C;FGF12;FBXW7;KAT2B;SRI;CCM2;SOX9;PKD2
brain.GABA.prog	Biological process	Positive Regulation Of Mitotic Nuclear Division (GO:0045840)	-0.548776785	-1.533615521	0.04587156	0.533452247	ESPL1;AURKA;NUSAP1;ANAPC7;INSR;DLGAP5;NUP62;CDC20
brain.GABA.prog	Biological process	DNA Methylation (GO:0006306)	-0.547474921	-1.525590554	0.052401747	0.546317095	FOS;METTL4;PICK1;BAZ2A;DNMT3A;BEND3
brain.GABA.prog	Biological process	Microtubule Bundle Formation (GO:0001578)	-0.500841138	-1.523414888	0.058823529	0.541600251	KIF20A;CLIP1;CCDC66;PLK1;NAV1;NCKAP5;GAS8
brain.GABA.prog	Biological process	Regulation Of Anatomical Structure Morphogenesis (GO:0022603)	0.379390289	1.521595759	0.018739353	0.678054302	PPFIA2;TANC2;CLASP2;LRRC4C;ADGRB3;PDLIM5;EFNA5;FMNL2;PHLDB2;SDC2;SIPA1L1;TNIK;MEF2C;SH3D19;TSPAN12;CCM2;SPARC;PDCD10
brain.GABA.prog	Biological process	Skeletal System Development (GO:0001501)	0.418107837	1.520331247	0.024096386	0.669641225	KIAA1217;EXT1;TRIP11;SOX5;HHIP;EIF2AK3;TRPS1;UFD1;PCSK5;ITGB8;SOX6;MMP16;CDH11
brain.GABA.prog	Biological process	Neurotransmitter Secretion (GO:0007269)	0.499326087	1.515969761	0.034965035	0.674464148	LIN7C;RIMS1;SNCA;STXBP3;SNAP25;SYT1;VAMP2;PCLO;NRXN1
brain.GABA.prog	Biological process	Peroxisome Organization (GO:0007031)	0.565423933	1.510438027	0.066549912	0.685116356	TMEM135;ABCD3;PEX1;FIS1
brain.GABA.prog	Biological process	Stress-Activated MAPK Cascade (GO:0051403)	0.469843054	1.509317398	0.042553191	0.676493435	MAP3K20;MAP4K3;MINK1;IKBKB;MAP3K7;MAPK9;GPS1;CCM2;MAP2K4
brain.GABA.prog	Biological process	Vesicle Cytoskeletal Trafficking (GO:0099518)	0.499950987	1.509117454	0.036206897	0.664486442	PPFIA2;TANC2;HTT;MYO6
brain.GABA.prog	Biological process	Positive Regulation Of Transcription Initiation By RNA Polymerase II (GO:0060261)	-0.390008362	-1.50814817	0.04245283	0.58145454	MED13;TAF5;PSMC6;TAF4;TAF6;TAF12;MED6;TBP;MED19;TAF10;MED23;TAF13
brain.GABA.prog	Biological process	Platelet Dense Granule Organization (GO:0060155)	-0.544198613	-1.507059633	0.054176072	0.573591577	AP3S2;AP3D1;AP3M1
brain.GABA.prog	Biological process	Regulation Of G2/M Transition Of Mitotic Cell Cycle (GO:0010389)	-0.458675066	-1.506297352	0.04622871	0.564768529	CDK1;RAD51C;CDC25C;RAD51B;CENPF;CCNB1;RRM2B;PINX1;CDC25B;CDK2;RRM1;KIF14
brain.GABA.prog	Biological process	Regulation Of Epithelial Cell Proliferation (GO:0050678)	0.445277732	1.5055313	0.031578947	0.668304556	VEGFA;TCF7L2;ANGPT1;PRKD1;CDK6;LAMC1;MTSS1;CDKN1C;SFRP2;MCC
brain.GABA.prog	Biological process	Endoplasmic Reticulum To Golgi Vesicle-Mediated Transport (GO:0006888)	0.357698854	1.503254119	0.018062397	0.665710084	ATL2;TRIP11;GBF1;LMAN1;PGAP1;SEC31A;HYOU1;YIF1B;TRAPPC11;SEC22B;TRAPPC8;LMAN2L;TMED10;ERGIC1;ZW10;TEX261;COPE;COPG2;SAR1A;COPA;CTAGE15;SCFD1;YIPF5;ERGIC3;TMED5;STX5;USE1
brain.GABA.prog	Biological process	Mitotic G1 DNA Damage Checkpoint Signaling (GO:0031571)	-0.494451566	-1.501651228	0.048387097	0.568182309	RFWD3;CHEK2;TRIAP1;GTSE1;PRKDC;CDK2;CRADD;CDKN1B
brain.GABA.prog	Biological process	Positive Regulation Of ERK1 And ERK2 Cascade (GO:0070374)	0.441201743	1.501537903	0.033898305	0.66127378	GAREM1;ANGPT1;ERBB4;NOTCH2;PDGFC;BRAF;FBXW7;PHB2;PRKCA
brain.GABA.prog	Biological process	Regulation Of Axonogenesis (GO:0050770)	-0.436489033	-1.499212945	0.054585153	0.565356042	PLXNA4;PLXNB2;EPHA4;PLXNA2;ARHGAP35;BRSK1;PLXNB1;LRP4;GSK3B;BRSK2
brain.GABA.prog	Biological process	Histone Lysine Methylation (GO:0034968)	-0.465092992	-1.497050534	0.045130641	0.561076991	SETD1B;KMT2D;RBBP5;CXXC1;KMT2C;KMT2A;DOT1L;SETDB2;SUV39H2
brain.GABA.prog	Biological process	Regulation Of Protein Deacetylation (GO:0090311)	0.5642263	1.496473775	0.069846678	0.670789745	MBIP;TADA2A;KAT2B;DR1;SPRED1;SPRED2;CCAR2
brain.GABA.prog	Biological process	Sprouting Angiogenesis (GO:0002040)	0.461278799	1.491307185	0.059322034	0.68193183	VEGFA;ANGPT1;ROBO1;JMJD6;OTULIN;SLIT2;E2F8;SEMA3E;SEMA5A;NAXE;VEGFB
brain.GABA.prog	Biological process	Regulation Of Cellular Localization (GO:0060341)	0.467358941	1.489891589	0.044722719	0.677140134	DZIP1L;WDPCP;FBXW7;REEP5;PARD6G;PICALM;UFL1;BORA
brain.GABA.prog	Biological process	Integrated Stress Response Signaling (GO:0140467)	0.538368291	1.488517976	0.056027165	0.671772577	JUN;MAP3K20;DDIT3;EIF2AK3
brain.GABA.prog	Biological process	Response To Metal Ion (GO:0010038)	0.544318173	1.487902537	0.064516129	0.663473134	SLC25A13;SEC31A;BCL2;SNCA;HIF1A;PPP3CA;FXN;PPP2CB
brain.GABA.prog	Biological process	Ribosomal Large Subunit Biogenesis (GO:0042273)	0.468815643	1.486626044	0.047202797	0.657900553	MDN1;NOP53;EBNA1BP2;PPAN;HEATR3;RSL24D1;SDAD1
brain.GABA.prog	Biological process	G2/M Transition Of Mitotic Cell Cycle (GO:0000086)	-0.399461584	-1.484542539	0.054054054	0.590942144	DNM2;CDK1;CDC25C;CHEK2;AURKA;CCNA2;PLK1;BRSK1;CCNB1;MASTL;KHDRBS1;BRSK2;LCMT1
brain.GABA.prog	Biological process	Transport Across Blood-Brain Barrier (GO:0150104)	-0.428411005	-1.484252749	0.055944056	0.57083285	SLC6A1;SLC38A1;LRP1;SLC12A2;TFRC;SLC4A4
brain.GABA.prog	Biological process	Vascular Transport (GO:0010232)	-0.428411005	-1.484252749	0.055944056	0.57083285	SLC6A1;SLC38A1;LRP1;SLC12A2;TFRC;SLC4A4
brain.GABA.prog	Biological process	Visual Perception (GO:0007601)	0.483250478	1.483999709	0.068561873	0.658061568	ADGRV1;COL11A1;RABGGTB;ATXN7;EYA4;DRAM2;EYA3;PITPNA
brain.GABA.prog	Biological process	Regulation Of Androgen Receptor Signaling Pathway (GO:0060765)	-0.523289232	-1.483376082	0.072052402	0.563840529	SAFB2;NCOR2;SMARCA4;PRMT2;KDM1A;DDX5;PIAS2
brain.GABA.prog	Biological process	Receptor Internalization (GO:0031623)	-0.463370163	-1.483187442	0.066820276	0.554582695	DNM2;SNX1;LRP1;TFRC;CD9;GRB2;RALA;HGS;GRK4
brain.GABA.prog	Biological process	Regulation Of Chromosome Segregation (GO:0051983)	-0.481979337	-1.48028541	0.060606061	0.554668247	SMC2;KIF2C;NCAPD2;NCAPH;MKI67;CDCA2;BUB1
brain.GABA.prog	Biological process	Monoatomic Anion Transmembrane Transport (GO:0098656)	0.510930157	1.47772926	0.068846816	0.674454744	GABRB2;ANO6;GABRA2;CLCN3;GABRB3;LRRC8C;SLC1A3
brain.GABA.prog	Biological process	Antigen Receptor-Mediated Signaling Pathway (GO:0050851)	0.444766862	1.476743684	0.044368601	0.668569184	IKBKB;BCL2;DENND1B;MAP3K7;MEF2C;PDE4B;PDE4D;STOML2;TRAF6;PTPRJ;TNFRSF21;RC3H1
brain.GABA.prog	Biological process	Protein Localization To Cilium (GO:0061512)	-0.4781052	-1.475807582	0.063529412	0.559082606	FAM149B1;IFT140;INVS;IFT122
brain.GABA.prog	Biological process	Regulation Of Endoplasmic Reticulum Stress-Induced Intrinsic Apoptotic Signaling Pathway (GO:1902235)	0.569987824	1.4735706	0.065176909	0.671509651	HERPUD1;DDIT3;EIF2AK3;XBP1;OPA1;SELENOS;BCL2L11;TXNDC12;PTPN1
brain.GABA.prog	Biological process	Regulation Of Rho Protein Signal Transduction (GO:0035023)	-0.435911492	-1.471522091	0.050970874	0.563140015	MYO9B;ARHGEF2;RAF1;DYNLL1;ARHGAP35;BCR;ABL1;MCF2L
brain.GABA.prog	Biological process	Tube Closure (GO:0060606)	-0.486144924	-1.470776673	0.058685446	0.54774411	CELSR1;PLXNB2;IFT122;DYNLL1;DEAF1;SCRIB;STIL
brain.GABA.prog	Biological process	Primary Neural Tube Formation (GO:0014020)	-0.486144924	-1.470776673	0.058685446	0.54774411	CELSR1;PLXNB2;IFT122;DYNLL1;DEAF1;SCRIB;STIL
brain.GABA.prog	Biological process	Glycerophospholipid Metabolic Process (GO:0006650)	0.526138912	1.46977686	0.069642857	0.677281726	SERINC5;GPCPD1;ABHD12;PLCB1;PIP5K1A;GDE1
brain.GABA.prog	Biological process	Regulation Of Transport (GO:0051049)	0.48617127	1.468768367	0.05643739	0.671422486	YRDC;ARL6IP5;SNCA;MYO6;REEP5;VAMP2;GAPVD1;SCFD1;ACTG1;POFUT2;EPB41
brain.GABA.prog	Biological process	Mitochondrial Translation (GO:0032543)	-0.437495689	-1.464862784	0.05787037	0.556300636	GFM1;TSFM;QRSL1;MRPL57;RARS2;PTCD3
brain.GABA.prog	Biological process	Regulation Of Embryonic Development (GO:0045995)	0.408890035	1.464457347	0.05372617	0.67976152	CLASP2;MCRS1;BAG6;OTX2;PHLDB2;MBIP;WDPCP;TADA2A;INO80;TFPT;PLCB1;KAT2B;DR1;UCHL5
brain.GABA.prog	Biological process	Synapse Organization (GO:0050808)	0.37265217	1.460174263	0.033444816	0.688234864	PTPRD;PPFIA2;ADGRL3;CACNB4;NRCAM;LRRC4C;PDZRN3;FLRT3;SNCA;NLGN1;GPM6A;CTNND2;CACNB2
brain.GABA.prog	Biological process	Protein Localization To Chromosome, Centromeric Region (GO:0071459)	-0.522444441	-1.459848103	0.074889868	0.562924032	CDK1;CHAMP1;CTCF;BUB3
brain.GABA.prog	Biological process	Regulation Of Dendritic Spine Morphogenesis (GO:0061001)	0.562696584	1.458394035	0.070763501	0.685817203	PPFIA2;TANC2;PDLIM5;NLGN1;SIPA1L1
brain.GABA.prog	Biological process	Integrin-Mediated Signaling Pathway (GO:0007229)	0.448403223	1.456171487	0.061946903	0.685862922	PRKD1;ITGB8;ITGA6;SRC;CCM2;ITGB1;CD47;ILK;ITGAV
brain.GABA.prog	Biological process	Phosphatidylinositol Metabolic Process (GO:0046488)	0.4230146	1.455679256	0.050590219	0.67850116	PGAP1;SACM1L;PLCB1;INPP4A;PMPCA;PI4K2B;MTMR4;PI4KA;PIK3C2A;MTMR14;PIP5K1A;MTMR2;PIP4P1
brain.GABA.prog	Biological process	mRNA Export From Nucleus (GO:0006406)	-0.373187081	-1.454866034	0.058080808	0.569633384	NUP85;SMG6;THOC3;THOC5;UPF2;DDX19A;HNRNPA2B1;SMG5;ENY2;DDX39A;THOC6;DDX39B;DDX25;SMG7;NCBP2
brain.GABA.prog	Biological process	B Cell Differentiation (GO:0030183)	0.475086425	1.453003372	0.069216758	0.680623539	MSH2;KLF6;HDAC9;FNIP1;DNAJB9;VCAM1;DCAF1;ITGB1
brain.GABA.prog	Biological process	Cellular Response To Virus (GO:0098586)	0.507262492	1.45201656	0.080279232	0.675507341	GBF1;IFNAR2;HIF1A;RRP1B;JAK2;CHUK
brain.GABA.prog	Biological process	Non-Motile Cilium Assembly (GO:1905515)	0.453198842	1.451511172	0.067137809	0.668466846	GORAB;IFT57;TOGARAM1;C2CD3;RPGRIP1L;TTC8;IFT88;MBD1;TMEM216;CSNK1D
brain.GABA.prog	Biological process	Negative Regulation Of Transport (GO:0051051)	0.507597572	1.451005264	0.082746479	0.661557114	YRDC;ARL6IP5;PRKD1;SNCA;NDFIP2;MTMR2;ITGAV
brain.GABA.prog	Biological process	Regulation Of Cytoskeleton Organization (GO:0051493)	-0.352799171	-1.448959672	0.03601108	0.579114945	CELSR1;CORO2B;ARHGAP44;LRP1;CLIC4;DAPK3;DYNLL1;CAPN2;ARHGAP35;PLXNB1;PRKAA1;EZR;RALA;GSK3B;TAOK2;CCDC88A
brain.GABA.prog	Biological process	Maturation Of SSU-rRNA (GO:0030490)	0.472991341	1.448776023	0.069026549	0.66223184	WDR43;NOL10;TSR1;SRFBP1;RRP36;NAT10;RIOK2;NOB1;UTP3;TSR3;WDR3
brain.GABA.prog	Biological process	Golgi Organization (GO:0007030)	0.344876988	1.448607583	0.032154341	0.654560195	ATL2;TRIP11;GOLGA5;LYSMD3;GBF1;CLASP2;RAB30;LMAN1;VPS13B;HTT;PRKD1;VTI1B;TRAPPC11;SEC22B;BAG5;TRAPPC8;TMED10;COG7;ZW10
brain.GABA.prog	Biological process	Protein Insertion Into Mitochondrial Membrane (GO:0051204)	0.503818727	1.447868984	0.079310345	0.649412479	MTX2;COX18;TOMM20;TRMT10B;TOMM7
brain.GABA.prog	Biological process	Amino Acid Transmembrane Transport (GO:0003333)	-0.485337531	-1.446149443	0.079404467	0.579121283	SLC38A9;SLC38A1;SLC25A12;SLC7A6;SLC38A10;SLC38A6
brain.GABA.prog	Biological process	Heterochromatin Organization (GO:0070828)	-0.429236814	-1.445582645	0.064655172	0.572373428	KMT2D;H1-0;HP1BP3;EZH2;BAZ2A;SCMH1;HDAC5;SETD7;LMNB1;SETDB2
brain.GABA.prog	Biological process	Chemical Synaptic Transmission (GO:0007268)	0.338499839	1.445245624	0.017405063	0.650979931	GABRB2;GABRA2;NSG1;GRID1;KCND2;DLG2;LIN7C;ATXN3;CACNB4;DTNA;MINK1;SNCA;NLGN1;GABRB3;STXBP3;CACNB2;DHX8;CDH8;SNAP25;SYT1;SPG11;SLC1A3;SYPL1;GRIA4;GRIA2;KIF1B
brain.GABA.prog	Biological process	Positive Regulation Of Double-Strand Break Repair Via Homologous Recombination (GO:1905168)	-0.43904788	-1.444554048	0.070257611	0.566970633	ERCC6;ACTR2;RUVBL2;TRRAP;RAD51AP1;PARP1;EP400;MBTD1;EPC1
brain.GABA.prog	Biological process	Negative Regulation Of Protein Localization (GO:1903828)	-0.44977661	-1.444505596	0.060948081	0.559153433	CORO2B;TAX1BP3;ANKRD13A;GOPC;MAP1A;MACROH2A1
brain.GABA.prog	Biological process	Branching Morphogenesis Of An Epithelial Tube (GO:0048754)	0.556367236	1.444367699	0.065420561	0.646282779	VEGFA;NKX2-1;SFRP2;SLIT2;SEMA3E;PKD2
brain.GABA.prog	Biological process	Protein Dephosphorylation (GO:0006470)	0.361376273	1.443993083	0.037931034	0.639837694	PTPRD;DUSP16;CDC14B;PTPRM;PPM1E;PTPRZ1;PTPN13;DUSP12;PPP2R3A;PPP2R2A;PTPN9;PGAM5;PPM1K;MTMR4;PPP3CA;PPP1R15B;PTPRO;MTMR2;PTPRJ;DUSP10;PPP2CB;PPP4R1
brain.GABA.prog	Biological process	Plasma Membrane Organization (GO:0007009)	0.430901795	1.443373173	0.047933884	0.634453603	ANO6;CHMP1A;ARL8B;PACSIN2;CHMP2B;SERP1;COLEC12;SPTBN1;BIN1;SNX18
brain.GABA.prog	Biological process	Non-Membrane-Bounded Organelle Assembly (GO:0140694)	-0.339154272	-1.442628208	0.041666667	0.556905713	TUBGCP2;CENPE;TMOD2;FLII;DYNC1H1;CCDC61;HAUS4;CENPF;NPC1;GOLGA2;DAZAP2;G3BP2;HAUS1;LSM3;SH3PXD2B
brain.GABA.prog	Biological process	DNA Duplex Unwinding (GO:0032508)	0.423572495	1.44187403	0.057291667	0.632205406	SUPV3L1;POT1;DDX1;WRN;CDC45;MCM3;RAD50;ASCC3;TWNK;MCM2;MCM7;DTD1;NBN
brain.GABA.prog	Biological process	Regulation Of Establishment Of Planar Polarity (GO:0090175)	-0.468713711	-1.441591431	0.085648148	0.552468831	CELSR1;FZD2;CELSR2;CELSR3
brain.GABA.prog	Biological process	mRNA Transcription (GO:0009299)	-0.392400885	-1.440663219	0.040712468	0.547815451	RARA;TAF5;TAF4;TAF6;TAF12;TBP;TAF10;HIPK3;TAF13;NCOA1
brain.GABA.prog	Biological process	mRNA Stabilization (GO:0048255)	-0.436617365	-1.440431711	0.07038835	0.541055607	MAPKAPK2;ELAVL4;AXIN2;HNRNPD;MAPK14;LARP1;HNRNPU;HNRNPA0
brain.GABA.prog	Biological process	Positive Regulation Of Signal Transduction (GO:0009967)	0.327584097	1.437468335	0.029457364	0.641918031	NETO1;ING5;VEGFA;TSPAN5;CIBAR1;HTT;RIMS1;ROBO1;TTC23;NLGN1;ARNT;ASXL2;TM2D3;SASH1;LAMC1;CRBN;HIF1A;SKI;SRC;JAG1;PRKCA;SNX5;TSPAN14;JAK2;PDCD10;XBP1;PKD2;UCHL5;GRB10;STAT3;ZRANB1;LANCL2;ILK;NRXN1;GRIN2B;NPTN;CDKN2AIP;ITGAV
brain.GABA.prog	Biological process	Chloride Transmembrane Transport (GO:1902476)	0.540625861	1.436658748	0.089090909	0.637848641	GABRB2;ANO6;GABRA2;CLCN3;GABRB3
brain.GABA.prog	Biological process	Positive Regulation Of DNA Recombination (GO:0045911)	-0.408169436	-1.436344789	0.064133017	0.546016879	ERCC6;TRAPPC13;TFRC;ACTR2;RUVBL2;KMT5B;TRRAP;RAD51AP1;PARP1;EP400;MBTD1;EPC1
brain.GABA.prog	Biological process	Regulation Of Cell Differentiation (GO:0045595)	-0.305703495	-1.43574386	0.02617801	0.540594011	APC2;SMAD7;ARID1A;MBD3;CD24;ARID1B;ZFHX3;CHD3;RAF1;BICRA;SMOC1;BRD7;PRKACA;ZFHX2;EIF2AK2;SMARCC2;DLX1;GSK3B;PBRM1;NREP;DLL1;GPS2;ID2;TGFBR1
brain.GABA.prog	Biological process	Golgi To Plasma Membrane Transport (GO:0006893)	-0.425368778	-1.435028275	0.059080963	0.535591054	PREPL;GOPC;EXOC7;MACF1;BBS2;GOLGA7;PHAF1;NSF;GGA3
brain.GABA.prog	Biological process	RNA Export From Nucleus (GO:0006405)	-0.366915291	-1.43411991	0.056650246	0.531521463	NUP85;SMG6;THOC3;POM121C;THOC5;UPF2;XPO5;HNRNPA2B1;SMG5;DDX39A;THOC6;NUP62;DDX39B;DDX25;SMG7;NCBP2
brain.GABA.prog	Biological process	Histone mRNA Catabolic Process (GO:0071044)	0.550155182	1.43223127	0.077898551	0.647686743	TENT2;EXOSC10;MTPAP;XRN1;ERI1;DCP2;UPF1;TUT7
brain.GABA.prog	Biological process	Very Long-Chain Fatty Acid Metabolic Process (GO:0000038)	0.55247924	1.430502179	0.081560284	0.646653192	ELOVL5;ABCD3;ELOVL6
brain.GABA.prog	Biological process	mRNA Transcription By RNA Polymerase II (GO:0042789)	-0.404519044	-1.428378202	0.062034739	0.541469687	RARA;TAF5;TAF4;TAF6;TAF12;TBP;TAF10;TAF13;NCOA1
brain.GABA.prog	Biological process	Positive Regulation Of Cellular Biosynthetic Process (GO:0031328)	0.353287948	1.427022892	0.035369775	0.652831275	ELOVL5;PPARGC1A;PCIF1;UPF3A;TCF7L2;SAMD4A;ADSL;SNCA;ARNT;NMD3;HIF1A;EIF3D;KAT2B;IRS2
brain.GABA.prog	Biological process	Positive Regulation Of Cellular Process (GO:0048522)	-0.268748921	-1.426807973	0.010899183	0.53894012	SPAG5;ARID1A;RARA;KMT2D;MAZ;RAD23A;GRK5;CIAO1;PRC1;EIF4G2;MEIS1;MEIS2;CCDC25;ARID1B;CCND2;EFNB2;ZFHX3;EPHA4;DYNC1H1;RPTOR;KIF20B;NOTCH1;PRMT1;BICRA;MAP1A;BRD7;EXOSC2;BIRC5;AXIN2;CACUL1;CNOT7;PRKAA1;EZH2;NACC1;SMARCC2;MMP14;DLX1;GSK3B;PBRM1;HDAC4;DLL1;DOT1L;FAM98A;DDX49;MAPK8;TGFBR1;MVD;PTN;PROX1;MTPN;ADGRG1;MYC;IRS1;DNAJA2;NAMPT;TENM4;CDC25B;SMARCA4;INSR;CHEK1;PTK2;HES1;CDK2
brain.GABA.prog	Biological process	Cognition (GO:0050890)	0.540516697	1.42637599	0.095070423	0.648258673	TUSC3;CHMP2B;TTC8;RP9
brain.GABA.prog	Biological process	Endoplasmic Reticulum Organization (GO:0007029)	0.420576417	1.422440624	0.066907776	0.656094887	ATL2;TRAM1;EIF2AK3;SEC61A1;CAMLG;SEC31A;STX18
brain.GABA.prog	Biological process	Positive Regulation Of Organelle Organization (GO:0010638)	0.490809342	1.419868256	0.073083779	0.658941373	PPARGC1A;RAB3GAP1;LMAN1;STX18;ANXA2
brain.GABA.prog	Biological process	Positive Regulation Of MAPK Cascade (GO:0043410)	0.350170597	1.418463795	0.035426731	0.657458913	SOD1;VEGFA;DOK6;GAREM1;ANGPT1;ARL6IP5;KLHDC10;ROBO1;ERBB4;NOTCH2;PDGFC;BRAF;MEF2C;PELI2;FBXW7;PHB2;PRKCA;PDCD10;MYDGF;MFAP3
brain.GABA.prog	Biological process	Positive Regulation Of Protein Localization (GO:1903829)	-0.361162816	-1.414129475	0.072463768	0.569624552	CDK1;CORO2B;VRK1;MAP1A;TFRC;PLK1;SYT11;PRKAA1;NLGN2;GSK3B;RANGRF;CEP295;CCDC88A;GAS8
brain.GABA.prog	Biological process	Embryonic Limb Morphogenesis (GO:0030326)	0.511613816	1.413687161	0.084482759	0.668794164	MAP3K20;INTU;WDPCP;PTCH1;SKI;MBNL1
brain.GABA.prog	Biological process	DNA Geometric Change (GO:0032392)	0.462010869	1.412865938	0.094812165	0.665233816	SUPV3L1;POT1;DDX1;WRN;RAD50;ASCC3;DTD1;NBN
brain.GABA.prog	Biological process	Regulation Of Microtubule Depolymerization (GO:0031114)	-0.497562348	-1.412630177	0.0969163	0.567488578	APC2;ARHGEF2;NAV3;MAP1A;TPX2
brain.GABA.prog	Biological process	Lymphocyte Differentiation (GO:0030098)	0.428758637	1.412588483	0.064685315	0.659378805	MSH2;KLF6;HDAC9;TOX;FNIP1;DNAJB9;VCAM1;DCAF1;ITGB1;PTPRJ;GPR89B
brain.GABA.prog	Biological process	Positive Regulation Of Mitochondrion Organization (GO:0010822)	0.435921159	1.412537989	0.080438757	0.652803981	PPARGC1A;HTT;ZDHHC6;MCU;FIS1;PGAM5
brain.GABA.prog	Biological process	Positive Regulation Of Protein Transport (GO:0051222)	-0.409481062	-1.411992891	0.074660633	0.562368691	PCNT;MYO18A;KIF20B;EXOC7;BCAS3;CD2AP;EZR;OAZ2;CNST;FRMD4A
brain.GABA.prog	Biological process	Negative Regulation Of Ubiquitin-Dependent Protein Catabolic Process (GO:2000059)	0.481426947	1.409281071	0.099811676	0.657679446	NOP53;CAMLG;CSNK2A2;BAG6;SGTA
brain.GABA.prog	Biological process	Cartilage Development (GO:0051216)	0.533020482	1.406859445	0.101663586	0.6605616	TRIP11;SOX5;ITGB8;SOX6;MEF2C
brain.GABA.prog	Biological process	Regulated Exocytosis (GO:0045055)	0.488454957	1.406159507	0.075174825	0.656514164	RAB11FIP2;RIMS1;SNCA;TMED10;SNAP25;VAMP2;PCLO
brain.GABA.prog	Biological process	Positive Regulation Of Epithelial Cell Proliferation (GO:0050679)	0.394209662	1.405197694	0.073476703	0.653273806	VEGFA;TCF7L2;PRKD1;NOTCH2;ARNT;LAMC1;HIF1A;PRKCA;XBP1;SOX9;MYDGF
brain.GABA.prog	Biological process	Positive Regulation Of Notch Signaling Pathway (GO:0045747)	0.468764157	1.403709027	0.083333333	0.652375187	TSPAN5;ROBO1;TM2D3;SRC;JAG1;TSPAN14;PDCD10;STAT3;ROBO2
brain.GABA.prog	Biological process	Positive Regulation Of Vasculature Development (GO:1904018)	0.411494579	1.400707901	0.084459459	0.657222921	VEGFA;AGGF1;PRKD1;ITGB8;SASH1;HIF1A;SFRP2;PRKCA;ITGB1;XBP1;MYDGF;SEMA5A;VEGFB;GAB1
brain.GABA.prog	Biological process	Neuron Projection Development (GO:0031175)	-0.299785674	-1.396879255	0.03968254	0.601418046	DNM2;BTG2;RAB35;DAB2IP;ERCC6;GPRIN1;SHTN1;EPHA4;ULK1;KIF20B;PRMT1;TMEM108;LRP12;WHRN;ARHGAP35;PLXNB1;ATXN10;RAB6B;TOR1A;EPHB2;GSK3B;BLOC1S5;CAMSAP1
brain.GABA.prog	Biological process	Positive Regulation Of Double-Strand Break Repair (GO:2000781)	-0.344101975	-1.395651845	0.052631579	0.598222684	ARID1A;ERCC6;TRAPPC13;ARID1B;BRD7;ACTR2;RUVBL2;KMT5B;TRRAP;RAD51AP1;SMARCC2;PARP1;PBRM1;EP400;PRKDC
brain.GABA.prog	Biological process	Regulation Of Microtubule Cytoskeleton Organization (GO:0070507)	0.465960879	1.394473988	0.08040201	0.674263534	STMN4;CLASP2;EFNA5;PHLDB2;TRAF3IP1
brain.GABA.prog	Biological process	Regulation Of Transcription Initiation By RNA Polymerase II (GO:0060260)	-0.359169206	-1.391011389	0.067599068	0.605539337	MED13;TAF5;TAF4;TAF6;TAF12;MED6;TBP;MED19;TAF10;MED23;TAF13
brain.GABA.prog	Biological process	Regulation Of Spindle Assembly (GO:0090169)	-0.427124584	-1.390498108	0.106132075	0.600491355	SPAG5;GPSM2;DYNC1H1;PLK1;CHMP5;CHMP2A;CHMP6;STIL;DRG1;HNRNPU
brain.GABA.prog	Biological process	Chloride Transport (GO:0006821)	0.439393186	1.390495803	0.108963093	0.682570088	GABRB2;ANO6;GABRA2;OSTM1;CLCN3;GABRB3
brain.GABA.prog	Biological process	Amide Biosynthetic Process (GO:0043604)	0.450397224	1.388371078	0.092819615	0.68451547	CERS6;SPTLC2;GLS;PCSK5;OSBP;SGMS1;SPTSSA
brain.GABA.prog	Biological process	Hexose Biosynthetic Process (GO:0019319)	0.550301567	1.38825081	0.110124334	0.678604597	PPARGC1A;SLC25A13;PGAM1;MDH1
brain.GABA.prog	Biological process	Regulation Of Cysteine-Type Endopeptidase Activity Involved In Apoptotic Process (GO:0043281)	0.444937551	1.386824824	0.113172542	0.677881947	VEGFA;ARL6IP5;EPHA7;FNIP1;SNCA;FIS1;SRC;CDKN2D;GPX1;MAP2K5
brain.GABA.prog	Biological process	Mitotic DNA Damage Checkpoint Signaling (GO:0044773)	-0.348751422	-1.383765955	0.075376884	0.61444313	CDK1;RFWD3;STK33;CHEK2;TOPBP1;RINT1;DEPDC1B;PLK1;BRSK1;FOXN3;TAOK2;FANCD2;PRKDC;BABAM1;UIMC1
brain.GABA.prog	Biological process	Positive Regulation Of Bone Mineralization (GO:0030501)	0.505292332	1.382648587	0.118353345	0.68746758	ANO6;ADGRV1;ATP2B1;ACVR2A;MEF2C
brain.GABA.prog	Biological process	Regulation Of DNA Binding (GO:0051101)	0.462339063	1.38235323	0.103019538	0.682403762	JUN;CDT1;SKI;SMO;RSF1;JAK2
brain.GABA.prog	Biological process	Attachment Of Mitotic Spindle Microtubules To Kinetochore (GO:0051315)	-0.516077477	-1.382160613	0.112643678	0.61282725	CENPE;CHAMP1;KIF2C;RMDN1;NUF2;NDC80;MAD1L1
brain.GABA.prog	Biological process	Sensory Perception Of Light Stimulus (GO:0050953)	0.441220308	1.380138583	0.095477387	0.684595153	ADGRV1;COL11A1;RABGGTB;ATXN7;EYA4;DRAM2;EYA3;PITPNA
brain.GABA.prog	Biological process	L-alpha-amino Acid Transmembrane Transport (GO:1902475)	-0.491393227	-1.378557972	0.11954023	0.618348681	SLC38A9;SLC38A1;SLC25A12;SLC7A6
brain.GABA.prog	Biological process	Positive Regulation Of Biomineral Tissue Development (GO:0070169)	0.493836288	1.377585541	0.106712565	0.688212418	ANO6;ADGRV1;ATP2B1;ACVR2A;MEF2C
brain.GABA.prog	Biological process	Protein Targeting To Mitochondrion (GO:0006626)	0.418903895	1.37663211	0.096947935	0.685510234	MTX2;FIS1;TOMM20;DNLZ;TRMT10B;PMPCA;GRPEL1;MFN2;TOMM7;TIMM21;IMMP2L
brain.GABA.prog	Biological process	Glycerophospholipid Biosynthetic Process (GO:0046474)	0.357237121	1.376507421	0.059701493	0.679959226	AGPAT4;PTDSS1;LPCAT1;PCYT1A;DGKB;SACM1L;CEPT1;INPP4A;DGKD;PMPCA;PI4K2B;SELENOI;MTMR4;PI4KA;PIK3C2A;MTMR14;PIP5K1A;AGPAT5;MTMR2;AGPAT3
brain.GABA.prog	Biological process	T Cell Receptor Signaling Pathway (GO:0050852)	0.439487393	1.374768351	0.085664336	0.680444519	IKBKB;DENND1B;MAP3K7;PDE4B;PDE4D;STOML2;TRAF6;PTPRJ;TNFRSF21;RC3H1
brain.GABA.prog	Biological process	Protein Complex Oligomerization (GO:0051259)	0.370303957	1.373429464	0.074074074	0.679421199	ATL2;PXDN;CPSF7;MCU;JMJD6;SNCA;ZNHIT6;LRRC8C;PEG10;TWNK;PKD2;STOML2;LRRC8D;ALAD
brain.GABA.prog	Biological process	Chromatin Organization (GO:0006325)	-0.270065886	-1.372731111	0.014005602	0.630320087	YY1;ARID1A;MBD3;ERCC6;H2AX;KDM2B;ARID1B;CTCF;CHD3;KDM5B;BICRA;CECR2;BRD7;BMI1;MACROH2A1;ASF1B;RUVBL2;NASP;CABIN1;PSIP1;EZH2;SMARCC2;SKP1;RYBP;JARID2;BAZ2A;PIH1D1;KDM4A;CDAN1;PBRM1;HDAC4;TTI1;CHAF1A;HDAC5;SETD7;INO80B;CHRAC1;DNAJC9;KAT6B;CFDP1;PCGF6;MYC;TRIM28;HNRNPU;SUV39H2;SMARCA4;CHD4;CHEK1
brain.GABA.prog	Biological process	Endosomal Transport (GO:0016197)	0.313800606	1.370566088	0.057542768	0.68397461	VPS50;ARL4C;NSG1;CHMP1A;EIPR1;GBF1;LAPTM4B;TMEM87B;ALMS1;TMEM87A;VTI1B;DENND1A;TBC1D23;DENND10;CHMP2B;RHOBTB3;DENND1B;VPS26A;RIC1;EVI5;VPS16;VAMP4;PICALM;VPS53;SNX5;ITSN2;SNX18;SNX2;ARFRP1;SNX4;BLOC1S2;TMCC1;WASHC4;AP5M1
brain.GABA.prog	Biological process	Protein Exit From Endoplasmic Reticulum (GO:0032527)	0.48846164	1.369871221	0.11003861	0.680502797	HERPUD1;LMAN1;UFD1;SEL1L
brain.GABA.prog	Biological process	Negative Regulation Of Epithelial Cell Proliferation (GO:0050680)	0.417408729	1.369500486	0.08438061	0.676269674	PTPRM;ROBO1;CDK6;MTSS1;CDKN1C;FBXW7;SFRP2;MCC;SPARC;SOX9
brain.GABA.prog	Biological process	Response To Interleukin-1 (GO:0070555)	0.437635208	1.368420501	0.120218579	0.674900193	SNCA;YTHDC2;TANK;HIF1A;SRC;PRKCA;CD47;SOX9;NFKB1;TRAF6;RC3H1;APP
brain.GABA.prog	Biological process	Interstrand Cross-Link Repair (GO:0036297)	-0.432141112	-1.366964691	0.102505695	0.643051241	RFWD3;FANCA;RAD51AP1;XPA;FANCD2
brain.GABA.prog	Biological process	Sphingolipid Biosynthetic Process (GO:0030148)	0.375065857	1.366576265	0.094405594	0.676011507	ELOVL5;FUT9;CERS6;SPTLC2;PRKD1;ELOVL6;OSBP;SGMS1;SPTSSA
brain.GABA.prog	Biological process	Regulation Of Postsynapse Organization (GO:0099175)	0.515663532	1.366547307	0.115808824	0.670629649	PPFIA2;TANC2;PDLIM5;SIPA1L1
brain.GABA.prog	Biological process	Lipid Transport (GO:0006869)	0.42024333	1.365403781	0.099277978	0.669411588	ABCD3;KDM5A;GLTP;OSBP;OSBPL8;PITPNA;MTTP;CERT1;TMEM41B
brain.GABA.prog	Biological process	Inorganic Cation Import Across Plasma Membrane (GO:0098659)	-0.447045132	-1.364311522	0.121621622	0.644600275	SLC6A1;SLC12A2;NALF1;CACNA1A;SLC39A6;CACNA1C;SLC12A8;SLC12A6;SLC9A1
brain.GABA.prog	Biological process	Secretory Granule Organization (GO:0033363)	-0.488342754	-1.362859183	0.112903226	0.642521396	AP3S2;AP3D1;AP3M1
brain.GABA.prog	Biological process	Negative Regulation Of Stress-Activated MAPK Cascade (GO:0032873)	-0.469165214	-1.362688168	0.130252101	0.636326356	FKTN;PRMT1;EZR;GPS2;MYC;ANKS1B
brain.GABA.prog	Biological process	Regulation Of Small GTPase Mediated Signal Transduction (GO:0051056)	-0.319937172	-1.360084045	0.078680203	0.637783887	MYO9B;SQSTM1;ARHGEF2;PREX1;DNMBP;ARHGAP44;DYNLL1;ARHGAP35;BCR;VAV2;MCF2L;CD2AP;ARHGEF40;ARHGEF1;KALRN;ARHGAP11B;RHOU;TIAM2;CHN2
brain.GABA.prog	Biological process	Semaphorin-Plexin Signaling Pathway (GO:0071526)	-0.456093699	-1.358537547	0.139908257	0.635980457	PLXNA4;PLXNB2;PLXNA2;SEMA5B;PLXNB1
brain.GABA.prog	Biological process	Response To Calcium Ion (GO:0051592)	0.411236366	1.35785363	0.096345515	0.691339795	ADGRV1;SLC25A13;CPNE3;SEC31A;NLGN1;BRAF;MEF2C;SYT1;PPP3CA;PKD2
brain.GABA.prog	Biological process	Regulation Of Ras Protein Signal Transduction (GO:0046578)	-0.367593996	-1.355998714	0.093023256	0.637975308	MYO9B;DAB2IP;SQSTM1;ARHGEF2;RAF1;NOTCH1;DYNLL1;BCR;GIT1
brain.GABA.prog	Biological process	Sodium Ion Transport (GO:0006814)	-0.460262716	-1.35595039	0.107061503	0.631715049	SLC23A2;SLC6A1;SLC12A2;SLC4A4
brain.GABA.prog	Biological process	RNA Biosynthetic Process (GO:0032774)	-0.391720978	-1.355431806	0.107981221	0.627195671	TAF5;TAF4;TAF6;TAF12;POLR2A;TBP;TAF10;SETX;TAF13
brain.GABA.prog	Biological process	Epithelial Tube Morphogenesis (GO:0060562)	0.514674905	1.354114383	0.125	0.699864105	MEF2C;MTSS1;SLIT2;CCM2;PKD2
brain.GABA.prog	Biological process	Ras Protein Signal Transduction (GO:0007265)	-0.306106398	-1.353141699	0.056497175	0.627997653	MYO9B;CELSR1;GPSM2;BRAP;SHTN1;GNA12;TAX1BP3;GARRE1;CCNA2;ARHGAP35;NKIRAS2;G3BP2;GRB2;RALA;ARHGEF1
brain.GABA.prog	Biological process	Wnt Signaling Pathway, Planar Cell Polarity Pathway (GO:0060071)	-0.437509148	-1.350733458	0.106888361	0.629518815	CELSR1;FZD2;CELSR2;CELSR3
brain.GABA.prog	Biological process	Vesicle Cargo Loading (GO:0035459)	0.491600708	1.350255534	0.120218579	0.708941316	KIF13A;SEC31A;TMED10;PICALM;SAR1A;CTAGE15;SEC23B
brain.GABA.prog	Biological process	Regulation Of Mitotic Metaphase/Anaphase Transition (GO:0030071)	-0.360589024	-1.349421071	0.098484848	0.62732441	ARID1A;CENPE;ESPL1;ARID1B;BRD7;PLK1;CCNB1;SMARCC2;PBRM1;LCMT1
brain.GABA.prog	Biological process	Positive Regulation Of Chromosome Organization (GO:2001252)	-0.403979122	-1.348136041	0.104477612	0.625171804	CDK1;SMC2;TINF2;NCAPD2;PPP1R10;NCAPH
brain.GABA.prog	Biological process	Regulation Of Cell-Cell Adhesion (GO:0022407)	0.444004894	1.347478824	0.110108303	0.713974128	TENM3;FUT9;EPHA7;MINK1;EFNA5;SRC;JAG1;CD47;MEGF10
brain.GABA.prog	Biological process	Nucleosome Assembly (GO:0006334)	-0.406328986	-1.347241627	0.109489051	0.621913722	H2AX;MACROH2A1;ASF1B;NASP;CABIN1;CHAF1A;CHRAC1;DNAJC9;KAT6B
brain.GABA.prog	Biological process	Regulation Of Tumor Necrosis Factor Production (GO:0032680)	-0.401459285	-1.346580821	0.11722488	0.618186075	MAPKAPK2;RARA;ARHGEF2;PTPN11;RIPK1;SYT11;EPHB2
brain.GABA.prog	Biological process	Endoplasmic Reticulum Calcium Ion Homeostasis (GO:0032469)	0.514487582	1.344936507	0.121376812	0.718369058	HERPUD1;RAP1GDS1;BCL2;FIS1;TMCO1;PSEN1
brain.GABA.prog	Biological process	Phagocytosis (GO:0006909)	0.478390708	1.343437499	0.137082601	0.71805139	RAB11FIP2;TM9SF4;GULP1;JMJD6;ELMO1;ITGB1;PIP5K1A;MEGF10
brain.GABA.prog	Biological process	Anterograde Trans-Synaptic Signaling (GO:0098916)	0.344053469	1.342893185	0.093851133	0.714384795	GABRB2;KCND2;DLG2;ATXN3;CACNB4;DTNA;MINK1;SNCA;NLGN1;GABRB3;CACNB2;DHX8;SNAP25;SYT1;SPG11;SLC1A3;SYPL1
brain.GABA.prog	Biological process	Regulation Of Angiogenesis (GO:0045765)	0.334604514	1.342170428	0.079674797	0.711427271	VEGFA;PTPRM;AGGF1;PRKD1;ATF2;ITGB8;SASH1;HIF1A;SFRP2;TSPAN12;SEMA3E;CCM2;PRKCA;ITGB1;SPARC;PDCD10;XBP1;MYDGF;SEMA6A;SPRED1;SEMA5A;NAXE;VEGFB
brain.GABA.prog	Biological process	Cellular Response To Glucose Starvation (GO:0042149)	0.420780828	1.341853363	0.107638889	0.707322604	ATG14;EIF2AK3;HSPA5;ITFG2;FOXO3;CPEB4
brain.GABA.prog	Biological process	Positive Regulation Of Neural Precursor Cell Proliferation (GO:2000179)	0.503814072	1.341798297	0.15	0.702291101	VEGFA;TOX;VCAN;LRP2;INSM1;FZD3
brain.GABA.prog	Biological process	ERBB Signaling Pathway (GO:0038127)	0.415895612	1.341722449	0.103690685	0.697349	GAREM1;CPNE3;ERBB4;BRAF;SHC3;SRC;DGKD;PIK3C2A;SOX9
brain.GABA.prog	Biological process	Mitotic Cell Cycle Phase Transition (GO:0044772)	-0.305417028	-1.341190108	0.060367454	0.628717372	DNM2;CDK1;CDC25C;CHEK2;CDC27;CCND2;CCNF;AURKA;CCNA2;PLK1;BRSK1;CACUL1;CCNB1;CCNE2;MASTL;CHMP2A;KHDRBS1;BRSK2;LCMT1;CUL2
brain.GABA.prog	Biological process	Negative Regulation Of Extrinsic Apoptotic Signaling Pathway (GO:2001237)	0.388634104	1.339899324	0.103327496	0.699176543	TCF7L2;HTT;BCL2;EYA4;ITGA6;SRC;EYA3;RNF34;GPX1;MAPK7;ITGAV;MAP2K5;BIRC6;FAIM
brain.GABA.prog	Biological process	Regulation Of Cellular Component Biogenesis (GO:0044087)	-0.432081521	-1.339755903	0.130023641	0.626959864	DAB2IP;PTPN11;NOTCH1;EZR;NF2
brain.GABA.prog	Biological process	Neural Crest Cell Migration (GO:0001755)	0.51178095	1.338972956	0.135283364	0.69767533	ERBB4;SEMA3A;SEMA3E;SEMA3C;SEMA6A;SEMA5A
brain.GABA.prog	Biological process	Transcription Preinitiation Complex Assembly (GO:0070897)	-0.36168504	-1.338687676	0.085784314	0.624265684	TAF5;TAF4;TAF6;TAF12;TAF1B;MED6;TBP;MED19;TAF10;MED23;TAF13
brain.GABA.prog	Biological process	Regulation Of Actin Cytoskeleton Organization (GO:0032956)	-0.348058589	-1.337391702	0.092039801	0.622813194	CELSR1;CORO2B;ARHGAP44;LRP1;HAX1;DAPK3;DYNLL1;ARHGAP35;EZR;RALA;TAOK2;CCDC88A
brain.GABA.prog	Biological process	Phosphatidic Acid Biosynthetic Process (GO:0006654)	0.492475122	1.335797627	0.122994652	0.698699469	AGPAT4;LPCAT1;DGKB;DGKD;AGPAT5;AGPAT3
brain.GABA.prog	Biological process	Phosphatidic Acid Metabolic Process (GO:0046473)	0.492475122	1.335797627	0.122994652	0.698699469	AGPAT4;LPCAT1;DGKB;DGKD;AGPAT5;AGPAT3
brain.GABA.prog	Biological process	Histone H2A Acetylation (GO:0043968)	-0.454228767	-1.335551148	0.121348315	0.622933662	NAA40;RUVBL2;TRRAP;EP400;MBTD1;EPC1
brain.GABA.prog	Biological process	Negative Regulation Of Gene Expression, Epigenetic (GO:0045814)	-0.377711903	-1.33496132	0.112288136	0.619245109	KMT2D;H1-0;BMI1;MACROH2A1;EZH2;BAZ2A;SCMH1;HDAC5;LMNB1;EPC1;SUV39H2;CHEK1
brain.GABA.prog	Biological process	Adherens Junction Organization (GO:0034332)	0.469041289	1.332781922	0.138489209	0.704405782	CDH10;CDH6;MTSS1;CDH8;CDH11
brain.GABA.prog	Biological process	Protein Secretion (GO:0009306)	0.40842765	1.33238003	0.133004926	0.700683397	TANGO6;PCSK5;SEL1L;CYB5R4;MTTP;COPG2;CTAGE15;CANX;RAB3C
brain.GABA.prog	Biological process	Regulation Of Epidermal Growth Factor Receptor Signaling Pathway (GO:0042058)	-0.454181962	-1.331982682	0.130232558	0.62283633	HIP1;DAB2IP;ERRFI1;RALA;CBL;CCDC88A;TSG101;NUP62
brain.GABA.prog	Biological process	Regulation Of Insulin Secretion (GO:0050796)	0.395563079	1.331318325	0.109589041	0.699365709	EIPR1;TCF7L2;EFNA5;MCU;EPHA5;SNAP25;IRS2;ENSA;CLOCK;HADHA;TM7SF3
brain.GABA.prog	Biological process	Mismatch Repair (GO:0006298)	0.488169877	1.329484082	0.132508834	0.700893284	MSH2;PMS1;MSH6
brain.GABA.prog	Biological process	Intrinsic Apoptotic Signaling Pathway In Response To Endoplasmic Reticulum Stress (GO:0070059)	0.513162784	1.327861999	0.156140351	0.701786655	ITPR1;DDIT3;BAG6;BCL2
brain.GABA.prog	Biological process	Positive Regulation Of Epithelial Cell Migration (GO:0010634)	0.368176651	1.327820555	0.109215017	0.697064349	VEGFA;ANGPT1;CLASP2;PRKD1;SASH1;HIF1A;SRC;CALR;PRKCA;SPARC;SOX9
brain.GABA.prog	Biological process	Regulation Of Myoblast Differentiation (GO:0045661)	-0.3799112	-1.327005411	0.132124352	0.632850675	ARID1A;ARID1B;NOTCH1;BOC;BRD7;SMARCC2;MAPK14;PBRM1;DLL1
brain.GABA.prog	Biological process	Positive Regulation Of Intracellular Signal Transduction (GO:1902533)	0.284258896	1.325454275	0.04023845	0.700417549	SOD1;VEGFA;DOK6;ADGRV1;DDIT3;TCF7L2;ANGPT1;GOLT1B;PRKD1;RHOC;IKBKB;DDX1;FNIP1;NEK6;TIAL1;NLGN1;MAP3K7;PDGFC;OSBPL8;RICTOR;FIS1;HEXIM1;SASH1;PELI2;MIER1;SRC;PHB2;LRP2;SEMA3E;ITGB1;JAK2;SOX9;MYDGF;CHUK;MIOS;SCHIP1;NDFIP2;TRAF6;PTPRJ;TNFRSF19;NOS1AP;ILK;RRAGA;SEMA5A;NFAT5;ITGAV
brain.GABA.prog	Biological process	Regulation Of Interleukin-2 Production (GO:0032663)	0.446411812	1.325368762	0.118845501	0.695959866	GLMN;HDAC9;MAP3K7;PDE4B;PDE4D;SPTBN1;STOML2;HOMER2;TRAF6
brain.GABA.prog	Biological process	Positive Regulation Of Neuron Death (GO:1901216)	0.511267809	1.324828467	0.148282098	0.693182244	DDIT3;EPHA7;SNCA;FOXO3;PICALM
brain.GABA.prog	Biological process	Positive Regulation Of Protein-Containing Complex Assembly (GO:0031334)	0.400311152	1.324651398	0.117147708	0.689149359	VEGFA;SLF2;PRKD1;RHOC;TERF1;FNIP1;SNCA;FNIP2;SRC
brain.GABA.prog	Biological process	Nucleotide-Excision Repair (GO:0006289)	-0.379198981	-1.324599593	0.117359413	0.63436555	RAD23A;ERCC6;GTF2H2C;TENT4A
brain.GABA.prog	Biological process	Mesenchymal Cell Migration (GO:0090497)	0.51446614	1.323465471	0.136445242	0.688834795	ERBB4;SEMA3A;SEMA3E;SEMA3C;SEMA6A;SEMA5A
brain.GABA.prog	Biological process	Retrograde Vesicle-Mediated Transport, Golgi To Endoplasmic Reticulum (GO:0006890)	0.366212254	1.321618062	0.103448276	0.690875965	ATP9B;GBF1;HTT;STX18;SEC22B;TMED10;COG7;ERGIC1;ZW10;COPG2;COPA;SCFD1;ARF3;ERGIC3;NBAS;USE1;LMAN2;KDELR2
brain.GABA.prog	Biological process	Regulation Of Axon Extension Involved In Axon Guidance (GO:0048841)	0.522165038	1.320476802	0.149911817	0.690356206	VEGFA;SEMA3A;SEMA3E;SEMA3C;SEMA6A;SEMA5A
brain.GABA.prog	Biological process	Regulation Of Cation Channel Activity (GO:2001257)	0.420118406	1.319465485	0.145	0.689456436	NETO1;CACNB4;CACNB2;FGF12;PDE4D;VAMP2;ITGB1
brain.GABA.prog	Biological process	Regulation Of Phosphatase Activity (GO:0010921)	0.484698316	1.318413886	0.157009346	0.68888751	URI1;HTT
brain.GABA.prog	Biological process	Rac Protein Signal Transduction (GO:0016601)	0.493242735	1.31739897	0.145907473	0.688041183	NCKAP1;WASF1;ELMO1
brain.GABA.prog	Biological process	Negative Regulation Of Protein Dephosphorylation (GO:0035308)	-0.485913345	-1.316243686	0.135964912	0.654578662	CRY2;MASTL;STYXL1;GSK3B
brain.GABA.prog	Biological process	Regulation Of Lipid Metabolic Process (GO:0019216)	-0.439679805	-1.314800562	0.155756208	0.653377389	RORA;PRKAG2;MACROH2A1;PSAP;GPS2;ID2
brain.GABA.prog	Biological process	Cellular Response To Interleukin-1 (GO:0071347)	0.410097158	1.313050212	0.139130435	0.698123736	RPS6KA5;IKBKB;MAP3K7;TANK;HIF1A;PLCB1;CD47;SOX9;NFKB1;TRAF6;ST18;RC3H1
brain.GABA.prog	Biological process	protein-DNA Complex Assembly (GO:0065004)	-0.379318298	-1.311486338	0.125307125	0.658095695	H2AX;MACROH2A1;ASF1B;NASP;CABIN1;CHAF1A;CHRAC1;DNAJC9;KAT6B
brain.GABA.prog	Biological process	Membrane Lipid Biosynthetic Process (GO:0046467)	0.381497116	1.311480553	0.13400335	0.699190777	ELOVL5;CERS6;SPTLC2;PRKD1;ELOVL6;SGMS1;SPTSSA;B3GNT5
brain.GABA.prog	Biological process	Positive Regulation Of Cell Cycle (GO:0045787)	-0.360551042	-1.31051934	0.128463476	0.655283583	RARA;RAD23A;TTL;MEIS2;CCND2;AURKA;CCNB1
brain.GABA.prog	Biological process	Positive Regulation Of Transport (GO:0051050)	-0.448734129	-1.309853503	0.150341686	0.651760828	SPAG5;DYNC1H1;LRP1;KMT2A;GSK3B;DLL1;C2CD5
brain.GABA.prog	Biological process	Dephosphorylation (GO:0016311)	0.324185692	1.308639142	0.104377104	0.704281986	PTPRD;DUSP16;CDC14B;PTPRM;PPM1E;PTPRZ1;DUSP8;PTPN13;DUSP12;PPP2R3A;PPP2R2A;PTPN9
brain.GABA.prog	Biological process	Protein Transmembrane Import Into Intracellular Organelle (GO:0044743)	0.481181956	1.307405921	0.148672566	0.704300113	PEX1;TOMM20;DNLZ;GRPEL1;TIMM21;PEX2;PEX7;PEX5;PEX14;TOMM40
brain.GABA.prog	Biological process	Intracellular Lipid Transport (GO:0032365)	0.499428352	1.305150136	0.171532847	0.707935334	ABCD3;GLTP;CERT1;TMEM41B;ARV1;SLC25A20;ABCD2
brain.GABA.prog	Biological process	Regulation Of T Cell Differentiation (GO:0045580)	-0.415677515	-1.304782089	0.125	0.662579601	ARID1A;ARID1B;ZMIZ1;BRD7;FANCA;SMARCC2;PBRM1
brain.GABA.prog	Biological process	Regulation Of Ubiquitin-Protein Transferase Activity (GO:0051438)	-0.434097143	-1.304618262	0.172897196	0.657605661	SMAD7;BUB1B;BUB3;BMI1;PLK1;AXIN1
brain.GABA.prog	Biological process	Homophilic Cell Adhesion Via Plasma Membrane Adhesion Molecules (GO:0007156)	0.387424283	1.303615024	0.128027682	0.709039529	TENM3;CADM2;PALLD;PTPRM;NECTIN3;ROBO1
brain.GABA.prog	Biological process	Heart Development (GO:0007507)	0.315919271	1.303425545	0.088424437	0.705343838	PDLIM1;VEGFA;ZFPM2;HDAC9;FLRT3;PDLIM5;ERBB4;PCSK5;CACYBP;MEF2C;FGF12;KAT2B;SRI;CCM2;SGCD;SOX9;PKD2
brain.GABA.prog	Biological process	Regulation Of Cellular Senescence (GO:2000772)	0.472486929	1.303418027	0.160535117	0.701041191	YPEL3;CDK6;NEK6
brain.GABA.prog	Biological process	Regulation Of Metaphase/Anaphase Transition Of Cell Cycle (GO:1902099)	-0.38695116	-1.302049987	0.12962963	0.660389115	ARID1A;CENPE;ARID1B;BRD7;PLK1;SMARCC2;PBRM1
brain.GABA.prog	Biological process	Regulation Of MAPK Cascade (GO:0043408)	0.337534062	1.301611839	0.101639344	0.702766619	DUSP16;SOD1;DOK6;EPHA7;MINK1;DUSP8;STK3;RNF41;TNIK;PELI2;FAM83D;VRK2;PHB2;MYDGF;EPHB1;SPRED1;PTPRJ;LBH
brain.GABA.prog	Biological process	Sensory Perception Of Mechanical Stimulus (GO:0050954)	0.44934878	1.299246212	0.151360544	0.702396621	SOD1;WDR1;COL11A1;LHFPL3
brain.GABA.prog	Biological process	Sensory Perception Of Sound (GO:0007605)	0.44934878	1.299246212	0.151360544	0.702396621	SOD1;WDR1;COL11A1;LHFPL3
brain.GABA.prog	Biological process	Regulation Of TOR Signaling (GO:0032006)	-0.361015495	-1.29887591	0.118451025	0.66464959	SLC38A9;TBC1D7;GNA12;RPTOR;TBCK;RFFL;PRKAA1;RRAGD;DEPDC5;PIH1D1;LAMTOR4;TTI1
brain.GABA.prog	Biological process	Phospholipid Translocation (GO:0045332)	0.490614436	1.296525406	0.147217235	0.707278346	ANO6;ATP9B;ATP11B;ATP10A;ATP8A1;ATP10D
brain.GABA.prog	Biological process	Negative Regulation Of Receptor-Mediated Endocytosis (GO:0048261)	0.488963781	1.294386884	0.147874307	0.71050182	LRPAP1;ANXA2;PICALM;PSEN1;MTMR2;ITGAV;ARF6;APP
brain.GABA.prog	Biological process	Response To Retinoic Acid (GO:0032526)	-0.410634456	-1.293269572	0.147869674	0.676413554	RARA;PTK7;ASCL1;WNT5B;GSK3B;SETX
brain.GABA.prog	Biological process	Cell-Matrix Adhesion (GO:0007160)	0.368549306	1.291501026	0.122807018	0.716417395	PPFIA2;PEAK1;MKLN1;ITGB8;TESK2;VCAM1;CDH11;ITGA6;SRC;ITGB1;PIP5K1A;ILK;ITGAV
brain.GABA.prog	Biological process	Exocytosis (GO:0006887)	0.390354674	1.289120456	0.146179402	0.720581758	RAB11FIP2;ARFGEF1;RIMS1;TRAPPC11;TMED10;SNAP25;VAMP2;PIK3C2A
brain.GABA.prog	Biological process	Positive Regulation Of Intrinsic Apoptotic Signaling Pathway (GO:2001244)	0.470118991	1.288432871	0.171641791	0.718696594	SOD1;DDIT3;FIS1
brain.GABA.prog	Biological process	Golgi To Plasma Membrane Protein Transport (GO:0043001)	-0.429199623	-1.288342715	0.184684685	0.686416256	PREPL;MACF1;BBS2;GOLGA7;PHAF1;NSF;GGA3
brain.GABA.prog	Biological process	Brain Development (GO:0007420)	-0.287910969	-1.287856649	0.091863517	0.682656218	TUBGCP2;SLC23A2;PLXNB2;CIC;MEIS1;MEIS2;AIM2;NFIB;ZFHX3;PTPN11;DSCAML1;ATXN1;PBX1;BBS2;CENPF;GIT1;ZFHX2
brain.GABA.prog	Biological process	Organonitrogen Compound Biosynthetic Process (GO:1901566)	0.334581712	1.287192531	0.110183639	0.71896779	ELOVL5;CERS6;SPTLC2;PRKD1;AKR1A1;PCYT1A;ELOVL6;PCSK5;SGMS1;SPTSSA
brain.GABA.prog	Biological process	Receptor Signaling Pathway Via JAK-STAT (GO:0007259)	0.493795801	1.286968916	0.179673321	0.715554062	IFNAR2;JAK2;PKD2;STAT3;FER;SOCS6
brain.GABA.prog	Biological process	Eye Development (GO:0001654)	-0.398636938	-1.285712997	0.15443038	0.684103215	MEIS1;MEIS2;SMOC1;PBX1;BMPR1B;SH3PXD2B;HIPK1;ZDHHC16;CACNA1C
brain.GABA.prog	Biological process	Cellular Response To Organic Cyclic Compound (GO:0071407)	0.347023946	1.285030836	0.150662252	0.718278699	GABRB2;URI1;ARL6IP5;DIAPH1;TIPARP;GABRB3;MEF2C;DHX8;GNAI1;PDE12;LCOR;ADCY2;PKD2
brain.GABA.prog	Biological process	Regulation Of Sodium Ion Transmembrane Transporter Activity (GO:2000649)	0.479848611	1.284209513	0.173507463	0.717177727	NETO1;UTRN;FGF12;STK39;FGF14
brain.GABA.prog	Biological process	Positive Regulation Of Hydrolase Activity (GO:0051345)	0.325455279	1.283336844	0.143564356	0.716100664	RGS7;RAB11FIP2;RAB3GAP1;WDR41;RAP1GDS1;RHOC;RGL1;WRN;PKP4;RIC1;EVI5;ITGA6;PICALM;ITGB1;SNX18
brain.GABA.prog	Biological process	Macroautophagy (GO:0016236)	0.307631236	1.281142644	0.111111111	0.719518417	STAM;ATG14;CHMP1A;ARL8B;ATG4B;VTI1B;YOD1;STK3;CHMP2B;ZFYVE26;PGAM5;VPS16;VPS28;UBXN6;SRC;SPG11;CALR;ATG16L1;MTMR14;SNX18
brain.GABA.prog	Biological process	Positive Regulation Of Nucleic Acid-Templated Transcription (GO:1903508)	-0.231713122	-1.280284317	0.027874564	0.696106236	DNM2;NUP85;YY1;RORA;MED13;ARID1A;RARA;FOS;TAF5;MBD3;MYBL1;PAX3;ANKRD49;MAZ;SMAD5;FZD2;CHEK2;PHF20;TRIM44;TAF4;NFYA;ARID1B;CTCF;NFIB;ZFHX3;CHD3;TAF6;NOTCH1;MLLT3;ZMIZ1;BICRA;TAF12;RUVBL2;AXIN1;TRRAP;CXXC1;ELF2;ILF3;PRKAA1;HNRNPD;SMARCC2;DEAF1;RYBP;MSL1;SALL1;KMT2A;TAF10;ZNF423;HDAC4;ENY2;EP400;NIF3L1;DLX5;EGR1;GLI3;ID2;CAND2;TGFBR1;INO80B;MSL2;NCOA1;KAT6B;MYC;TRIM28;MLLT1;ZNF398;USP16;ZNF516;TRERF…
brain.GABA.prog	Biological process	Organic Substance Transport (GO:0071702)	0.338826945	1.279656452	0.129240711	0.720271755	ITPR1;CHMP1A;ARL6IP5;CACNA2D1;DENND10;CHMP2B;NDC1;KIF3A;HIKESHI;LMAN2L;VAMP2;LRP2;LRP1B;SNX18;PKD2;SCAMP2;SNX4;PSEN1
brain.GABA.prog	Biological process	Cortical Cytoskeleton Organization (GO:0030865)	0.443476839	1.278430213	0.160409556	0.720596394	NCKAP1;FMNL2;IKBKB;NLGN1;FHOD3
brain.GABA.prog	Biological process	Positive Regulation Of Myoblast Differentiation (GO:0045663)	-0.386602934	-1.278315839	0.161290323	0.696972386	ARID1A;ARID1B;BOC;BRD7;SMARCC2;MAPK14;PBRM1
brain.GABA.prog	Biological process	Positive Regulation Of Phosphorylation (GO:0042327)	0.313430497	1.277868305	0.13036566	0.718381888	VEGFA;ATG14;GLMN;ANGPT1;AKTIP;WDFY2;EFNA5;ERBB4;FNIP1;ACVR2A;TNIK;PELI2;ITGA6;RAD50;SOX9;MOB3B;MYDGF;PSEN1;CSNK1D;ILK;NPTN;MOB2;NBN;VEGFB;CLIP3;APP;RAP2A
brain.GABA.prog	Biological process	Negative Regulation Of Carbohydrate Metabolic Process (GO:0045912)	-0.458531487	-1.277336451	0.174528302	0.694755081	SOGA1;GIT1;HDAC4;CLK2;CBFA2T3
brain.GABA.prog	Biological process	Regulation Of Autophagosome Assembly (GO:2000785)	0.431134948	1.277170133	0.15480427	0.716856871	RAB3GAP1;SEC22B;TBC1D12;TMEM39A;IFT88;SNX18;SNX4;SCFD1;PIP4K2A;RAB3GAP2
brain.GABA.prog	Biological process	Tail-Anchored Membrane Protein Insertion Into ER Membrane (GO:0071816)	0.486850467	1.276985316	0.168539326	0.713408609	EMC3;CAMLG;SGTA
brain.GABA.prog	Biological process	Myelination (GO:0042552)	0.451592374	1.274252315	0.163265306	0.718598124	SKI;SBF2;ACER3;TNFRSF21;SIRT2;EPB41L3;B4GALT5;ABCD2;ZNF24;B4GALT6
brain.GABA.prog	Biological process	Mitotic G2 DNA Damage Checkpoint Signaling (GO:0007095)	-0.37649169	-1.273235294	0.156097561	0.702873359	CDK1;TOPBP1;RINT1;DEPDC1B;PLK1;BRSK1;FOXN3;TAOK2;BABAM1;UIMC1
brain.GABA.prog	Biological process	Negative Regulation Of Microtubule Depolymerization (GO:0007026)	-0.453394095	-1.272553775	0.181818182	0.699775658	APC2;ARHGEF2;NAV3;TPX2
brain.GABA.prog	Biological process	Organelle Disassembly (GO:1903008)	-0.364250981	-1.27183938	0.147727273	0.69679761	CDK1;RETREG3;VRK1;ULK1;AURKA;GOLGA2;PRKAA1
brain.GABA.prog	Biological process	Negative Regulation Of Proteasomal Protein Catabolic Process (GO:1901799)	0.423212274	1.271719968	0.177858439	0.723033443	USP25;NOP53;CAMLG;BAG6;BAG5
brain.GABA.prog	Biological process	Negative Regulation Of Smooth Muscle Cell Proliferation (GO:0048662)	0.483893317	1.271065258	0.179159049	0.721375284	PPARGC1A;TAFA5;MEF2C;MFN2;SOD2;PRKG1;TPM1
brain.GABA.prog	Biological process	Regulation Of Axon Extension (GO:0030516)	-0.415325786	-1.270946182	0.163636364	0.694375893	DNM2;SHTN1;MACF1;GSK3B
brain.GABA.prog	Biological process	Supramolecular Fiber Organization (GO:0097435)	-0.265782008	-1.270670741	0.094972067	0.69005611	HIP1;TUBGCP2;CLIP1;ADAMTS3;TMOD2;KIF2C;ARHGEF2;FLII;DYNC1H1;RIPK1;KIF18B;MARCKS;TAGLN3;CD2AP;KATNAL2;TAGLN2;NCKAP5;ELMO2;CCDC88A;TBCB;TGFBR1;EVL;FAT1;CKAP5;ACTN1;STMN2;SLAIN1
brain.GABA.prog	Biological process	Regulation Of Protein Kinase Activity (GO:0045859)	-0.316136248	-1.270597186	0.13022113	0.685337121	TRAF4;PRKAG2;CENPE;GSKIP;CCNA2;AXIN1;AXIN2;CACUL1;PDPK1;EPHB2
brain.GABA.prog	Biological process	Regulation Of Interleukin-6 Production (GO:0032675)	-0.463942727	-1.269999758	0.184154176	0.682305074	MAPKAPK2;ARHGEF2;PTPN11;SYT11
brain.GABA.prog	Biological process	Oxidative Phosphorylation (GO:0006119)	-0.374236003	-1.269558725	0.1492891	0.678910916	SDHA;NDUFV1;UQCRC2;NDUFB10;NDUFA12;NDUFS4;NDUFA8;NDUFA6;NDUFS3
brain.GABA.prog	Biological process	Energy Derivation By Oxidation Of Organic Compounds (GO:0015980)	0.420345027	1.269044087	0.173214286	0.724529196	PPARGC1A;SLC25A13;COX5B;GFPT1;CYC1
brain.GABA.prog	Biological process	Peptidyl-Threonine Modification (GO:0018210)	-0.332754571	-1.268400729	0.139150943	0.677394036	SBK1;CDK1;GALNT2;ULK1;STK11;PDPK1;CDC42BPB;GSK3B;HIPK3;PRKDC;MAPK8;TGFBR1;HIPK1
brain.GABA.prog	Biological process	Negative Regulation Of Viral Genome Replication (GO:0045071)	-0.472115737	-1.267081267	0.188340807	0.676845216	BTBD17;ILF3;EIF2AK2;PROX1
brain.GABA.prog	Biological process	Positive Regulation Of RNA Metabolic Process (GO:0051254)	0.421305966	1.266605138	0.191304348	0.729113752	SUPV3L1;LIN28B;WDR43;NMD3;NFKB1;UTP15
brain.GABA.prog	Biological process	Cell-Cell Junction Assembly (GO:0007043)	0.365205239	1.266104083	0.15008726	0.727033543	WDR1;CDH10;CDH6;TLN1;RHOC;PKP4;CTNND2;CDH8;CDH11;PRKCA
brain.GABA.prog	Biological process	Regulation Of DNA Repair (GO:0006282)	-0.277964332	-1.265897343	0.120588235	0.675774845	YY1;ARID1A;TAF5;ERCC6;H2AX;TAF4;ARID1B;TAF6;BRD7;TAF12;DEPDC1B;RUVBL2;TRRAP;AXIN2;SMARCC2;PARP1;TAF10;PBRM1;ENY2;EP400;BABAM1;USP1;INO80B;UIMC1;TRIM28;MBTD1;EPC1;SMARCA4;PPP4R3B
brain.GABA.prog	Biological process	Limb Development (GO:0060173)	0.451329525	1.264367238	0.172661871	0.729221146	MAP3K20;INTU;CIBAR1;PCSK5;PTCH1;KAT2B
brain.GABA.prog	Biological process	Establishment Of Protein Localization To Extracellular Region (GO:0035592)	0.428788766	1.264157577	0.184615385	0.726085289	TANGO6;SEL1L;MTTP;COPG2;CTAGE15;CANX;RAB3C
brain.GABA.prog	Biological process	Positive Regulation Of Programmed Cell Death (GO:0043068)	0.292273145	1.264104296	0.107438017	0.722467604	JUN;ANO6;ING5;SOD1;MAP3K20;ARL6IP5;HTT;STK17B;CSRNP3;STK3;BCL2;SNCA;FOXO3;DDX20;TFPT;ITGA6;SFRP2;SLIT2;RRP1B;ITGB1;BIN1;RBM5
brain.GABA.prog	Biological process	Peptidyl-Proline Modification (GO:0018208)	0.481687181	1.263432181	0.178010471	0.721060921	PPIE;NTMT1;PPWD1
brain.GABA.prog	Biological process	Peptidyl-Threonine Phosphorylation (GO:0018107)	-0.341668366	-1.262050176	0.167037862	0.682561134	SBK1;CDK1;ULK1;STK11;PDPK1;CDC42BPB;GSK3B;HIPK3;PRKDC;MAPK8;TGFBR1;HIPK1
brain.GABA.prog	Biological process	Regulation Of Receptor Internalization (GO:0002090)	0.454628615	1.260352234	0.189141856	0.728025998	LRPAP1;VEGFA;ANGPT1;MKLN1;ANXA2
brain.GABA.prog	Biological process	Regulation Of Erythrocyte Differentiation (GO:0045646)	0.455389194	1.259862244	0.195255474	0.725850277	CDK6;ARNT;ACVR2A;FOXO3;HIF1A
brain.GABA.prog	Biological process	Mitochondrial Electron Transport, NADH To Ubiquinone (GO:0006120)	-0.415787711	-1.259255714	0.170616114	0.686664782	NDUFV1;NDUFB10;NDUFS4;NDUFA8;NDUFA6;NDUFS3;NDUFA4;NDUFV2;NDUFB6;NDUFS8
brain.GABA.prog	Biological process	Regulation Of Apoptotic Signaling Pathway (GO:2001233)	0.451263566	1.258299633	0.1816609	0.727184469	ING5;CSNK2A2;BCL2;PTPMT1;SGMS1
brain.GABA.prog	Biological process	mRNA Transport (GO:0051028)	-0.326624061	-1.256464074	0.15274463	0.690575808	NUP85;SMG6;THOC3;THOC5;UPF2;HNRNPA2B1;SMG5;DDX39A;THOC6;DDX39B;DDX25;SMG7;NCBP2
brain.GABA.prog	Biological process	Cell-Substrate Junction Assembly (GO:0007044)	0.46361525	1.255895802	0.191528545	0.731294195	PEAK1;TESK2;LAMC1;CDH11;ITGA6;SRC;PIP5K1A
brain.GABA.prog	Biological process	Protein Phosphorylation (GO:0006468)	-0.231764717	-1.255548186	0.043189369	0.688594402	SBK1;CDK1;MAPKAPK2;PRKAG2;SMAD7;RARA;TAF5;DAB2IP;STK33;GRK5;CSNK1G2;CHEK2;VRK1;TAF4;ACVR2B;CSNK1A1;EPHA4;TAF6;RIPK1;ULK1;BIRC5;MEX3B;DAPK3;GMFB;AURKA;TAF12;TBCK;PLK1;BMPR1B;PICK1;BRSK1;PRKACA;ABL1;ILF3;MASTL;PRKAA1;EIF2AK2;PAK4;STK11;PDPK1;TBP;CDC42BPB;MAP4K5;EPHB2;MAPK14;TAF10;GSK3B;SIK2;TAOK2;BRSK2;STK38L;AURKB;CLK3;STK25;GRK4;HIPK3;PRKDC;TAF13;MAML1;MAPK8;PBK;CLK2;TGFBR1
brain.GABA.prog	Biological process	Positive Regulation Of Peptidyl-Serine Phosphorylation (GO:0033138)	0.391643219	1.25541701	0.163793103	0.7290841	MAD2L2;VEGFA;PRKD1;FNIP1;SNCA;FNIP2;BRAF;SFRP2
brain.GABA.prog	Biological process	Positive Regulation Of Cellular Metabolic Process (GO:0031325)	-0.416921984	-1.254936103	0.182038835	0.685751641	CDK1;RIPK1;PID1;CCNB1;GRB2;MAPK14;DHRS4
brain.GABA.prog	Biological process	Protein Quality Control For Misfolded Or Incompletely Synthesized Proteins (GO:0006515)	0.477613987	1.254539168	0.196180556	0.728330011	ATXN3;BAG6;UFD1
brain.GABA.prog	Biological process	Positive Regulation Of Lymphocyte Proliferation (GO:0050671)	0.469999739	1.254326361	0.204710145	0.725264846	BCL2;VCAM1;MEF2C;IRS2;JAK2
brain.GABA.prog	Biological process	Substrate Adhesion-Dependent Cell Spreading (GO:0034446)	0.438622762	1.253458499	0.191605839	0.724401979	PEAK1;LAMC1;MLF2;ILK;ITGAV;FER
brain.GABA.prog	Biological process	Regulation Of Cell Motility (GO:2000145)	-0.317650361	-1.253081055	0.142144638	0.687224228	PLXNA4;PLXNB2;CCDC25;RAF1;PLXNA2;MACF1;DAPK3;PLXNB1;ABL1
brain.GABA.prog	Biological process	Negative Regulation Of Cell Adhesion (GO:0007162)	-0.34386143	-1.252948129	0.158415842	0.683087516	PLXNA4;PLXNB2;CORO2B;EPHA4;NOTCH1;PLXNA2;PLXNB1;NF2;EPHB2
brain.GABA.prog	Biological process	Protein Sumoylation (GO:0016925)	0.443887081	1.252521828	0.196917808	0.724111613	SLF2;TOPORS;HDAC9
brain.GABA.prog	Biological process	Positive Regulation Of Cytokine Production (GO:0001819)	0.311528441	1.252468998	0.143533123	0.720680838	SOD1;DDIT3;GLMN;EIF2AK3;ARNT;MAP3K7;TANK;TMED10;HIF1A;PLCB1;PDE4B;PDE4D;SPTBN1;MAPK9;JAK2;XBP1;STOML2;MYDGF;STAT3;TRAF6;ATF4
brain.GABA.prog	Biological process	Microtubule Polymerization Or Depolymerization (GO:0031109)	-0.442779519	-1.252305941	0.183770883	0.680528946	KIF2C;KIF18B;NCKAP5;CKAP5;STMN2;HDGFL3;KIF14
brain.GABA.prog	Biological process	Neural Crest Cell Development (GO:0014032)	0.42268207	1.251460217	0.180851064	0.720579665	NOLC1;ERBB4;SEMA3A;SEMA3E;SEMA3C;SEMA6A;TAPT1;SEMA5A
brain.GABA.prog	Biological process	Regulation Of Cellular Component Size (GO:0032535)	-0.386669245	-1.250579496	0.171428571	0.681017597	RPTOR;HP1BP3;ARHGAP35;VAV2;EZR;LAMTOR4;MTPN
brain.GABA.prog	Biological process	Negative Regulation Of Ras Protein Signal Transduction (GO:0046580)	-0.438234623	-1.250141443	0.187643021	0.677894213	DAB2IP;ARHGAP44;DYNLL1;ARHGAP35;EPHB2;TNFAIP1;SPRY2
brain.GABA.prog	Biological process	Activation Of Protein Kinase Activity (GO:0032147)	0.35898874	1.249486607	0.174267101	0.723660789	VEGFA;ANGPT1;PRRC1;MAP3K7;COPS8;OSBPL8;PHB2;BORA;JAK2;TOM1L1;TRAF6
brain.GABA.prog	Biological process	Positive Regulation Of Apoptotic Process (GO:0043065)	0.280900217	1.249269476	0.109324759	0.720810867	JUN;ANO6;ING5;SOD1;MAP3K20;DDIT3;ARL6IP5;HTT;STK17B;EPHA7;CSRNP3;STK3;BCL2;SNCA;FOXO3;DDX20;TFPT;ITGA6;SFRP2;SLIT2
brain.GABA.prog	Biological process	Retrograde Transport, Endosome To Golgi (GO:0042147)	0.327287998	1.247723731	0.151857835	0.722521905	VPS50;GBF1;TMEM87B;LMAN1;TMEM87A;VTI1B;TBC1D23;RHOBTB3;VPS26A;RIC1;EVI5;VPS53;SNX5;SNX2;ARFRP1
brain.GABA.prog	Biological process	Negative Regulation Of Apoptotic Signaling Pathway (GO:2001234)	0.34572267	1.245978198	0.166071429	0.724778518	HERPUD1;URI1;TCF7L2;HTT;CSNK2A2;BCL2;ITGA6;SRC;FXN;GPX1;ITGAV;SLC25A4;BIRC6;OPA1
brain.GABA.prog	Biological process	Cholesterol Transport (GO:0030301)	0.463026159	1.245901044	0.21005386	0.721641222	RELCH;LIMA1;OSBP
brain.GABA.prog	Biological process	Regulation Of Protein Autophosphorylation (GO:0031952)	0.471881459	1.245215955	0.210714286	0.720487295	VEGFA;EPHA7;PDGFC;RAD50;TOM1L1;NBN;RAP2A
brain.GABA.prog	Biological process	Negative Regulation Of Wnt Signaling Pathway (GO:0030178)	-0.286204039	-1.244962036	0.118764846	0.689347244	APC2;DAB2IP;TMEM131L;INVS;TLE3;CSNK1A1;TAX1BP3;LRP1;MLLT3;ANKRD6;RUVBL2;AXIN1;AXIN2;WWOX;JADE1;LRP4;STK11;GSK3B
brain.GABA.prog	Biological process	Regulation Of Hydrolase Activity (GO:0051336)	-0.321846471	-1.241991422	0.142156863	0.6937848	PLXNA4;PLXNB2;DAB2IP;SCARB2;EPHA4;ARHGAP44;PLXNA2;VAV2;PLXNB1
brain.GABA.prog	Biological process	Protein Maturation (GO:0051604)	0.338995907	1.241854321	0.16751269	0.727951652	TSPAN5;RAP1GDS1;PCSK2;NAA16;PCSK5;NAA20;NCSTN;MMP16;PTCH1;CPE;SDE2;TSPAN14;NAA35;NAA60;PSEN1;LONP2
brain.GABA.prog	Biological process	Regulation Of Bone Mineralization (GO:0030500)	0.425207555	1.241747083	0.191780822	0.724858186	ANO6;ADGRV1;ATP2B1;ACVR2A;MEF2C
brain.GABA.prog	Biological process	Regulation Of Focal Adhesion Assembly (GO:0051893)	0.363112724	1.240434812	0.184210526	0.725787256	VEGFA;TLN1;CLASP2;PEAK1;EFNA5;PHLDB2
brain.GABA.prog	Biological process	RNA Polymerase II Preinitiation Complex Assembly (GO:0051123)	-0.338052762	-1.240397823	0.161835749	0.694029134	TAF5;TAF4;TAF6;TAF12;MED6;TBP;MED19;TAF10;MED23;TAF13
brain.GABA.prog	Biological process	Positive Regulation Of Ossification (GO:0045778)	0.434785727	1.23843359	0.20552677	0.729076355	ANO6;ADGRV1;ATP2B1;ACVR2A;MEF2C
brain.GABA.prog	Biological process	Glucose Metabolic Process (GO:0006006)	0.4516423	1.236613774	0.182640145	0.731795682	PPARGC1A;SLC25A13;PGAM1;MDH1;IRS2
brain.GABA.prog	Biological process	Fc-epsilon Receptor Signaling Pathway (GO:0038095)	0.453251729	1.236301334	0.193430657	0.726069304	MAP3K1;IKBKB;MAP3K7;MAPK9;MAP2K4;TRAF6;FER
brain.GABA.prog	Biological process	Fc Receptor Signaling Pathway (GO:0038093)	0.453251729	1.236301334	0.193430657	0.726069304	MAP3K1;IKBKB;MAP3K7;MAPK9;MAP2K4;TRAF6;FER
brain.GABA.prog	Biological process	Positive Regulation Of Angiogenesis (GO:0045766)	0.34799655	1.235992161	0.181663837	0.723638606	VEGFA;AGGF1;PRKD1;ITGB8;SASH1;HIF1A;SFRP2;PRKCA;ITGB1;XBP1;MYDGF;SEMA5A;VEGFB;GAB1
brain.GABA.prog	Biological process	Phospholipid Biosynthetic Process (GO:0008654)	0.440044997	1.235804357	0.195211786	0.720898919	AGPAT4;LPCAT1;OSBP;SGMS1;PIP5K1A;AGPAT5;AGPAT3
brain.GABA.prog	Biological process	Protein Localization To Membrane (GO:0072657)	0.285608109	1.235371255	0.13836478	0.718981211	BSG;LRPAP1;TSPAN5;CLASP2;LIN7C;TM9SF4;IKBKB;NLGN1;EFR3A;BRAF;TNIK;CACNB2;PTCH1;TTC7B;CPE;SPTBN1;TMEM147;TSPAN14;PALS1;DENND4C;PIP5K1A;ARL5A;RAPGEF6
brain.GABA.prog	Biological process	Stress-Activated Protein Kinase Signaling Cascade (GO:0031098)	0.437869558	1.235347616	0.20913884	0.715836219	MAP3K20;IKBKB;MAP3K7;CCM2;PDCD10
brain.GABA.prog	Biological process	Ribonucleoprotein Complex Biogenesis (GO:0022613)	0.318135831	1.235248702	0.154362416	0.712892161	NOP56;WDR43;CUL4A;TGS1;EBNA1BP2;HEATR3;NOP58;EXOSC10;RSL24D1;UTP15;SDAD1;METTL17;RRP36;MRTO4;RPS19BP1;NAT10;EMG1;RIOK2;UTP11;SHQ1;RPF2;UTP3
brain.GABA.prog	Biological process	Cellular Response To Oxidative Stress (GO:0034599)	0.315462829	1.234592255	0.150081566	0.711786478	JUN;PPARGC1A;PRKD1;GSR;ZFP36L2;SNCA;ARNT;PEX13;FOXO3;PRDX5;HIF1A;VRK2;MAPK9;PKD2;ZFAND1;CHUK;ATF4;GPX1;GPX8;NUDT2;SOD2;FER;SELENOS;SIRT2;TPM1;NFE2L2
brain.GABA.prog	Biological process	Liver Development (GO:0001889)	0.477916117	1.233402687	0.207513417	0.71262938	ARID5B;GFER;E2F8;XBP1;PKD2
brain.GABA.prog	Biological process	Axon Development (GO:0061564)	-0.330132808	-1.230805569	0.188811189	0.719044431	SHTN1;DSCAML1;MAP1A;ARHGAP35;BRSK1;DCC;EPHB2;TAOK2;BRSK2;NREP;ATL1;CTNNA2
brain.GABA.prog	Biological process	Positive Regulation Of Endothelial Cell Proliferation (GO:0001938)	0.369034205	1.230305131	0.182130584	0.719626471	VEGFA;AGGF1;PRKD1;ARNT;HIF1A;PRKCA;MYDGF;SEMA5A;VEGFB
brain.GABA.prog	Biological process	Histone mRNA Metabolic Process (GO:0008334)	0.418839078	1.229599861	0.186324786	0.718608136	TENT2;EXOSC10;MTPAP;XRN1;ERI1;NCBP1;DCP2;UPF1;CPSF2;TUT7
brain.GABA.prog	Biological process	Membrane Assembly (GO:0071709)	0.405382164	1.229237473	0.20552677	0.716582428	PTPRD;CHMP1A;CHMP2B;NLGN1;ANXA2;SPTBN1
brain.GABA.prog	Biological process	Positive Regulation Of Leukocyte Chemotaxis (GO:0002690)	0.468941942	1.228903774	0.216998192	0.714397816	ANO6;VEGFA
brain.GABA.prog	Biological process	Cellular Response To Metal Ion (GO:0071248)	0.337205609	1.228875447	0.168053245	0.711343682	JUN;ADGRV1;DLG2;CPNE3;SNCA;NLGN1;BRAF;MEF2C;SYT1;MAPK9
brain.GABA.prog	Biological process	Negative Regulation Of Proteasomal Ubiquitin-Dependent Protein Catabolic Process (GO:0032435)	0.427189521	1.228535836	0.220973783	0.709380614	NOP53;CAMLG;BAG6;SGTA
brain.GABA.prog	Biological process	Activation Of GTPase Activity (GO:0090630)	-0.320777527	-1.228400954	0.165048544	0.722113151	TBC1D16;APC2;AGAP3;TBC1D7;TAX1BP3;TBCK;BCR;TBC1D5;BCAS3;SCRIB;AGAP1;RALGAPB;TIAM2;USP6NL
brain.GABA.prog	Biological process	Cellular Response To Alcohol (GO:0097306)	0.450868308	1.228006714	0.212290503	0.707936152	GNAI1;PTCH1;SMO;ADCY2;RAD51;BLM;SPIDR
brain.GABA.prog	Biological process	Memory (GO:0007613)	-0.382909156	-1.227972576	0.201372998	0.718911796	SLC6A1;CIC;ATXN1;MAP1A;SYT11;TAFA2
brain.GABA.prog	Biological process	Regulation Of Phosphorylation (GO:0042325)	0.351783402	1.225520862	0.179700499	0.712696306	ATG14;NOP53;GLMN;IKBKB;FNIP1;FNIP2;CDKN1C;ITGA6;CDKN2D;BARD1;PSEN1;MCM7;ILK;CCDC88C;FER;APP;SIRT2
brain.GABA.prog	Biological process	Vesicle Transport Along Microtubule (GO:0047496)	0.451619442	1.224988936	0.22614841	0.711375388	KIF13A;HTT;KIF3A;KIF3B
brain.GABA.prog	Biological process	Regulation Of Multicellular Organismal Development (GO:2000026)	0.35317018	1.223828217	0.190391459	0.711869612	ING5;BRPF1;MCRS1;BAG6;MBIP;TADA2A;INO80;TFPT;KAT2B;BRPF3;DR1;UCHL5
brain.GABA.prog	Biological process	Positive Regulation Of Fat Cell Differentiation (GO:0045600)	0.433262727	1.222536527	0.215034965	0.712895439	WDFY2;ASXL2;SFRP2;XBP1
brain.GABA.prog	Biological process	Positive Regulation Of DNA-templated Transcription Initiation (GO:2000144)	-0.32185228	-1.21986168	0.17961165	0.740489452	MED13;TAF5;TAF4;TAF6;TAF12;MED6;TBP;MED19;TAF10;MED23;SETX;TAF13
brain.GABA.prog	Biological process	Cellular Response To Starvation (GO:0009267)	0.29775985	1.219359005	0.155339806	0.719640705	BMT2;ATG14;EIF2AK3;PRKD1;HSPA5;ITFG2;XPR1;WRN;FNIP1;FOXO3;CPEB4;TTC5;RRAGC;XBP1;WDR45B;MIOS;ATF4;STK24;RRAGA;GABARAPL1
brain.GABA.prog	Biological process	Cellular Response To Interleukin-6 (GO:0071354)	0.458723475	1.219123642	0.217926186	0.717364934	SRC;JAK2;NFKB1;STAT3;ST18;FER
brain.GABA.prog	Biological process	Positive Regulation Of Exocytosis (GO:0045921)	0.414081634	1.218753289	0.214539007	0.715501978	STAM;CLASP2;STXBP5;SNCA
brain.GABA.prog	Biological process	Neuron Differentiation (GO:0030182)	0.309607197	1.218106612	0.176567657	0.714678819	PTPRD;TENM3;RORB;VEGFA;FUT9;ERBB4;FZD8;EPHA5;OTX2
brain.GABA.prog	Biological process	Modulation Of Excitatory Postsynaptic Potential (GO:0098815)	0.476460182	1.217961237	0.223350254	0.71218377	NETO1;RIMS1;NLGN1;MTMR2;NRXN1;GRIN2B
brain.GABA.prog	Biological process	Negative Regulation Of Chemotaxis (GO:0050922)	0.428420663	1.217202202	0.207885305	0.711594449	ROBO1;SEMA3A;SLIT2;SEMA3E;SEMA3C;SEMA6A;ROBO2;SEMA5A
brain.GABA.prog	Biological process	Nucleic Acid Metabolic Process (GO:0090304)	0.457770434	1.216745357	0.221238938	0.710086029	EXD2;DDX1;WRN;PDE12;RAD50
brain.GABA.prog	Biological process	Positive Regulation Of Cell-Substrate Junction Organization (GO:0150117)	0.457265769	1.212162241	0.233511586	0.721314969	VEGFA;PTPRJ;ARF6;TSC1;RAC1;NRG1;SFRP1;IQSEC1;S100A10
brain.GABA.prog	Biological process	Golgi Vesicle Transport (GO:0048193)	0.262757074	1.211237215	0.13137558	0.721120517	ATL2;TRIP11;GOLGA5;ATP9B;GBF1;LMAN1;HTT;PRKD1;PGAP1;SEC31A;HYOU1;VTI1B;STX18;YIF1B;TRAPPC11;SEC22B;SORCS1;TRAPPC8;LMAN2L;TMED10;COG7;ERGIC1;ZW10;TEX261;COPE;CYTH3;COPG2;SAR1A;COPA;SNX2;SCAMP2;CTAGE15;SCFD1;ARF3;YIPF5;RBSN;ERGIC3;TMED5;STX5;NBAS
brain.GABA.prog	Biological process	Cytoplasmic Microtubule Organization (GO:0031122)	-0.34819297	-1.211039566	0.191489362	0.763803	TUBGCP2;CLIP1;DYNC1H1;KATNAL2;EZR;CCDC88A;TBCB;SLAIN1;RHOA
brain.GABA.prog	Biological process	Regulation Of Cytokine Production (GO:0001817)	0.341661862	1.210217305	0.203866432	0.721363417	SOD1;GLMN;RPS6KA5;ATP2B1;HDAC9;LGR4;ZBTB6;CD47;ZBTB37;MAST2
brain.GABA.prog	Biological process	Histone Deubiquitination (GO:0016578)	-0.336958713	-1.209730812	0.189054726	0.76320653	TAF5;TAF4;TAF6;TAF12;DEPDC1B;TRRAP;TAF10;ENY2;BABAM1;UIMC1
brain.GABA.prog	Biological process	Regulation Of Protein Polymerization (GO:0032271)	-0.404652635	-1.209101644	0.214765101	0.760448648	HAX1;ABL1;FCHSD2;CAMSAP1;GBA2;MEGF9;PFN2
brain.GABA.prog	Biological process	Positive Regulation Of T Cell Differentiation (GO:0045582)	-0.370102346	-1.20791103	0.202298851	0.759752397	ARID1A;ARID1B;ZMIZ1;SOX12;BRD7;SMARCC2;PBRM1;GLI3
brain.GABA.prog	Biological process	Cellular Response To Retinoic Acid (GO:0071300)	-0.416628864	-1.205943261	0.222222222	0.76144843	RARA;PTK7;WNT5B;GSK3B;SETX
brain.GABA.prog	Biological process	Regulation Of DNA Metabolic Process (GO:0051052)	-0.260115035	-1.205901179	0.138211382	0.757029355	YY1;SMG6;TAF5;TAF4;TAF6;TAF12;CCNA2;DEPDC1B;RUVBL2;TRRAP;JADE1;HNRNPD;OBI1;BAZ2A;TAF10;SMG5;ENY2;CCDC88A;BABAM1;USP1;INO80B;UIMC1;CHRAC1
brain.GABA.prog	Biological process	Positive Regulation Of RNA Splicing (GO:0033120)	-0.411454108	-1.20542799	0.225581395	0.754028678	RBM22;POLR2A;CELF4;SETX;WDR77
brain.GABA.prog	Biological process	Regulation Of Nucleotide-Excision Repair (GO:2000819)	-0.38436619	-1.204048228	0.221130221	0.754157765	ARID1A;ARID1B;BRD7;SMARCC2;PBRM1
brain.GABA.prog	Biological process	Regulation Of Cytokinesis (GO:0032465)	-0.298528874	-1.203729802	0.208633094	0.75072643	KIF20A;KIF23;PRC1;KIF20B;AURKA;PLK1;GIT1;RAB11FIP3;AURKB;SVIL;SH3GLB1;CIT;MAP9;CDC25B;RHOA;UVRAG;ECT2;CDC42;E2F7;RACGAP1;KIF14
brain.GABA.prog	Biological process	Regulation Of Microtubule-Based Process (GO:0032886)	0.394422337	1.20287925	0.242372881	0.74177218	CLASP2;DIAPH1;EFNA5;PHLDB2;TRAF3IP1
brain.GABA.prog	Biological process	tRNA Modification (GO:0006400)	0.347146838	1.202106542	0.209380235	0.74119928	QTRT2;YRDC;OSGEPL1;ALKBH8
brain.GABA.prog	Biological process	Synaptic Vesicle Endocytosis (GO:0048488)	0.404971664	1.20187131	0.232358003	0.738921333	STON2;SNCA;NLGN1;SYT1;VAMP2;PICALM;ITSN2;CANX;GAK
brain.GABA.prog	Biological process	Regulation Of Neurogenesis (GO:0050767)	-0.353978018	-1.201348542	0.231121281	0.753556181	SPEN;ASCL1;NUMBL;NOTCH1;NF2;DLL1
brain.GABA.prog	Biological process	Regulation Of Stem Cell Differentiation (GO:2000736)	-0.323741985	-1.201216417	0.180327869	0.749516287	MBD3;CHD3;NOTCH1;EIF2AK2;NELFB;PRKDC;PTN;HNRNPU;MTCH2;CHD4;HES1;YTHDF2;METTL3;HDAC2
brain.GABA.prog	Biological process	Calcium Ion Transmembrane Import Into Cytosol (GO:0097553)	0.378361406	1.200872214	0.239655172	0.739048093	ITPR1;CACNA2D1;PLCH1;PLCB1;PLCB4;CHERP;PKD2;GRIN2B;JPH1
brain.GABA.prog	Biological process	Mitochondrial RNA Metabolic Process (GO:0000959)	0.463455668	1.20047184	0.25891182	0.737401341	FOXO3;TFB2M;TWNK;TFAM
brain.GABA.prog	Biological process	Cytoskeleton Organization (GO:0007010)	0.307094496	1.200359807	0.18627451	0.734792779	PALLD;MARK1;DIAPH1;PACSIN2;FMNL2;WDPCP;RICTOR;DIAPH3;TNIK;SH3D19;BIN1;LIMD1;PCLO;MAST2;SEMA6A;MAST4;ZRANB1;ZMYM6
brain.GABA.prog	Biological process	Protein Targeting To Vacuole (GO:0006623)	-0.370309663	-1.200326778	0.212446352	0.748018617	SQSTM1;SCARB2;VPS13D;AP3M1;GGA3;HGS;AP4M1
brain.GABA.prog	Biological process	Transmembrane Receptor Protein Serine/Threonine Kinase Signaling Pathway (GO:0007178)	-0.304680611	-1.199900378	0.186363636	0.74505322	SMAD7;FOS;SMAD5;ID1;ACVR2B;ZMIZ1;BMPR1B
brain.GABA.prog	Biological process	Transforming Growth Factor Beta Receptor Signaling Pathway (GO:0007179)	-0.348321164	-1.199504518	0.219858156	0.741812871	SMAD7;FOS;SMAD5;ID1;ZMIZ1
brain.GABA.prog	Biological process	Actin Filament Organization (GO:0007015)	-0.293493163	-1.199256885	0.184466019	0.738353497	HIP1;ARHGEF2;FLII;ENAH;MARCKS;TAGLN3;CD2AP;TAGLN2;ELMO2;EVL;SVIL;FAT1;PROX1;WIPF1;ACTN1
brain.GABA.prog	Biological process	Positive Regulation Of Protein Binding (GO:0032092)	0.373562417	1.198912228	0.204658902	0.73664089	AMFR;TCF7L2;AKTIP;STK3;NMD3
brain.GABA.prog	Biological process	Regulation Of BMP Signaling Pathway (GO:0030510)	-0.346826458	-1.198658825	0.214285714	0.736042374	SMAD7;NOTCH1;UBE2D1;CCNA2;UBE2O;SKIL;DLX1;ZNF423
brain.GABA.prog	Biological process	Mitotic Metaphase Plate Congression (GO:0007080)	-0.307337392	-1.198559804	0.190361446	0.732210244	CENPE;CHAMP1;KIF2C;RMDN1;CCNB1;CHMP5;CHMP2A;CHMP6;CEP55;NUF2;KIF22;NDC80;PINX1;NUP62;MAD1L1
brain.GABA.prog	Biological process	Positive Regulation Of Cysteine-Type Endopeptidase Activity Involved In Apoptotic Process (GO:0043280)	0.372876185	1.198131285	0.22260274	0.736058208	EIF2AK3;ARL6IP5;ROBO1;IFT57;SNCA;FIS1
brain.GABA.prog	Biological process	Sterol Biosynthetic Process (GO:0016126)	-0.425846253	-1.197251997	0.234597156	0.731833689	PRKAG2;FDFT1;ACLY;MVD
brain.GABA.prog	Biological process	Phospholipid Transport (GO:0015914)	0.380159517	1.197029618	0.215789474	0.736550602	ATP9B;ATP11B;OSBP;OSBPL8;PITPNA;ATP10A;MTTP;ATP8A1;ATP10D
brain.GABA.prog	Biological process	Peptidyl-Serine Phosphorylation (GO:0018105)	-0.265915076	-1.195864572	0.190981432	0.731795122	SBK1;CDK1;MAPKAPK2;CSNK1G2;VRK1;CSNK1A1;RIPK1;ULK1;AURKA;PLK1;BRSK1;PRKACA;MASTL;PDPK1;MAPK14;GSK3B;STK38L;HIPK3;PRKDC;MAPK8;PBK;TGFBR1;HIPK1
brain.GABA.prog	Biological process	ncRNA Catabolic Process (GO:0034661)	0.45026693	1.195853034	0.256140351	0.737102304	LIN28B;RBM7;EXOSC10;EXOSC3;XRN1;DICER1
brain.GABA.prog	Biological process	Positive Regulation Of Macromolecule Biosynthetic Process (GO:0010557)	0.326502829	1.195742213	0.211604096	0.734549997	PCIF1;RFXAP;UPF3A;SAMD4A;HSPH1;NMD3;EIF3D;IRS2;JAK2;XBP1;NFKB1
brain.GABA.prog	Biological process	Regulation Of Ossification (GO:0030278)	-0.411159204	-1.195437747	0.243589744	0.729051773	CHSY1;PTPN11;NOTCH1;ANKH;LRP4;PTN
brain.GABA.prog	Biological process	Negative Regulation Of Binding (GO:0051100)	0.341947556	1.194387459	0.20797227	0.73551662	JUN;LRPAP1;BTAF1;BAG2;ARHGAP28;SMO;RSF1;JAK2
brain.GABA.prog	Biological process	Negative Regulation Of Secretion By Cell (GO:1903531)	0.455427222	1.192221152	0.237318841	0.739375645	STXBP6;WDR41;SNCA
brain.GABA.prog	Biological process	Regulation Of Protein Phosphorylation (GO:0001932)	0.268728647	1.191763899	0.165644172	0.737963911	SOD1;VEGFA;ATG14;NOP53;ANGPT1;EIF2AK3;AKTIP;EPHA7;WDFY2;EFNA5;ERBB4;PTPN13;FNIP1;TRAF3IP1;ACVR2A;FNIP2;TNIK;PELI2;SLIT2;PPP1R15B;SOX9;MOB3B;INSM1;MYDGF;CSNK1D;ILK;NPTN;CCDC88C;MOB2;VEGFB;WWTR1;FER;CLIP3;APP;RAP2A;ZBED3
brain.GABA.prog	Biological process	Microtubule Depolymerization (GO:0007019)	-0.4292	-1.191469807	0.23853211	0.736929251	KIF2C;KIF18B;NCKAP5;CKAP5;STMN2
brain.GABA.prog	Biological process	Positive Regulation Of Transmembrane Receptor Protein Serine/Threonine Kinase Signaling Pathway (GO:0090100)	-0.345600807	-1.190638693	0.216152019	0.735358705	ACVR2B;NOTCH1;CCNA2;UBE2O;STK11;ZNF423;TGFBR1
brain.GABA.prog	Biological process	External Encapsulating Structure Organization (GO:0045229)	0.401548282	1.190289124	0.228070175	0.739816277	ST7;COL11A1;PXDN;MMP16;COL5A2
brain.GABA.prog	Biological process	BMP Signaling Pathway (GO:0030509)	-0.392265614	-1.189312129	0.230593607	0.73549217	SMAD5;ACVR2B;BMPR1B
brain.GABA.prog	Biological process	Gene Expression (GO:0010467)	-0.255533966	-1.189288812	0.163434903	0.731559872	NUP85;GALNT2;SMG6;SRBD1;MBTPS1;THOC3;ELAVL4;ATXN1;EXOSC2;THOC5;UPF2;HNRNPD;HNRNPA2B1;YARS2;SMG5;SETX;DDX39A;AGO2;EXOSC1;SARS1;ABCF1;HNRNPU;THOC6;TASP1;HNRNPH3;DDX39B;DDX25;SMG7;NCBP2
brain.GABA.prog	Biological process	ncRNA Processing (GO:0034470)	0.296010267	1.18893774	0.185897436	0.74132261	INTS14;NOP56;NOP53;NOLC1;INTS7;DDX10;TSEN34;DDX27
brain.GABA.prog	Biological process	Response To Organonitrogen Compound (GO:0010243)	0.406263333	1.188610306	0.242685026	0.739604501	MARCHF6;SEL1L;UBXN6;RRAGC;XBP1;HLCS;ATF1
brain.GABA.prog	Biological process	Phosphate-Containing Compound Metabolic Process (GO:0006796)	0.293983282	1.187429267	0.189279732	0.740342098	PTPRD;DUSP16;EPHA7;DUSP8;DUSP12;RICTOR;GFPT1;INPP4A;PPIP5K2;PPP3CA;PI4KA;GALK2;LIMD1;STAT3;PANK2;ACYP2;DUSP10;PIP4P1;GDE1
brain.GABA.prog	Biological process	Positive Regulation Of Establishment Of Protein Localization (GO:1904951)	-0.41157794	-1.18591272	0.235697941	0.738096208	CORO2B;CCT8;CEP295
brain.GABA.prog	Biological process	Positive Regulation Of Cellular Component Biogenesis (GO:0044089)	0.32657885	1.185695153	0.209982788	0.743003947	STAM;VEGFA;SLF2;RHOC;FNIP1;STX18;FNIP2;MTSS1
brain.GABA.prog	Biological process	Spindle Assembly Checkpoint Signaling (GO:0071173)	-0.380210986	-1.185396361	0.226950355	0.72797595	TRIP13;BUB1B;BUB3;CENPF;PLK1;SPC25;BUB1;NUF2;NDC80;MAD1L1;TTK;CDC20
brain.GABA.prog	Biological process	Mitotic Spindle Checkpoint Signaling (GO:0071174)	-0.380210986	-1.185396361	0.226950355	0.72797595	TRIP13;BUB1B;BUB3;CENPF;PLK1;SPC25;BUB1;NUF2;NDC80;MAD1L1;TTK;CDC20
brain.GABA.prog	Biological process	Mitotic Spindle Assembly Checkpoint Signaling (GO:0007094)	-0.380210986	-1.185396361	0.226950355	0.72797595	TRIP13;BUB1B;BUB3;CENPF;PLK1;SPC25;BUB1;NUF2;NDC80;MAD1L1;TTK;CDC20
brain.GABA.prog	Biological process	Plasma Membrane Bounded Cell Projection Organization (GO:0120036)	-0.279176917	-1.184988468	0.18230563	0.725451937	BTG2;RAB35;ERCC6;GPRIN1;KIFAP3;ULK1;PRMT1;TMEM108;LRP12;ATXN10;CCDC32;RAB6B;TOR1A;GSK3B;BLOC1S5;CAMSAP1
brain.GABA.prog	Biological process	Positive Regulation Of Mitotic Cell Cycle (GO:0045931)	-0.405256535	-1.184890556	0.235849057	0.721895817	TTL;MEIS2;PPP1R10;AURKA;CCNB1
brain.GABA.prog	Biological process	snRNA Metabolic Process (GO:0016073)	0.404538136	1.184420563	0.265060241	0.744425988	INTS14;RBM7;INTS7;INTS3
brain.GABA.prog	Biological process	Regulation Of Cellular Response To Stress (GO:0080135)	-0.268058912	-1.184384093	0.200557103	0.719680315	YY1;MAPKAPK2;RFWD3;TAF5;CORO2B;TAF4;TAF6;TAF12;DEPDC1B;RUVBL2;TRRAP;TAF10;GSK3B;ENY2;BABAM1;USP1;INO80B;UIMC1
brain.GABA.prog	Biological process	Negative Regulation Of Mitotic Metaphase/Anaphase Transition (GO:0045841)	-0.369555979	-1.184018583	0.24009324	0.717150778	TRIP13;BUB1B;BUB3;CENPF;PLK1;SPC25;BUB1;NUF2;NDC80;MAD1L1;TTK;CDC20
brain.GABA.prog	Biological process	Positive Regulation Of DNA Repair (GO:0045739)	-0.289280122	-1.183915701	0.203166227	0.713801295	YY1;ARID1A;ERCC6;H2AX;ARID1B;BRD7;DEPDC1B;RUVBL2;SMARCC2;PARP1;PBRM1;BABAM1;USP1;INO80B;UIMC1
brain.GABA.prog	Biological process	Organophosphate Biosynthetic Process (GO:0090407)	0.444490825	1.183794561	0.247582205	0.743467781	AGPAT4;LPCAT1;PPIP5K2;GALK2;PIP5K1A;AGPAT5
brain.GABA.prog	Biological process	Protein Localization To Lysosome (GO:0061462)	-0.372906167	-1.182483988	0.233995585	0.714525939	SCARB2;CACNG4;AP3M1;GGA3;LAMTOR4;HGS;AP4M1;CACNG7
brain.GABA.prog	Biological process	Receptor-Mediated Endocytosis (GO:0006898)	-0.287258878	-1.182356163	0.17260274	0.711305976	DNM2;SCARB2;SNX1;LRP1;TMEM108;TFRC;LDLRAD3;CD9;GRB2;CLTA;RALA;FCHSD2;HGS;DLL1;GRK4
brain.GABA.prog	Biological process	Wnt Signaling Pathway (GO:0016055)	-0.331541673	-1.182333741	0.218978102	0.707783555	FZD2;CD24;CELSR2;DIXDC1;CSNK1A1;WNT5B
brain.GABA.prog	Biological process	Phosphorylation (GO:0016310)	-0.220500311	-1.181204345	0.117460317	0.707400504	CDK1;MAPKAPK2;PRKAG2;RARA;TAF5;GRK5;TOLLIP;CSNK1G2;CHEK2;VRK1;TAF4;ACVR2B;CSNK1A1;EPHA4;TAF6;RPTOR;ULK1;BIRC5;MEX3B;DAPK3;GMFB;AURKA;TAF12;TBCK;PLK1;BMPR1B;PICK1;BRSK1;PRKACA;ABL1;ILF3;PANK3;PRKAA1;EIF2AK2;PAK4;STK11;PDPK1;TBP;CDC42BPB;MAP4K5;EPHB2;TAF10;GSK3B;SIK2;TAOK2;BRSK2;STK38L;AURKB;CLK3;STK25;GRK4;HIPK3;PRKDC;TAF13;MAML1;MAPK8;CLK2;TGFBR1
brain.GABA.prog	Biological process	Regulation Of Centrosome Duplication (GO:0010824)	-0.370457925	-1.181201333	0.239910314	0.70385292	CCNF;GEN1;CHMP5;CHMP2A;SPICE1;CEP295;STIL;CEP76
brain.GABA.prog	Biological process	Regulation Of Voltage-Gated Calcium Channel Activity (GO:1901385)	0.460336555	1.180795569	0.256074766	0.750134076	CACNB4;CACNB2;PDE4B;SRI;PPP3CA;NOS1AP
brain.GABA.prog	Biological process	Cellular Component Assembly (GO:0022607)	0.26906966	1.180780649	0.184732824	0.747369667	PTPRD;NCKAP1;PPARGC1A;POT1;LIMA1;RIMS1;BAG6;ACD;WASF1;OTX2;TOGARAM1;CALD1;NLGN1;TEAD2;LAMC1;ZW10;VAMP2;SPTBN1;PICALM
brain.GABA.prog	Biological process	Cellular Response To Organonitrogen Compound (GO:0071417)	0.327340125	1.178576409	0.239015817	0.751568778	GABRB2;DIAPH1;GABRB3;IPO5;CPEB4;MEF2C;DHX8;SLIT2;RRAGC;XBP1;SOX9;PKD2
brain.GABA.prog	Biological process	Monocarboxylic Acid Biosynthetic Process (GO:0072330)	0.414560241	1.178557035	0.255434783	0.748834504	OSBPL6;ABCD3;OSBP;DSEL;XBP1;HTD2;CYP39A1;ACACA
brain.GABA.prog	Biological process	Gland Development (GO:0048732)	0.373155604	1.178001516	0.232851986	0.747781122	ARID5B;SOD1;GFER;NKX2-1;XBP1;SOX9;PKD2
brain.GABA.prog	Biological process	Mitochondrial Transport (GO:0006839)	0.345021881	1.177819593	0.229202037	0.745588091	SLC25A13;MTX2;BCL2;COX18;FIS1;TOMM20
brain.GABA.prog	Biological process	Positive Regulation Of Intracellular Transport (GO:0032388)	-0.364982262	-1.175430901	0.237556561	0.716818954	SPAG5;PCNT;DYNC1H1;KIF20B;BCAS3;OAZ2;STK11
brain.GABA.prog	Biological process	Regulation Of JNK Cascade (GO:0046328)	-0.310520293	-1.175289306	0.192307692	0.71364811	TRAF4;FKTN;DAB2IP;GADD45G;RIPK1;ANKRD6;PRMT1
brain.GABA.prog	Biological process	Regulation Of Smoothened Signaling Pathway (GO:0008589)	0.348257791	1.174933257	0.241852487	0.751734452	HHIP;INTU;CIBAR1;HERC4;TTC23;OTX2
brain.GABA.prog	Biological process	Regulation Of Cell Morphogenesis (GO:0022604)	0.4257792	1.174737215	0.277876106	0.74964221	EFNA5;FMNL2;SH3D19;SPARC;ZRANB1;ZMYM6
brain.GABA.prog	Biological process	Intrinsic Apoptotic Signaling Pathway In Response To DNA Damage (GO:0008630)	0.364327522	1.173800125	0.253913043	0.749926482	TOPORS;BAG6;BCL2;FNIP2;MSH6;USP28
brain.GABA.prog	Biological process	Response To Amino Acid Starvation (GO:1990928)	0.379708384	1.17329007	0.244556114	0.748702257	BMT2;EIF2AK3;PRKD1;ITFG2
brain.GABA.prog	Biological process	Regulation Of Spindle Organization (GO:0090224)	-0.382441917	-1.173285048	0.260770975	0.715953423	GPSM2;DYNC1H1;TPX2;STIL;MAP9;NUP62
brain.GABA.prog	Biological process	Positive Regulation Of Immune Response (GO:0050778)	0.434155331	1.173166513	0.262295082	0.746309387	POLR3B;POLR3F;XBP1;POLR3D
brain.GABA.prog	Biological process	Positive Regulation Of Protein Dephosphorylation (GO:0035307)	-0.439498384	-1.17303682	0.268065268	0.713138683	CAMTA1;GNA12;DYNLL1;CDCA2
brain.GABA.prog	Biological process	Regulation Of Monoatomic Ion Transmembrane Transporter Activity (GO:0032412)	0.371350463	1.170363279	0.243006993	0.752251669	MINK1;NLGN1;UTRN;MEF2C;FGF12;PHB2;STK39
brain.GABA.prog	Biological process	Positive Regulation Of DNA-binding Transcription Factor Activity (GO:0051091)	0.286005455	1.169052089	0.225961538	0.753467803	ARID5B;PPARGC1A;VEGFA;DDIT3;RPS6KA5;PRKD1;ATF2;IKBKB;EPHA5;STK3;MAP3K7
brain.GABA.prog	Biological process	Negative Regulation Of Apoptotic Process (GO:0043066)	0.242610077	1.168926983	0.160990712	0.751195035	PPARGC1A;SUPV3L1;MSH2;SOD1;VEGFA;ZNF830;ANGPT1;CSNK2A2;HSPA5;NAA16;ERBB4;PTPRZ1;NOTCH2;FNIP1;BCL2;SNCA;AREL1;TMBIM4;RICTOR;PRDX5;BRAF;CPEB4;MEF2C;SRC;PHB2;LRP2;SEMA3E;PRKCA;ITGB1;NAA35;PDCD10;XBP1;SOX9;FXN;NFKB1;CDKN2D;BARD1;MYDGF
brain.GABA.prog	Biological process	mRNA Catabolic Process (GO:0006402)	0.34836608	1.167346228	0.272890485	0.753233788	SUPV3L1;ZFP36L2;PDE12;EXOSC10;XRN1;RC3H1;NBAS;MRTO4;DCP2;RNH1;UPF1;TUT7;AGO3
brain.GABA.prog	Biological process	Nervous System Development (GO:0007399)	-0.214444239	-1.167285699	0.12195122	0.726500044	FKTN;CELSR1;APC2;ZMYND8;APBA1;DLX6;SDHA;ERCC6;NAV2;TMOD2;ASCL1;MSI1;NAV3;NUMBL;DSCAML1;ATXN1;MBD5;ST8SIA2;DCHS1;BOC;RNF103;BTBD2;HOXB2;GMFB;MARCKS;TAGLN3;NAV1;ATXN10;ALDH3A2;APBA2;FUT10;FABP7;CNTFR;ZIC4;JARID2;ITM2B;EPHB2;RBFOX2;SDK1;NLGN2;KALRN;CDON;HDAC4;DPYSL4;SRRM4;DLX5;STIL;SPG7;TGFBR1;EVL;GBA2;PTN;PPP2R5D;PROX1
brain.GABA.prog	Biological process	Establishment Of Protein Localization To Mitochondrion (GO:0072655)	0.386060946	1.166490336	0.265017668	0.753116245	FIS1;TOMM20;DNLZ;GRPEL1;MFN2;TOMM7;TIMM21;TOMM22;HK2
brain.GABA.prog	Biological process	Positive Regulation Of JNK Cascade (GO:0046330)	-0.338321796	-1.165252708	0.23364486	0.728845132	TRAF4;DAB2IP;GADD45G;RIPK1;ANKRD6;AXIN1
brain.GABA.prog	Biological process	Double-Strand Break Repair (GO:0006302)	-0.243771454	-1.164598677	0.169014085	0.727237639	YY1;ZMYND8;RFWD3;RAD51C;TRIP13;H2AX;CHEK2;RMI1;RAD51B;TDP1;TENT4A;RECQL5;GEN1;DEPDC1B;NSD2;NPC1;SWI5;RAD51AP1;PARP1
brain.GABA.prog	Biological process	Substantia Nigra Development (GO:0021762)	-0.382970137	-1.162915066	0.262068966	0.728923137	CHKB;DYNLL1;GLUD1;BASP1;NDUFS3;RHOA;CCDC14;SEC16A;CDC42
brain.GABA.prog	Biological process	Regulation Of Peptidyl-Serine Phosphorylation (GO:0033135)	0.334027803	1.162284224	0.252475248	0.763535325	MAD2L2;VEGFA;PRKD1;FNIP1;SNCA;FNIP2;BRAF;SFRP2;PDE4D
brain.GABA.prog	Biological process	Positive Regulation Of T Cell Activation (GO:0050870)	-0.346404299	-1.161179064	0.231481481	0.730476898	ARID1A;ARID1B;ZMIZ1;BRD7;TFRC;SMARCC2;PBRM1
brain.GABA.prog	Biological process	Negative Regulation Of Autophagy (GO:0010507)	-0.330789182	-1.160620322	0.241071429	0.728554413	EIF4G2;CTSA;RPTOR;LZTS1;GOLGA2;RRAGD;KDM4A;STK38L
brain.GABA.prog	Biological process	Negative Regulation Of Smoothened Signaling Pathway (GO:0045879)	0.448906411	1.160498155	0.283333333	0.76643041	HHIP;HERC4;PTCH1
brain.GABA.prog	Biological process	Negative Regulation Of Actin Filament Bundle Assembly (GO:0032232)	0.449449148	1.159333837	0.286259542	0.767369605	CLASP2;PHLDB2;ARHGAP28
brain.GABA.prog	Biological process	Negative Regulation Of Intracellular Signal Transduction (GO:1902532)	0.278010527	1.157928722	0.213333333	0.769139861	DUSP16;HERPUD1;ITPR1;URI1;DDIT3;NOP53;HDAC9;DUSP8;WWC2;FNIP1;BCL2;TANK;SLIT2;PDE4D;SRC;DGKD
brain.GABA.prog	Biological process	Positive Regulation Of Cold-Induced Thermogenesis (GO:0120162)	0.324053468	1.156720809	0.249146758	0.770143681	PPARGC1A;VEGFA;PRDM16;ALMS1;ELOVL6;PDGFC;JAK2;MFN2;THRA;GRB10
brain.GABA.prog	Biological process	mRNA 3'-End Processing (GO:0031124)	0.359128748	1.156109111	0.252911814	0.769218247	CSTF2T;CPSF7;TENT2;HEXIM1;RPRD2
brain.GABA.prog	Biological process	Ventricular Septum Development (GO:0003281)	-0.370803943	-1.154935536	0.254504505	0.741553725	SLIT1;SMAD7;NOTCH1;SALL1;HECTD1;TGFBR1;PROX1
brain.GABA.prog	Biological process	Cellular Response To BMP Stimulus (GO:0071773)	-0.355181409	-1.154093071	0.23798627	0.740459816	SMAD5;ACVR2B;BMPR1B;DLX1;DLX5
brain.GABA.prog	Biological process	Regulation Of Cell-Matrix Adhesion (GO:0001952)	0.343096766	1.150373442	0.285714286	0.784519018	TLN1;PEAK1;MINK1;EFNA5;CDK6;UTRN;SEMA3E;JAG1
brain.GABA.prog	Biological process	Endosome Organization (GO:0007032)	0.369314016	1.150316296	0.269896194	0.781946724	LAPTM4B;CLCN3;CHMP2B;PI4K2B;FHIP1B;TMCC1;WASHC4;HOOK1
brain.GABA.prog	Biological process	Regulation Of Histone Deacetylation (GO:0031063)	0.443120637	1.150289886	0.308377897	0.779347204	MBIP;TADA2A;KAT2B;DR1
brain.GABA.prog	Biological process	Vesicle Coating (GO:0006901)	-0.369976473	-1.150054882	0.268585132	0.748583732	AP3S2;AP3D1;TRAPPC13
brain.GABA.prog	Biological process	Cytosolic Transport (GO:0016482)	0.276781095	1.148596248	0.242519685	0.782011847	VPS50;ATG14;SNX16;GBF1;TMEM87B;TMEM87A;VTI1B;TBC1D23;RHOBTB3;VPS26A;RIC1;EVI5;VPS53;SNX5;SNX2;FHIP1B;ARFRP1;HOOK1;RBSN;GAK;PIP4K2A;STX5;ARL1;PLEKHA3;LMTK2;VPS13C;TRIM27;CLTC;HEATR5A;VPS54;MON2
brain.GABA.prog	Biological process	Modification-Dependent Protein Catabolic Process (GO:0019941)	0.263740172	1.147571786	0.210031348	0.78238759	HERPUD1;FBXL7;RNF130;TOPORS;ATXN3;BAG6;HERC4;CNOT4;UFD1;UBR3;AREL1;UBE2H;RNF150;RNF20
brain.GABA.prog	Biological process	Epidermal Growth Factor Receptor Signaling Pathway (GO:0007173)	0.375379016	1.146461718	0.291739895	0.783031222	GAREM1;BRAF;SHC3;SRC;DGKD;PIK3C2A;SOX9
brain.GABA.prog	Biological process	Melanosome Organization (GO:0032438)	-0.378030684	-1.145540613	0.299539171	0.758909097	AP3S2;AP3D1;AP3M1;LYST;BLOC1S5;AP1S1
brain.GABA.prog	Biological process	Non-Canonical Wnt Signaling Pathway (GO:0035567)	-0.337257882	-1.145414194	0.269503546	0.755743522	CELSR1;FZD2;CELSR2;CELSR3
brain.GABA.prog	Biological process	Cellular Response To Calcium Ion (GO:0071277)	0.385824841	1.144949622	0.296296296	0.785048843	ADGRV1;CPNE3;NLGN1;BRAF;MEF2C;SYT1;PKD2
brain.GABA.prog	Biological process	Ubiquitin-Dependent ERAD Pathway (GO:0030433)	0.304958115	1.144592683	0.23857868	0.783570943	HERPUD1;BAG6;SGTA;HSPA5;YOD1;UFD1;DNAJB9;MARCHF6;SEL1L
brain.GABA.prog	Biological process	Endosome To Lysosome Transport (GO:0008333)	0.328883374	1.143640673	0.270979021	0.783916009	ATG14;SNX16;ARL8B;AKTIP;KIF13A;VPS16;UBXN6;BIN1;FHIP1B;VIPAS39;HOOK1
brain.GABA.prog	Biological process	Positive Regulation Of Wnt Signaling Pathway (GO:0030177)	-0.278067442	-1.14334693	0.253164557	0.758596192	PTK7;GSKIP;CSNK1G2;MACF1;DAPK3;WNT5B;DEPDC1B;LGR5;SALL1;GPRC5B
brain.GABA.prog	Biological process	Regulation Of Canonical Wnt Signaling Pathway (GO:0060828)	-0.242860111	-1.142637395	0.201612903	0.757337297	APC2;DAB2IP;PTK7;GSKIP;CSNK1G2;TMEM131L;INVS;TLE3;CSNK1A1;MLLT3;ANKRD6;DAPK3;LGR5;RUVBL2;AXIN1;AXIN2;JADE1;LRP4;STK11;GPRC5B;GSK3B
brain.GABA.prog	Biological process	Hippo Signaling (GO:0035329)	0.43323018	1.142443964	0.287253142	0.784947729	AMOTL2;STK3;TEAD2;AMOTL1;WWTR1;LATS2
brain.GABA.prog	Biological process	Notch Signaling Pathway (GO:0007219)	-0.356939429	-1.142251484	0.279445727	0.754932922	ASCL1;DLL3;NOTCH1;MAML3;POFUT1;ZNF423;DLL1;MAML1;HES1;NOTCH3;DTX4;NRARP
brain.GABA.prog	Biological process	Establishment Or Maintenance Of Epithelial Cell Apical/Basal Polarity (GO:0045197)	0.371173368	1.142139148	0.289007092	0.7832124	DLG2;WDR1;LIN7C;PARD3B;PARD6G;PALS1
brain.GABA.prog	Biological process	tRNA Aminoacylation (GO:0043039)	-0.38011762	-1.141230025	0.29330254	0.754519329	QRSL1;RARS2;VARS1;YARS2;FARS2
brain.GABA.prog	Biological process	Regulation Of DNA Damage Checkpoint (GO:2000001)	-0.391155581	-1.141223505	0.260143198	0.751067367	RFWD3;DEPDC1B;THOC5;TTI1
brain.GABA.prog	Biological process	Regulation Of Protein Serine/Threonine Kinase Activity (GO:0071900)	-0.2834798	-1.140989345	0.262337662	0.748278957	DAB2IP;CDC25C;CCND2;RPTOR;CCNF;CCNA2;MACROH2A1;CCNB1;CCNE2;EZH2;PIH1D1;HGS;SNF8;CCNG2
brain.GABA.prog	Biological process	Intracellular Steroid Hormone Receptor Signaling Pathway (GO:0030518)	-0.391606732	-1.140896307	0.293721973	0.745171897	ARID1A;ZMIZ1;PMEPA1;RBFOX2
brain.GABA.prog	Biological process	Protein Autophosphorylation (GO:0046777)	-0.264817278	-1.140304585	0.25	0.743435687	MAPKAPK2;STK33;GRK5;CHEK2;VRK1;EPHA4;RIPK1;ULK1;MEX3B;DAPK3;AURKA;ABL1;EIF2AK2;STK11;PDPK1;GSK3B;SIK2;TAOK2;AURKB;STK25
brain.GABA.prog	Biological process	Regulation Of Endothelial Cell Apoptotic Process (GO:2000351)	0.40255766	1.139756563	0.296903461	0.788127726	ANO6;ANGPT1
brain.GABA.prog	Biological process	Transmembrane Receptor Protein Tyrosine Kinase Signaling Pathway (GO:0007169)	0.261582891	1.139559449	0.237947123	0.786102476	CEP57;VEGFA;DOK6;ANGPT1;EIF2AK3;EPHA7;PRKD1;FLRT3;EFNA5;ERBB4;EPHA5;PDGFC;SIPA1L1;MTSS1;SHC3;PLCB1;SRC;IRS2;PIK3C2A;JAK2;EPHB1;GRB10;STAT3;PTPRJ;SHOC2;RHOQ;GSK3A;VEGFB;FER;GAB1;IDE;STXBP4
brain.GABA.prog	Biological process	Renal System Development (GO:0072001)	0.382622957	1.138933245	0.287744227	0.785393673	VEGFA;BAG6;TRAF3IP1;PCSK5;GREB1L
brain.GABA.prog	Biological process	ERAD Pathway (GO:0036503)	0.285767903	1.137594885	0.245065789	0.786987989	HERPUD1;ATXN3;BAG6;SGTA;HSPA5;YOD1;UFD1;DNAJB9;MARCHF6;SEL1L;UBXN6
brain.GABA.prog	Biological process	Regulation Of Protein Binding (GO:0043393)	0.285800573	1.137153359	0.258842444	0.785635403	LRPAP1;AMFR;BTBD1;TCF7L2;AKTIP;STK3;BAG2;NMD3
brain.GABA.prog	Biological process	Cellular Response To Oxygen-Containing Compound (GO:1901701)	-0.232432325	-1.137112398	0.182857143	0.749098269	GUCY1B1;RORA;RARA;FOS;AGAP3;DAB2IP;PTK7;SQSTM1;SLC38A9;IGFBP5;RPTOR;CLIC4;SLC12A2;WNT5B;NRIP1;PID1;CAPN2;RUVBL2;GIT1;SYT11;PRKAA1;CHMP5;EZR;RRAGD;MAPK14;GSK3B;LAMTOR4;CACNA1A;SETX;EGR1;MAPK8
brain.GABA.prog	Biological process	Regulation Of Metal Ion Transport (GO:0010959)	0.426087692	1.137090443	0.307829181	0.783219354	CACNA2D1;BCL2;NKAIN3;SRI
brain.GABA.prog	Biological process	Peroxisomal Membrane Transport (GO:0015919)	0.43922363	1.137072864	0.311151079	0.780700753	ABCD3;PEX1
brain.GABA.prog	Biological process	Selective Autophagy (GO:0061912)	0.340277	1.135811258	0.296041308	0.78191915	ATG14;ATG4B;ATG13;STK3;PHB2;UFL1;CALR;SNX18;AMBRA1
brain.GABA.prog	Biological process	Negative Regulation Of Cellular Biosynthetic Process (GO:0031327)	-0.271521022	-1.135045763	0.243386243	0.7518924	BTG2;TRIM2;IGFBP5;SOGA1;EPHA4;DCAF5;DAPK3;ERLIN2;ERLIN1;ILF3;EIF2AK2;RIDA;CLK2;LARP1;PROX1
brain.GABA.prog	Biological process	Positive Regulation Of Calcium Ion Transmembrane Transporter Activity (GO:1901021)	0.447412826	1.134714575	0.309433962	0.782600302	HTT;PPP3CA;PKD2;PPP3CC;ANK2;APEX1;AKAP6
brain.GABA.prog	Biological process	Regulation Of Phosphoprotein Phosphatase Activity (GO:0043666)	-0.33862333	-1.134016073	0.281818182	0.751447515	GNA12;CRY2;MASTL;STYXL1;GSK3B;PPP1R2;NUAK1;PPP6R3;PPP1R15A
brain.GABA.prog	Biological process	Negative Regulation Of Nucleic Acid-Templated Transcription (GO:1903507)	-0.212229318	-1.133765516	0.189873418	0.748895524	ZHX3;RARA;MBD3;DAB2IP;CIC;ID1;SPEN;ZBTB18;ASCL1;CTCF;CHD3;PHF12;ATXN1;NOTCH1;RCOR2;BRD7;NCOR2;BIRC5;CENPF;ZFTA;CRY2;HIC2;ZNF503;CIPC;CNOT7;ILF3;HMBOX1;EZH2;ID3;BASP1;NACC1;SMARCC2;PARP1;DEAF1;KHDRBS1;SALL1;RBFOX2;KDM4A;RBM15;FOXN3;ZNF423;SCMH1;HDAC4;RCOR3;DEPDC1;DNMT3A;HDAC5;GLI3;ID2;UIMC1;SFMBT1;PROX1;KAT6B;SETDB2;PCGF6;CBFA2T3;TRIM28;TRERF1;EPC1;SUV39H2;SMARCA4;MTERF3;FBXW11;CHD4;PRMT2;HES1
brain.GABA.prog	Biological process	DNA Repair-Dependent Chromatin Remodeling (GO:0140861)	-0.392022493	-1.132317972	0.292792793	0.749935075	DEPDC1B;BABAM1;PARP2;KDM1A;RNF8;ASF1A
brain.GABA.prog	Biological process	Plasma Membrane Repair (GO:0001778)	0.439098856	1.13206764	0.318101933	0.788191423	CHMP1A;ARL8B;CHMP2B
brain.GABA.prog	Biological process	Regulation Of Signal Transduction (GO:0009966)	-0.251304995	-1.131583425	0.228723404	0.748837912	RORA;CD24;GRK5;GSKIP;BRAP;RGS16;IGFBP5;LURAP1L;TMEM108;UBTF;IFT81;GIT1;PIGBOS1;POFUT1;STK11;SIK2;USP33;DLL1;GRK4
brain.GABA.prog	Biological process	Regulation Of Osteoblast Differentiation (GO:0045667)	0.30903461	1.129649987	0.272268908	0.793093872	RORB;CRIM1;HDAC9;PRKD1;CDK6;ACVR2A;MEF2C;PTCH1;SKI;PPP3CA;SOX9;LIMD1
brain.GABA.prog	Biological process	Mitochondrial ATP Synthesis Coupled Electron Transport (GO:0042775)	-0.310694877	-1.129385156	0.298611111	0.752078537	SDHA;NDUFV1;UQCRC2;NDUFB10;NDUFA12;NDUFS4;NDUFA8;NDUFA6;NDUFS3;NDUFA4;NDUFV2;COA6;NDUFB6
brain.GABA.prog	Biological process	Metaphase Plate Congression (GO:0051310)	-0.29289469	-1.127816428	0.269417476	0.753625423	CENPE;KIF2C;CENPF;CCNB1;CHMP5;CHMP2A;CHMP6;SPICE1;CEP55;KIF22;NDC80;PINX1;NUP62
brain.GABA.prog	Biological process	Chromatin Remodeling (GO:0006338)	-0.225231859	-1.127752761	0.206128134	0.750591242	YY1;ARID1A;MBD3;ERCC6;KDM2B;ARID1B;CTCF;CHD3;KDM5B;PRIMPOL;BICRA;CECR2;BRD7;HP1BP3;DEPDC1B;BMI1;MACROH2A1;RUVBL2;PSIP1;SMARCC2;SKP1;RYBP;JARID2;BAZ2A;PIH1D1;KDM4A;PBRM1;HDAC4;TTI1;BABAM1;HDAC5;SETD7;INO80B;CHRAC1;CFDP1;SETDB2;PCGF6;MYC;PARP2;SUV39H2;SMARCA4;CHD4;CHEK1
brain.GABA.prog	Biological process	DNA Damage Checkpoint Signaling (GO:0000077)	-0.345050933	-1.12700058	0.274939173	0.749294699	STK33;ERCC6;H2AX;CHEK2
brain.GABA.prog	Biological process	Extracellular Structure Organization (GO:0043062)	0.375059709	1.126940723	0.284228769	0.798757442	ST7;COL11A1;PXDN;MMP16;COL5A2
brain.GABA.prog	Biological process	Peptidyl-Tyrosine Dephosphorylation (GO:0035335)	0.412965107	1.126266129	0.322878229	0.798279087	PTPRZ1;PTPN13;PTPN9;PTPRO;PTPRJ;DUSP10
brain.GABA.prog	Biological process	Synaptic Vesicle Cycle (GO:0099504)	-0.35174786	-1.124944685	0.314148681	0.752271459	AP3S2;AP3D1;SLC18A2;BRSK1;GIT1
brain.GABA.prog	Biological process	Plasma Membrane Bounded Cell Projection Morphogenesis (GO:0120039)	-0.315618446	-1.124552115	0.286432161	0.750295034	DNM2;MYO9B;DAB2IP;SHTN1;SNX1;KIF20B
brain.GABA.prog	Biological process	Negative Chemotaxis (GO:0050919)	0.389437548	1.124382562	0.317773788	0.801510657	EPHA7;ROBO1;SEMA3A;SLIT2;SEMA3E;SEMA3C;SEMA6A;ITGAV
brain.GABA.prog	Biological process	Protein Homooligomerization (GO:0051260)	0.309407611	1.123739811	0.298657718	0.8010522	ATL2;CLYBL;PXDN;GLS;JMJD6
brain.GABA.prog	Biological process	Regulation Of Neurotransmitter Receptor Activity (GO:0099601)	0.416856859	1.123366614	0.311111111	0.799520121	NETO1;MINK1;NLGN1;MEF2C
brain.GABA.prog	Biological process	Translational Elongation (GO:0006414)	-0.345295213	-1.122406436	0.326139089	0.753335697	GFM1;TSFM;MTRFR
brain.GABA.prog	Biological process	Regulation Of Mitochondrial Membrane Potential (GO:0051881)	0.432171673	1.121967061	0.311711712	0.80124262	SOD1;ARL6IP5;BCL2
brain.GABA.prog	Biological process	Regulation Of Extrinsic Apoptotic Signaling Pathway (GO:2001236)	0.380311701	1.121632821	0.30198915	0.799757726	TCF7L2;HTT;ITGA6;SRC;FEM1B;ITGAV;BIRC6
brain.GABA.prog	Biological process	Peptide Biosynthetic Process (GO:0043043)	-0.417556709	-1.118122252	0.305045872	0.762579424	SRBD1;YARS2;AGO2;SARS1
brain.GABA.prog	Biological process	Regulation Of Intracellular Transport (GO:0032386)	-0.347844213	-1.117799624	0.315315315	0.760386133	SPAG5;DYNC1H1;RINT1;ATP9A
brain.GABA.prog	Biological process	Iron-Sulfur Cluster Assembly (GO:0016226)	-0.363504577	-1.11654131	0.297169811	0.757820477	CIAO1;NFS1;NUBPL
brain.GABA.prog	Biological process	Metallo-Sulfur Cluster Assembly (GO:0031163)	-0.363504577	-1.11654131	0.297169811	0.757820477	CIAO1;NFS1;NUBPL
brain.GABA.prog	Biological process	Glutamate Receptor Signaling Pathway (GO:0007215)	0.392290815	1.11645011	0.33102253	0.813147885	CPEB4;PLCB1;GRIA4;HOMER2;GRIA2;GRIN2B;GRM8;GRIK2
brain.GABA.prog	Biological process	Response To Ionizing Radiation (GO:0010212)	-0.26732169	-1.116202155	0.27012987	0.755612132	RFWD3;H2AX;TOPBP1;DEPDC1B;BRSK1;PRKAA1;SWI5;RAD51AP1;GRB2;STK11;MAPK14;FIGNL1;FANCD2;BABAM1;CLK2;UIMC1
brain.GABA.prog	Biological process	Regulation Of DNA Biosynthetic Process (GO:2000278)	0.397316478	1.115992258	0.31462585	0.812048107	ING5;POT1;DACH1
brain.GABA.prog	Biological process	Regulation Of Chromatin Organization (GO:1902275)	-0.381589569	-1.115578282	0.312217195	0.754359885	PHF20;MLLT3;METTL4;MSL1;MKI67;MSL2;HNRNPU
brain.GABA.prog	Biological process	Respiratory Chain Complex IV Assembly (GO:0008535)	0.411825862	1.114627248	0.32627866	0.813788345	COX18;COX10;SCO1;TIMM21
brain.GABA.prog	Biological process	Mitochondrion Disassembly (GO:0061726)	-0.408029055	-1.114402092	0.315673289	0.754448497	ATG7;SQSTM1
brain.GABA.prog	Biological process	Proton Motive Force-Driven Mitochondrial ATP Synthesis (GO:0042776)	-0.333597095	-1.113062468	0.284653465	0.755281157	SDHA;NDUFV1;NDUFB10;NDUFA12;NDUFS4;NDUFA8;NDUFA6;NDUFS3
brain.GABA.prog	Biological process	Respiratory System Development (GO:0060541)	0.413417272	1.112990527	0.318918919	0.816075665	VEGFA;BAG6;NKX2-1
brain.GABA.prog	Biological process	Regulation Of Smooth Muscle Cell Proliferation (GO:0048660)	0.431601015	1.112556392	0.325044405	0.814870799	PPARGC1A;TCF7L2
brain.GABA.prog	Biological process	RNA-templated DNA Biosynthetic Process (GO:0006278)	0.416800554	1.112082231	0.329289428	0.81118536	POT1;TERF1;RAD50
brain.GABA.prog	Biological process	Telomere Maintenance Via Telomerase (GO:0007004)	0.416800554	1.112082231	0.329289428	0.81118536	POT1;TERF1;RAD50
brain.GABA.prog	Biological process	Negative Regulation Of Canonical Wnt Signaling Pathway (GO:0090090)	-0.268396118	-1.111794258	0.237980769	0.755832405	APC2;DAB2IP;TMEM131L;INVS;TLE3;CSNK1A1;MLLT3;ANKRD6;RUVBL2;AXIN1;AXIN2;JADE1;LRP4;STK11;GSK3B
brain.GABA.prog	Biological process	Peptidyl-Serine Modification (GO:0018209)	-0.242332456	-1.111015055	0.257978723	0.754999731	SBK1;CDK1;MAPKAPK2;GALNT2;CSNK1G2;VRK1;CSNK1A1;ULK1;AURKA;PLK1;BRSK1;PRKACA;MASTL;PDPK1;MAPK14;GSK3B;STK38L;HIPK3;PRKDC;MAPK8;PBK;TGFBR1;HIPK1
brain.GABA.prog	Biological process	snRNA Processing (GO:0016180)	0.411583186	1.110869457	0.33041958	0.812489651	INTS14;INTS7;INTS3
brain.GABA.prog	Biological process	Lysosome Organization (GO:0007040)	-0.377616922	-1.109291509	0.301552106	0.756929532	TMEM175;ACP2;MBTPS1
brain.GABA.prog	Biological process	Endocytic Recycling (GO:0032456)	0.313740193	1.108493801	0.316865417	0.817304377	VPS50;ARL4C;EIPR1;VPS13B;DENND1A;DENND1B;VPS26A;VAMP4;VPS53
brain.GABA.prog	Biological process	Response To Lipid (GO:0033993)	-0.317691733	-1.108185121	0.304245283	0.757111142	MAPKAPK2;RARA;ASCL1;ALAS1
brain.GABA.prog	Biological process	Positive Regulation Of Binding (GO:0051099)	0.31429206	1.107259274	0.311643836	0.818572666	AMFR;CDT1;TCF7L2;AKTIP;STK3;NMD3;SKI;ZNF618;PSEN1;NCBP1;EPB41;GMNN;APP;IDE;SIRT2
brain.GABA.prog	Biological process	Regulation Of Mitotic Cell Cycle (GO:0007346)	-0.24681132	-1.107241711	0.267716535	0.756783311	BTG2;CDC25C;CDC27;ANGEL2;TTL;MEIS2;KIF20B;BRD7;TTC28;DAPK3;AURKA;CUL7;PLK1;CCNB1
brain.GABA.prog	Biological process	Positive Regulation Of miRNA Metabolic Process (GO:2000630)	0.363020009	1.10720694	0.307155323	0.816231963	JUN;LIN28B;FOXO3;HIF1A;NFKB1;GNL3;STAT3
brain.GABA.prog	Biological process	rRNA Metabolic Process (GO:0016072)	0.288434987	1.106716393	0.304276316	0.815211358	NOP56;NOP53;NOLC1;DDX10;DDX27;EBNA1BP2;GTF3C1;NOP58;EXOSC10;EXOSC3;UTP15;XRN1;RRP36;NOL8;MRTO4
brain.GABA.prog	Biological process	Negative Regulation Of Cell Cycle (GO:0045786)	0.31371722	1.106611842	0.3089701	0.813065836	CDT1;BTG3;IPO7;CDK6;IPO5;HEXIM1;BRINP1;CDKN1C
brain.GABA.prog	Biological process	Actin Cytoskeleton Reorganization (GO:0031532)	0.323983045	1.106271694	0.312068966	0.811629387	MINK1;THSD7A;MCU;MKLN1;RICTOR;SIPA1L1;TNIK
brain.GABA.prog	Biological process	Negative Regulation Of Protein Localization To Cell Periphery (GO:1904376)	0.400252421	1.106168702	0.325622776	0.809562198	LRPAP1;PICALM;LZTFL1;NUMB;RHOQ;TMEM59;CLTC
brain.GABA.prog	Biological process	Positive Regulation Of G1/S Transition Of Mitotic Cell Cycle (GO:1900087)	-0.390319849	-1.10609934	0.332618026	0.757128672	CCND2;RPTOR;LSM10;STIL;RRM1;TFDP1
brain.GABA.prog	Biological process	Kidney Development (GO:0001822)	0.36075506	1.106046588	0.335060449	0.807492355	VEGFA;BAG6;TRAF3IP1;PCSK5;GREB1L
brain.GABA.prog	Biological process	Establishment Of Protein Localization To Membrane (GO:0090150)	0.336293333	1.105309583	0.32160804	0.807224204	RAB3GAP1;NECTIN3;ZDHHC6;YIF1B;BRAF;ARL6
brain.GABA.prog	Biological process	Regulation Of Neuron Projection Development (GO:0010975)	0.257900749	1.104453093	0.266233766	0.807585328	TENM3;PPFIA2;TANC2;FUT9;MARK1;TOX;LRRC4C;PRKD1;PDLIM5;NLGN1;FKBP4;BAG5;PTPN9;SIPA1L1;SEMA3A;ITGA6
brain.GABA.prog	Biological process	Positive Regulation Of Cellular Catabolic Process (GO:0031331)	0.281051874	1.104239631	0.301948052	0.805845335	SUPV3L1;LIN28B;PRKD1;ATG13;ATG101;SNCA;ARNT;FOXO3;HIF1A;SH3D19;TTC5;IRS2;UFL1;PIK3C2A
brain.GABA.prog	Biological process	Regulation Of Exosomal Secretion (GO:1903541)	-0.395373918	-1.103387776	0.317757009	0.761766325	SMPD3;CHMP2A;ATP9A;CHMP6;HGS;SNF8;TSG101
brain.GABA.prog	Biological process	Positive Regulation Of MAP Kinase Activity (GO:0043406)	0.347550501	1.10305631	0.302675585	0.806978627	VEGFA;ROBO1;MAP3K7;PDGFC;SASH1;MEF2C
brain.GABA.prog	Biological process	Glycolipid Metabolic Process (GO:0006664)	0.400492561	1.10282366	0.332752613	0.805313267	PGAP1;GLTP;B3GNT5;SUMF1;GALC;SCCPDH;CERK
brain.GABA.prog	Biological process	Fatty Acid Metabolic Process (GO:0006631)	0.326590751	1.102215576	0.314569536	0.804562897	PPARGC1A;ACAD9;ABCD3;NUDT19;PCCB;XBP1;PNPLA8;LPIN2;GPX1;HTD2;ACACA
brain.GABA.prog	Biological process	Regulation Of Macroautophagy (GO:0016241)	-0.285256787	-1.101546568	0.312182741	0.76403276	VPS26B;ULK1;EXOC7;LZTS1;PRKACA;CLEC16A;ATP6V0A1;MAPK8;LARP1;SH3GLB1;UBQLN1;SUPT5H;TSC2;SESN1;BNIP3;EXOC4
brain.GABA.prog	Biological process	Negative Regulation Of Protein Binding (GO:0032091)	-0.312191832	-1.101410715	0.304849885	0.761417269	AURKA;GOLGA2;GSK3B;AURKB;USP33;ATP2A2;MAPK8;MITD1;CSNK1E;KDM1A
brain.GABA.prog	Biological process	Negative Regulation Of Protein Depolymerization (GO:1901880)	-0.373259903	-1.10138167	0.320430108	0.758466899	APC2;ARHGEF2;NAV3;TPX2
brain.GABA.prog	Biological process	DNA Repair (GO:0006281)	-0.212837665	-1.101362063	0.23659306	0.755520173	BTG2;CDK1;RFWD3;RAD51C;RAD23A;ERCC6;TRIP13;H2AX;CHEK2;RAD51B;GTF2H2C;TDP1;TENT4A;PRIMPOL;TOPBP1;RECQL5;UBE2T;DEPDC1B;MACROH2A1;KMT5B;NSD2;TRRAP;FANCA;ENDOV;RAD51AP1;WDHD1;PARP1;XPA;FANCD2;SETX;DOT1L;EP400;PRKDC;BABAM1;POLQ
brain.GABA.prog	Biological process	Cardiac Muscle Tissue Development (GO:0048738)	-0.371675173	-1.10096442	0.3174946	0.753674762	SMAD5;NOTCH1;PRMT1
brain.GABA.prog	Biological process	Negative Regulation Of Cysteine-Type Endopeptidase Activity Involved In Apoptotic Process (GO:0043154)	0.369511577	1.099763055	0.324863884	0.809743648	VEGFA;FNIP1;SNCA;SRC;RNF34;CDKN2D;GPX1;MAP2K5
brain.GABA.prog	Biological process	Cellular Response To Chemical Stress (GO:0062197)	0.298846628	1.099085858	0.313131313	0.809424242	PPARGC1A;PRKD1;GSR;ZFP36L2;SNCA;FOXO3;PRDX5;VRK2;PKD2;ZFAND1;LRRC8D;ATF4;GPX1;GPX8;NUDT2;SOD2;SELENOS;SIRT2;NFE2L2;FANCC
brain.GABA.prog	Biological process	Actomyosin Structure Organization (GO:0031032)	0.335387932	1.097239449	0.342465753	0.812451257	PDLIM1;EPB41L2;WDR1;FHOD3;SRC;FAM171A1;ITGB1;EPB41L5;PDCD10
brain.GABA.prog	Biological process	Late Endosome To Vacuole Transport Via Multivesicular Body Sorting Pathway (GO:0032511)	-0.360159266	-1.096631255	0.330120482	0.762805252	TMEM50A;CHMP5;CHMP6;LEPROTL1;HGS;SNF8;LEPROT;PTPN23;VPS36;TSG101
brain.GABA.prog	Biological process	Phosphatidylinositol Biosynthetic Process (GO:0006661)	0.30025517	1.096183696	0.298634812	0.813345911	EFR3A;SACM1L;TTC7B;INPP4A;PMPCA;PI4K2B;MTMR4;PI4KA;PIK3C2A;MTMR14;PIP5K1A;MTMR2
brain.GABA.prog	Biological process	Vesicle Fusion (GO:0006906)	0.286355434	1.095019473	0.314236111	0.814486846	STXBP6;CHMP1A;ARL8B;VTI1B;CHMP2B;SNCA;SEC22B;VPS16;VAMP4;VAMP2
brain.GABA.prog	Biological process	Regulation Of Cellular Component Organization (GO:0051128)	-0.252593391	-1.094900717	0.265984655	0.764753894	HIP1;DAB2IP;RAB5B;PTPN11;RPTOR;MLLT3;METTL4;AURKA;SNX17;TFRC;AXIN2;JADE1;PAK4;STK11;MKI67;TAOK2;STK38L
brain.GABA.prog	Biological process	Muscle Organ Development (GO:0007517)	0.407290624	1.094562275	0.324697755	0.813399232	UTRN;SOX6;MEF2C;SRI;SGCD
brain.GABA.prog	Biological process	Regulation Of Macromolecule Biosynthetic Process (GO:0010556)	0.32497399	1.094360039	0.333901193	0.811620136	PCIF1;ING5;NOLC1;ATG13;ATG101;FOXO3
brain.GABA.prog	Biological process	Nuclear-Transcribed mRNA Catabolic Process, Deadenylation-Dependent Decay (GO:0000288)	0.33157951	1.093923261	0.320945946	0.810576084	SAMD4A;NT5C3B;CNOT4;CNOT11;PDE12;DCP1A;EXOSC3;RC3H1;DCP2;EXOSC8;CNOT2;TUT7;CNOT9
brain.GABA.prog	Biological process	Regulation Of Mitotic Spindle Organization (GO:0060236)	-0.304238234	-1.093728346	0.347087379	0.76511814	GPSM2;DYNC1H1;PLK1;TPX2;CHMP5;CHMP2A;CHMP6;STIL;DRG1;MAP9;HNRNPU;NUP62
brain.GABA.prog	Biological process	Regulation Of Cell Death (GO:0010941)	0.361169935	1.093171664	0.343696028	0.810489088	CHMP1A;HBE1;CHMP2B;SNCA
brain.GABA.prog	Biological process	Histone H4 Acetylation (GO:0043967)	-0.312912406	-1.091552557	0.331707317	0.768455335	PHF20;NAA40;RUVBL2;TRRAP;JADE1;MSL1;EP400;MSL2;MBTD1;EPC1
brain.GABA.prog	Biological process	Positive Regulation Of Metabolic Process (GO:0009893)	0.300192535	1.090962456	0.333895447	0.814616638	PPARGC1A;VEGFA;PRDM16;ALMS1;ELOVL6;PDGFC;JAK2;MFN2;THRA;GRB10
brain.GABA.prog	Biological process	Synaptic Vesicle Recycling (GO:0036465)	-0.350485612	-1.090686695	0.33255814	0.767895123	DNM2;AP3S2;AP3D1
brain.GABA.prog	Biological process	Regulation Of Myelination (GO:0031641)	0.419768626	1.088513968	0.345149254	0.819795457	EIF2AK3;PTPRZ1;DICER1;TNFRSF21;SIRT2
brain.GABA.prog	Biological process	Positive Regulation Of Cell Junction Assembly (GO:1901890)	0.337579674	1.088493691	0.335652174	0.8175191	PTPRD;VEGFA;SLITRK5;NLGN1;CLSTN2
brain.GABA.prog	Biological process	Negative Regulation Of ERK1 And ERK2 Cascade (GO:0070373)	-0.311947698	-1.087533135	0.319248826	0.773892241	DAB2IP;EPHA4;RANBP9;EZR;EPHB2;TIMP3
brain.GABA.prog	Biological process	Positive Regulation Of Protein Localization To Plasma Membrane (GO:1903078)	-0.330380526	-1.087520157	0.355704698	0.770965289	SQSTM1;LRP1;PDPK1;EPHB2;RANGRF;CNST
brain.GABA.prog	Biological process	Regulation Of Proteasomal Protein Catabolic Process (GO:0061136)	-0.310288566	-1.086994475	0.357630979	0.769634171	DAB2IP;RAD23A;PSMC6;GNA12;DESI1;PRKACA
brain.GABA.prog	Biological process	Regulation Of Intracellular Protein Transport (GO:0033157)	-0.349597529	-1.086218232	0.3387471	0.768888684	PCNT;KIF20B;BCAS3;OAZ2;GSK3B
brain.GABA.prog	Biological process	Positive Regulation Of Cell-Matrix Adhesion (GO:0001954)	0.380514512	1.08599734	0.354385965	0.822434379	VEGFA;CDK6;UTRN;PTPRJ;ENC1;RIN2
brain.GABA.prog	Biological process	Calcium Ion Transport (GO:0006816)	0.330060488	1.085568515	0.34840871	0.821291913	ANO6;ITPR1;CACNA2D1;CACNB2;TMCO1;PKD2;NALCN;PSEN1;ITGAV
brain.GABA.prog	Biological process	Cellular Response To Amino Acid Starvation (GO:0034198)	0.345634871	1.085416676	0.327731092	0.819431322	BMT2;EIF2AK3;PRKD1;ITFG2
brain.GABA.prog	Biological process	Establishment Of Protein Localization To Plasma Membrane (GO:0061951)	-0.3562072	-1.085255473	0.369158879	0.768703316	PREPL;MACF1;BBS2;GOLGA7;PHAF1;NSF;GGA3
brain.GABA.prog	Biological process	Macromolecule Modification (GO:0043412)	0.306211175	1.085115583	0.323825503	0.818000606	USP25;MCRS1;SLC35A1;RABGGTB;DUSP12;SERP1;CPE;RNF2
brain.GABA.prog	Biological process	Monoubiquitinated Histone H2A Deubiquitination (GO:0035522)	-0.325408757	-1.08449204	0.352216749	0.765121054	TAF5;TAF4;TAF6;TAF12;TRRAP;TAF10;ENY2
brain.GABA.prog	Biological process	Monoubiquitinated Histone Deubiquitination (GO:0035521)	-0.325408757	-1.08449204	0.352216749	0.765121054	TAF5;TAF4;TAF6;TAF12;TRRAP;TAF10;ENY2
brain.GABA.prog	Biological process	Regulation Of Vascular Associated Smooth Muscle Cell Proliferation (GO:1904705)	0.380975398	1.08390893	0.350719424	0.819154851	JUN;TAFA5;MEF2C;MFN2;SOD2;PRKG1;TPM1
brain.GABA.prog	Biological process	Regulation Of Notch Signaling Pathway (GO:0008593)	0.308915403	1.083550989	0.335051546	0.817924546	TSPAN5;DLK1;TM2D3;FBXW7;SRC;JAG1;TSPAN14;HIF1AN;PDCD10;STAT3
brain.GABA.prog	Biological process	Regulation Of Translation (GO:0006417)	-0.223939275	-1.083113968	0.290502793	0.766372828	BTG2;PLXNB2;TSFM;TRIM2;EIF4G2;IGFBP5;EIF3H;MSI1;EPHA4;PRMT1;ELP5;DAPK3;ILF3;HNRNPD;EIF2AK2;TCOF1;CTIF
brain.GABA.prog	Biological process	RNA Transport (GO:0050658)	-0.353975365	-1.082759518	0.361751152	0.764453277	POM121C;XPO5;HNRNPA2B1;DDX39A;CKAP5;SNUPN;NUP62;DDX39B
brain.GABA.prog	Biological process	Regulation Of Release Of Sequestered Calcium Ion Into Cytosol (GO:0051279)	0.423128792	1.081862898	0.367021277	0.82054764	DIAPH1;SNCA;PDE4D;SRI
brain.GABA.prog	Biological process	Ventricular Septum Morphogenesis (GO:0060412)	-0.364075089	-1.080620751	0.321507761	0.767467687	SLIT1;SMAD7;NOTCH1
brain.GABA.prog	Biological process	post-Golgi Vesicle-Mediated Transport (GO:0006892)	-0.2921376	-1.080475869	0.304347826	0.765112041	DNM2;AP3D1;GOPC;SCAMP1;EXOC7;GOLGA7;GGA3;AP4M1;KLHL20;VTI1A
brain.GABA.prog	Biological process	Response To Organic Cyclic Compound (GO:0014070)	0.403493667	1.080085536	0.364768683	0.823556748	ARL6IP5;TIPARP;GLDC;CDKN2D;STAT3;HLCS;ATF1
brain.GABA.prog	Biological process	Negative Regulation Of Protein Localization To Membrane (GO:1905476)	0.393972227	1.079892403	0.384892086	0.82184109	LRPAP1;PICALM;LZTFL1;NUMB;RHOQ;TMEM59;CLTC
brain.GABA.prog	Biological process	DNA Damage Response (GO:0006974)	-0.198688465	-1.077523608	0.285234899	0.770677582	BTG2;CDK1;YY1;MAPKAPK2;RFWD3;RAD51C;H2AX;CHEK2;VRK1;TRAPPC13;TOP2A;RAD51B;AIM2;TDP1;TENT4A;RPTOR;TOPBP1;RECQL5;RBBP5;UBE2T;DEPDC1B;MACROH2A1;KMT5B;TRRAP;BRSK1;FANCA;ENDOV;ABL1;MASTL;RAD51AP1;WDHD1;PARP1;GRB2;STK11;MACROD2;MAPK14;XPA;TAOK2;SETX;DOT1L;MAP2K6;EP400;PRKDC;BABAM1;SETD7;POLQ
brain.GABA.prog	Biological process	Regulation Of Programmed Cell Death (GO:0043067)	-0.238896298	-1.077020496	0.303108808	0.769228055	HIP1;RIPK1;HAX1;RAF1;ANP32A;DAPK3;RUVBL2;ANP32E;TRRAP;FBXO11;NF2;DPP8;LRP8;LCMT1;EP400;ACTN1;LGALS1;MBTD1;EPC1;NUP62;TPT1;DPP9;ASAH1;BNIP3;BRMS1;DAPK1
brain.GABA.prog	Biological process	DNA-templated Transcription Termination (GO:0006353)	-0.380445626	-1.076928671	0.365909091	0.766665699	MAZ;POLR3K;POLR2A;SETX
brain.GABA.prog	Biological process	Regulation Of Synapse Assembly (GO:0051963)	0.323937554	1.076649108	0.340715503	0.829134728	PTPRD;PDLIM5;SLITRK5;SNCA;NLGN1;CLSTN2;MEF2C
brain.GABA.prog	Biological process	Positive Regulation Of Neuron Projection Development (GO:0010976)	-0.278343556	-1.076585845	0.340050378	0.764794381	PLXNB2;DAB2IP;PTK7;SCARB2;RETREG3
brain.GABA.prog	Biological process	Inner Mitochondrial Membrane Organization (GO:0007007)	0.381669588	1.073064456	0.360714286	0.837354907	CIBAR1;MTX2;TRMT10B
brain.GABA.prog	Biological process	Regulation Of Intracellular Signal Transduction (GO:1902531)	-0.215681659	-1.073031382	0.274509804	0.771851651	TRAF4;MYO9B;DAB2IP;CD24;SQSTM1;CHEK2;ARHGEF2;PREX1;DNMBP;GNA12;ARHGAP44;AURKA;DYNLL1;TBCK;ARHGAP35;BCR;RFFL;VAV2;MCF2L;ARHGEF40;EZR;NF2;PAK4;GRB2;STK11;PDPK1;STYXL1;ARHGEF1;KALRN;AURKB;TTI1;MAP2K6;ARHGAP11B;RHOU
brain.GABA.prog	Biological process	Cytosolic Pattern Recognition Receptor Signaling Pathway (GO:0002753)	0.398307778	1.073007165	0.361888112	0.835216339	MAP3K7;IPO5;PHB2;TRAF6;IRF3
brain.GABA.prog	Biological process	Protein Targeting To ER (GO:0045047)	0.389384816	1.072538651	0.357009346	0.834205918	SEC61A1;SGTA;SGTB;GET3;SRPRA;SEC63
brain.GABA.prog	Biological process	Positive Regulation Of Cell Communication (GO:0010647)	0.375922986	1.071370883	0.38317757	0.835284348	RIMS1;CLSTN2;SYT1;ILK;CDKN2AIP;GRIK2
brain.GABA.prog	Biological process	Negative Regulation Of Axon Extension (GO:0030517)	0.407891372	1.070597328	0.367272727	0.835252118	SEMA3A;SEMA3E;SEMA3C;SEMA6A;SEMA5A
brain.GABA.prog	Biological process	Negative Regulation Of Cold-Induced Thermogenesis (GO:0120163)	-0.32649162	-1.070596527	0.351288056	0.773037101	ID1;TLE3;ACVR2B;NOTCH1;STK11;ZNF423;NOVA2;MAP2K6
brain.GABA.prog	Biological process	Negative Regulation Of Metabolic Process (GO:0009892)	-0.32649162	-1.070596527	0.351288056	0.773037101	ID1;TLE3;ACVR2B;NOTCH1;STK11;ZNF423;NOVA2;MAP2K6
brain.GABA.prog	Biological process	Regulation Of Autophagy (GO:0010506)	-0.221840593	-1.070482406	0.311111111	0.77054653	SQSTM1;EIF4G2;VPS26B;CTSA;SOGA1;RPTOR;ULK1;HAX1;FKBP8;EXOC7;DAPK3;PRKACA;PIP4K2B;GOLGA2;PRKAA1;RRAGD;VPS29;DEPDC5;STK11;KDM4A;GSK3B;STK38L;PSAP;USP33;DCAF12;ATP6V0A1;MAPK8
brain.GABA.prog	Biological process	Negative Regulation Of DNA Biosynthetic Process (GO:2000279)	0.370704165	1.069976442	0.356261023	0.834913114	POT1;DACH1;TERF1;SRC;EXOSC10;XRN1;DCP2;NAT10
brain.GABA.prog	Biological process	Glycosaminoglycan Biosynthetic Process (GO:0006024)	0.388973733	1.06850807	0.383486239	0.837044001	EXT1;ANGPT1;CHSY3
brain.GABA.prog	Biological process	Ribosome Assembly (GO:0042255)	0.375897464	1.068229463	0.372093023	0.835647111	MDN1;NOP53
brain.GABA.prog	Biological process	Negative Regulation Of Cellular Response To Growth Factor Stimulus (GO:0090288)	-0.315245951	-1.067656146	0.362385321	0.77584021	SMAD7;DAB2IP;NOTCH1;UBE2D1;SKIL;DLX1;HGS;EPN2;BMPER;SPRY2;CADM4;PDCD6
brain.GABA.prog	Biological process	Macromolecule Biosynthetic Process (GO:0009059)	-0.302777878	-1.067172096	0.360774818	0.774495456	SRBD1;TSFM;EIF4G2;ALAS1
brain.GABA.prog	Biological process	Cyclic-Nucleotide-Mediated Signaling (GO:0019935)	0.388308486	1.067123085	0.377938517	0.836554794	EPHA5;PDE4D;ADCY2;SOX9;PDE7A;MAPK7;ATF1;GUCY1A2
brain.GABA.prog	Biological process	Proton Motive Force-Driven ATP Synthesis (GO:0015986)	-0.315748534	-1.066700907	0.33902439	0.772961826	SDHA;NDUFV1;NDUFB10;NDUFA12;NDUFS4;NDUFA8;NDUFA6;NDUFS3
brain.GABA.prog	Biological process	Cellular Response To Mechanical Stimulus (GO:0071260)	0.392679097	1.066333301	0.358422939	0.836687648	MAP3K1;MAP2K4;SOX9;NFKB1
brain.GABA.prog	Biological process	Positive Regulation Of Mitochondrial Fission (GO:0090141)	0.413271248	1.066243707	0.406716418	0.834719017	MCU;FIS1;PGAM5
brain.GABA.prog	Biological process	Positive Regulation Of Erythrocyte Differentiation (GO:0045648)	0.405513703	1.065333153	0.414104882	0.835147305	ARNT;ACVR2A;FOXO3;HIF1A
brain.GABA.prog	Biological process	Regulation Of Cold-Induced Thermogenesis (GO:0120161)	0.264775216	1.065254307	0.357377049	0.833104615	PPARGC1A;VEGFA;PRDM16;DDIT3;ALMS1;ELOVL6;PDGFC;PLCL2;PGAM5;LGR4;ACADL;NOVA1;JAK2;MFN2;THRA;GRB10
brain.GABA.prog	Biological process	COPII-coated Vesicle Budding (GO:0090114)	0.335523268	1.06518951	0.374570447	0.831080895	SEC31A;TRAPPC11;TRAPPC8;TMED10;SAR1A;SEC23B;CSNK1D
brain.GABA.prog	Biological process	Adenylate Cyclase-Modulating G Protein-Coupled Receptor Signaling Pathway (GO:0007188)	-0.323867383	-1.064442672	0.352941176	0.776562766	ADCYAP1R1;GRK5;GABBR1;GNA12
brain.GABA.prog	Biological process	Regulation Of Double-Strand Break Repair Via Homologous Recombination (GO:0010569)	-0.269718939	-1.064251736	0.3647343	0.774416902	ERCC6;TRAPPC13;ACTR2;RUVBL2;TRRAP;RAD51AP1;PARP1;FIGNL1;EP400;POLQ;MBTD1;EPC1;CHEK1;KDM1A;UBQLN4
brain.GABA.prog	Biological process	Fatty Acid Biosynthetic Process (GO:0006633)	0.349724797	1.062625738	0.387719298	0.836247273	ELOVL5;ABCD3;ELOVL6
brain.GABA.prog	Biological process	Cellular Response To Fibroblast Growth Factor Stimulus (GO:0044344)	0.361196486	1.060924915	0.372759857	0.839035893	CEP57;FLRT3;ZFP36L2
brain.GABA.prog	Biological process	Activation Of Cysteine-Type Endopeptidase Activity Involved In Apoptotic Process (GO:0006919)	0.37366729	1.059420067	0.391150442	0.841104643	EIF2AK3;ROBO1;IFT57;SNCA
brain.GABA.prog	Biological process	Regulation Of DNA Strand Elongation (GO:0060382)	0.405209082	1.059144417	0.368043088	0.839731312	POT1;MCRS1;INO80;TFPT
brain.GABA.prog	Biological process	Autophagy Of Mitochondrion (GO:0000422)	0.350034794	1.058561512	0.401446655	0.839235966	ATG14;ATG4B;ATG13;FIS1;PHB2
brain.GABA.prog	Biological process	Protein Targeting To Lysosome (GO:0006622)	0.390344097	1.056656756	0.392380952	0.842702714	ATG14;SNX16
brain.GABA.prog	Biological process	Positive Regulation Of Cell Projection Organization (GO:0031346)	-0.2456325	-1.055261959	0.365914787	0.79692127	PLXNA4;PLXNB2;DAB2IP;PTK7;SCARB2;RETREG3;PLXNA2;CUX1;CUL7;ARHGAP35;PLXNB1
brain.GABA.prog	Biological process	Positive Regulation Of Osteoblast Differentiation (GO:0045669)	-0.334001525	-1.055223155	0.374117647	0.794233369	ZHX3;ACVR2B;CCNA2;BMPR1B
brain.GABA.prog	Biological process	Regulation Of Fat Cell Differentiation (GO:0045598)	0.327082711	1.054590587	0.368237347	0.84663042	WDFY2;ZFP36L2;ASXL2;TRIO;SFRP2;XBP1;WWTR1;SIRT2;RUNX1T1;LMO3
brain.GABA.prog	Biological process	Regulation Of Telomere Maintenance Via Telomere Lengthening (GO:1904356)	-0.381304486	-1.05457279	0.380952381	0.793273808	SMG6;TINF2;HNRNPA2B1;PARP1;SMG5
brain.GABA.prog	Biological process	Cellular Response To Decreased Oxygen Levels (GO:0036294)	0.303380718	1.054219902	0.382826476	0.845564227	KCND2;VEGFA;NOP53;HYOU1;CPEB4;HIF1A;P4HB
brain.GABA.prog	Biological process	Axon Extension (GO:0048675)	-0.368139575	-1.053391869	0.377118644	0.793705315	SLIT1;ULK1;SEMA5B
brain.GABA.prog	Biological process	Regulation Of Macromolecule Metabolic Process (GO:0060255)	-0.244743205	-1.053307934	0.349081365	0.791205255	TBC1D16;AFF1;ZFP64;TRIM44;ASCL1;PCBP3;C1D;BMI1;NPC1;HNRNPD;TCF19;ZNF462;NOVA2
brain.GABA.prog	Biological process	Positive Regulation Of Endothelial Cell Migration (GO:0010595)	0.308935085	1.052683432	0.396551724	0.84787423	VEGFA;ANGPT1;PRKD1;SASH1;HIF1A;CALR;PRKCA;SPARC
brain.GABA.prog	Biological process	Regulation Of Intracellular Steroid Hormone Receptor Signaling Pathway (GO:0033143)	-0.3772672	-1.052525319	0.388412017	0.790689944	SAFB2;UFSP2;UBA5;PRMT2;KDM1A;DDX5
brain.GABA.prog	Biological process	Positive Regulation Of Protein Metabolic Process (GO:0051247)	-0.231868944	-1.051955719	0.36631016	0.789446801	APC2;PLXNB2;DAB2IP;ATG7;IST1;PRMT1;ATG10;RANBP9;PLK1;AXIN1;HNRNPD;EZR;OAZ2;NSF;GSK3B;PRKDC;AGO2;MAPK8;SNF8;LARP1;MTPN;ASPH
brain.GABA.prog	Biological process	Positive Regulation Of Neurogenesis (GO:0050769)	-0.280125851	-1.051859217	0.388764045	0.787048743	PLXNA4;PLXNB2;SPEN;NUMBL;PLXNA2;CUX1;CUL7;PLXNB1
brain.GABA.prog	Biological process	Positive Regulation Of Tumor Necrosis Factor Superfamily Cytokine Production (GO:1903557)	-0.349622341	-1.050888955	0.375286041	0.784310295	ARHGEF2;PTPN11;RIPK1
brain.GABA.prog	Biological process	Positive Regulation Of Tumor Necrosis Factor Production (GO:0032760)	-0.349622341	-1.050888955	0.375286041	0.784310295	ARHGEF2;PTPN11;RIPK1
brain.GABA.prog	Biological process	DNA Damage Response, Signal Transduction By P53 Class Mediator (GO:0030330)	-0.354221646	-1.050856362	0.378571429	0.781744184	CHEK2;TRIAP1;GTSE1;CRADD;E2F7;CDKN1B
brain.GABA.prog	Biological process	Cellular Response To Salt (GO:1902075)	0.313710992	1.05077179	0.374789916	0.851350287	ADGRV1;DLG2;CPNE3;NLGN1;BRAF;MEF2C;SYT1
brain.GABA.prog	Biological process	Calcium Ion Transmembrane Transport (GO:0070588)	0.325999511	1.050452022	0.394782609	0.850006577	ATP2B1;CACNA2D1;MCU;TMCO1;PKD2;NALCN;GRIN2B;ITGAV
brain.GABA.prog	Biological process	Positive Regulation Of I-kappaB kinase/NF-kappaB Signaling (GO:0043123)	0.275604533	1.047064093	0.390862944	0.857726044	GOLT1B;PRKD1;RHOC;IKBKB;DDX1;NEK6;MAP3K7;PELI2;MIER1
brain.GABA.prog	Biological process	Negative Regulation Of DNA-templated Transcription, Elongation (GO:0032785)	-0.378346033	-1.045763595	0.402173913	0.793139813	RECQL5;PARP1;NELFB;HNRNPU;SUPT5H
brain.GABA.prog	Biological process	Intrinsic Apoptotic Signaling Pathway (GO:0097193)	0.272678885	1.045307632	0.349282297	0.860874955	ITPR1;TOPORS;DDIT3;ARL6IP5;BAG6;BCL2;FNIP2;CUL4A
brain.GABA.prog	Biological process	I-kappaB kinase/NF-kappaB Signaling (GO:0007249)	0.346715562	1.04467747	0.382838284	0.860520157	IKBKB;MAP3K7;TANK;NFKB1;CHUK;TRAF6;AZI2;NKIRAS1;FAIM;ROCK2
brain.GABA.prog	Biological process	Positive Regulation Of DNA Metabolic Process (GO:0051054)	0.259736218	1.044104073	0.390894819	0.859960896	POT1;CDT1;MCRS1;CCDC117;TOX;ACD;TERF1;WRN;INO80;EYA4;TFPT;EYA3;RAD50;BRPF3;GNL3;UCHL5
brain.GABA.prog	Biological process	Positive Regulation Of Microtubule Polymerization (GO:0031116)	-0.344289024	-1.043340381	0.402542373	0.797296205	CLIP1;NAV3;GIT1;DRG1;CKAP5;SLAIN1
brain.GABA.prog	Biological process	Regulation Of Amide Metabolic Process (GO:0034248)	0.317118946	1.043039439	0.369747899	0.861017131	PCIF1;NOLC1;FOXO3;PGAM1;TMED10;ELP1;PICALM
brain.GABA.prog	Biological process	Central Nervous System Development (GO:0007417)	-0.212064734	-1.042987012	0.380952381	0.795590726	CELSR1;TUBGCP2;SLC23A2;PLXNB2;CIC;MEIS1;MEIS2;MSI1;AIM2;NFIB;ZFHX3;PTPN11;DSCAML1;ATXN1;SOX12;RNF103;PBX1;MARCKS;TAGLN3;GIT1;ZFHX2;ALDH3A2
brain.GABA.prog	Biological process	tRNA Aminoacylation For Protein Translation (GO:0006418)	0.319051909	1.042948673	0.414507772	0.859120323	YARS1;CARS1;IARS1;TARS3;LARS2
brain.GABA.prog	Biological process	Axon Guidance (GO:0007411)	-0.228267317	-1.042739607	0.387755102	0.793706224	SLIT1;PLXNA4;PLXNB2;EFNB2;NFIB;EPHA4;DSCAML1;NRXN3;ENAH;NOTCH1;PLXNA2;BOC;SEMA5B;TUBB3;ARHGAP35;PLXNB1;DCC;ARHGEF40
brain.GABA.prog	Biological process	Regulation Of DNA-templated Transcription Elongation (GO:0032784)	-0.284052217	-1.042617512	0.359413203	0.79142469	TSFM;ERCC6;INTS6;INTS9;THOC5;PARP1;INTS11
brain.GABA.prog	Biological process	Apoptotic Process (GO:0006915)	0.249141164	1.041815872	0.387820513	0.860255197	NCKAP1;NSG1;YARS1;ZNF443;BAG6;IFT57;EFNA5;NOTCH2;STK3;BCL2;ELMO1;MAP3K7
brain.GABA.prog	Biological process	Positive Regulation Of Myeloid Cell Differentiation (GO:0045639)	0.388660269	1.041698631	0.420577617	0.858431237	ARNT;ACVR2A;FOXO3;HIF1A
brain.GABA.prog	Biological process	Chromosome Organization (GO:0051276)	-0.294133776	-1.040928058	0.379746835	0.793453513	H1-0;TOP2A;CENPH;AXIN2;TOP2B;XPA;DOT1L;NUF2;MYC
brain.GABA.prog	Biological process	Recombinational Repair (GO:0000725)	-0.237729582	-1.040069701	0.37593985	0.793249019	YY1;ZMYND8;RFWD3;RAD51C;RMI1;RAD51B;RECQL5;GEN1;NPC1;SWI5;RAD51AP1
brain.GABA.prog	Biological process	Positive Regulation Of Protein Targeting To Mitochondrion (GO:1903955)	0.344406584	1.039686832	0.418367347	0.862013764	CSNK2A2;ATG13;FBXW7;RNF2;TOMM7;GSK3A;UBE2J2
brain.GABA.prog	Biological process	Ubiquitin-Dependent Protein Catabolic Process (GO:0006511)	0.214170701	1.039576024	0.377581121	0.860146339	ZNRF2;HERPUD1;FBXL7;AMFR;CHMP1A;RNF130;TOPORS;DDIT3;PCNP;ATXN3;BAG6;ERCC8;HERC4;CNOT4;COP1;CHMP2B;UFD1;UBR3;RHOBTB3;AREL1;UBE2H;RNF150;RNF20;MARCHF6;CRBN;CUL4A;VPS28;FBXW7;UBA6;FBXO8;KLHDC3;HERC3;XBP1;RNF34;USP28;AMBRA1;TOM1L1;UBXN7;FEM1B;CLOCK;ZRANB1;HACE1;PSMB5;NDFIP2;UBAP1;PSMD14;RNF25;NSFL1C;SIAH3;RC3H1;GSK3A
brain.GABA.prog	Biological process	Synaptic Vesicle Exocytosis (GO:0016079)	0.339118223	1.038593409	0.42158516	0.860823882	RIMS1;SNCA;SNAP25;SYT1;VAMP2;PCLO
brain.GABA.prog	Biological process	Regulation Of Double-Strand Break Repair (GO:2000779)	-0.251197461	-1.038410162	0.394607843	0.795258365	ARID1A;ARID1B;BRD7;ACTR2;RUVBL2;TRRAP;RAD51AP1;SMARCC2;FIGNL1;PBRM1;EP400;MBTD1;EPC1;SMARCA4;PPP4R3B;CHEK1;KDM1A
brain.GABA.prog	Biological process	DNA Recombination (GO:0006310)	-0.301960782	-1.038107813	0.407142857	0.793478358	RAD51C;RMI1;RAD51B;TOPBP1;GEN1
brain.GABA.prog	Biological process	Regulation Of Protein Localization (GO:0032880)	0.285333191	1.038099552	0.418439716	0.860123529	GBF1;DZIP1L;CEP72;WDPCP;FBXW7;PICALM;UFL1;BORA
brain.GABA.prog	Biological process	Spindle Assembly (GO:0051225)	-0.278440473	-1.037955123	0.402469136	0.791310439	TUBGCP2;CHEK2;CCDC61;HAUS4;TPX2;GOLGA2;CEP192;HAUS1;SPICE1;KIF11;MAP9;RHOA;HAUS6;HAUS5
brain.GABA.prog	Biological process	Regulation Of Cell Development (GO:0060284)	0.330802598	1.03649436	0.409893993	0.862544276	ING5;BRPF1;HDAC9;ANXA2;BRPF3;CLOCK
brain.GABA.prog	Biological process	Potassium Ion Transport (GO:0006813)	0.335101776	1.036387375	0.41697417	0.860729437	KCND2;KCNQ5;KCNH8;SLC1A3;PKD2;SLC9A8;NALCN;KCNH7;KCNK2
brain.GABA.prog	Biological process	Negative Regulation Of Growth (GO:0045926)	0.291752764	1.034135388	0.405676127	0.864927046	CGRRF1;ING5;ST7L;CRLF3;SFRP2;SLIT2
brain.GABA.prog	Biological process	Positive Regulation Of Microtubule Polymerization Or Depolymerization (GO:0031112)	-0.355805038	-1.033971631	0.431670282	0.799388818	CLIP1;NAV3;DRG1;STMN2;SLAIN1;CDK5RAP2;CLASP1
[truncated: 20,675 more rows]
