# Supplementary material for: Disentangling cell-intrinsic and cell-extrinsic factors underlying evolution
Source: Cell Genom. 2025 May 29;5(8):100891. doi: 10.1016/j.xgen.2025.100891 (PMC12366658; doi:10.1016/j.xgen.2025.100891)
Supplement: Table S3. Signed extrinsic and intrinsic transcription factor target enrichment results, related to Figure 4 [file mmc4.csv]

Cell type or tissue is the cell type or tissue and Category is the ontology from which the Term came
For cell type, all genes passing filtering criteria were used
For tissues, we averaged across all cell types in a tissue (mesen.0, mesen.2, mesen.cyc, and chondrocyte are in Conn, all other cell types are in CNS, All is averaging across all eleven cell types)
We excluded genes with less than or equal to 2 cell types with estimates of intrinsic/extrinsic/interaction divergence for Conn and CNS, and excluded genes with less than or equal to 4 for All
The Term is the ontology term
ES and NES are the enrichment scores and normalized enrichment scores from GSEAPY preranked
NOM p-val is the nominal p-value from GSEAPY preranked and FDR q-val is the false discovery rate q-value computed by GSEAPY preranked
Lead_genes are the lead genes driving the enrichment (also computed by GSEAPY preranked)
Cell type or tissue	Category	Term	ES	NES	NOM p-val	FDR q-val	Lead_genes
All	TF Perturbations Followed by Expression	CHD1 KD 22RV1 HUMAN GSE84610 RNASEQ DOWN	0.477998867	2.233935458	0	0	TAF1D;NCKAP1;RICTOR;SNX13;HSP90B1;FCHO2;RALGAPA1;ELOVL5;CALD1;OSBPL8;PKN2;PURB;MIB1;ZBTB10;CANX;ATP2B1;USP25;SLC44A1;GHITM;TMED5;CHPT1;NAA50;HSPA13;ATP13A3;CD2AP;BRCA1;UBA6;ITGB1;HACD2;MAN2A1;DENND4A;PAWR;DNAJC13;GMPS;EEA1;LIN7C;ALCAM;IPO7;MBNL1;ERBIN;CD164;ETNK1;TMCO1;GFPT1;MTHFD2;B2M;CEBPZ;HSP90AA1;URI1;AZIN1;ARHGAP5;FAM3C;CHMP2B;LBR;EDEM3;LRPPRC;SNX14;TMED2;PCSK5;SCAMP1;DNAJB14;PTGES3;UHMK1;SS…
All	TF Perturbations Followed by Expression	FOXP1 OE HUMAN GSE51382 CREEDSID GENE 1471 DOWN	0.535789213	2.228992086	0	0	HSPA5;DMXL1;HERPUD1;SEC24A;XBP1;PAN3;HIF1A;OSBPL9;ATF4;ATP2B1;SLC44A1;DNAJB9;HSPA13;TMEM59;MAN2A1;PDIA4;TMEM263;LEMD3;SEC11C;DNAJB11;PNPLA8;LSM1;XPOT;PDIA6;RPN2;ZFAND6;PRKACB;ACTG1;METTL23;AP3S1;RAB6A;PTGES3;EIF2AK3;MEF2C;SERP1;TRAM1;CRELD2;SHOC2;SSR2;MYL6;TMED9;ARFGAP3
All	TF Perturbations Followed by Expression	JUNB KD FORESKIN HUMAN GSE63079 RNASEQ UP	0.487441324	2.213744213	0	0	CHD1;TAF1D;HSP90B1;DNTTIP2;ARID4A;NEMF;HIF1A;TMEM131;ROCK2;CALD1;TRIP11;SENP6;TMF1;ZMAT3;MDM2;PPP1R12A;ASCC3;MDN1;HSPH1;SMC4;EIF4A2;NKTR;CEP290;PDCD4;REV3L;DNAJC13;EEA1;THBS1;IVNS1ABP;UACA;ATP2A2;CHD2;CEBPZ;HSP90AA1;RANBP2;IGF2R;ARHGAP5;CHD9;FAM3C;GLUL;GXYLT1;ZFC3H1;PPIG;PXDN;CCAR1;VIM;LRPPRC;USP47;PTGES3;RBM26;SDAD1;VPS4B;OGA;TOMM20;TMEM123;SNX5;RBBP8;PRPF4B;AKAP9;PCNA;TMEM245;EZR;RB1CC1
All	TF Perturbations Followed by Expression	MITF KD H3A HUMAN GSE61966 RNASEQ DOWN	0.670356659	2.176677975	0	0.000328541	HSPA5;SYNE1;HSP90B1;CALR;CANX;COL4A1;PDIA3;HYOU1;PDIA4;B2M;PDIA6;PROS1
All	TF Perturbations Followed by Expression	ZEB2 SHRNA H1 HUMAN GSE69618 DAY10 RNASEQ UP	0.457847856	2.121078788	0	0.000788498	HSPA5;JUN;TAF1D;SAMD4A;MAFG;HSP90B1;SEC24A;EXT1;SPAG9;COPB1;JUND;ATF4;SARAF;TMF1;QKI;CANX;PTPN13;RRBP1;ZMAT3;MED13L;MDN1;GTF3C1;RABGGTB;SEC23IP;SLC5A3;LGR4;ATP13A3;NKTR;SPTY2D1;GBF1;ITGB1;CHORDC1;ACBD3;SEC61A1;IPO7;GFPT1;ATP2A2;LMAN1;BIRC6;COPA;CHD2;FAT1;SLC8A1;HSP90AA1;KDELR2;ATF3;KLF6;DENND5A;ARHGAP5;CHD9;GLUL;LPP;ZFC3H1;WEE1;DUSP12;VIM;ACTG1;ITGAV;SEC31A;CTNNA1;OGA;FNBP4;PIK3C2A;SSR1;ACTN4;PDX…
All	TF Perturbations Followed by Expression	ATF3 SIRNA HDF HUMAN GSE81405 RNASEQ DOWN	0.472010031	2.120105878	0	0.000657082	SAMD4A;UBE2H;SYNE1;EXT1;GBE1;SPAG9;HIF1A;ROCK2;GNAS;QKI;MDM2;CRIM1;COL5A2;FNIP1;SNX3;NR3C1;GABARAPL1;EIF4A2;ANO6;PAPPA;TGOLN2;ITGB1;TMEM59;YBX3;MAN2A1;REV3L;ANKRD28;PHACTR2;SLC4A7;CXCL12;IPO7;ITPRID2;ERBIN;NBR1;CD164;CORO1C;LAMP1;SERINC3;B2M;SASH1;SLC8A1;IGF2R;TIPARP;UGDH;VIM;SEMA3C;CTSA;CYTH3;TMED10;SLIT2
All	TF Perturbations Followed by Expression	AHR KO MOUSE GSE19411 CREEDSID GENE 1468 DOWN	0.441879143	2.090446184	0	0.001689638	HSPA5;SAMD4A;NCKAP1;RBM7;HIF1A;ELOVL5;CALD1;AMFR;CANX;RRBP1;COL4A1;NFE2L2;PITPNA;RBMS1;HSPH1;EIF4A2;SSR3;FAM13B;DNAJB9;ATP13A3;PDIA3;CHORDC1;PCNP;MYADM;CPNE3;YWHAH;MDFIC;IPO7;MBNL1;THBS1;CD164;SH3GLB1;NUCB2;VAPA;LAMP1;COPA;B2M;ATF1;SASH1;TMX1;NEK7;KBTBD2;PROS1;AZIN1;DENND5A;FAM3C;MTMR6;VIM;EDEM3;PLPP1;ACTG1;TMED2;SCAMP1;ITGAV;TANC1;AP3S1;RAB6A;PTGES3;CTNNA1;PDZRN3;RHOQ;VPS4B;ARHGEF12;AK3;PICALM;N…
All	TF Perturbations Followed by Expression	NR2F2 KO MOUSE GSE46496 CREEDSID GENE 2412 DOWN	0.503710174	2.083854754	0	0.001642704	HSPA5;HERPUD1;NCKAP1;HSP90B1;XBP1;NDEL1;ID3;ELOVL5;AMFR;FNDC3B;SNX3;DNAJB9;PKP4;CHORDC1;OAT;EIF1B;PTTG1IP;YWHAH;FGF12;HOMER1;PNPLA8;ATP2A2;HSP90AA1;SERPINH1;KDELR2;ZFP36L1;VIM;ACTG1;PTGES3;RHOQ;EHBP1;RPN1;TJP1;GPM6A;RP9;MAP1LC3A;MLF1;ANTXR2;MYL6
All	TF Perturbations Followed by Expression	FOXP3 ACTIVATION HUMAN GSE41087 CREEDSID GENE 1055 UP	0.518132109	2.072062574	0	0.001898236	CREBRF;HERPUD1;HBP1;DDIT3;ARL4A;ZFP36L2;OSER1;CHIC2;ATG14;ZMAT3;COL5A2;RAB30;NR4A2;COMMD7;DNAJB9;TRAM2;MYADM;CACNA2D1;KBTBD2;KLF6;HSPA4L;TIPARP;GLUL;VIM;ATP6V0A1
All	TF Perturbations Followed by Expression	GATA3 OE MDAMB231 HUMAN GSE72141 RNASEQ UP	0.471611449	2.067398995	0	0.001971245	HSPA5;SYNE1;HSP90B1;MBNL2;SPAG9;ELOVL5;MBOAT7;CALR;PDLIM5;DPYD;CANX;FNDC3B;BSG;CRIM1;HSPH1;GULP1;SLC44A1;SLC5A3;ATP13A3;PAPPA;TGOLN2;PDIA3;HYOU1;OAT;MYADM;PDIA4;ALCAM;ITPRID2;THBS1;UBB;PLOD2;XPOT;B2M;NEK7;IGF2R;MYO1E;KIAA1217;RPN2
All	TF Perturbations Followed by Expression	AIRE OE MOUSE GSE12073 CREEDSID GENE 1173 DOWN	0.508343492	2.057130519	0	0.002389388	HERPUD1;FNDC3A;XBP1;ELOVL5;IFRD1;RRBP1;SSR3;DNAJB9;CHORDC1;CACYBP;PCNP;TMEM263;ERO1B;EMC2;IVNS1ABP;SEL1L;SERINC3;TMX1;GNAI1;EDEM3;AP3S1;RHOQ;PDE3B;SERP1;PCNA;CLK1;SYPL1;TRAM1
All	TF Perturbations Followed by Expression	PITX2 KO 786O HUMAN GSE67844 RNASEQ UP	0.423268798	2.054972387	0	0.002190272	FNDC3A;NCKAP1;RICTOR;SYNE1;HSP90B1;HIF1A;OSBPL9;BTBD1;MKLN1;COPB1;CALD1;OSBPL8;UGP2;QKI;MIB1;PDLIM5;CANX;COL4A1;PPP1R12A;COL5A2;GHITM;SKIL;EIF4A2;PTPRD;LGR4;ATP13A3;NKTR;ITGB1;BBX;PLCXD3;STARD4;ZFR;CXCL12;CEP170;IPO7;ITPRID2;ERBIN;THBS1;CD164;KIDINS220;UBB;PLOD2;IVNS1ABP;UACA;VPS35;LMAN1;BIRC6;B2M;FAT1;SLC8A1;HSP90AA1;NEK7;RANBP2;AZIN1;ARHGAP5;CHD9;LPP;SUCO;WEE1;PPIG;GPC6;USP47;LNPEP;SESN3;ITGAV;…
All	TF Perturbations Followed by Expression	PRRX1 SIRNA MDAMB231 HUMAN GSE79586 RNASEQ DOWN	0.455671552	2.037858433	0	0.002729416	HSPA5;UBE2H;HSP90B1;EXT1;GBE1;HIF1A;COPB1;CALD1;CALR;QKI;FOXN3;CANX;CRIM1;PTPRM;NR3C1;CD2AP;TGOLN2;PDIA3;XPO7;GINM1;PTTG1IP;ALCAM;THBS1;CD164;CORO1C;SH3GLB1;PLOD2;XPOT;ATP2A2;EDIL3;PDIA6;MYO1E;FAM3C;VIM;RAB7A;PTP4A2;TMED10;SEC31A;ARHGEF12;TMEM123;CTNNAL1;ARPC1A
All	TF Perturbations Followed by Expression	MECOM OE MOUSE GSE22434 CREEDSID GENE 1345 UP	-0.504380721	-2.027262677	0	0.02129877	PPP1R10;BNIP1;GALK1;DMAP1;EIF3B;SLC9A1;FAM110A;APTX;TMEM134;UNC119;MAZ;GIPC1;NHP2;NDUFAF3;CDKN2D;APRT;CDC37;ARPC4;AVEN;PLPPR3;PGLS;ANKS1A;FIS1;NDUFA11;CCS;ELOF1;DCTN1;MN1;TOMM34;CDKN2AIPNL;R3HCC1;NSFL1C;RPP25L
All	TF Perturbations Followed by Expression	RUNX1 KO MOUSE GSE47375 CREEDSID GENE 2899 UP	0.482178216	2.025350077	0	0.002909933	HSPA5;HSP90B1;XBP1;HIF1A;IFRD1;ATF4;CALR;BACH2;RBMS1;HSPH1;SLC7A1;ATP13A3;YBX3;DUSP8;ZYX;IRF2;YWHAH;PCBP1;THBS1;NUCB2;MTHFD2;ATF3;RNF19A;NOP56;KLF6;FAM3C;WEE1;ACTG1;NOP58;CTR9;RPN1;GNG12;CCT6A;PCNA;SLC3A2
All	TF Perturbations Followed by Expression	ATF6 INDUCED MOUSE GSE8322 CREEDSID GENE 1473 UP	0.447747927	2.024729439	0	0.002715937	HSPA5;DMXL1;HERPUD1;NCKAP1;HSP90B1;MBNL2;IFRD1;ATF4;SLMAP;PPM1B;UGP2;PDLIM5;CANX;GHITM;RABGGTB;EIF4A2;SSR3;DNAJB9;PDIA3;OAT;CACYBP;GINM1;IDH3A;DNAJC3;PDIA4;SUCLA2;SRP19;EMC2;DNAJB11;CD164;IVNS1ABP;VPS35;B2M;HSP90AA1;PDIA6;AZIN1;RNF115;ACTG1;TMED2;MFF;SNX2;CTNNA1;RHOQ;TOMM20;PICALM;PRDX3
All	TF Perturbations Followed by Expression	PCGF2 KD HUMAN GSE7578 CREEDSID GENE 130 UP	0.449922965	2.019841747	0	0.002874732	HSPA5;HSP90B1;DCAF6;ELOVL5;CALR;CANX;COL4A1;BSG;COL5A2;SLC7A1;GOLT1B;PDIA3;HYOU1;ITGB1;TENM2;HACD2;GINM1;PTTG1IP;MYADM;PDIA4;SEC61A1;DNAJB11;CD164;PLOD2;ATP2A2;LAMP1;B2M;FAT1;EDIL3;TMX1;SERPINH1;PDIA6;KDELR2;IGF2R;RPN2;PXDN;VIM;LBR;NOP58;CTSA;CKAP4;TMED10;ITGAV;TPM1;RPN1;ACTN4;RCN1;MSMO1;TMEM245;COL4A2;GJA1;DAD1;MLEC;CTSB;STT3A;ATP1A1;TM9SF2;PTDSS1;TMED9;ADAM9;IQGAP1;DDOST
All	TF Perturbations Followed by Expression	TSHZ3 SIRNA MCF7 HUMAN GSE79586 RNASEQ DOWN	0.545285238	2.014865458	0	0.003014845	HSPA5;HSP90B1;ELOVL5;CANX;HSPH1;PDIA3;PDCD4;PAWR;PLOD2;PDIA6;CCT4;PTGES3;HSBP1;SSR1;SERP1;SLC3A2;RSL24D1;TOB1;TRAM1
All	TF Perturbations Followed by Expression	TBX3 SHRNA HFF HUMAN GSE76572 RNASEQ DOWN	0.47264065	2.006658206	0	0.003066381	HSPA5;LRRFIP2;HSP90B1;EXT1;CALD1;COL11A1;ATF4;GNAS;CANX;PTPN13;CRIM1;WASHC2C;COL5A2;GABARAPL1;PARVA;PDIA3;ITGB1;TMEM59;TRAM2;PTTG1IP;CXCL12;NBR1;THBS1;UACA;LAMP1;B2M;SOD1;HSP90AA1;PDIA6;EMC7;RPN2;PTP4A2;TMED10;TPM1;SEC31A
All	TF Perturbations Followed by Expression	PRDM16 DEPLETION MOUSE GSE35011 CREEDSID GENE 487 UP	0.479995542	2.000200739	0	0.003112492	HSP90B1;EXT1;CALD1;CALR;RRBP1;COL4A1;COL5A2;SNX3;EIF4A2;SSR3;PDIA3;YBX3;OAT;MYADM;YWHAH;COPA;HSP90AA1;SERPINH1;NOP56;PKD2;GOLIM4;UGDH;VIM;ACTG1;CKAP4;TPM1;PTGES3;RPN1;ACTN4;CCT6A;RCN1;PCNA
All	TF Perturbations Followed by Expression	XBP1 OE MOUSE GSE46178 CREEDSID GENE 1437 UP	0.442244167	1.997929233	0	0.003153992	HSPA5;HERPUD1;HSP90B1;ERP44;COPB1;IFRD1;CALR;SARAF;RRBP1;SDF2;SNX3;EMC3;SSR3;DNAJB9;PDIA3;OAT;MAN2A1;SDF2L1;CDK2AP2;DNAJC3;PDIA4;SEC61A1;NFXL1;CXCL12;SRP19;SEC11C;DNAJB11;GPR180;NUCB2;LMAN1;COPA;SERPINH1;PDIA6;EMC7;ITM2C;RPN2;EDEM3;TMED2;SAR1A;TMBIM4;RPN1;SSR1;SERP1;SLC3A2;CRELD2;SNW1;DAD1;STT3A;SPCS2;SLC30A5;IER3;OS9;SSR2;TMED9;ARFGAP3;MIEN1;ADAM9;SRPRB;DDOST;CDIPT;TFG
All	TF Perturbations Followed by Expression	XBP1 KO MOUSE GSE40273 CREEDSID GENE 1060 DOWN	0.446955803	1.987729448	0	0.003567014	CNOT6L;UBE2H;XBP1;AHCYL2;PAN3;TNRC6B;GLS;RB1;PPP1R12A;DENND1B;SKIL;SMC4;EIF4A2;CD2AP;PDCD4;RAPGEF6;ATP11B;ATF2;ZFR;AKAP13;MBNL1;CD164;ETNK1;PIK3CA;SERINC3;CHD2;B2M;IFT80;ANKRD44;CDKN1B;RAB8B;ACTG1;LNPEP;TCF12;OGA;TMEM123;PICALM;XPO6;SERP1;CLK1;TRAM1;KLHL24;LRCH3;STT3A;TUT7;PRR14L;MTMR3;TM9SF2
All	TF Perturbations Followed by Expression	MBNL1 SHRNA MDAMB231 HUMAN GSE76487 RNASEQ UP	0.444475295	1.984893496	0	0.003464612	HSPA5;HSP90B1;GBE1;SPAG9;HIF1A;ELOVL5;ROCK2;CALD1;CALR;CRIM1;HSPH1;DNAJC1;PDE4D;HYOU1;EPB41L2;OAT;PDCD4;ANKRD28;PTTG1IP;EEA1;PDIA4;STARD4;ALCAM;ERBIN;UBB;UACA;SEL1L;BIRC6;MAPK9;FAT1;EDIL3;HSP90AA1;NEK7;PDIA6;RANBP2;KLF6;DNAJC21;LBR;LRPPRC;ACTG1
All	TF Perturbations Followed by Expression	XBP1 OE MOUSE GSE46178 CREEDSID GENE 300 UP	0.438778372	1.983670866	0	0.003428252	HSPA5;HERPUD1;HSP90B1;ERP44;COPB1;IFRD1;CALR;SARAF;RRBP1;SDF2;SNX3;EMC3;SSR3;DNAJB9;PDIA3;OAT;MAN2A1;SDF2L1;CDK2AP2;DNAJC3;PDIA4;SEC61A1;NFXL1;CXCL12;SRP19;SEC11C;DNAJB11;GPR180;NUCB2;LMAN1;COPA;SERPINH1;PDIA6;EMC7;ITM2C;RPN2;EDEM3;TMED2;SAR1A;TMBIM4;RPN1;SSR1;SERP1;SLC3A2;CRELD2;SNW1;DAD1;STT3A;SPCS2;SLC30A5;IER3;OS9;SSR2;TMED9;ARFGAP3;MIEN1;ADAM9;SRPRB;DDOST;CDIPT;TFG
All	TF Perturbations Followed by Expression	KLF3 KO MOUSE GSE35592 CREEDSID GENE 2672 DOWN	0.512274028	1.974091631	0	0.003613949	JUN;DCAF6;ST7;BRAF;DUSP16;ANGPT1;PPM1E;ZYX;NAALADL2;THBS1;PDE3A;COPS2;MED12L;N4BP2;PROS1;PDE5A;SCAMP1;LDLRAD4;CRTC3
All	TF Perturbations Followed by Expression	OVOL1 KO MOUSE GSE55071 CREEDSID GENE 2560 DOWN	0.47561718	1.967576844	0	0.003732223	HSPA5;HERPUD1;HSP90B1;DDIT3;NDEL1;ROCK2;CALD1;MYO1D;OSER1;GHITM;GABARAPL1;PARVA;SSR3;NIT1;HYOU1;ITGB1;PAWR;SDF2L1;PDIA4;SEC61A1;SIRT2;THBS1;SEL1L;LMAN1;MTHFD2;ZFAND6;SEMA3C;RAB7A;CKAP4;GPR137B;PIK3C2A;ALDH18A1;ACTN4;SLC3A2;EZR;TOB1
All	TF Perturbations Followed by Expression	MYOD1 MUT MOUSE GSE6487 CREEDSID GENE 1178 DOWN	0.424429779	1.954930858	0	0.004700661	HSPA5;HSP90B1;CALD1;IFRD1;JUND;ATF4;CALR;NUS1;PURB;CANX;COL4A1;COL5A2;SMC4;EIF4A2;SSR3;NAA50;PDIA3;CHORDC1;CDH11;YBX3;ZYX;MAN2A1;CACYBP;PCNP;MEF2A;MYADM;STARD4;TMEM263;SRP19;DNAJB11;CD164;SH3GLB1;PLOD2;IVNS1ABP;NCAPG2;VAPA;LAMP1;B2M;HSP90AA1;SERPINH1;LPP;RNF217;ABCE1;ACTG1;NOP58;PTP4A2;TPM1;PTGES3;RHOQ;TMEM123;PICALM;ACTN4;PRKAR2B;LARP4B;TJP1;MSMO1
All	TF Perturbations Followed by Expression	DDIT3 KO MOUSE GSE2082 CREEDSID GENE 1388 UP	0.423306287	1.927367917	0	0.006862852	HERPUD1;XBP1;EXT1;AMOTL2;HIF1A;TMEM131;NDEL1;ID3;JUND;ATF4;MYO1D;RRBP1;COL4A1;MDM2;RBMS1;COL5A2;SNX3;EIF4A2;PDIA3;ITGB1;RASSF1;RELL1;PAWR;MYADM;YWHAH;AKIRIN2;MDFIC;ZFR;MBNL1;FYN;THBS1;CD164;CORO1C;IVNS1ABP;CCDC6;MTHFD2;VAPA;LAMP1;NEK7;KDELR2;KLF6;AZIN1;PKD2;STX5;GOLIM4;UGDH;CHUK;NFKB1;ACTG1;TPM1;ARL14EP;MAP7D1;OGA;LMO4;GPR137B;CD200;SLC1A4
All	TF Perturbations Followed by Expression	FOXO1 SIRNA HESC HUMAN GSE94036 RNASEQ UP	0.423159298	1.920807669	0	0.007227898	HSPA5;FNDC3A;SPATS2L;MBNL2;HIF1A;ELOVL5;CALD1;SARAF;CANX;COL4A1;BSG;PPP1R12A;COL5A2;PTPRM;ATP13A3;PAPPA;MAN2A1;REV3L;MYADM;LRPAP1;AKAP13;HDAC4;MBNL1;ERBIN;CLSTN2;STAT3;XPOT;GFPT1;ATP2A2;LMAN1;LAMP1;RORB;SERINC3;B2M;PDIA6;KDELR2;TIPARP;CHD9;RPN2;DUSP12;TCF12;MPZL1;PTP4A2;CRTC3;CKAP4;TMED10;LMO4;RPN1;PDE4B;SSR1
All	TF Perturbations Followed by Expression	EHF SIRNA HBE HUMAN GSE85402 RNASEQ DOWN	0.451136887	1.920272072	0	0.00697866	HSPA5;HSP90B1;DDIT3;TANC2;HIF1A;ATF4;CALR;CANX;NFE2L2;SLC7A1;GHITM;EIF4A2;PDIA3;ITGB1;TMEM59;RAB3GAP1;ALCAM;ACSL3;THBS1;CD164;UBB;XPOT;GFPT1;MTHFD2;B2M;PDIA6;GLUL;ACTG1;TMED2;PTP4A2;TPM1;RAB6A
All	TF Perturbations Followed by Expression	LIN28 OE CD34 HUMAN GSE93256 RNASEQ DOWN	0.496234432	1.917240895	0	0.007184092	MBNL2;ARL4A;CD2AP;YBX3;FOXO3;KAT2B;STARD4;MXI1;TFDP2;RIOK3;UBB;B2M;AZIN1;GLUL;SUCO;LPIN2;SESN3;TPM1;EPB41
All	TF Perturbations Followed by Expression	PGR KO MOUSE GSE39920 CREEDSID GENE 3077 DOWN	0.443448747	1.912936517	0	0.007121917	HSPA5;HSP90B1;XBP1;HIF1A;ELOVL5;ATF4;GNAS;CHPT1;YBX3;EIF1B;MYADM;ALCAM;NAB1;ETNK1;LONP2;ATP2A2;LAMP1;SERINC3;B2M;TMX1;NEK7;ZFP36L1;HOXA10;ACTG1;PTP4A2;SNX4;TPM1;PTGES3;LMO4;SERP1;RSL24D1;SYPL1;IER3;ATP1A1;ARL1;TMED7;SPTBN1;PAM;GNAI2;AP4S1;EIF1;SLC25A11;GORASP2;SMAD4;NDFIP1
All	TF Perturbations Followed by Expression	STAT3 DEFICIENCY MOUSE GSE6846 CREEDSID GENE 85 UP	0.449372352	1.911602495	0	0.006981492	HSPA5;HERPUD1;HSP90B1;RBM7;ATF4;OSER1;NFE2L2;EIF4A2;DNAJB9;PDIA3;OAT;THBS1;B2M;ATF3;DENND5A;GLUL;VIM;RAB7A;ACTG1;SNX2;PI4K2B;KLF4;TOMM20;CD200;PICALM;CCT6A;SERP1;PCNA;SLC3A2;EZR;SPCS2;WDR1;MYL6;ARL1
All	TF Perturbations Followed by Expression	KLF10 SIRNA PANC1 HUMAN GSE90566 RNASEQ UP	0.411038837	1.900346696	0	0.00764604	HSPA5;NCKAP1;BTBD1;ATF4;CALR;PKN2;TM9SF4;ATP2B1;MDM2;PPP1R12A;CRIM1;HSPH1;SKIL;EIF4A2;SSR3;ODF2L;SLC5A3;PDIA3;CHORDC1;EPB41L2;MAN2A1;PHC3;KIF3B;ATP11B;DNAJC13;ZFR;ALCAM;IPO7;ERBIN;THBS1;UBB;PLOD2;ATP2A2;MAP3K2;HSP90AA1;ADIPOR1;RANBP2;MYO6;STIP1;FAM3C;CDK6;CCAR1;SEMA3C;CCNL2;TMED2;CTR9;ITGAV;TPM1;RAB6A;OGA;UHMK1;RPN1;TMTC3;SSR1;JAK1;PRPF4B;TJP1;AKAP9;RSL24D1;TRAM1
All	TF Perturbations Followed by Expression	ZEB2 SHRNA H1 HUMAN GSE69618 DAY2 RNASEQ UP	0.387673929	1.8957672	0	0.007884979	TAF1D;FNDC3A;GABRB2;NCKAP1;RICTOR;HSP90B1;HIF1A;ELOVL5;OSBPL8;GNAS;CALR;QKI;CANX;MED13L;BAZ2B;MDN1;NBEA;SKIL;EIF4A2;NKTR;PDIA3;ITGB1;BBX;PTPRZ1;YTHDC1;DOP1A;ZFR;SLC4A7;CTDSPL2;IPO7;VPS13B;CCNT2;UBB;PLOD2;IVNS1ABP;VPS35;BIRC6;ADGRV1;CHD2;N4BP2;FAT1;CEBPZ;HSP90AA1;RANBP2;AQR;ARHGAP5;CHD9;GLUL;CPSF6;CCT4;RPN2;SP1;LRPPRC;TTC17;ACTG1;NBAS;UTRN;SESN3;TMED10;ITGAV;CTNNA1;OGA;TOMM20;PIK3C2A;TMEM123;TARDB…
All	TF Perturbations Followed by Expression	NFE2L2 KO MOUSE GSE18344 CREEDSID GENE 1259 DOWN	-0.430590115	-1.895171564	0	0.062121413	CORO2B;ZMIZ2;RARA;TTYH3;TLE3;CHD3;ADGRG1;FAM110A;MYO18A;VPS52;MKNK2;MAZ;POLR2A;IRF2BP1;R3HDM2;PTOV1;SPEN;PRR12;EHMT2;DEAF1;PIK3R2;GALNT2;UNK;KDM4B;SEC14L1;GSE1;PIP5K1C;PACS2;AGPAT1;LENG8;PKN1;EXTL3;DDX19A;NUMBL;SMARCC2;AGAP3;DCTN1;PRR3;FABP7;TXNRD1;SELENON;EIF4EBP2;NOTCH3;IGFBP2;CIC;SREBF2;PACS1;UBL7;UBE2O;GIT1;HSF1;ACTN1;COMT;FKBP8;ARL8A;HDAC5;ZHX2;PALM
All	TF Perturbations Followed by Expression	MECP2 KD MOUSE GSE47150 CREEDSID GENE 951 UP	-0.474931502	-1.894261234	0	0.041650928	SBK1;UBC;ELAVL2;IDH1;SCARB2;PSAP;PRMT1;EEF2;TRIM28;UBE2D1;MCF2L;PSMC3;SPTAN1;TRIM2;FRMD4A;NDUFB7;HSDL1;PRMT2;RAB6B;TBCB;WDR7;FAM171B;CD24;EEF1G;NDUFA4
All	TF Perturbations Followed by Expression	MYCN SHRNA IMR575 HUMAN GSE80397 12HR RNASEQ DOWN	-0.395713152	-1.889878616	0	0.033900542	MPRIP;DYNC1H1;EFTUD2;SSBP3;KMT2D;NFE2L1;TTYH3;TUBG1;CHD3;SMARCA4;EIF3B;DBN1;PRMT1;POLR2E;GPSM1;EEF2;TRIM28;POLE;RCOR2;NFYA;MAZ;DPYSL5;POLR2A;HGS;SLC29A4;PRRC2A;DDX21;TBCD;UBTF;MCM3;PTOV1;LRP8;PSMD2;RANGAP1;EHMT2;TCOF1;ANTXR1;TBC1D16;PPP1R9B;MAPK8IP3;TP53I11;GALNT2;LONP1;MBD3;MCRIP1;CDK4;COA7;GSE1;FOXK2;SOGA1;BAHCC1;XPO5;LENG8;UQCRFS1;AFAP1;NOP2;ARID1A;MTA1;PLCG1;NUMBL;WIZ;GEMIN5;NT5DC2;CDK5RAP3;E…
All	TF Perturbations Followed by Expression	TSHZ3 SIRNA BT549 HUMAN GSE79586 RNASEQ UP	0.436460999	1.887774936	0	0.008260454	HSPA5;JUN;HSP90B1;ELOVL5;CALD1;CALR;PDLIM5;CANX;RRBP1;COL4A1;HSPH1;TMED5;HYOU1;ITGB1;PTTG1IP;OSTM1;CD164;CORO1C;STAT3;ATP2A2;B2M;IGF2R;CDK6;SUCO;VIM;SEMA3C;ITGAV;TPM1;PTGES3;UHMK1;TOMM20;SSR1;PICALM;CCT6A;SLC3A2;RSL24D1;TMEM245;TRAM1;GJA1;CTSB;PPP2CB;WDR1;ARF3;PTDSS1;ADAM9;TPM4
All	TF Perturbations Followed by Expression	TAL1 KO MOUSE GSE46970 CREEDSID GENE 1447 UP	0.408221381	1.882903996	0	0.008505556	HSPA5;HERPUD1;HSP90B1;XBP1;ID3;ELOVL5;CALR;SARAF;CANX;FNDC3B;COL4A1;RBMS1;RABGGTB;PTPRM;EIF4A2;SSR3;DNAJB9;PDIA3;CDH11;TEAD2;RELL1;CFAP20;SDF2L1;NAF1;DNAJC3;PDIA4;DNAJB11;LAMP1;B2M;SASH1;SERPINH1;PDIA6;KDELR2;IGF2R;ZFP36L1;ITM2C;RPN2;PXDN;PLPP1;ACTG1;TMED2;MPZL1;HSBP1;RPN1;ACTN4;SERP1;SLC3A2;COL4A2;CRELD2;GJA1;DAD1;STT3A;SPCS2
All	TF Perturbations Followed by Expression	FOXQ1 SIRNA BT549 HUMAN GSE79586 RNASEQ UP	0.393612657	1.876968976	0	0.008986035	HSPA5;FNDC3A;HSP90B1;DCAF6;DCAF7;EXT1;ELOVL5;CALD1;CALR;SARAF;TM9SF4;ZBTB10;RRBP1;FNDC3B;ATP2B1;BSG;CRIM1;RBMS1;TMED5;ATP13A3;TGOLN2;ITGB1;KIF3B;STXBP5;PTTG1IP;SEC61A1;ALCAM;WWP1;ACSL3;IPO7;OSTM1;THBS1;CD164;VIRMA;GPR180;VPS35;LAMP1;GRINA;SIPA1L2;SERINC3;B2M;FAT1;PDIA6;KDELR2;IGF2R;TIPARP;KLHDC3;CDK6;LPP;RPN2;PXDN;ARFGEF1;CTSA;PTP4A2;UTRN;TMED10;ITGAV;TPM1;SEC31A;CTNNA1;DDAH1
All	TF Perturbations Followed by Expression	REST SIRNA MDAMB231 HUMAN GSE63609 RNASEQ UP	0.410570986	1.876584587	0	0.00874956	HSPA5;FNDC3A;RICTOR;HSP90B1;SPATS2L;MBNL2;SPAG9;ATF4;CALR;USP15;FNDC3B;COL4A1;EFR3A;CRIM1;SLC44A1;TMED5;GOLT1B;PDIA3;HYOU1;ITGB1;TSR1;PHACTR2;PDIA4;B4GALT5;ALCAM;ADAM17;WASHC4;XRN1;CD164;BLZF1;UBB;PLOD2;RAB21;VPS35;MTHFD2;B2M;PDIA6;ATF3;KLF6;DENND5A;SUCO;UBE3C;RPN2;PXDN
All	TF Perturbations Followed by Expression	SOX11 DEPLETION HUMAN GSE34763 CREEDSID GENE 353 UP	0.387907418	1.860094333	0	0.01037852	HSPA5;HERPUD1;DHX40;HSP90B1;OSBPL9;BTBD1;COPB1;ATF4;SARAF;CANX;PRPF39;HSPH1;GHITM;SNX3;SMC4;EIF4A2;GOLT1B;DNAJB9;HSPA13;RNF4;OAT;CACYBP;DENND4A;ELF1;SUCLA2;IPO7;UFC1;SEC11C;AHSA1;XPOT;NUCB2;SOD1;TMX1;HSP90AA1;NEK7;ADIPOR1;PDIA6;KDELR2;CDKN1B;GNL3;TMEM135;CCT4;RPN2;VIM;LBR;EDEM3;LRPPRC;ABCE1;TMED2;TIMMDC1;PTP4A2;CTR9;AP3S1;PTGES3;TMBIM4;UHMK1;RPN1;TMEM123;AK3;CTNNAL1;SSR1;ARPC1A;PRDX3;TAF7
All	TF Perturbations Followed by Expression	TWIST1 OE MOUSE GSE50002 CREEDSID GENE 1075 DOWN	-0.523335042	-1.859938321	0	0.039473721	EFNB2;TRIM44;EXOSC2;CTNNBL1;SMARCD3;KIRREL1;HOXC4;KALRN;TRIP13;FOSB;APCDD1
All	TF Perturbations Followed by Expression	ADAR KD HUVEC HUMAN GSE60217 RNASEQ DOWN	0.463351944	1.85620507	0.002083333	0.010513306	HSPA5;HSP90B1;CALD1;CALR;SARAF;MYO1D;COL4A1;ZMAT3;HSPH1;COL5A2;PDIA3;HYOU1;ITGB1;THBS1;TCF7L2;HSP90AA1;SERPINH1;ACTG1;UTRN;CKAP4;TMED10;ITGAV;SEC31A;EPB41L3
All	TF Perturbations Followed by Expression	NFE2L2 KO MOUSE GSE18344 CREEDSID GENE 966 UP	-0.591815156	-1.849447343	0	0.037982807	RBM45;POP4;FOS;HOXA7;ACKR3;RPL7L1;SOGA1;PMVK;SFRP1;EGR1;FN1;CCDC57;MN1
All	TF Perturbations Followed by Expression	TFE3 SIRNA 8988T HUMAN GSE62077 CONSTRUCT1 RNASEQ DOWN	0.388034293	1.844191072	0	0.011603099	HSPA5;TEAD1;NCKAP1;EXT1;AMOTL2;ROCK2;OSBPL8;GNAS;NADK2;MIB1;EFR3A;CRIM1;SLC7A1;FNIP1;TMED5;SSR3;NAA50;PKP4;ATP13A3;BAG2;ANKRD28;ZFR;ALCAM;IPO7;ERBIN;PCBP1;NBR1;OSTM1;CD164;XPOT;GFPT1;VPS35;ATP2A2;LMAN1;VAPA;LAMP1;NEK7;PDIA6;KDELR2;CLDND1;RANBP2;PROS1;IGF2R;FAM3C;GXYLT1;HDAC9;CHMP2B;CCT4;DCUN1D4;MTMR6;LBR;LRPPRC;ABCE1;UFL1;ARFGEF2;ITGAV;DDAH1;ARHGEF12;PIK3C2A;CTNNAL1;PICALM;RBBP8;PRDX3;GNG12;ACTN4…
All	TF Perturbations Followed by Expression	RBM10 KD HEK293 HUMAN GSE44976 RNASEQ UP	0.395414111	1.838778121	0	0.012390681	HSPA5;JUN;FNDC3A;HSP90B1;DCAF7;ELOVL5;CALD1;CALR;SARAF;ZMYND11;CANX;COL4A1;BSG;PPP1R12A;TMED5;SMC4;CD2AP;RNF4;EFCAB14;GBF1;ITGB1;EPB41L2;PDCD4;MAN2A1;GINM1;REV3L;SKI;LIN28B;BRD2;LRPAP1;YWHAH;ACSL3;FBXO28;OSTM1;CD164;WBP2;GFPT1;ATP2A2;HSP90AA1;PDIA6;IGF2R;CDKN1B;FAM3C;WEE1;UBE3C;HIF1AN;VIM;AP2A1;CTSA;PCDH7;SLIT2;OGA;UHMK1;ARHGEF12;SSR1;DCAF8;RSL24D1;TMEM245;EZR;SYPL1;COL4A2
All	TF Perturbations Followed by Expression	SOX4 KD HUMAN GSE4225 CREEDSID GENE 64 UP	0.435645148	1.838323546	0	0.012133088	TAF1D;DNTTIP2;DDIT3;GBE1;HIF1A;ATF4;UGP2;ZFP36L2;FNDC3B;RABGGTB;PTTG1IP;ALCAM;MXI1;SRP19;PCBP1;RIOK3;XPOT;ZNF131;MTHFD2;VAPA;PPP2R2A;TIPARP;DENND5A;DUSP12;PTP4A2;TXNL1
All	TF Perturbations Followed by Expression	ATF3 SIRNA HDF HUMAN GSE81405 RNASEQ UP	0.403626233	1.831900666	0	0.012872826	HSPA5;TEAD1;NCKAP1;HSP90B1;SEC24A;AMOTL2;ELOVL5;CALD1;CALR;PPME1;PDLIM5;CANX;RRBP1;FNDC3B;EFR3A;SLC7A1;GHITM;PARVA;ATP13A3;HYOU1;CDH11;ZNF281;ZYX;ALCAM;THBS1;PLOD2;ATP2A2;FAT1;NEK7;SERPINH1;KDELR2;CACNA2D1;SGCD;MYO1E;GOLIM4;CDK6;LPP;PXDN;ACTG1;PTP4A2;SAR1A;TMEM87B;TPM1;DDAH1;UHMK1;TMEM123;PICALM;GNG12;ACTN4;PLCB4;TRAM1;RHOC;MLEC;PTBP3;PDLIM7;WDR1;ATP1A1;MYL6;TMED7;AKIRIN1;IQGAP1;TPM4
All	TF Perturbations Followed by Expression	VDR KO MOUSE GSE2421 CREEDSID GENE 1151 UP	0.456095763	1.826814874	0	0.013667297	HSPA5;JUND;SARAF;PITPNA;SNX3;PPP2R5A;HACD2;MBNL1;PCBP1;RNF130;SH3GLB1;LAMP1;B2M;SASH1;ITM2C;VIM;ACTG1;TMED2;PTP4A2;AP3S1;RHOQ;PICALM;SERP1;SLC3A2
All	TF Perturbations Followed by Expression	ZEB1 SIRNA CORNEA HUMAN GSE90489 RNASEQ UP	0.381306257	1.822621193	0	0.013970126	ARID5B;HSPA5;FNDC3A;TEAD1;HSP90B1;ELOVL5;MBOAT7;ATF4;GNAS;CALR;PEAK1;SARAF;UGP2;PDLIM5;CANX;RRBP1;NFE2L2;MDM2;BSG;CRIM1;COL5A2;SLC16A4;PDE4D;PDIA3;HYOU1;ITGB1;TMEM59;CDH11;EPB41L2;PTTG1IP;PHACTR2;PDIA4;SEC61A1;STARD4;ALCAM;ACSL3;ITPRID2;NBR1;TCF7L2;CD164;UBB;PLOD2;ATP2A2;LMAN1;BIRC6;LAMP1;COPA;GRINA;B2M;HSP90AA1;SERPINH1;PDIA6;KDELR2;MYO1E;SUCO;RPN2;PXDN;VIM;ACTG1;TMED2;PTP4A2;SESN3;CKAP4;TMED10;…
All	TF Perturbations Followed by Expression	JUN SIRNA PC3 HUMAN GSE53470 RNASEQ UP	0.500658465	1.820670686	0	0.013980459	HSPA5;HIF1A;ELOVL5;MBOAT7;CALR;BSG;PDIA3;ITGB1;CD164;B2M;KDELR2;SUCO;RPN2;SAR1A;TMED10;AP3S1
All	TF Perturbations Followed by Expression	DDIT3 KNOCKOUT TREATED WITH 2 UGML TUNICAMYCIN FOR 4 HOURS MOUSE GSE2082 CREEDSID GENE 1387 DOWN	0.414848285	1.81725962	0	0.014291525	HSPA5;CHD1;TAF1D;NCKAP1;HSP90B1;DNTTIP2;TBC1D15;DDIT3;ID3;ROCK2;STAM;SARAF;SLMAP;RRBP1;ZMAT3;NFE2L2;BSG;HSPH1;RABGGTB;SMC4;EIF4A2;FAM13B;DNAJB9;YBX3;MAN2A1;TSR1;PDIA4;AKIRIN2;UBB;XPOT;SEL1L;ATF1;CEBPZ;HSP90AA1;LPP;NFKB1;SMC2;CRABP1;NOP58;TCF12
All	TF Perturbations Followed by Expression	BCL11A KO MOUSE GSE28333 CREEDSID GENE 1542 UP	0.408326949	1.81550608	0	0.01410714	UBE2H;FCHO2;BSDC1;ARL4A;TMEM131;PPM1B;NADK2;BSG;USP25;YIPF4;SMC4;SWT1;XPO7;DENND4A;FOXO3;NBR1;TFDP2;CPEB4;FBXO34;GRINA;SERINC3;UBE2B;ATF1;TMX1;AZIN1;CDKN1B;BMP2K;SNX15;GLUL;RAB8B;SUCO;ZFAND6;TBCEL;SMC2;LBR;LPIN2;CUL4A;ST3GAL5;SP3;MFF;PICALM;HIPK1;STRADB;AFTPH;SLC3A2;CLK1;FBXO30;GPBP1;AGPAT4
All	TF Perturbations Followed by Expression	NFYA KD MOUSE GSE56838 CREEDSID GENE 1341 UP	0.43268989	1.811116521	0	0.014718628	JUN;SAMD4A;TEAD1;PRKD1;ID3;IFRD1;AMFR;CRIM1;GULP1;NBEA;RASSF1;GINM1;EIF1B;PTBP2;LENG1;THBS1;CCDC174;ITFG2;ATF3;KLF6;LPP;RNF217;CDKN2AIP;TBCEL;RNF169
All	TF Perturbations Followed by Expression	SETDB1 KO MOUSE GSE28593 CREEDSID GENE 2205 UP	0.426661242	1.798799076	0.002132196	0.016877978	JUN;SAMD4A;UBE2H;GBE1;AMFR;FNDC3B;COL4A1;CRIM1;RBMS1;YAF2;PARVA;RELL1;JAK2;IRF2;LRRC8C;THBS1;SH3GLB1;GRINA;SLC35F5;COLEC12;B2M;SERPINH1;KLF6;RNF217;PXDN;PDE5A;ST3GAL5;TPM1;RHOQ;MAP7D1;GNG12;COL4A2;RHOC;PTPN9;IER3;SOS2;ANTXR2
All	TF Perturbations Followed by Expression	TSHZ3 SIRNA MDAMB231 HUMAN GSE79586 RNASEQ UP	0.373556895	1.794935672	0	0.017437935	HSPA5;HSP90B1;DCAF7;HIF1A;CALR;CANX;RRBP1;FNDC3B;ATP2B1;HSPH1;SLC7A1;GHITM;TMED5;SSR3;DNAJB9;ATP13A3;CD2AP;EFCAB14;PDIA3;HYOU1;ITGB1;TSR1;PDIA4;SEC61A1;IPO7;CORO1C;WBP2;STAT3;PLOD2;XPOT;SEL1L;GFPT1;ATP2A2;SERINC3;SERPINH1;PDIA6;CLDND1;IGF2R;MTMR2;STIP1;FAM3C;CDK6;SUCO;HPCAL1;CCT4;UBE3C;RPN2;PXDN;LBR;EDEM3;ABCE1;TMED2;MPZL1;CKAP4;TMED10;TMEM87B;PTGES3;UHMK1;RPN1;TOMM20;SSR1;PICALM;CCT6A;RCN1;MSMO1…
All	TF Perturbations Followed by Expression	WT1 KO MOUSE GSE15325 CREEDSID GENE 2156 UP	0.402431905	1.794430331	0	0.017232895	TEAD1;TMEM131;ROCK2;COL11A1;PEAK1;SLMAP;BACH2;PARP8;PDLIM5;COL4A1;CRIM1;CD2AP;MAN2A1;HIVEP1;MEF2A;PHLPP1;PCDH17;LRRC8C;LIN7C;SLC4A7;ALCAM;FOXG1;THBS1;TSPAN12;CPEB4;PLOD2;KLHL2;THSD7A;SIPA1L2;FAT1;HSPA4L;ZSWIM6;LPP;HDAC9;CHUK;SEMA3E;KCTD8;RALYL;FBXW7;SEMA3C;PKD1;PCDH7;SLIT2;HERC3;SLC2A13;CTNNAL1;TJP1;GALNT13;TMEM245;COL4A2
All	TF Perturbations Followed by Expression	NANOG OE MOUSE GSE48370 CREEDSID GENE 2979 DOWN	-0.444590455	-1.792439507	0	0.06835891	LURAP1L;GNA12;EFTUD2;ALAS1;XPNPEP1;SMPD3;EEF2;WSB1;IRF2BP1;ST8SIA2;AP1AR;NFYC;LARS2;MBD3;PIP5K1C;MYC;DNMBP;ABCF1;PPIF;ATAD3A;PTDSS2;VGLL4;FN1;CCDC57;DVL3
All	TF Perturbations Followed by Expression	MYC HYPERACTIVE HMEC HUMAN GSE66182 RNASEQ DOWN	0.389790092	1.788265228	0	0.018252266	NCKAP1;HIF1A;COPS8;CALR;SARAF;UGP2;CANX;ATP2B1;COL5A2;SLC44A1;SMC4;EIF4A2;SSR3;UBA6;PDIA3;ITGB1;PDCD4;CPNE3;PDIA4;ACSL3;THBS1;CD164;PLOD2;IVNS1ABP;VPS35;B2M;SOD1;HSP90AA1;PDIA6;AZIN1;TIPARP;ARHGAP5;VIM;PPP4R1;SEMA3C;ACTG1;TMED2;TMED10;ITGAV;TPM1;CTNNA1;VEZT;UHMK1;TMEM123;CTNNAL1;ARPC1A;GNG12;CCT6A;MSMO1;PCNA;RSL24D1;TRAM1;CTSB;SLC39A10;WDFY1;MYL6;TMED7;ADAM9;IQGAP1;TPM4;TOP2A;IDI1;DST;ZDHHC20;CAL…
All	TF Perturbations Followed by Expression	STAT1 KO MOUSE GSE38375 CREEDSID GENE 2476 DOWN	0.418098335	1.785528756	0	0.018278815	HSPA5;DHX40;ELOVL5;IFRD1;CALR;OSER1;NR4A2;CDT1;RELL1;PHLPP1;CDK2AP2;POLR1D;YWHAH;CRBN;PCBP1;CCNL1;B2M;SOD1;NOP56;GNL3;ZFP36L1;KLHDC3;CREM;NFKB1;DYRK2;CCNL2;PTP4A2
All	TF Perturbations Followed by Expression	SON KD HUMAN GSE26888 CREEDSID GENE 890 UP	0.402122187	1.784315193	0	0.017844953	ARID5B;HSPA5;HERPUD1;GBE1;HIF1A;ID3;COPB1;IFRD1;ATF4;NFE2L2;GABARAPL1;EIF4A2;YBX3;PCNP;PTTG1IP;PTBP2;IPO7;UFC1;CORO1C;PLOD2;XPOT;VAPA;ATF1;HSP90AA1;TIPARP;CDKN1B;PXDN;ETF1;LBR;SEC24B;TPM1;FNBP4;GNG12;ACTN4;CCT6A;RCN1;MSMO1;RSL24D1;TOB1;PDGFC;MAT2B;IER3;WDR1;ARFGAP3;ADAM9;SC5D;DDX1;TFG;BANF1;IDI1;TAGLN2;IRS2;ACTR3;LIMA1;SCHIP1
All	TF Perturbations Followed by Expression	SON KD HUMAN GSE26888 CREEDSID GENE 62 DOWN	0.402122187	1.784315193	0	0.017844953	ARID5B;HSPA5;HERPUD1;GBE1;HIF1A;ID3;COPB1;IFRD1;ATF4;NFE2L2;GABARAPL1;EIF4A2;YBX3;PCNP;PTTG1IP;PTBP2;IPO7;UFC1;CORO1C;PLOD2;XPOT;VAPA;ATF1;HSP90AA1;TIPARP;CDKN1B;PXDN;ETF1;LBR;SEC24B;TPM1;FNBP4;GNG12;ACTN4;CCT6A;RCN1;MSMO1;RSL24D1;TOB1;PDGFC;MAT2B;IER3;WDR1;ARFGAP3;ADAM9;SC5D;DDX1;TFG;BANF1;IDI1;TAGLN2;IRS2;ACTR3;LIMA1;SCHIP1
All	TF Perturbations Followed by Expression	MYC OE MOUSE GSE38304 CREEDSID GENE 1846 DOWN	0.421433601	1.778110751	0	0.018715496	UBE2H;BSDC1;PAN3;TMEM131;OSBPL8;BACH2;MED13L;SMC4;PDCD4;YTHDC1;IRF2;ELF1;TXNDC16;ERO1B;CBLB;OSTM1;CCNL1;SERINC3;KLF6;BMP2K;FAM3C;ZFP36L1;LPP;ESCO1;VIM;LBR;LPIN2;SNX2;BRD9;CD200;CLK1;SYPL1;KLHL24;GPBP1;SLC30A5;PTBP3;CEPT1;MAP3K1;TPM4
All	TF Perturbations Followed by Expression	AFF4 SHRNA HELA HUMAN GSE69021 RNASEQ DOWN	0.392108154	1.775259922	0	0.018932859	FNDC3A;TEAD1;HSP90B1;MBNL2;ELOVL5;COPB1;AMFR;GNAS;SARAF;ZBTB10;PDLIM5;COL4A1;ZMAT3;BSG;ITPR1;DUSP16;EIF4A2;LGR4;PDE4D;ITGB1;LIN7C;SLC4A7;IPO7;ITPRID2;XRN1;FYN;CD164;YES1;GFPT1;LMAN1;B2M;HSP90AA1;PDIA6;CCT4;RPN2;ZNF148;CUL4A;ACTG1;MFF;ARFGEF2;CTNNA1;UHMK1;ARHGEF12;CTNNAL1;SSR1;ACTN4;RCN1;PPP1R15B;COL4A2;RB1CC1;AP2B1;SLC39A10;ATP1A1;TMEM33;ADAM9;IQGAP1;TPM4;SPTBN1;TAGLN2;DST;ATP6V1C1
All	TF Perturbations Followed by Expression	NCOA2 KO MOUSE GSE41558 CREEDSID GENE 3047 DOWN	0.419037772	1.769783764	0	0.019690545	HSPA5;HSP90B1;ID3;ELOVL5;CALR;CANX;FNDC3B;COL4A1;COL5A2;EIF4A2;DNAJB9;ANGPT1;PDIA3;FGF12;TMCO1;SERINC3;SERPINH1;KDELR2;DENND5A;ITM2C;PXDN;VIM;RHOQ;MAP7D1;CAPNS1;COL4A2;MAP1LC3A;GJA1;DAD1;MLF1;ANTXR2;MYL6;MIEN1;TPM4;TMEM147;PAM;GNAI2
All	TF Perturbations Followed by Expression	MITF KD 501MEL HUMAN GSE61966 RNASEQ DOWN	0.414483375	1.768964038	0.002024291	0.019583186	HSPA5;TEAD1;HSP90B1;SPAG9;OSBPL8;ATF4;HSPH1;SMC4;SSR3;ATP13A3;CACYBP;PTTG1IP;GMPS;ACSL3;OTUD7B;PPARGC1A;TDRD3;CORO1C;UBB;IVNS1ABP;HSP90AA1;PDIA6;NOP56;STIP1;GAB2;CCT4;ABCE1;RAB7A;ACTG1
All	TF Perturbations Followed by Expression	FOXQ1 OE SKMEL147 HUMAN GSE103071 RNASEQ UP	0.36046569	1.766732776	0	0.019542878	SAMD4A;UBE2H;HSP90B1;MBNL2;EXT1;SPAG9;HIF1A;COPB1;CALD1;ATF4;CALR;PURB;CANX;FNDC3B;ATP2B1;MDM2;COL5A2;SLC44A1;EIF4A2;SLC5A3;ATP13A3;PAPPA;PDIA3;ITGB1;TMEM59;BBX;PTTG1IP;PDIA4;B4GALT5;ZFR;SLC4A7;AKAP13;ADAM17;CEP170;IPO7;THBS1;SH3GLB1;PLOD2;SEL1L;BIRC6;LAMP1;COPA;SERINC3;B2M;FAT1;EDIL3;SERPINH1;PDIA6;RANBP2;CSNK2A2;RNF19A;IGF2R;DENND5A;ARHGAP5;CDK6;LPP;UGGT1;RPN2;NFKB1;PXDN;SEMA3C;ACTG1;TMED2;CKAP…
All	TF Perturbations Followed by Expression	ZNF589 SIRNA BT549 HUMAN GSE79586 RNASEQ UP	0.371779053	1.76223692	0	0.020150502	HSP90B1;DCAF6;EXT1;ID3;ELOVL5;CALR;TM9SF4;QKI;PDLIM5;CANX;RRBP1;ZMAT3;ATP2B1;BSG;TUSC3;NR3C1;EIF4A2;NAA50;EFCAB14;PDIA3;ITGB1;TRAM2;STXBP5;SKI;ANKRD28;GMPS;PDIA4;SEC61A1;ALCAM;WWP1;IPO7;OSTM1;THBS1;CD164;STAT3;IVNS1ABP;LUZP1;VIRMA;ATP2A2;LMAN1;LAMP1;B2M;FAT1;PDIA6;CSNK2A2;IGF2R;TIPARP;MYO1E;CDKN1B;BMP2K;RPN2;PXDN;VIM;LRPPRC;SEMA3C;ACTG1;CTSA;PTP4A2;UTRN;TMED10;ITGAV;TPM1;SEC31A;CTNNA1;DDAH1;ARF6;…
All	TF Perturbations Followed by Expression	PPARD KO HCT116 HUMAN GSE89729 RNASEQ DOWN	0.471724643	1.758724176	0	0.020574867	HSPA5;HERPUD1;HSP90B1;PDLIM5;RRBP1;EIF4A2;BRD2;B4GALT5;ITPRID2;UBB;COPA;B2M;SOD1;KDELR2;KLF6;FAM3C;VIM
All	TF Perturbations Followed by Expression	DLX5 OE MOUSE GSE22381 CREEDSID GENE 372 DOWN	-0.462865541	-1.757019387	0	0.091673456	CHD3;EIF3B;AIP;TRIM28;POLE;CLPB;MAZ;ARHGAP35;KCNN2;ZMPSTE24;SPTAN1;GNPAT;SEC14L1;FOSB;FASN;MEGF8;NOP2;SMARCC2;TANGO6;FABP7;CPSF3;AKT1;DPYSL3;COG7;RAD50;ELP3;PCID2;HDAC5;WDHD1
All	TF Perturbations Followed by Expression	ARX SIRNA BCD HUMAN GSE73433 RNASEQ DOWN	0.377892766	1.751645361	0	0.022017288	HSPA5;FNDC3A;NCKAP1;HSP90B1;GBE1;AMFR;JUND;ATF4;GNAS;CALR;SARAF;CANX;RRBP1;ATP2B1;BSG;HSPH1;SLC44A1;SNX3;NR4A2;GABARAPL1;EIF4A2;PDIA3;HYOU1;XPO7;MYADM;SEC61A1;ALCAM;ITPRID2;WBP2;XPOT;ATP2A2;LMAN1;LAMP1;COPA;HSP90AA1;PDIA6;KDELR2;CSNK2A2;IGF2R;STIP1;MYO1E;VIM;ACTG1;AP2A1;CTSA;CKAP4;PKD1;TPM1;CTNNA1;SLC2A13;RPN1;CDH13;JAK1;ACTN4
All	TF Perturbations Followed by Expression	MBD2 KD HMLER HUMAN GSE63234 RNASEQ UP	0.411984046	1.751421281	0	0.021723516	NCKAP1;HIF1A;COPB1;NUS1;QKI;CANX;EFR3A;TMED5;PDIA3;TMEM59;PCNP;TMEM263;CD164;UBB;PLOD2;VAPA;B2M;SOD1;KDELR2;FAM3C;RPN2;RAB7A;SP3;TMED2;ITGAV;UHMK1;RPN1;TMEM123;PRDX3;GNG12;SPRED1;SERP1;SYPL1;TRAM1;YTHDF3;CTSB;MYL6;TMED7;ADAM9;TOP2A;SEC22B
All	TF Perturbations Followed by Expression	NFYB KD MOUSE GSE56838 CREEDSID GENE 1342 UP	0.416459154	1.744858278	0	0.022870362	JUN;PRKD1;AMOTL2;ID3;CALD1;COL11A1;RB1;RBMS1;COL5A2;GULP1;PARVA;RIMS1;SNX25;HACD2;THBS1;COLEC12;FAT1;LPP;RNF217;PXDN;RNF169;TPM1;PDZRN3;DDAH1;CD200;ARHGEF26;NSMAF;PDE3B;CRELD2;SLC35F1;SOS2;MLF1
All	TF Perturbations Followed by Expression	HIF1A OE 786O HUMAN GSE67237 RNASEQ UP	0.370749527	1.742511436	0	0.023133137	NCKAP1;HSP90B1;AMOTL2;COPB1;GNAS;CALR;CANX;RRBP1;FNDC3B;ZMAT3;CRIM1;ITPR1;SLC7A1;SMC4;EIF4A2;SSR3;GOLT1B;SLC5A3;ATP13A3;TGOLN2;UBA6;HYOU1;ITGB1;OAT;MAN2A1;PDE10A;CPNE3;MDFIC;TMEM263;CORO1C;PLOD2;UACA;XPOT;ATP2A2;LMAN1;MTHFD2;COPA;KDELR2;IGF2R;AZIN1;MYO1E;LPP;UGGT1;VIM;SEMA3C;TMED2;SAR1A;CKAP4;ITGAV;TPM1;OGA;UHMK1;TMEM123;SSR1;ALDH18A1;PDXDC1;RCN1;SERP1;TMEM245;COG5;TRAM1;COL4A2;AP2B1;MLEC;STT3A;A…
All	TF Perturbations Followed by Expression	THRB MUT HUMAN GSE29159 CREEDSID GENE 1697 UP	0.393605461	1.742441628	0	0.022797874	HSPA5;HSP90B1;SPATS2L;ERP44;CALR;GLS;ATP2B1;HSPH1;TMED5;NAA50;TMEM59;OAT;CACYBP;CFAP20;NDC1;ATF2;PDIA4;ACSL3;DNAJB11;CD164;GFPT1;FAM169A;LMAN1;FAT1;TMX1;PROS1;IGF2R;UGGT1;UGDH;RPN2;NMD3;NOP58;TMED2;PTP4A2;SAR1A;HS2ST1;TMED10;ITGAV;PTGES3;SEC31A;TMEM123;SF3B3;ARPC1A;PRDX3;ALDH18A1
All	TF Perturbations Followed by Expression	LIN28A KD MOUSE GSE37113 CREEDSID GENE 1751 DOWN	0.423129186	1.741206681	0	0.022678702	DMXL1;CREBRF;ROCK2;ZBTB10;SLC7A1;TMED5;CHPT1;TMEM41B;ATP13A3;GMDS;PTPRZ1;ICA1;REV3L;LRPAP1;SUCLA2;ERBIN;EMC2;KIF18A;PTPN4;COPS2;METTL25;ATF3;ARHGAP5;ZFP36L1;SMC2;ATP2B4;LNPEP;ATP8A1;SLIT2;KLF4;FBXO5;PRKAR2B;CPD;MBIP;PIP4K2A;SACM1L;HCFC2;OSGIN2;ATP11A
All	TF Perturbations Followed by Expression	KLF9 DEFICIENCY MOUSE GSE6443 CREEDSID GENE 674 UP	-0.404030119	-1.739744645	0.003913894	0.099394261	UBC;FOS;PSAP;EIF3B;EEF2;TRIM28;PSMC3;DDX39B;ETFB;PAPSS1;PSMD2;PSMC5;NDUFB7;APRT;NDUFB10;ACO2;CCND2;MPND;SAMM50;TBCB;NDUFA8;EEF1G;NDUFS8;PGAM1;TKT;CLIC1;GPX4;NDUFA11;PPA1;ABHD17A;ARPC3;PFDN6;COX7A2L;NDUFS3;LGALS1;SNX17;NEDD8;NSFL1C;GLUD1;DDB1;RHOU;TXN2;PSMB5;NDUFB8;SPINT2;KDELR1;GSTM3;GNA11;COX6A1;CSNK2B;EEF1B2
All	TF Perturbations Followed by Expression	MYC KD HUMAN GSE22139 CREEDSID GENE 712 UP	0.387332527	1.739507872	0	0.022710961	HSPA5;HSP90B1;DCAF6;HIF1A;COPB1;GNAS;COL4A1;RBMS1;SNX3;NR3C1;DLK1;PDIA3;HYOU1;ITGB1;OAT;TENM2;ZYX;PTTG1IP;PDIA4;PNPLA8;SH3GLB1;UBB;TMCO1;B2M;EDIL3;NEK7;SERPINH1;PDIA6;ITM2C;VIM;ACTG1;ITGAV;TPM1;TMBIM4;ARPC1A;GNG12;ACTN4;CAPNS1;SYPL1;COL4A2;CRELD2;RHOC;PDGFC;DAD1;IER3;MYL6;VAMP3;ARFGAP3;IQGAP1;TPM4
All	TF Perturbations Followed by Expression	REST INHIBITION HUMAN GSE40695 CREEDSID GENE 1710 UP	0.392286792	1.736630197	0	0.023107369	DMXL1;CNOT6L;DPYD;MIGA1;SLC44A1;B3GALT1;XKR4;ANGPT1;STXBP3;TENM2;MAN2A1;CADM2;ANKRD42;NAALADL2;B4GALT5;ERO1B;CPEB4;PDE3A;PIK3CA;ROBO2;CDH8;PLCL1;THSD7A;B2M;HSPA4L;ANKRD44;TMTC2;SPATA7;SEMA3C;LRRC1;KCNT2;SNAP25;SESN3;KITLG;STXBP5L;EPHA3;GPR137B;DOCK3;JAK1;SYT1;NDST3;SNX30;MEF2C
All	TF Perturbations Followed by Expression	ASCL1 KO G523NS HUMAN GSE87617 RNASEQ UP	0.362680772	1.736284199	0	0.022844837	HSPA5;JUN;UBE2H;TEAD1;HSP90B1;HIF1A;ELOVL5;CALD1;CALR;CANX;FNDC3B;COL4A1;ATP2B1;BSG;PPP1R12A;CRIM1;HSPH1;COL5A2;NR3C1;EIF4A2;SSR3;SLC5A3;PDIA3;ITGB1;MAN2A1;PDIA4;ACSL3;OSTM1;NR2F1;THBS1;CORO1C;CLSTN2;UBB;YES1;LUZP1;LMAN1;LAMP1;COPA;B2M;HSP90AA1;SERPINH1;KDELR2;RANBP2;CSNK2A2;RNF19A;AZIN1;STIP1;FAM3C;CDK6;RAB8B;UBE3C;TMED2;SESN3;CKAP4;TPM1;PTGES3;OGA;UHMK1;TMEM123;CCT6A;RCN1;MSMO1;AKAP9;SLC3A2;COL…
All	TF Perturbations Followed by Expression	VDR OE HUMAN GSE5145 CREEDSID GENE 2944 UP	0.401001763	1.728153062	0	0.024649439	PELI2;SPATS2L;ST7;HIF1A;ID3;PPP2R3A;DOK6;CHIC2;WASHC2C;ITPR1;NBEA;PAPPA;RPS6KA5;EIF4E;STK24;EEA1;SLC4A7;SCYL2;CXCL12;ACSL3;TCF7L2;DCAF10;TIPARP;CSTF2T;CRY1;CHUK;ZFAND6;ZNF385B;DCLK1;RNF146;PDZRN3;RBBP8;PDE3B;GAB1;CAPNS1
All	TF Perturbations Followed by Expression	FLI1 KD HUMAN GSE27524 CREEDSID GENE 1612 UP	0.392283166	1.726687916	0	0.024758834	ARID5B;HBP1;UBE2H;DDIT3;CALD1;RFX3;DPYD;ATP2B1;KANSL1L;COL5A2;ITPR1;NBEA;NR3C1;SLC5A3;LGR4;ANGPT1;RPS6KA5;TSPAN5;MPDZ;TLE4;CLIP3;CXCL12;NBR1;TCF7L2;THSD7A;TCF7L1;SASH1;IGF2R;RAB8B;SPATA7;GNAI1;LPIN2;ATP2B4;DCLK1
All	TF Perturbations Followed by Expression	CREM KO MOUSE GSE29592 CREEDSID GENE 2558 UP	0.431905997	1.722724493	0	0.025401391	MBNL2;FCHO2;ROCK2;TRIP11;POU2F1;GULP1;TMED5;CWF19L2;SMC4;ATP13A3;CD2AP;EEA1;STARD4;ERBIN;CLOCK;PNPLA8;PTPN4;RIOK3;SGCD;DNAJC21;ARHGAP5;ZFC3H1;CCAR1
All	TF Perturbations Followed by Expression	NR1I3 KNOCKIN MOUSE GSE40120 CREEDSID GENE 3069 UP	0.410588232	1.722527643	0	0.02508857	HSPA5;JUN;HERPUD1;HSP90B1;ELOVL5;IFRD1;ADAT2;SGMS1;RAB30;SKIL;B3GALT1;DNAJB9;OAT;PAWR;DNAJC3;STAT3;NUCB2;ATP2A2;CCNL1;TIPARP;ZFP36L1;GLUL;EPS15;TRIM24;ACTG1;NOP58;ST3GAL5;MAP7D1;JMJD1C;LYSMD3;CRELD2;PDGFC;GJA1;SLC30A5;IER3;RNF103;ADAM9;MAP3K1
All	TF Perturbations Followed by Expression	NKX25 SHRNA H1 HUMAN GSE69618 DAY2 RNASEQ DOWN	0.637904708	1.720949936	0.012793177	0.025204976	TAF1D;TRPS1;EIF4A2;HSP90AA1
All	TF Perturbations Followed by Expression	JUNB KD FORESKIN HUMAN GSE63079 RNASEQ DOWN	0.37458392	1.720293207	0	0.025019005	HSPA5;NCKAP1;COPB1;ATF4;CALR;NUS1;MYO1D;MIB1;CANX;SLC44A1;TMED5;MAST4;NR3C1;SSR3;ATP13A3;PDIA3;ITGB1;HACD2;CPNE3;LRRC8C;SEC61A1;STARD4;LIN7C;CD164;CORO1C;XPOT;GFPT1;LMAN1;MTHFD2;FAT1;PPP2R2A;PDIA6;KDELR2;TIPARP;RNF217;MTMR6;PPP4R1;SEMA3C;ACTG1;WASL;UHMK1;ARHGEF12;NDFIP2;GNG12;MSMO1;COG5;AP2B1;CDK17;ANTXR2;MYL6;TM9SF2;TMED7;TPM4;MAP4K4;SPTBN1;IDI1;TAGLN2;TOR1AIP1;CALU;ACTR3;EIF1;SLC2A1;LIMA1
All	TF Perturbations Followed by Expression	SALL4 KD HUMAN GSE35965 CREEDSID GENE 1408 UP	0.368824714	1.717437941	0	0.025396204	ARID5B;HSPA5;HSP90B1;ARID4A;SPAG9;TRIP11;CALR;SARAF;UGP2;TMF1;CANX;TMED5;ANO6;TMEM59;YTHDC1;CNIH4;BRD2;ANKRD28;ALCAM;CTDSPL2;IPO7;PCBP1;BLZF1;RIOK3;UBB;VPS35;HSP90AA1;PDIA6;EMC7;AZIN1;FAM3C;UGDH;RPN2;GNAI1;LRPPRC;TCF12;TMED2;CTSA;SAR1A;DDAH1;POM121C;HSBP1;PIK3C2A;PRDX3;SPRED1;TBCE;CAPNS1;TMEM245;EZR;TRAM1;AP2B1;NUP88;GJA1;YTHDF3;DAD1;STT3A;ERGIC3;ATP1A1;WDFY1;MYL6;TM9SF2
All	TF Perturbations Followed by Expression	EZH2 SIRNA HUVEC HUMAN GSE87534 RNASEQ UP	0.362623067	1.717327036	0	0.025098894	HSPA5;FNDC3A;HSP90B1;GBE1;ELOVL5;CALD1;CALR;NUS1;PDLIM5;CANX;COL4A1;CRIM1;TMED5;SSR3;ANO6;ATP13A3;TGOLN2;ITGB1;MAN2A1;MYADM;YWHAH;SLC4A7;ALCAM;CEP170;IPO7;MBNL1;ITPRID2;THBS1;LUZP1;SEL1L;ELOA;LMAN1;B2M;HSP90AA1;NEK7;SERPINH1;PDIA6;MTMR2;CDK6;LPP;CCT4;PXDN;LRPPRC;ABCE1;RAB7A;ACTG1;TMED10;ITGAV;TPM1;DDAH1;PCSK7;GSPT1;UHMK1;ARHGEF12;TOMM20;CDH13;TMEM123;SSR1;PICALM;JAK1;PRDX3;GNG12;CCT6A;RSL24D1;COL…
All	TF Perturbations Followed by Expression	FOXP3 ACTIVATION HUMAN GSE41087 CREEDSID GENE 1054 DOWN	0.401097636	1.714550461	0	0.025465918	ARID5B;HBP1;DDIT3;ZFP36L2;PDLIM5;PTPN13;SLC44A1;DUSP16;GABARAPL1;RPS6KA5;PDCD4;MYADM;NEO1;PTBP2;MXI1;PLCL1;FBXO34;ATP10A;TIPARP;CDKN1B;ITM2C;LPP;CRY1;GAB2;ERC1;LPIN2;UTRN;SESN3;ATP8A1;EPB41;ARHGEF12;ERN1
All	TF Perturbations Followed by Expression	TCF3 KO MOUSE GSE19923 CREEDSID GENE 2167 UP	0.385135528	1.714527372	0	0.0251591	ATXN2L;UBE2H;PAN3;NUP98;OSBPL8;CALR;GLS;RB1;SMC4;EIF4A2;DNAJB9;ATP13A3;CD2AP;NKTR;PPP2R5A;PDCD4;YTHDC1;SCAF8;ZFR;AKAP13;ERO1B;ERBIN;CCNT2;PCF11;PIK3CA;CCNL1;HSP90AA1;RANBP2;SUCO;ZFC3H1;CPSF6;CCT4;VIM;LNPEP;TCF12;AP3S1;RBM26;TOX;RABGAP1;TMEM123;JAK1;ZFP62;PRPF4B;SERP1;CLK1;KDM5A;KLHL24;YTHDF3;GPBP1;TUT7
All	TF Perturbations Followed by Expression	ZMAT4 SIRNA T47D HUMAN GSE79586 RNASEQ UP	0.367997804	1.711940376	0	0.025704406	HSPA5;HSP90B1;DCAF6;DCAF7;DDIT3;AMFR;GNAS;PURB;CANX;FNDC3B;MED13L;EFR3A;GHITM;EIF4A2;NAA50;HSPA13;ATP13A3;PDIA3;HYOU1;ITGB1;PDCD4;MAN2A1;DNAJC3;SEC61A1;NF1;ALCAM;WWP1;CXCL12;IPO7;DNAJB11;PLOD2;YES1;XPOT;SEL1L;CCDC6;MTHFD2;LAMP1;IGF2R;GXYLT1;SUCO;RPN2;HIF1AN;LRPPRC;ARFGEF1;RAB7A;TMED2;CTSA;RAB6A;KITLG;UHMK1;LMO4;ARHGEF12;SSR1;PICALM;JAK1;RCN1;PPP1R15B;EIF2S1;SERP1;SLC3A2;TMEM245;TOB1;TRAM1;AP2B1;A…
All	TF Perturbations Followed by Expression	TCF21 SIRNA HCASMC HUMAN GSE44461 RNASEQ UP	0.495801301	1.709108805	0.004032258	0.026159578	HSP90B1;MBNL2;HIF1A;CALR;COL5A2;PDIA4;ALCAM;THBS1;PLOD2;NEK7;GPC6;VIM;PCSK5;OGA
All	TF Perturbations Followed by Expression	POU2AF1 OE MOUSE GSE12421 CREEDSID GENE 2312 DOWN	0.395732264	1.708321047	0	0.026008206	HSPA5;HSP90B1;RBM7;ELOVL5;ARHGAP17;BACH2;PARP8;ITPR1;EMC3;DNAJB9;RELL1;MBNL1;FYN;CD164;IVNS1ABP;NUCB2;LAMP1;CARMIL1;DENND5A;ITM2C;NFKB1;ACTG1;CTSA;BCL2;BLOC1S2;CTNNA1;RHOQ;IFNAR2;KLF4;ABHD17B;SNX5;NSMAF;IQGAP2;CLK1;EVI5;PIP4K2A;CTSB;MYL6;TMED9;TPM4;IDI1;TAGLN2;ST8SIA4
All	TF Perturbations Followed by Expression	MYC OE U2OS HUMAN GSE66789 RNASEQ UP	0.401546116	1.705988339	0	0.026089126	HSPA5;SYNE1;HSP90B1;TBC1D23;CALR;CANX;RRBP1;EFR3A;SMC4;PDIA3;ITGB1;TENM2;BRD2;DNAJC13;ANKRD28;SEC61A1;ALCAM;ERBIN;CLOCK;THBS1;FAT1;EDIL3;SERPINH1;IGF2R;RPN2;PXDN;SMC2;VIM;SP3;UTRN;ITGAV;TPM1
All	TF Perturbations Followed by Expression	MYC OE U2OS HUMAN GSE59819 RNASEQ UP	0.401546116	1.705988339	0	0.026089126	HSPA5;SYNE1;HSP90B1;TBC1D23;CALR;CANX;RRBP1;EFR3A;SMC4;PDIA3;ITGB1;TENM2;BRD2;DNAJC13;ANKRD28;SEC61A1;ALCAM;ERBIN;CLOCK;THBS1;FAT1;EDIL3;SERPINH1;IGF2R;RPN2;PXDN;SMC2;VIM;SP3;UTRN;ITGAV;TPM1
All	TF Perturbations Followed by Expression	NFE2L2 KO MOUSE GSE18344 CREEDSID GENE 964 DOWN	-0.439268762	-1.705333775	0.003976143	0.127650629	FADS2;ATIC;ADGRG1;FAM110A;MAZ;GCLC;GIPC1;UBTF;EHMT2;RPL7L1;ARPC4;GALNT2;STK25;FBXO21;MEST;DDX19A;NUMBL;NDUFA4;PTK7;AGAP3;PRR3;FABP7;TXNRD1;ERCC6;IGFBP2;ESD;TOMM40;UBE2O;RAC3;FKBP8;NCSTN;CCAR2;ARL8A
All	TF Perturbations Followed by Expression	TP63 KD HUMAN GSE20286 CREEDSID GENE 2453 UP	0.372052954	1.700801739	0	0.027139685	ARID5B;DMXL1;BTBD1;DPYD;CLK4;ATP2B1;NFE2L2;GAREM1;TBC1D12;DENND1B;TRPS1;SLC5A3;SLK;FBXO3;TMEM59;PDCD4;REV3L;PTBP2;HOMER1;WASHC4;NECAP1;ERBIN;OSTM1;NAB1;EMC2;PIP5K1A;CD164;LONP2;NEK7;PROS1;CDKN1B;CSTF2T;GLUL;CDKN2AIP;LBR;LRPPRC;SEMA3C;UFL1;DNAJB14;CAPN7;SSBP2;PDE4B;JMJD1C;DECR1;CLK1;ATG2B;NCK1;YTHDF3;YOD1;MFSD1;SACM1L;ADD3;VPS54;HOOK1
All	TF Perturbations Followed by Expression	DUX4 OE HUMAN GSE33799 CREEDSID GENE 1429 DOWN	0.515647946	1.695138626	0.012145749	0.028444332	XBP1;VEZF1;DDIT3;ID3;SLC7A1;TRAM2;MTHFD2;SERPINH1;KLF6
All	TF Perturbations Followed by Expression	HNF4G OE LNCAP HUMAN GSE85557 RNASEQ UP	0.368867759	1.693579212	0	0.028622763	HSPA5;JUN;HSP90B1;ID3;JUND;ATF4;CALR;CANX;SLC7A1;SMC4;CHPT1;SSR3;NAA50;ATP13A3;HYOU1;CACYBP;TSR1;BRD2;GMPS;PDIA4;SEC61A1;STARD4;MBNL1;ITPRID2;PCBP1;XPOT;ATP2A2;MTHFD2;HSP90AA1;PDIA6;KDELR2;ATF3;STIP1;GOLIM4;UGDH;TUFM;RPN2;GNAI1;VIM;LRPPRC;SEMA3C;NOP58;TMED2;HS2ST1;PTGES3;MAP7D1;GSPT1;HERC3;RPN1
All	TF Perturbations Followed by Expression	NFKB2 KD HUMAN GSE50588 CREEDSID GENE 2806 DOWN	0.385501519	1.688546182	0	0.029740084	HSP90B1;DDIT3;ID3;COPB1;STAM;ZFP36L2;ZMYND11;RRBP1;LIN52;MDM2;IQCB1;SLC44A1;SMC4;EFCAB14;TMEM59;MTA2;MON2;CACYBP;LRPAP1;NAB1;PRPF3;CLCC1;XPOT;ATP2A2;FAT1;CARMIL1;CLDND1;RNF19A;DCAKD;GNL3;RAB8B;LBR;TIMMDC1;GSR;TMED10;DPM1;HSBP1;SNX5;JMJD1C;TNFRSF19;SERP1;TOB1;ZW10
All	TF Perturbations Followed by Expression	OVOL1 OE MDA HUMAN GSE51975 RNASEQ UP	0.366500768	1.681578258	0	0.031384478	HSPA5;NCKAP1;HSP90B1;HIF1A;COPB1;CALD1;OSBPL8;GNAS;CANX;ATP2B1;HSPH1;SMC4;CD2AP;HYOU1;ITGB1;CPNE3;ALCAM;ITPRID2;THBS1;CORO1C;PLOD2;UACA;ATP2A2;LMAN1;B2M;HSP90AA1;RANBP2;MYO6;KLF6;AZIN1;ARHGAP5;ABCE1;TMED2;PTP4A2;CKAP4;TMED10;ITGAV;RAB6A;PTGES3;SEC31A;ARF6;ARHGEF12;TMEM123;SSR1;PICALM;PPP2R5C;RHOC;MLEC;IER3;WDR1;ATP1A1;MYL6;FUT8;IQGAP1;TPM4;MAP4K4
All	TF Perturbations Followed by Expression	MECOM KO MOUSE GSE11557 CREEDSID GENE 581 UP	0.443633584	1.678012874	0.002183406	0.032155057	HSPA5;JUN;PAN3;ELOVL5;OSBPL8;PPP1R12A;RBMS1;SSR3;YBX3;PDCD4;THBS1;CCNL1;VAPA;SOD1;KDELR2;LBR;RAB7A;TMED2;GSR;BRD9;AP3S1;PTGES3
All	TF Perturbations Followed by Expression	SON KD HUMAN GSE26888 CREEDSID GENE 62 UP	-0.370492555	-1.673683226	0	0.146961514	TIMM8B;TUBG1;IARS2;PSMB7;DDX39A;BUD23;PRMT1;FIBP;NUP85;GPI;PSMC3;TUBB4B;RAD23A;MTX1;MCM3;PSMD2;STUB1;PSMC5;NDUFAF3;DDT;TECR;APRT;VPS28;EIF3G;CDK4;SCD;TRIP13;ITGB3BP;BABAM1;DYNLL1;SAMM50;UQCRFS1;POLR2G;EEF1G;COMMD4;MRPL57;RFC4;AKAP12;SF3B5;JTB;GPX4;TAX1BP3;CDC123;EIF2B2;CHMP2A;CETN3;NDUFS3;YIF1A
All	TF Perturbations Followed by Expression	SON KD HUMAN GSE26888 CREEDSID GENE 890 DOWN	-0.370492555	-1.673683226	0	0.146961514	TIMM8B;TUBG1;IARS2;PSMB7;DDX39A;BUD23;PRMT1;FIBP;NUP85;GPI;PSMC3;TUBB4B;RAD23A;MTX1;MCM3;PSMD2;STUB1;PSMC5;NDUFAF3;DDT;TECR;APRT;VPS28;EIF3G;CDK4;SCD;TRIP13;ITGB3BP;BABAM1;DYNLL1;SAMM50;UQCRFS1;POLR2G;EEF1G;COMMD4;MRPL57;RFC4;AKAP12;SF3B5;JTB;GPX4;TAX1BP3;CDC123;EIF2B2;CHMP2A;CETN3;NDUFS3;YIF1A
All	TF Perturbations Followed by Expression	IKZF4 KO MOUSE GSE40273 CREEDSID GENE 1061 DOWN	0.372638769	1.672576246	0	0.033960743	ARID5B;HSPA5;CREBRF;CNOT6L;UBE2H;DCAF7;AHCYL2;HIVEP2;PAN3;HECA;CALR;RB1;ATP2B1;CRIM1;SMC4;ZMYM5;CD2AP;PPP2R5A;NUP160;PDCD4;RAPGEF6;SRRT;MBNL1;ERBIN;FYN;ETNK1;BIRC6;SERINC3;IFT80;BCL2L11;ZFC3H1;MTMR6;ARFGEF1;PTP4A2;UTRN;SESN3;LMAN2L;ARF6;JAK1;HIPK1;SERP1;CLK1;TRAM1;KLHL24;YTHDF3;PIP4K2A
All	TF Perturbations Followed by Expression	KLF5 KO CFPAC1 HUMAN GSE64558 RNASEQ UP	0.362724017	1.670942836	0	0.034127175	HSPA5;HERPUD1;UBE2H;SPAG9;TANC2;HIF1A;ELOVL5;MBOAT7;TM9SF4;PDLIM5;CANX;FNDC3B;CRIM1;EIF4A2;SLC5A3;TGOLN2;HYOU1;ITGB1;SEC61A1;B4GALT5;ALCAM;ACSL3;ITPRID2;NBR1;SEL1L;GFPT1;ATP2A2;LMAN1;COPA;SERINC3;CHD2;FAT1;KDELR2;RNF19A;IGF2R;KLF6;LPP;UGDH;EFNA5;VIM;TMED2;PTP4A2;TMED10;ITGAV;TPM1;SEC31A;CTNNA1;ARHGEF12;TOMM20;TMEM123;PICALM
All	TF Perturbations Followed by Expression	POU5F1 KD MOUSE GSE56853 CREEDSID GENE 1336 UP	0.371906998	1.670368167	0	0.033924378	JUN;SAMD4A;TEAD1;SPATS2L;AMOTL2;ID3;CALD1;AMFR;COL11A1;COL4A1;CRIM1;TUSC3;RBMS1;COL5A2;EFNB3;PARVA;CHPT1;FAM13B;BBX;MAN2A1;KIF21A;PTPRZ1;RELL1;LRRC8C;ALCAM;THBS1;TSPAN12;SH3GLB1;MED12L;B2M;SERPINH1;ATF3;IGF2R;KLF6;ANKRD44;LPP
All	TF Perturbations Followed by Expression	GTF2I KO MOUSE GSE48790 CREEDSID GENE 1451 DOWN	0.427603112	1.666407043	0.002222222	0.035013062	SAMD4A;RICTOR;PRKD1;AMOTL2;COL11A1;BACH2;PDLIM5;CRIM1;COL5A2;PAPPA;BMPR1B;CXCL12;THBS1
All	TF Perturbations Followed by Expression	PPARG OE MOUSE GSE2192 CREEDSID GENE 865 DOWN	0.372548778	1.665304447	0.004201681	0.03497798	HSPA5;HSP90B1;HIF1A;JUND;RRBP1;COL5A2;SLC44A1;DLK1;EIF4A2;PDIA3;ITGB1;PDCD4;MAN2A1;FOXO3;LPAR1;PTTG1IP;MYADM;SGPP1;ZFR;CXCL12;THBS1;COPA;B2M;SERPINH1;PKD2;FAM3C;ZFP36L1;ITM2C;LPP;UGDH;PRKACB;CRABP1;PLPP1;ACTG1;PTP4A2;SAR1A;ITGAV;TPM1;SEC31A
All	TF Perturbations Followed by Expression	IRF9 OE HUMAN GSE50002 CREEDSID GENE 1654 UP	-0.446119988	-1.663024216	0.005747126	0.152313513	EFNB2;TRIM44;DLG5;EXOSC2;CTNNBL1;SLC39A11;KIRREL1;VPS8;HOXC4;FRMD4A;KALRN;MAF;MYC;APCDD1
All	TF Perturbations Followed by Expression	TCF7 KO MOUSE GSE20754 CREEDSID GENE 3010 DOWN	0.382873873	1.661650598	0.003968254	0.03583723	JUN;TAF1D;CNOT6L;DNTTIP2;ROCK2;PARP8;PRPF39;MDN1;RABGGTB;SMC4;WDR43;DNAJB9;RNF4;PPP2R5A;RAPGEF6;TSR1;ATP11B;IRF2;DNAJC3;WWP1;CBLB;CCNL1;HSP90AA1;PPP2R2A;NOP56;KLF6;GNL3;NOP58;UTRN;SESN3;CDK19;GSPT1
All	TF Perturbations Followed by Expression	TFEB OE HUMAN GSE16267 CREEDSID GENE 2976 DOWN	0.388490243	1.659200592	0	0.036341166	JUN;HSP90B1;SPAG9;ID3;ROCK2;RABGGTB;EIF4A2;MTA2;STXBP3;YBX3;BBX;NUP160;CACYBP;IPO7;FYN;THBS1;PIP5K1A;PLOD2;HSP90AA1;AZIN1;DTL;LRPPRC;ACTG1;PTP4A2;ITGAV;PTGES3;DDAH1;DPM1;SF3B3;PRDX3;CCT6A;RCN1;PPP1R15B;PCNA;NUP88;SLC39A10;ATP1A1;MYL6;STK38L;ADAM9;FUBP1;TOP2A
All	TF Perturbations Followed by Expression	U2AF1 KD A549 HUMAN GSE66553 RNASEQ UP	0.42623315	1.658905492	0.004264392	0.036075068	TAF1D;HSP90B1;MDM2;CRIM1;COL5A2;PAPPA;YBX3;PAWR;MYADM;THBS1;STAT3;XPOT;ATP2A2;MTHFD2;FAT1;UGDH;ACTG1;PTGES3;TOMM20;PRDX3;SLC3A2;GJA1
All	TF Perturbations Followed by Expression	PRRX1 SIRNA T47D HUMAN GSE79586 RNASEQ DOWN	0.466342899	1.656809541	0.006302521	0.036439321	HIF1A;COPB1;CRIM1;NAA50;THBS1;CD164;XPOT;TMCO1;ATP2A2;MYO1E;SEMA3C;RAB7A;TMED10;TMEM123;CTSB;ADAM9;IQGAP1;TOP2A
All	TF Perturbations Followed by Expression	YBX1 SIRNA BT549 HUMAN GSE79586 RNASEQ UP	0.362168428	1.654244611	0	0.037213563	HSPA5;HSP90B1;TANC2;ID3;ELOVL5;CALR;QKI;ZBTB10;MED13L;BSG;SLC5A3;ATP13A3;PAPPA;PDIA3;ITGB1;SKI;PTTG1IP;PDIA4;WWP1;CD164;STAT3;VIRMA;ATP2A2;LAMP1;GRINA;B2M;SERPINH1;PDIA6;IGF2R;TIPARP;CDKN1B;BMP2K;CDK6;VIM;LRPPRC;ACTG1;HS2ST1;ITGAV;TPM1;CTNNA1;OGA;ARHGEF12
All	TF Perturbations Followed by Expression	IRF4 KD HUMAN GSE22036 CREEDSID GENE 2601 DOWN	0.408177222	1.65329141	0.002020202	0.037134497	HSPA5;HERPUD1;HSP90B1;DCAF6;PITPNA;HSPH1;RABGGTB;SNX3;CACYBP;MXI1;HSP90AA1;CCT4;ACTG1;TPRKB;PTGES3;TOX;TOMM20;CTNNAL1
All	TF Perturbations Followed by Expression	SOX2 DEFICIENCY HUMAN GSE42937 CREEDSID GENE 347 UP	0.374544382	1.652918903	0	0.036932945	FNDC3A;UBXN7;DDIT3;ROCK2;CALD1;NSRP1;TMF1;ZMAT3;BAZ2B;ASCC3;MIGA1;NR4A2;SKIL;NKTR;FBXO3;PDCD4;SLC30A7;RAPGEF6;NF1;STARD4;LIN7C;XRN1;NBR1;ETNK1;CPEB4;YES1;N4BP2;GLUL;GXYLT1;LPP;LIN54;LNPEP;SCAMP1;HES1;UHMK1;PIK3C2A;LMBRD2;SP4;OPA1;BROX;KLHL24;NHLRC2;MINDY2;IER3
All	TF Perturbations Followed by Expression	IRX6 SIRNA BT549 HUMAN GSE79586 RNASEQ UP	0.339160277	1.650190386	0	0.037594893	HBP1;FNDC3A;DCAF7;EXT1;TANC2;ID3;ELOVL5;TM9SF4;QKI;MIB1;ZBTB10;CANX;RRBP1;ZMAT3;BSG;HSPH1;SLC7A1;TMED5;TRPS1;NR3C1;EIF4A2;ATP13A3;TGOLN2;EFCAB14;CDH11;MAN2A1;XPO7;KIF3B;GMPS;SEC61A1;WWP1;CEP170;OSTM1;THBS1;CD164;STAT3;UBB;IVNS1ABP;LUZP1;SEL1L;VIRMA;GPR180;ATP2A2;LAMP1;SIPA1L2;B2M;FAT1;SERPINH1;PDIA6;IGF2R;AZIN1;TIPARP;MYO1E;CDKN1B;GXYLT1;CDK6;PXDN;VIM;SEMA3C;CTSA;PTP4A2;UTRN;ITGAV;PCDH7;CTNNA1;AR…
All	TF Perturbations Followed by Expression	NFKB1 INACTIVATION HUMAN GSE20667 CREEDSID GENE 2573 UP	0.361386553	1.646394956	0	0.038767814	HERPUD1;DHX40;HSP90B1;HIF1A;ATF4;CANX;RNF138;HSPH1;SLC7A1;HSPA13;PDIA3;SNRNP48;BTG3;TIPRL;STK24;EIF1B;ELF1;SGPP1;ZFR;IPO7;SRP19;DNAJB11;XPOT;MTHFD2;TMX1;HSP90AA1;YRDC;DDX27;NOP56;DTL;WEE1;CCT4;RPN2;NOP58;TMED2;PTP4A2;PTGES3;DPM1;FBXO5;TMEM123;RBBP8;CCT6A;MSMO1;EIF2S1;PCNA;SLC3A2;RSL24D1;EZR;SYPL1;TRAM1;UBN1
All	TF Perturbations Followed by Expression	MYC KO MOUSE GSE58079 CREEDSID GENE 2553 UP	0.409320234	1.644827816	0	0.038978804	CREBRF;UBE2H;BACH2;PARP8;PDLIM5;YPEL3;ZYX;JAK2;KIF3B;PHACTR2;AKAP13;CPEB4;LONP2;LRIG1;RNF19A;DENND5A;ATP6V0A1;ATP2B4;UTRN;LDLRAD4;SESN3;ACVR2A;DUSP10;CD200
All	TF Perturbations Followed by Expression	ETS1 OE HUMAN GSE21129 CREEDSID GENE 2153 DOWN	0.365560505	1.644595227	0.002057613	0.038720026	TBC1D15;ATL2;COPB1;NADK2;EFR3A;HSPH1;COL5A2;SLC7A1;SMC4;NAA50;ATP13A3;PDIA3;OAT;PDCD4;IDH3A;ATP11B;GMPS;ZFR;IPO7;DNAJB11;KIDINS220;UBB;COPS2;XPOT;RAB21;SERINC3;PDIA6;KDELR2;DNAJC21;TIPARP;GLUL;ATP2B4;ACTG1;SESN3;GSR;CTNNA1;DPM1;TMEM123;SSBP2;RBBP8;PRKAR2B;NDUFB5;CCT6A;OPA1;PCNA;SLC3A2;CAPNS1
All	TF Perturbations Followed by Expression	FLI1 KD HUMAN GSE27524 CREEDSID GENE 1595 UP	0.373629076	1.641253528	0	0.039661682	ARID5B;DAAM1;UBE2H;DENND1A;DDIT3;CALD1;RFX3;DPYD;ATP2B1;KANSL1L;COL5A2;ITPR1;NBEA;NR3C1;LGR4;ANGPT1;RPS6KA5;NIT1;TSPAN5;MPDZ;TLE4;CLIP3;CXCL12;NBR1;TCF7L2;THSD7A;TCF7L1;SASH1;RAB8B;SPATA7;GNAI1;LPIN2;ATP2B4
All	TF Perturbations Followed by Expression	PRDM14 KO MOUSE GSE45507 CREEDSID GENE 3106 DOWN	-0.408389264	-1.637446474	0	0.183118712	ALDH2;ELAVL2;SMIM8;SFXN2;ZMAT5;BCKDHB;KANK1;SMARCD3;FAM107B;SUN2;LY6E;DCLK2;NEDD4L;GSE1;BAHCC1;TMEM68;CAMTA1;FBLN1;GPX4;PEG3;FAM117B;TSPAN14;CCND3
All	TF Perturbations Followed by Expression	FOXD4L6 SIRNA BT549 HUMAN GSE79586 RNASEQ UP	0.376134923	1.634173878	0.004255319	0.04198282	HSPA5;FNDC3A;EXT1;ELOVL5;CALR;TM9SF4;PDLIM5;ATP2B1;BSG;TMED5;ITGB1;MAN2A1;STXBP5;WWP1;THBS1;CORO1C;B2M;SERPINH1;KDELR2;IGF2R;TIPARP;BMP2K;CDK6;PXDN;VIM;RAB7A;CTSA;PTP4A2;TMED10;ITGAV;TPM1;SEC31A;CTNNA1;DDAH1;SSR1;PICALM;JAK1;RCN1;SLC3A2;TRAM1;RHOC;GJA1;CTSB;STT3A;CTDSP2;PPP2CB;SSR2;TM9SF2;VAMP3;STK40;ADAM9;TPM4
All	TF Perturbations Followed by Expression	FLI1 KD HUMAN GSE27524 CREEDSID GENE 1609 UP	0.376048271	1.63207453	0	0.042530042	ARID5B;UBE2H;DDIT3;CALD1;COL11A1;RFX3;DPYD;ATP2B1;KANSL1L;COL5A2;ITPR1;NBEA;TRPS1;NR3C1;SLC5A3;LGR4;ANGPT1;RPS6KA5;TSPAN5;TLE4;CLIP3;CXCL12;NBR1;TCF7L2;THSD7A;TCF7L1;SASH1;RAB8B;SPATA7;GNAI1;ATP2B4;DCLK1
All	TF Perturbations Followed by Expression	PAX5 SIRNA T47D HUMAN GSE79586 RNASEQ UP	0.376250867	1.631516873	0	0.042387527	HSPA5;HSP90B1;GNAS;TMEM87A;CANX;ZMAT3;EFR3A;HSPH1;SLC44A1;GHITM;NAA50;PDIA3;HYOU1;CHORDC1;PDCD4;PTTG1IP;ALCAM;PLOD2;SEL1L;CCDC6;HSP90AA1;STIP1;RPN2;LRPPRC;RAB7A;CTSA;TMED10;PTGES3;CTNNA1;GSPT1;OGA;ARHGEF12;JAK1;SERP1;SLC3A2;TMEM245;SYPL1;AP2B1;CTSB;CTDSP2;TM9SF2;ARF3;TMED9
All	TF Perturbations Followed by Expression	ERG KD HUMAN GSE14801 CREEDSID GENE 2614 DOWN	0.374043878	1.629275781	0.002178649	0.042784582	GBE1;ATF4;CRIM1;RBMS1;COL5A2;GULP1;NAA50;HSPA13;YBX3;ZYX;MYADM;ALCAM;DNAJB11;PLOD2;LSM1;TMCO1;EDIL3;SERPINH1;RAB8B;RPN2;VIM;NMD3;ACTG1;NOP58;PTP4A2;ITGAV;TPM1;SLIT2;ARPC1A;GNG12;ZDHHC2;MEA1;MFSD1;ADD3;NRCAM;ADAM9;TPM4;CDIPT;WSB2;CALU;ACTR3
All	TF Perturbations Followed by Expression	FLI1 KD HUMAN GSE27524 CREEDSID GENE 1611 UP	0.376206663	1.627027295	0	0.043548649	ARID5B;UBE2H;DDIT3;CALD1;RFX3;DPYD;ATP2B1;KANSL1L;COL5A2;ITPR1;NBEA;TRPS1;NR3C1;SLC5A3;LGR4;ANGPT1;RPS6KA5;TSPAN5;TLE4;CLIP3;CXCL12;NBR1;TCF7L2;THSD7A;TCF7L1;SASH1;RAB8B;SPATA7;GNAI1;ATP2B4;DCLK1
All	TF Perturbations Followed by Expression	ESR1 KD HUMAN GSE37820 CREEDSID GENE 2326 UP	0.407305498	1.626926346	0.002053388	0.043210135	ID3;EFR3A;MIGA1;DENND1B;ZNF281;STK3;CTDSPL2;HOMER1;ERO1B;TCF7L2;CLSTN2;NEK7;CDK6;GNAI1;LBR;TMEM87B;PCDH7;WASF1;UHMK1;LYSMD3;STRADB
All	TF Perturbations Followed by Expression	RUNX1 KO MOUSE GSE34292 CREEDSID GENE 2396 UP	0.44657284	1.626688817	0.004329004	0.04294418	HSPA5;HIF1A;HSPH1;COL5A2;BAG2;GMDS;SDF2L1;SEC11C;NCAPG2;MTHFD2;PDIA6;TMBIM4;ALDH18A1;SLC1A4;SERP1;CRELD2;SSR2;NDUFS1;IDI1
All	TF Perturbations Followed by Expression	HSF1 KD HUMAN GSE3697 CREEDSID GENE 2093 DOWN	0.34298428	1.624616453	0	0.043488862	MAFG;MBNL2;UBXN7;RASA2;TMF1;RB1;FNDC3B;ZMAT3;HSPH1;ITPR1;FNIP1;ZNF654;EIF4A2;RIMS1;SLC5A3;PAPPA;ANGPT1;TGOLN2;RPS6KA5;PDE4D;CDH11;BBX;ZNF281;MAN2A1;KIF3B;SCYL2;HDAC4;WASHC4;NECAP1;PDE3A;DENND5B;LMAN1;ARHGEF40;COPA;SASH1;EDIL3;HSP90AA1;CACNA2D1;RNF19A;IGF2R;STIP1;PXDN;SP1;ZNF148;EDEM3;FBXW7;ATP2B4;LNPEP;MPZL1;SCAMP1;CKAP4;LMAN2L;KITLG;CCDC186;PIGF;PDE4B
All	TF Perturbations Followed by Expression	FLI1 KD HUMAN GSE27524 CREEDSID GENE 1608 UP	0.373544804	1.624085996	0	0.043411191	ARID5B;UBE2H;DDIT3;CALD1;RFX3;DPYD;ATP2B1;KANSL1L;COL5A2;ITPR1;NBEA;TRPS1;NR3C1;SLC5A3;LGR4;ANGPT1;RPS6KA5;TSPAN5;TLE4;CLIP3;CXCL12;NBR1;TCF7L2;THSD7A;TCF7L1;SASH1;RAB8B;SPATA7;GNAI1;ATP2B4;DCLK1
All	TF Perturbations Followed by Expression	HIF1A MUT MOUSE GSE1321 CREEDSID GENE 791 UP	0.339670659	1.621057545	0	0.044312279	HSPA5;NCKAP1;HSP90B1;XBP1;ATL2;HIF1A;ELOVL5;AMFR;JUND;UGP2;COL4A1;NFE2L2;SNX3;GABARAPL1;EIF4A2;PPP2R5A;PDIA3;ITGB1;PAWR;PTTG1IP;MYADM;SEC61A1;YWHAH;AKIRIN2;PCBP1;THBS1;CD164;TSPAN12;UBB;TMCO1;LONP2;LAMP1;B2M;SOD1;NEK7;ZFP36L1;UGDH;ZFAND6;ST3GAL5;GSR;TMED10;ITGAV;AP3S1;PTGES3;RHOQ;MAP7D1;LMO4;PRDX3;ACTN4;ARFGAP2;NDUFB5;SERP1;SLC3A2;SYPL1;LATS2;TRAM1
All	TF Perturbations Followed by Expression	SP140 KD PBMC HUMAN GSE83381 RNASEQ DOWN	0.354659032	1.619991009	0	0.044390709	HSPA5;DMXL1;HSP90B1;AMOTL2;QKI;CANX;CIR1;FNDC3B;NFE2L2;MDM2;RBMS1;SLC5A3;ATP13A3;PDIA3;JAK2;B4GALT5;AKAP13;WASHC4;XRN1;SUSD6;RNF130;CD164;CORO1C;ATP2A2;LAMP1;GRINA;HSP90AA1;ATF3;IGF2R;KLF6;ITM2C;GLUL;MXD1;RAB8B;VIM;RAB7A;ZEB2;BLOC1S2;CTNNA1;RNF13;RPN1;SSR1;PICALM;PDXDC1;ABI1;RCN1;IQGAP2;SLC3A2;FKBP15;TRAM1
All	TF Perturbations Followed by Expression	FOXO1 KD MOUSE GSE6623 CREEDSID GENE 504 UP	0.349350581	1.619761155	0.002262443	0.044125967	JUN;CNOT6L;TIAL1;RC3H1;ELOVL5;IFRD1;OSBPL8;TMEM87A;ZFP36L2;BCL10;CANX;PPP1R12A;RBMS1;FNIP1;GHITM;SKIL;SSR3;NAA50;PCNP;DENND4A;FOXO3;ATP11B;B4GALT5;ERBIN;SEC11C;THBS1;DNAJB11;COPS2;IVNS1ABP;TSHZ3;CCNL1;ATF1;TMX1;ATF3;KBTBD2;KLF6;GNL3;BCL2L11;ZFP36L1;CDK6;RAB8B;SUCO;ZFAND6;LBR;LNPEP;LRRC40;PTP4A2;GSR;BRD9;PTGES3;ABHD17B;ZBTB6;SNX5;JMJD1C;CCNT1;CCT6A;EIF2S1;PCNA;RSL24D1
All	TF Perturbations Followed by Expression	GATA6 KO MOUSE GSE47049 CREEDSID GENE 2225 DOWN	0.406870395	1.618704765	0.002079002	0.04422583	XBP1;CALD1;BSG;EIF4A2;DNAJB9;ITGB1;PDCD4;MAN2A1;DENND4A;SDF2L1;IRF2;MYADM;THBS1;NUCB2;PROS1;ZFP36L1;ITM2C;RPN2;ST3GAL5;PLXDC2
All	TF Perturbations Followed by Expression	MEIS2 KD KASUMI1 HUMAN GSE81328 RNASEQ DOWN	-0.513554718	-1.618519484	0.024144869	0.205840781	FADS2;MYO18A;EEF2;POLE;PRRC2A;PLPPR3;BAHCC1;RPTOR;EEF1G;FDFT1
All	TF Perturbations Followed by Expression	XPA KO HELA HUMAN GSE100855 RNASEQ UP	0.388898619	1.617536575	0.00209205	0.044345123	HSPA5;RICTOR;HSP90B1;ATF4;CALR;TM9SF4;BSG;GABARAPL1;EIF4A2;HYOU1;ITGB1;NUP160;ZYX;PCNP;GMPS;ALCAM;ITPRID2;CD164;XPOT;B2M;HSP90AA1;TUFM;VIM;BRD9;RYK;CTNNA1;OGA;ALDH18A1;RCN1;STT3A;ERGIC3;SLC39A10;MYL6;TPM4;FUBP1;SSRP1;KDM3A;CALU;SLC7A6OS;LIMA1
All	TF Perturbations Followed by Expression	LMX1B KO MOUSE GSE10516 CREEDSID GENE 84 DOWN	0.370931699	1.616941014	0.004024145	0.044233064	PELI2;GBE1;NDEL1;OSBPL8;SARAF;TRPS1;CWF19L2;SMC4;CEP290;PPM1E;CADM2;LCORL;EEA1;ALCAM;ADGRL3;CEP170;GLIS3;PPARGC1A;LYPD6;KIF18A;PTPN4;NCAPG2;IMP4;ARHGAP5;TMTC2;ZFC3H1;GPC6;SMC2;BCL2;PCDH7;SLIT2;GRIA2;ZFP62;ADGRB3;GPM6A;AKAP9
All	TF Perturbations Followed by Expression	IRX6 SIRNA MCF7 HUMAN GSE79586 RNASEQ UP	0.347816092	1.616237409	0	0.044288334	HSPA5;NCKAP1;HSP90B1;SPATS2L;ELOVL5;GNAS;CALR;PURB;CANX;RRBP1;MED13L;EFR3A;HSPH1;SLC44A1;EIF4A2;PDIA3;HYOU1;BRD2;PDIA4;SEC61A1;WWP1;WASHC4;ACSL3;THBS1;AHSA1;CD164;UBB;XPOT;ATP2A2;MTHFD2;GRINA;B2M;HSP90AA1;TBC1D9;PDIA6;STIP1;SUCO;RPN2;NMD3;SEMA3C;BCL2;TMED10;PTGES3;KITLG;GSPT1;ARF6;RPN1;SSR1;BCAS2;CCT6A;PPP1R15B;SERP1;SLC3A2;EZR;SYPL1;TRAM1;YTHDF3;SIPA1L1;TM9SF2;APPBP2;FUT8;TMED7;ARF3;NRCAM;PITPNB…
All	TF Perturbations Followed by Expression	HSF1 KD HUMAN GSE3697 CREEDSID GENE 781 DOWN	0.340051297	1.614994624	0	0.044353008	PELI2;SIK3;MBNL2;UBXN7;ID3;RASA2;ZBTB10;RB1;ZMAT3;HSPH1;DENND1B;ITPR1;FNIP1;RIMS1;SLC5A3;PAPPA;NKTR;ANGPT1;RPS6KA5;CDH11;BBX;ZNF281;MAN2A1;RNFT1;FGF12;SCYL2;HDAC4;WASHC4;ACSL3;EPHA5;NECAP1;FYN;PPARGC1A;KIF18A;SEL1L;PLCL1;DENND5B;LMAN1;SASH1;EDIL3;HSP90AA1;RNF19A;PROS1;HSPA4L;GLUL;SPATA7;SP1;ZNF148;EDEM3;ATP2B4;LNPEP;SH3GL2;SCAMP1;SNAP25;LDLRAD4;CKAP4;LMAN2L;DNAJB14;KITLG
All	TF Perturbations Followed by Expression	MYC OE MOUSE GSE55272 CREEDSID GENE 1824 UP	-0.602361716	-1.607768023	0.031446541	0.215472558	ESRRG;DUSP18;LRRN1;LDHB;PLPPR1;NETO2
All	TF Perturbations Followed by Expression	NFE2L2 KO MOUSE GSE18344 CREEDSID GENE 1258 DOWN	-0.364397621	-1.607665614	0	0.203048275	ULK1;CORO2B;ZMIZ2;RARA;TTYH3;CHD3;ADGRG1;SLC9A1;FAM110A;MYO18A;CUEDC1;BCR;VPS52;MKNK2;MAZ;GCLC;POLR2A;PSMC3IP;IRF2BP1;CTIF;R3HDM2;SPEN;PRR12;EHMT2;INO80B;UNK;GSE1;PIP5K1C;LENG8;EXTL3;DDX19A;NUMBL;SMARCC2;NT5DC2;AGAP3;ABHD17A;SELENON;EIF4EBP2;NOTCH3;IGFBP2;CIC;PACS1;UBL7;UBE2O;GIT1;ACTN1;FKBP8;ARL8A;ARHGEF1
All	TF Perturbations Followed by Expression	LIN28A KD MOUSE GSE37113 CREEDSID GENE 1751 UP	-0.453997183	-1.607043955	0.011695906	0.192793312	FZD2;EFNB2;RARA;ASTN1;UBE2D1;APBA2;LEF1;TRIM36;MTA1;PLK2;PTK7;EGR1;CRABP2;BNC2;SMO;AFF3;DNMT3A
All	TF Perturbations Followed by Expression	THRB HCC MUTANT BN HUMAN GSE29159 CREEDSID GENE 1696 UP	0.352164057	1.606765766	0.002061856	0.047768304	CHD1;HSP90B1;MKLN1;ROCK2;STAM;TM9SF4;PDLIM5;CANX;ATP2B1;NFE2L2;MDM2;NAA50;ATP13A3;HYOU1;ITGB1;PDIA4;ACSL3;IPO7;PLOD2;GFPT1;FAM169A;ATP2A2;LMAN1;MTHFD2;BIRC6;COPA;FAT1;RANBP2;CSNK2A2;IGF2R;UGGT1;UGDH;LRPPRC;PTP4A2;ARFGEF2;HS2ST1;ITGAV;SEC31A;EHBP1
All	TF Perturbations Followed by Expression	JUN SIRNA PC3 HUMAN GSE53470 RNASEQ DOWN	-0.341035447	-1.604060627	0.001949318	0.18810177	MPRIP;GNA12;ULK1;DRAP1;DYNC1H1;UBC;EFTUD2;FADS2;ZNF503;CHD3;SMARCA4;EIF3B;DLG5;DBN1;XRCC6;EEF2;MKNK2;PTPN11;SLC35E2B;UBE2QL1;PRRC2A;RAD23A;SPTAN1;DDX21;UBTF;PSMD2;RANGAP1;TCOF1;COTL1;RPL7L1;PPP1R9B;PARP1;PIK3R2;CDC37;LONP1;ACO2;EIF3G;SEC14L1;XRCC5;NEDD4L;FLII;FOXK2;MYC;BIRC5;PEG10;BCL9L;PYGB;MTA1;EEF1G;BAZ1B;AKAP12;NF2;NT5DC2;CLIC1;PRRC2B;PPIF;NSD2;PDAP1;HNRNPA2B1;DCTN1;WASF2;ATXN7L3;EIF4A1;EXOC7…
All	TF Perturbations Followed by Expression	MBD1 KO MOUSE GSE52547 CREEDSID GENE 2835 UP	-0.493366628	-1.603990329	0.019230769	0.178909669	PYGO1;ST6GALNAC3;CLASRP;PPAT;ZFP14;LIPT2;MAPK8IP3;GRK5;BIRC5;NT5DC2
All	TF Perturbations Followed by Expression	ZNF589 SIRNA MDAMB231 HUMAN GSE79586 RNASEQ DOWN	0.357646866	1.596675346	0	0.052394675	HSPA5;HIF1A;GNAS;PPME1;CPSF7;DPYD;CRIM1;PTPRM;TMED5;SMC4;SLC5A3;ATP13A3;TGOLN2;PXK;CDH11;OAT;PTTG1IP;YWHAH;B4GALT5;SEC24C;THBS1;UACA;NUCB2;VAPA;B2M;EDIL3;TMX1;NEK7;CLDND1;ARHGAP5;FAM3C;CDK6
All	TF Perturbations Followed by Expression	EZH2 KO MDAMB231 HUMAN GSE72524 RNASEQ UP	0.358844271	1.595391086	0	0.052626718	HSPA5;JUN;TEAD1;HSP90B1;NUP98;COPB1;GNAS;CALR;PDLIM5;FNDC3B;CRIM1;PTPRM;EIF4A2;SSR3;PAPPA;PDIA3;HYOU1;ITGB1;MYADM;ACSL3;IPO7;ITPRID2;THBS1;PLOD2;ROBO2;XPOT;LMAN1;FAT1;HSP90AA1;SERPINH1;PDIA6;IGF2R;NOP56;GLUL
All	TF Perturbations Followed by Expression	ZNF503 SHRNA H1 HUMAN GSE69618 DAY2 RNASEQ UP	0.342260154	1.586853282	0	0.056807691	NCKAP1;HSP90B1;CALD1;OSBPL8;UGP2;FOXN3;CANX;TPP2;BAZ2B;ASCC3;MDN1;RABGGTB;SMC4;NAA50;NUP160;PTPRZ1;PAWR;NDC1;TERF1;SUCLA2;SLC4A7;IPO7;TCF7L2;PTPN4;XPOT;ADGRV1;FAT1;CEBPZ;HSP90AA1;RANBP2;NOP56;AZIN1;AQR;GNL3;CCT4;ALMS1;LRPPRC;ARFGEF1;ABCE1;UTRN;DCLK1;SESN3;ABHD17B;SNX5;JMJD1C;CCT6A;IQGAP2;PCNA;RSL24D1
All	TF Perturbations Followed by Expression	EBF1 OE MOUSE GSE2192 CREEDSID GENE 858 UP	0.357896859	1.585618256	0.004310345	0.057141396	HSPA5;HSP90B1;XBP1;HIF1A;ID3;ATF4;RRBP1;BSG;HSPH1;COL5A2;USP25;SLC44A1;DLK1;EIF4A2;YBX3;SRRT;REV3L;CXCL12;PCBP1;CD164;HSP90AA1;NEK7;SERPINH1;PROS1;NOP56;STIP1;ZFP36L1;ACTG1;NOP58;TMED2;GSR;AP3S1;PTGES3;SEC31A;ATG12;ARFGAP2;NDUFB5;PCNA;SYPL1;PTBP3;SF3A2;WDR1;ATP1A1;ARL1
All	TF Perturbations Followed by Expression	USF1 KD HUMAN GSE50588 CREEDSID GENE 2827 DOWN	0.364858271	1.581719359	0.002202643	0.058823513	JUN;ST7;TBC1D15;DDIT3;NADK2;OSER1;NFE2L2;MDM2;NR4A2;GOLT1B;DNAJB9;TSPAN5;RNFT1;CDT1;CFAP20;OSTM1;MTHFD2;YRDC;RNF19A;CHMP2B;TMEM135;TEX10;SYF2;MIER1;TMED2;GSR;DPM1;UHMK1;PDE4B;POLR2C;SERP1;ACTR6;ZW10;ZDHHC5;PPIE;UBN1
All	TF Perturbations Followed by Expression	FOXA2 KD DEC HUMAN GSE44875 RNASEQ DOWN	0.334390142	1.581612148	0	0.058426722	HSPA5;HSP90B1;DCAF7;HIF1A;GNAS;FAM184A;ZBTB10;CANX;PTPN13;RRBP1;COL4A1;ATP2B1;MED13L;HSPH1;COL5A2;SLC44A1;GABARAPL1;EIF4A2;SLC5A3;PRKCI;LRIG3;SLC25A13;CACYBP;PCNP;PDE10A;CPNE3;PHACTR2;AKAP13;PCBP1;KIDINS220;UBB;ATP2A2;COLEC12;HSP90AA1;SERPINH1;ERBB4;PDIA6;INPP4A;MYO6;KLF6;GLUL;CDK6;TMEM135;GAB2;SEMA3E;PXDN;GRSF1
All	TF Perturbations Followed by Expression	MECOM KD HUMAN GSE16238 CREEDSID GENE 2341 UP	0.361734703	1.581481122	0	0.058035765	HSPA5;HERPUD1;HSP90B1;HIF1A;FNDC3B;BSG;SNX3;HSPA13;PDIA3;SDF2L1;PTTG1IP;SEC11C;CD164;PLOD2;COPS2;LSM1;TMCO1;LAMP1;B2M;SERPINH1;PDIA6;KDELR2;HPCAL1;RPN2;LBR;NMD3;NOP58;TMED10;AP3S1;SEC31A;SSR1;ARPC1A;STRADB;SERP1;MEA1;CAPNS1;CRELD2;GJA1;PPP3CA;MLEC;CTSB;IER3;SSR2;TM9SF2;FUT8;TMED9;IQGAP1;DDOST;UBE2E3;PHB2;PAM
All	TF Perturbations Followed by Expression	STAT3 ACTVATION MOUSE GSE21060 CREEDSID GENE 3063 UP	0.390354778	1.576569373	0.014522822	0.060528246	ARID5B;JUN;XBP1;DDIT3;ID3;ATG14;B3GALT1;RASSF1;PTPN2;CPEB4;STAT3;CCNL1;HSP90AA1;LRIG1;ATF3;KLF6;TIPARP;ZFP36L1
All	TF Perturbations Followed by Expression	SRF MUT MOUSE GSE1948 CREEDSID GENE 1400 DOWN	-0.347716673	-1.576500016	0	0.223468049	ARGLU1;RRS1;DYNC1H1;BZW2;PSPC1;PRMT1;POLR2E;EEF2;TRIM28;EIF3L;SNRPA;IFITM2;GRK6;NHP2;DDX21;ADH5;CTPS1;TCOF1;GART;NDUFB7;PARP1;CDCA7;GAR1;CDC37;RABAC1;PSMG1;VPS28;EIF3G;CDK4;PPDPF;CAD;CD24;SWI5;COG6;NT5DC2;ABCF1;SF3B5;TKT;GPX4;NDUFA11;LDHB;EMC8;PFDN6;DHX16;SUGT1;FN1;IGFBP2
All	TF Perturbations Followed by Expression	E2F8 KO MOUSE GSE52157 CREEDSID GENE 2828 DOWN	0.378499688	1.575947489	0.002053388	0.06046103	ARID5B;UBE2H;HIVEP2;ELOVL5;BACH2;PARP8;CRIM1;TRPS1;DUSP16;MAN2A1;MYADM;LMBRD1;ADGRL3;TXNDC16;ERO1B;FYN;ANKRD44;MYO1E;NFKB1;MFF;SESN3;RNF13;GPR137B;PIK3C2A;ABHD17B;PDE3B;MEF2C;ZDHHC2;ELMO1;FNBP1
All	TF Perturbations Followed by Expression	SNAI1 KO MOUSE GSE53107 CREEDSID GENE 1448 UP	-0.34812521	-1.573473445	0.003795066	0.220151833	DRAP1;DAB2IP;ACVR2B;CAPZB;ATIC;SMARCA4;PSMB7;AIP;ZMAT5;GIPC1;IFITM2;RAD23A;EEFSEC;SPEN;TCOF1;DEAF1;LY6E;PHF12;TECR;RABAC1;TRAPPC1;MBD3;AP1S1;CTCF;PPDPF;METTL1;NOP2;ARID1A;CAD;GAN;XPNPEP3;COMMD4;SWI5;MPST;CSNK1G2;NT5DC2;COPE;PTPN21;PTK7;CRABP2;GAP43;PDAP1
All	TF Perturbations Followed by Expression	RARA KD HUMAN GSE26298 CREEDSID GENE 69 DOWN	-0.353989334	-1.571512868	0	0.215333653	MTHFD1;TUBB;BCAS3;SETD1B;EEF2;EIF3L;HACD3;PSMC3;TUBB4B;CHCHD3;STUB1;PSMC5;THOC3;EIF3G;CDK4;GINS1;GLO1;POP7;UQCRFS1;POLR2G;SH3BP5;NDUFA8;EEF1G;ERP29;IER5;TKT;RND3;GLRX5;ARPC3;SMIM19;PSMC1;GMFB;CETN3;NIT2;LGALS1;BOLA3;GTF3A;SEPHS2;PSMC6;LSM7;ADI1;MZT2A;BOD1;SRSF1;DNAJC15;SRP68;CDK1;SNRPB;LMNB1;GSTM3;TUBA1C;ECHS1;CCT7;POLR2J;STARD3NL;GSTO1;SF3B6;EEF1B2
All	TF Perturbations Followed by Expression	MEIS2 KD KASUMI1 HUMAN GSE81328 RNASEQ UP	0.326703628	1.571266854	0	0.062956926	HSPA5;TAF1D;HSP90B1;DNTTIP2;GNAS;CANX;MDN1;HSPH1;RABGGTB;SNX3;SMC4;EIF4A2;NAA50;ATP13A3;NKTR;UBA6;PDIA3;ITGB1;YBX3;CACYBP;STXBP5;NDC1;GMPS;MDFIC;IPO7;MBNL1;CD164;XPOT;NUCB2;VPS35;ATP2A2;LMAN1;B2M;SOD1;HSP90AA1;PDIA6;RANBP2;CSNK2A2;NOP56;STIP1;GNL3;CDK6;UGGT1;CCT4;PPIG;RPN2;CCAR1;SMC2;LBR;LRPPRC;ABCE1;NOP58;TMED2;SESN3;PTGES3;EPB41;TOMM20;TMEM123;SSR1;PRDX3;PRPF4B
All	TF Perturbations Followed by Expression	FLI1 KD HUMAN GSE27524 CREEDSID GENE 1602 UP	0.357174821	1.570531512	0.006578947	0.062910869	ARID5B;UBE2H;DDIT3;RFX3;DPYD;ATP2B1;KANSL1L;COL5A2;ITPR1;NBEA;TRPS1;NR3C1;SLC5A3;LGR4;ANGPT1;RPS6KA5;TSPAN5;PDCD4;TLE4;CLIP3;CXCL12;MXI1;NBR1;TCF7L2;THSD7A;SASH1
All	TF Perturbations Followed by Expression	MYC OE MCF7 HUMAN GSE101738 RNASEQ UP	0.323337647	1.570123746	0	0.06268838	HSP90B1;DCAF7;VEZF1;RC3H1;ATL2;HIF1A;BTBD1;COPB1;ROCK2;BCL10;CANX;NFE2L2;MDM2;PPP1R12A;SKIL;EIF4A2;NAA50;WDR43;ASXL2;SPTY2D1;PDIA3;ZNF281;CACYBP;GTF2H1;PHACTR2;DNAJC3;PHLPP2;CTDSPL2;ACSL3;IPO7;ITPRID2;DNAJB11;PCF11;XPOT;BIRC6;FBXO34;CHD2;B2M;CEBPZ;PDIA6;KDELR2;RANBP2;CCDC117;AZIN1;TIPARP;SUCO;UGDH;WEE1;RPN2;GRSF1;LRPPRC;NMD3;USP47;SP3;TMED2;AASDHPPT;CREBZF;RAB6A;PTGES3;SEC31A;HSBP1;UHMK1;USPL1;FB…
All	TF Perturbations Followed by Expression	ZNF750 KD HUMAN GSE38039 CREEDSID GENE 2704 DOWN	-0.369370377	-1.569157473	0.001945525	0.210887406	ST6GAL1;TUBB;TUBG1;SFXN2;POLE;SNRPA;PSMC3IP;TUBB4B;MCM3;GINS4;GOLM1;COTL1;LY6E;CDCA7;RFC2;GINS1;RCBTB1;TRIP13;ITGB3BP;FANCD2;CHAF1A;BIRC5;CENPH;FASN;PEG10;BRI3BP;CAD;RFC4;EGR1;NSD2;CENPK
All	TF Perturbations Followed by Expression	ESRRA DEFICIENCY MOUSE GSE7196 CREEDSID GENE 673 UP	0.364916148	1.566423756	0.00610998	0.06444027	HSPA5;NCKAP1;HSP90B1;XBP1;CALR;UGP2;SNX3;EIF4A2;OAT;IDH3A;MYADM;YWHAH;PPARGC1A;B2M;HSP90AA1;SERPINH1;DENND5A;PKD2;VIM;ACTG1;SAR1A;PTGES3;SEC31A;CTNNA1;PICALM;PRDX3
All	TF Perturbations Followed by Expression	BCL11B KO MOUSE GSE9330 CREEDSID GENE 28 DOWN	-0.446208865	-1.565611268	0.013333333	0.208983533	ANKRD49;HINT2;PYCR2;NUP37;BCL11B;VLDLR;NDUFB10;MYC;CENPJ;NANS;RELN;LDB2;RASL11B;TPST1;MAK16;NECTIN3
All	TF Perturbations Followed by Expression	ZNF750 KD HUMAN GSE38039 CREEDSID GENE 204 UP	-0.367503432	-1.564104559	0.001945525	0.203894765	ST6GAL1;TUBB;TUBG1;SFXN2;POLE;SNRPA;PSMC3IP;TUBB4B;MCM3;GINS4;GOLM1;COTL1;LY6E;CDCA7;RFC2;GINS1;RCBTB1;TRIP13;ITGB3BP;FANCD2;CHAF1A;BIRC5;CENPH;FASN;PEG10;BRI3BP;CAD;RFC4;EGR1;NSD2;CENPK
All	TF Perturbations Followed by Expression	FOXP2 OE SHSY5Y HUMAN GSE100291 RNASEQ UP	0.331201106	1.56356028	0	0.065726539	HSPA5;HSP90B1;ELOVL5;MBOAT7;COL11A1;CALR;SARAF;CANX;RRBP1;BSG;PTPRD;ANO6;ATP13A3;PAPPA;TGOLN2;PDIA3;HYOU1;ITGB1;TMEM59;CDH11;MAN2A1;XPR1;PTTG1IP;NEO1;PDIA4;SEC61A1;B4GALT5;ALCAM;DNAJB11;KIDINS220;ATP2A2;LAMP1;B2M;FAT1;EDIL3;SERPINH1;PDIA6;CACNA2D1;IGF2R;TMTC2;UGGT1;RPN2;PXDN;VIM;EDEM3;SEMA3C;TMED2;CTSA;SESN3;CKAP4;HS2ST1;TMED10;ITGAV;ATP8A1
All	TF Perturbations Followed by Expression	TCF7 KO MOUSE GSE20754 CREEDSID GENE 3010 UP	0.402325466	1.562819908	0.008032129	0.065708159	HSPA5;HSP90B1;ATP2B1;PPP1R12A;ITGB1;PDCD4;MBNL1;SERINC3;B2M;SOD1;VIM;ACTG1;PTP4A2;ZEB2;ARF6;PICALM;JAK1;PCNA;TRAM1;MYL6;ARL1;TPM4;GNAI2;ACTR3
All	TF Perturbations Followed by Expression	TCF7L2 SIRNA PANC1 HUMAN GSE63776 RNASEQ UP	0.332523607	1.560964818	0.00210084	0.066596352	FNDC3A;TEAD1;HSP90B1;HIF1A;ELOVL5;COPB1;GNAS;PURB;QKI;CANX;BSG;SLC5A3;ATP13A3;PDIA3;HYOU1;ITGB1;ZYX;HACD2;AKT2;REV3L;NDC1;PDIA4;SEC61A1;YWHAH;NF1;ZFR;SLC4A7;OSTM1;STAT3;SH3GLB1;UBB;PLOD2;UACA;SEL1L;B2M;HSP90AA1;PDIA6;RANBP2;IGF2R;MYO1E;KPNA1;PGAM5;PDE5A;ACTG1;SP3;SCAMP1;HS2ST1;TPM1;POM121C;ARHGEF12;TMEM123;JAK1;OGDH;PHTF2;CAPNS1;TMEM245;EZR
All	TF Perturbations Followed by Expression	FOXQ1 OE HUVEC HUMAN GSE79306 RNASEQ DOWN	0.331571408	1.560232059	0.002123142	0.066581268	HSPA5;ATXN2L;HSP90B1;HIF1A;ID3;GNAS;CALR;SARAF;PKN2;ARHGAP17;QKI;CANX;RRBP1;GTF3C1;EIF4A2;NAA50;CD2AP;EFCAB14;PDIA3;HYOU1;YBX3;LRIG3;PDIA4;B4GALT5;ALCAM;MBNL1;ITPRID2;PCBP1;CORO1C;WBP2;UBB;PLOD2;NUCB2;B2M;HSP90AA1;KDELR2;RAB8B;CPSF6;UBE3C;TMED2;SAR1A;PTGES3;CTNNA1;ARF6;HERC3;RPN1;TMEM123;SRSF4;ARPC1A;RCN1;FNBP1;CLK1;EZR;TRAM1;SH3D19;STT3A;SLC30A5;CTDSP2;IER3;WDR1;ATP1A1
All	TF Perturbations Followed by Expression	JUNB KO MEL888 HUMAN GSE98867 RNASEQ DOWN	0.318535981	1.559690427	0	0.06644123	HSPA5;TEAD1;HSP90B1;HIF1A;CALR;CANX;RB1;ZMAT3;MDM2;HSPH1;SLC44A1;PARVA;SMC4;EIF4A2;SSR3;NAA50;FAM13B;ATP13A3;TGOLN2;PDIA3;HYOU1;ITGB1;SNX25;EPB41L2;OAT;KIF3B;IDH3A;ANKRD28;SEC61A1;ZFR;MBNL1;ITPRID2;DNAJB11;TDRD3;CORO1C;ELOA;GFPT1;ATP2A2;LAMP1;THSD7A;B2M;FAT1;HSP90AA1;PDIA6;KDELR2;RANBP2;PROS1;IGF2R;AZIN1;STIP1;ARHGAP5;GOLIM4;CREM;VIM;CUL4A;ABCE1;RAB7A;ACTG1;TMED2;CTSA;ITGAV;ZEB2;RAB6A;PTGES3;SEC3…
All	TF Perturbations Followed by Expression	HIVEP2 KO MOUSE GSE41307 CREEDSID GENE 3094 UP	0.365555498	1.559573359	0.006342495	0.066081098	NCKAP1;PCSK2;ATP2B1;OCIAD1;HSPH1;NBEA;SKIL;SSR3;PLPPR2;CADM2;UNC5D;YWHAH;CLSTN2;WBP2;KLHL2;ATP2A2;GRINA;B2M;PPFIA2;SEMA3E;VIM;SH3GL2;KCNT2;TANC1;RAB6A;OGA;LMO4;STRN4;GRIA2;GPM6A;PPP3CA;ADCY2;CTSB;RTN1;SGTB;SLC39A10
All	TF Perturbations Followed by Expression	MYC KD HUMAN GSE54872 CREEDSID GENE 1313 UP	0.549582426	1.556769703	0.037735849	0.067366298	AMOTL2;ZFP36L2;EFNB3;ARHGAP12;KLF6
All	TF Perturbations Followed by Expression	EOMES KO MOUSE GSE43387 CREEDSID GENE 2147 UP	0.369276619	1.556213007	0.004158004	0.067250111	NCAM2;AHCYL2;DTNA;GABRA2;FUT9;CRIM1;ANGPT1;KCND2;EML5;DACH1;PCDH15;ZFPM2;GRIK2;LENG1;THSD7A;ADGRV1;EDIL3;CACNA2D1;MYO6;SGCD;HSPA4L;HDAC9;RGS7BP;CRABP1;LBR;SLIT2;PDZRN3;STXBP5L;OTUD7A;GTF3C2
All	TF Perturbations Followed by Expression	GLI1 SIRNA HCT116 HUMAN GSE57871 8HR RNASEQ DOWN	0.371710591	1.555810682	0.008695652	0.067065838	HSPA5;HSP90B1;ATF4;BSG;PDIA3;OAT;PDIA4;YWHAH;ITPRID2;ATP2A2;VAPA;HSP90AA1;CSNK2A2;FAM3C;CCT4;PRKACB;ACTG1;TMED2;TMED10;PTGES3;KITLG;RPN1;TOMM20;PRDX3;CCT6A;EZR
All	TF Perturbations Followed by Expression	ZNF503 SHRNA H1 HUMAN GSE69618 DAY6 RNASEQ DOWN	0.452665073	1.554846521	0.034836066	0.067195239	UGP2;TMEM87A;QKI;PDLIM5;MEF2A;PPARGC1A;SLC8A1;VIM;TPM1;PCDH7;SLIT2;MEF2C;MYL6;SC5D;TOP2A
All	TF Perturbations Followed by Expression	OVOL2 OE PC3 HUMAN GSE48230 RNASEQ DOWN	0.337976454	1.553084321	0.002074689	0.06778677	HSPA5;HSP90B1;DCAF7;HIF1A;GNAS;CALR;CANX;BSG;HSPH1;GHITM;SMC4;SSR3;NAA50;PDIA3;ITGB1;CDH11;ZYX;PTTG1IP;CPNE3;PDIA4;SEC61A1;IPO7;PCBP1;CORO1C;UBB;XPOT;HSP90AA1;PDIA6;KDELR2;CSNK2A2;NOP56;AZIN1;STIP1;SUCO;CCT4;RPN2;KPNA1;VIM;CRABP1;LRPPRC;ABCE1;ACTG1;TMED2;PTP4A2;SAR1A;TMED10;PTGES3;RPN1;CTNNAL1;SSR1;PRDX3;CCT6A;PCNA;RSL24D1;SYPL1
All	TF Perturbations Followed by Expression	KLF2 KD HUMAN GSE55667 CREEDSID GENE 2879 DOWN	0.351188482	1.553079854	0.002028398	0.067346597	HSPA5;HERPUD1;HSP90B1;XBP1;DDIT3;GBE1;ATF4;SSR3;HSPA13;PDIA3;MAN2A1;PDIA4;SRP19;ERBIN;PCBP1;SEC11C;UBB;NEK7;PDIA6;RPN2;LBR;METTL23;TMED2;PTP4A2;TMED10;AP3S1;DPM1;RNF13;RPN1;TOMM20;TMEM123;SSR1;SNX5;RBBP8;MSMO1;SERP1;RSL24D1;CRELD2;CTDSP2;SSR2;TMED7;DDOST;PSMG2;DERA;UBE2E3;EBPL;CSK;BNIP2
All	TF Perturbations Followed by Expression	XBP1 OE MOUSE GSE6980 CREEDSID GENE 1507 UP	0.358490025	1.552604244	0.008196721	0.067174935	HERPUD1;XBP1;ELOVL5;HECA;SARAF;ZFP36L2;SMC4;YBX3;PDCD4;ZYX;RAPGEF6;JAK2;ATP11B;YWHAH;FYN;LAMP1;GRINA;ITM2C;GLUL;RAB8B;HPCAL1;NFKB1;VIM;TMED2;GSR;AP3S1
All	TF Perturbations Followed by Expression	U2AF1 OE BFUE HUMAN GSE94153 RNASEQ DOWN	0.325743201	1.552229357	0	0.067005474	HSPA5;HBP1;HSP90B1;MBNL2;DDIT3;ARL4A;COPB1;HECA;CALR;OSER1;USP15;PDLIM5;CANX;MDM2;GHITM;EMC3;EIF4A2;NUMB;EIF4E;TMEM59;OAT;PDCD4;BRD2;SEC24C;MBNL1;CD164;CORO1C;RIOK3;UBB;TSC1;VPS35;MTHFD2;COPA;SERINC3;CHD2;B2M;UBE2B;SOD1;HSP90AA1;CLDND1;NOP56;AZIN1;GLUL;RPN2;ACTG1;CTSA;TMED10;SEC31A;CTNNA1;RPN1;PRDX3;NDFIP2;DCAF8;EZR;BROX;RHOC;MAT2B;DAD1;PIP4K2A;GPBP1;CTSB;STT3A;SPCS2
All	TF Perturbations Followed by Expression	GATA2 OE HESC HUMAN GSE57395 RNASEQ UP	0.327409754	1.550078458	0.002207506	0.067968185	HSPA5;HERPUD1;FNDC3A;HSP90B1;MBNL2;DDIT3;SPAG9;CALD1;IFRD1;JUND;ATF4;GNAS;CALR;PPM1B;ZBTB10;RRBP1;COL4A1;BSG;TUSC3;MAST4;GABARAPL1;ATP13A3;PDIA3;HYOU1;ITGB1;KIF21A;BRD2;PTTG1IP;PDIA4;SEC61A1;ADGRL3;ERBIN;CBLB;CD164;CORO1C;CPEB4;UBB;NUCB2;COLEC12;HSP90AA1;PDIA6;KDELR2;ATF3;AZIN1;GAB2;KIAA1217;HPCAL1;SIN3B;KATNBL1;RPN2;VIM;LPIN2;TMED2;MPZL1;PTP4A2;ITGAV;TPM1;SEC31A;CTNNA1;EPB41L3;PHKG2;ARF6;KLF4;RP…
All	TF Perturbations Followed by Expression	ETV2 OE HESC HUMAN GSE57395 RNASEQ DOWN	-0.488564049	-1.547470197	0.025	0.230947035	UBC;EEF2;TRIM28;BCL9L;CD24;SFRP1;CRABP2;LPCAT1
All	TF Perturbations Followed by Expression	FOXP1 OE HUMAN GSE51382 CREEDSID GENE 1434 DOWN	0.351729724	1.546933594	0.002074689	0.069525887	HSPA5;TAF1D;DAAM1;DCAF6;HIF1A;AMFR;ATF4;BACH2;ATP2B1;SMC4;NAA50;SLC5A3;REV3L;ELF1;MBNL1;TFDP2;UBB;XPOT;SOD1;HSP90AA1;IMP4;STIP1;WEE1;PRKACB;LBR;TMED2;PTP4A2;PTGES3;DPM1;HSBP1;TMEM123;SNX5;EIF2AK3;PRKAR2B;PCNA;RSL24D1;EZR
All	TF Perturbations Followed by Expression	ZMAT4 SIRNA MCF7 HUMAN GSE79586 RNASEQ UP	0.320957753	1.546609591	0	0.069286981	HSPA5;CHD1;UBR3;DCAF7;TANC2;HIF1A;ELOVL5;GNAS;CALR;PURB;RRBP1;ATP2B1;MED13L;EFR3A;GHITM;TRPS1;SMC4;NAA50;PDIA3;ITGB1;PDCD4;BRD2;GMPS;SEC61A1;NF1;WWP1;CXCL12;WASHC4;ACSL3;PCBP1;PIP5K1A;CD164;GFPT1;ATP2A2;CCDC6;BIRC6;LAMP1;GRINA;B2M;TBC1D9;PDIA6;RANBP2;IGF2R;MYO6;BCL2L11;SUCO;UBE3C;KPNA1;LRPPRC;SEMA3C;TMED2;CTSA;PPP4R3A;ITGAV;CTNNA1;DDAH1;GSPT1;RPN1;TMTC3;SSR1;PICALM;JAK1;PRDX3;CCT6A;PPP1R15B;AKAP9…
All	TF Perturbations Followed by Expression	BHLHA15 KO MOUSE GSE3644 CREEDSID GENE 785 UP	0.332908342	1.546580186	0	0.068878578	HSPA5;HERPUD1;HSP90B1;XBP1;TMEM131;IFRD1;JUND;CALR;CANX;SDF2;GHITM;SNX3;EIF4A2;SSR3;PDIA3;OAT;MAN2A1;KIF21A;SDF2L1;IPO7;MBNL1;DNAJB11;CD164;IVNS1ABP;SEL1L;LAMP1;COPA;SERINC3;B2M;HSP90AA1;GLUL;VEGFB;HPCAL1;RPN2;ACTG1;CCNL2;TMED2
All	TF Perturbations Followed by Expression	JUN KO MOUSE GSE27028 CREEDSID GENE 321 UP	0.376572289	1.546512649	0.004201681	0.068483411	DHX40;OSBPL8;ZBTB10;OCIAD1;CRIM1;GAREM1;GULP1;B3GALT1;ATP13A3;PDCD4;SLC25A13;ZFPM2;LIN28B;LRPAP1;EPHA5;PPARGC1A;UACA;TCF7L1;COLEC12;N4BP2;ARHGAP5
All	TF Perturbations Followed by Expression	MBNL1 SHRNA MDAMB231 HUMAN GSE76487 RNASEQ DOWN	0.349841807	1.543887833	0	0.06973177	TEAD1;DNTTIP2;SPATS2L;PEAK1;PPME1;NOP14;CANX;RRBP1;MDM2;ODF2L;RPS6KA5;EIF4E;ITGB1;MBNL1;VPS13B;THBS1;SERINC3;B2M;NOP56;SMC2;VIM;ABCE1;PCSK5;SEC31A;ARF6;CTNNAL1;PICALM;CCT6A;PCNA;RSL24D1;EZR;INTU;SNW1;ATG3;TMEM106B;WDR1;ANTXR2;ATP1A1;ORC4;CMSS1
All	TF Perturbations Followed by Expression	SRF MUT MOUSE GSE3181 CREEDSID GENE 851 DOWN	0.367901152	1.540758826	0.005988024	0.071408241	AMOTL2;SLMAP;PPME1;PDLIM5;COL4A1;COL5A2;SSR3;BAG2;OAT;MYADM;THBS1;PLOD2;ATP2A2;SERPINH1;RNF217;TPM1;RHOQ;HES1;CD200;PICALM;ACTN4;TJP1;PDLIM7;MYL6;ARL1;VAMP3;ADAM9;TPM4
All	TF Perturbations Followed by Expression	XBP1 KO MOUSE GSE52857 CREEDSID GENE 2765 UP	0.440692462	1.539547087	0.034	0.071846263	HSPA5;JUN;DDIT3;ATF4;SLC7A1;DNAL1;XPOT;MTHFD2;ATF3;ARL14EP;KLF4;ALDH18A1;SLC1A4;PLCB4
All	TF Perturbations Followed by Expression	ADARB1 KD HUVEC HUMAN GSE60217 RNASEQ UP	0.327545376	1.53827082	0	0.072111718	JUN;SEC24A;GBE1;CALD1;CALR;RRBP1;COL4A1;MDM2;ASCC3;MDN1;CRIM1;HSPH1;COL5A2;SLC7A1;SSR3;TGOLN2;YBX3;ZYX;MAN2A1;PAWR;SEC61A1;YWHAH;TMEM263;ACSL3;CEP170;IPO7;CD164;CORO1C;PLOD2;ATP2A2;LMAN1;COPA;HSP90AA1;PDIA6;RANBP2;IGF2R;KLF6;AZIN1;MYO1E;UBE3C;DUSP12;LRPPRC;ABCE1;RAB7A;ACTG1;TMED2;PTP4A2;CKAP4;TMED10;ITGAV;TPM1;PTGES3;EPB41L3;UHMK1;ARHGEF12;PDE4B;SSR1;JAK1;ACTN4;XPO6;CCT6A;SERP1;RHOC;AP2B1;GJA1;ML…
All	TF Perturbations Followed by Expression	JUN KO MOUSE GSE27028 CREEDSID GENE 1516 DOWN	0.374091847	1.538029852	0.004210526	0.07186731	DHX40;OSBPL8;ZBTB10;OCIAD1;CRIM1;GAREM1;GULP1;B3GALT1;ATP13A3;PDCD4;SLC25A13;ZFPM2;LIN28B;LRPAP1;EPHA5;PPARGC1A;UACA;TCF7L1;COLEC12;N4BP2;ARHGAP5
All	TF Perturbations Followed by Expression	NR1I3 KNOCKIN MOUSE GSE40120 CREEDSID GENE 3068 UP	0.353640951	1.53755154	0.002169197	0.071791082	HERPUD1;HSP90B1;XBP1;ID3;DPYD;HSPH1;DNAJB9;HS6ST3;NUP160;PDCD4;MAN2A1;CACYBP;CFAP20;SDF2L1;ALCAM;LENG1;OTUD7B;TSPAN12;IVNS1ABP;NUCB2;HSP90AA1;RANBP2;HSPA4L;PKD2;ARHGAP5;CSTF2T
All	TF Perturbations Followed by Expression	AIRE KO MOUSE GSE2585 CREEDSID GENE 272 DOWN	0.353690258	1.536739069	0.007952286	0.071864388	HSPA5;JUN;HSP90B1;HIF1A;IFRD1;OCIAD1;HSPH1;SNX3;SMC4;EIF4A2;FAM13B;SKI;R3HDM1;AKIRIN2;ZFR;TXNDC16;PCBP1;THBS1;IVNS1ABP;B2M;SOD1;HSP90AA1;ATF3;ZFP36L1;CHUK;CCT4;ACTG1;MFF;PTGES3;KLF4;TMEM123
All	TF Perturbations Followed by Expression	STAT6 KO MOUSE GSE25088 CREEDSID GENE 1160 DOWN	0.522903037	1.535380928	0.037199125	0.07220899	STMN4;COL5A2;CDH11;PAWR;FAT1;SERPINH1;PLPP1;PI4K2B;RYK
All	TF Perturbations Followed by Expression	MYC OE MCF7 HUMAN GSE101738 RNASEQ DOWN	0.406553858	1.534843107	0.014373717	0.072124368	ARID5B;JUN;NCAM2;ARL4A;ID3;BSG;YWHAH;THBS1;UBB;HSP90AA1;KLF6;DUSP12;ACTG1;SLC3A2;PPP3CA;YTHDF2;ASAP1;TMED9;DNAJB1;ST8SIA4;EIF1;GMNN
All	TF Perturbations Followed by Expression	SPDEF KD HUMAN GSE40985 CREEDSID GENE 2606 UP	0.37160804	1.532241129	0.004282655	0.073354898	JUN;TAF1D;SAMD4A;DDIT3;ID3;PCSK2;CRIM1;COL5A2;TSPAN5;ZYX;PAWR;CXCL12;NR2F1;B2M;FAT1;ATF3;KLF6;MYO1E;BCL2L11;ZFP36L1;GNAI1;ITGAV;MAP7D1;DUSP10
All	TF Perturbations Followed by Expression	KLF9 OE GBM1A HUMAN GSE62212 RNASEQ UP	0.328609764	1.531603279	0.002237136	0.073432688	HSPA5;JUN;FNDC3A;UBE2H;DNTTIP2;CREB5;SPAG9;AMOTL2;ARL4A;NUP98;IFRD1;GTF3C1;HSPH1;GHITM;SMC4;EIF4A2;WDR43;ATP13A3;ZYX;SEC61A1;IPO7;THBS1;AHSA1;PIP5K1A;DNAJB11;CD164;CORO1C;TMCO1;LMAN1;COPA;B2M;CEBPZ;HSP90AA1;ATF3;KLF6;DENND5A;GNL3;HDAC9;NFKB1;LRPPRC;NOP58;SAR1A;TPM1;UHMK1;KLF4;RPN1;CCT6A;PPP1R15B;SERP1;PCNA;SLC3A2
All	TF Perturbations Followed by Expression	TCF12 KO MOUSE GSE27402 CREEDSID GENE 2168 UP	-0.334138381	-1.530544351	0.003984064	0.261746671	PGP;BZW2;EIF3B;MED11;PSMC4;NUP85;CTNNBL1;POLE;NUP37;PSMC3;DDX39B;RBM17;SUCLG1;PHC2;LIPT2;NHP2;MCM3;PSMD2;PAFAH1B3;TECR;SMYD2;APRT;CCZ1;CDK4;FLII;MYC;FASN;ECH1;PGLS;SWI5;ERP29;COPE;TKT;GPX4;HIRIP3;DAP3;SDHB;ATAD3A;PDAP1;PPA1;NSUN2;CDC123;NELFE;PFDN6;EIF4A1
All	TF Perturbations Followed by Expression	TCF3 KO MOUSE GSE26788 CREEDSID GENE 1545 DOWN	-0.346853933	-1.529279027	0.003696858	0.256050387	ALDH2;CXXC1;UBC;TRIM44;ADGRG1;SMARCA4;EEF2;MKNK2;IFITM2;UBTF;SUN2;LY6E;TECR;SMYD2;CDC37;PPDPF;CCND2;RRN3;NMT1;CD24;SWI5;DGCR6;INTS9;COPE;RBP1;ELP2;SIL1;PDAP1;GLRX5;ELOF1;F2R;ARPC3;PFDN6;EIF4A1;SELENON;GTF3A;NSMCE1;SS18;NSFL1C;FKBP8;IDH2;MRTO4;MAGOH;ARHGEF1;SRSF1;PPIL1;ARL6IP4
All	TF Perturbations Followed by Expression	GATA6 OE HESC HUMAN GSE69322 MTESR1MEDIA RNASEQ UP	0.322684385	1.528305718	0	0.075287118	HSPA5;TEAD1;HSP90B1;EXT1;AMOTL2;CALD1;MBOAT7;GNAS;CALR;PDLIM5;CANX;RRBP1;FNDC3B;COL4A1;ATP2B1;BSG;GTF3C1;RBMS1;COL5A2;PTPRD;TGOLN2;HYOU1;ITGB1;CDH11;ZYX;PTTG1IP;MYADM;NEO1;PDIA4;SEC61A1;AKAP13;ITPRID2;PCBP1;THBS1;CORO1C;ATP2A2;COPA;SIPA1L2;COLEC12;FAT1;SERPINH1;ERBB4;PDIA6;IGF2R;KLF6;CDK6;LPP;PXDN;VIM;ACTG1;MPZL1;CKAP4;ITGAV;TANC1;TPM1;PCDH7
All	TF Perturbations Followed by Expression	MYC ACTIVATION MOUSE GSE4356 CREEDSID GENE 751 DOWN	0.356310124	1.526990122	0.005859375	0.075700331	HSPA5;DHX40;XBP1;DDIT3;TBC1D23;MAPK10;PPM1B;PARP8;MDM2;HSPH1;NIT1;GBF1;REV3L;DERL2;CDK2AP2;UFC1;OTUD7B;DNAJB11;SERPINH1;HSPA4L;ETV1;STX5
All	TF Perturbations Followed by Expression	TOX4 SIRNA HCT116 HUMAN GSE56788 RNASEQ UP	0.319629003	1.525503516	0.002262443	0.076364145	NCKAP1;HSP90B1;DCAF7;SPAG9;HIF1A;BTBD1;GNAS;PKN2;MIB1;RB1;BSG;EFR3A;HSPH1;GHITM;ATP13A3;PDIA3;ITGB1;YBX3;NUP160;CACYBP;PCNP;NDC1;YWHAH;SLC4A7;PTBP2;ACSL3;ITPRID2;PCBP1;CD164;CORO1C;UBB;YES1;GFPT1;COPA;B2M;FAT1;SOD1;HSP90AA1;ADIPOR1;PDIA6;STIP1;FAM3C;TUFM;RPN2;GRSF1;HIF1AN;LBR;ABCE1;RAB7A;AP2A1;PTP4A2;CTR9;PTGES3;CTNNA1;KITLG;HSBP1;GSPT1;UHMK1;PICALM;ARPC1A;HIPK1;PRDX3;PPP2R5C;CCT6A;PPP1R15B;ZDHHC…
All	TF Perturbations Followed by Expression	SPI1 KD MOUSE GSE5654 CREEDSID GENE 202 UP	-0.369826545	-1.524945525	0.001976285	0.257549461	EXOSC7;PSMD5;MTHFD1;TRIM28;PSMC3;IFITM2;ZMPSTE24;NHP2;GOLM1;GAR1;SMYD2;VPS28;CDK4;MYC;DNAJC9;ECH1;NT5DC2;XPC;CLIC1;SDHB;PPA1;RASL11B;F2R;MACROD1;STX2;AFF3;RUVBL2;GTF3A;SLCO3A1;DCTPP1;DDB1;CDK1;PSMB5;PRIM1;SNRPB
All	TF Perturbations Followed by Expression	ZFX KO MOUSE GSE36921 CREEDSID GENE 1491 UP	0.331566716	1.522744729	0	0.077894036	HSP90B1;HIF1A;OSBPL9;CALR;CANX;INTS7;PITPNA;SLC7A1;SEC23IP;DLK1;SSR3;PDIA3;YBX3;RNFT1;CNIH4;SDF2L1;PDIA4;SEC61A1;ADAM17;SEC24C;MBNL1;EMC2;CD164;SH3GLB1;RIOK2;ATP2A2;LMAN1;VAPA;SERINC3;B2M;CDK6;ETF1;VIM;ATP6V0A1;TMED2;CTSA;SEC31A;IFNAR2;COX18;SF3B3;SSR1;ALDH18A1;GNG12;EIF2S1;SERP1;SLC3A2;CRELD2;DAD1;STT3A;SPCS2;ATP1A1;MFSD1;TMED7
All	TF Perturbations Followed by Expression	NFE2L2 KO MOUSE GSE18344 CREEDSID GENE 1260 DOWN	-0.352924923	-1.521251205	0.002020202	0.258585391	CORO2B;ZMIZ2;RARA;TTYH3;CHD3;ADGRG1;FAM110A;MYO18A;CUEDC1;BCR;VPS52;MKNK2;MAZ;POLR2A;IRF2BP1;HGS;R3HDM2;PODXL2;SPEN;EHMT2;PIP5K1C;AGPAT1;LENG8;PKN1;KCNK2;NUMBL;FABP7;TXNRD1;SELENON;EIF4EBP2;NOTCH3;IGFBP2;CIC;UBL7;UBE2O;GIT1;ACTN1;COMT;FKBP8;PDLIM4;ARL8A
All	TF Perturbations Followed by Expression	FOXF2 OE HUVEC HUMAN GSE79306 RNASEQ DOWN	0.341005196	1.519839138	0.004464286	0.079703626	ARID5B;HSPA5;HSP90B1;HIF1A;CALD1;GNAS;CALR;FOXN3;COL4A1;BSG;CRIM1;PDIA3;HYOU1;LRIG3;ZYX;ATP11B;PDIA4;ADAM17;THBS1;CORO1C;PLOD2;XPOT;LMAN1;B2M;FAT1;SERPINH1;RNF19A;CDK6;PXDN;LPIN2;ACTG1;LDLRAD4;CKAP4;ITGAV;TPM1;CTNNA1
All	TF Perturbations Followed by Expression	SP3 KD HUMAN GSE50588 CREEDSID GENE 2787 UP	0.357008729	1.519831154	0.006741573	0.079263236	ARID5B;JUN;MBNL2;ELOVL5;RAB30;NR4A2;NR3C1;CHORDC1;KCND2;UBAP1;ELF2;ICA1;ATP11B;LPAR1;YWHAH;UBE2J2;PNPLA8;CBLL1;PIK3CA;IVNS1ABP;ZNF131;PLCL1
All	TF Perturbations Followed by Expression	HSF1 KD HUMAN GSE3697 CREEDSID GENE 782 DOWN	0.330828933	1.519080611	0.002020202	0.079260926	ARID5B;PELI2;UBXN7;ID3;JUND;FNDC3B;ZMAT3;PITPNA;GAREM1;RBMS1;HSPH1;ITPR1;FNIP1;RIMS1;PAPPA;ANGPT1;RPS6KA5;CDH11;BBX;ZNF281;MAN2A1;FGF12;HDAC4;ACSL3;NECAP1;FYN;PPARGC1A;NR2F1;AHSA1;SEL1L;PLCL1;DENND5B;SASH1;HSP90AA1;SERPINH1;HSPA4L;GOLIM4;GLUL
All	TF Perturbations Followed by Expression	NEUROD1 DEFICIENCY MOUSE GSE6030 CREEDSID GENE 639 UP	0.393188084	1.518904794	0.00856531	0.078959305	DCAF6;PAN3;ELOVL5;COL4A1;MED13L;LGR4;PDCD4;YTHDC1;MYADM;THBS1;FAT1;NEK7;KDELR2;PROS1;GLUL;LPP;VIM;UTRN;GSR
All	TF Perturbations Followed by Expression	NR5A2 KD HUMAN GSE47803 CREEDSID GENE 1818 UP	0.368360697	1.518355248	0.018789144	0.078864312	JUN;SAMD4A;SPATS2L;NFE2L2;RBMS1;MIGA1;COL5A2;GABARAPL1;ZNF281;BTG3;ZYX;RNFT1;MYADM;BLZF1;YRDC;SERPINH1;MXD1;SEMA3E;MTMR6;PXDN;PLPP1
All	TF Perturbations Followed by Expression	MBD3 KD MOUSE GSE31008 CREEDSID GENE 1325 DOWN	-0.465045745	-1.518099544	0.027667984	0.257848236	ST6GALNAC3;ELAVL4;ZFP14;PCCA;SMCO4;MRGBP;MBD3;AVEN;CCND2;MYC;LEF1;BAHCC1;TRIM36
All	TF Perturbations Followed by Expression	HSF1 KD HUMAN GSE3697 CREEDSID GENE 780 UP	0.322547918	1.516292446	0.00212766	0.079911231	CHD1;SEC24A;TBC1D15;HECA;ZBTB10;DPYD;CLK4;PTPN13;INTS7;ATP2B1;EFR3A;PPP1R12A;MDN1;YAF2;NR4A2;NBEA;TRPS1;FAM13B;WDR43;ASXL2;NKTR;SLK;FBXO3;EIF4E;CEP83;DENND4A;REV3L;CDK9;RAB3GAP1;PTBP2;QTRT2;WWP1;WASHC4;CEP170;FYN;NR2F1;PIP5K1A;TFDP2;CBLL1;KIF18A;PTPN4;SLF2;PLCL1;DENND5B;ATF1;NEK7;CARMIL1;DESI2;NOX4;CHUK;CPSF6;PPIG;DCUN1D4;GNAI1;ZNF148
All	TF Perturbations Followed by Expression	VDR KO MOUSE GSE2421 CREEDSID GENE 2719 UP	0.366607489	1.516061582	0.014644351	0.079625363	GNAS;SARAF;PITPNA;RBMS1;SNX3;HACD2;YWHAH;MDFIC;PTPRA;WWP1;MBNL1;PCBP1;RNF130;CCNL1;SERINC3;B2M;DENND5A;RAB8B;ZFAND6;VIM;PTP4A2;PTGES3;RHOQ;SRSF4;PICALM;SNX5;SERP1;PCNA;CAPNS1;COP1;PDGFC;TM9SF2;CEPT1;ADAM9;TAB2;GNAI2;ACTR3
All	TF Perturbations Followed by Expression	NCOA2 KO MOUSE GSE41558 CREEDSID GENE 46 DOWN	0.355844061	1.515528669	0.006355932	0.079556868	HSPA5;HSP90B1;PPP2R3A;CALR;FNDC3B;COL4A1;RBMS1;PTPRM;EIF4A2;SSR3;DNAJB9;ANGPT1;PDIA3;FGF12;TMCO1;SERINC3;SERPINH1;KDELR2;PXDN;VIM;TMED2;MAP7D1;TJP1;CAPNS1;COL4A2;MAP1LC3A;GJA1;DAD1;MLF1;ANTXR2;ATP1A1;MYL6
All	TF Perturbations Followed by Expression	DEAF1 OE MOUSE GSE12367 CREEDSID GENE 1682 UP	-0.46774071	-1.515385161	0.044487427	0.255886436	ARGLU1;FOS;CEP78;MED11;VPS45;DEAF1;LRRC4B;TET3
All	TF Perturbations Followed by Expression	NFKB1 INACTIVATION HUMAN GSE20667 CREEDSID GENE 2576 UP	0.378148129	1.51459978	0.008230453	0.079751947	JUN;CREBRF;PELI2;OSBPL8;JUND;ATF4;UGP2;NR3C1;EIF4A2;BRD2;POLR1D;ELF1;MXI1;TFDP2;CSNK2A2;IGF2R;VIM;ACTG1;ST3GAL5
All	TF Perturbations Followed by Expression	FOXP1 KD HUMAN GSE51382 CREEDSID GENE 2764 DOWN	-0.33926259	-1.514181105	0.004	0.250949627	MTHFD1;TUBB;RPF2;BZW2;TIMM8B;PSAP;EIF3B;DDX39A;POLR2E;EEF2;GPI;MKNK2;TUBB4B;NHP2;DDX21;MCM3;SNRNP40;COTL1;RPL7L1;PARP1;GAR1;RABAC1;NDUFB10;CDK4;ITPA;DYNLL1;UQCRFS1;BRI3BP;NDUFA4;GTF3C6;PGAM1;PLEKHF2;SF3B5;TKT;JTB;PPIF;NDUFA11;PPA1
All	TF Perturbations Followed by Expression	NFE2L2 KO MOUSE GSE8969 CREEDSID GENE 2190 UP	0.35414033	1.513706969	0.006263048	0.079412	HSPA5;HERPUD1;HSP90B1;GBE1;ID3;AMFR;CALR;CANX;SLC33A1;NFE2L2;EIF4A2;SSR3;DNAJB9;HYOU1;DERL2;SDF2L1;DNAJC3;PDIA4;ERO1B;DNAJB11;LAMP1;GRINA;KDELR2;GLUL;UGDH;TMED2;AP3S1;CDC34;RPN1;CCT6A;MSMO1;SERP1;TRAM1;CRELD2
All	TF Perturbations Followed by Expression	NFE2L2 DEFICIENCY MOUSE GSE8969 CREEDSID GENE 183 DOWN	0.35414033	1.513706969	0.006263048	0.079412	HSPA5;HERPUD1;HSP90B1;GBE1;ID3;AMFR;CALR;CANX;SLC33A1;NFE2L2;EIF4A2;SSR3;DNAJB9;HYOU1;DERL2;SDF2L1;DNAJC3;PDIA4;ERO1B;DNAJB11;LAMP1;GRINA;KDELR2;GLUL;UGDH;TMED2;AP3S1;CDC34;RPN1;CCT6A;MSMO1;SERP1;TRAM1;CRELD2
All	TF Perturbations Followed by Expression	FLI1 KD HUMAN GSE27524 CREEDSID GENE 1607 UP	0.349081984	1.512822057	0.004246285	0.079548814	UBE2H;CALD1;COL11A1;BACH2;DPYD;COL4A1;ATP2B1;KANSL1L;COL5A2;ITPR1;TRPS1;NR3C1;SLC5A3;LGR4;ANGPT1;RPS6KA5;TSPAN5;TRAM2;TLE4;CLIP3;CXCL12;MXI1;NBR1;TCF7L2;THSD7A;COLEC12;SASH1;SPATA7;GNAI1;CRABP1;ATP2B4;DCLK1
All	TF Perturbations Followed by Expression	MEF2A KD MOUSE GSE47150 CREEDSID GENE 957 DOWN	0.338850513	1.512156984	0.00210084	0.079684181	JUN;HERPUD1;RGS7;XBP1;ATF4;SARAF;RFX3;ATP2B1;BSG;NBEA;EFNB3;GABARAPL1;EIF4A2;MEF2A;PHLPP1;STARD4;TMEM263;EPHA5;SRP19;PCBP1;NR2F1;MTHFD2;B2M;HSP90AA1;CDKN1B;GNAI1;VIM;FBXW7;SNAP25;ACVR2A;HSBP1;LMO4;TOMM20;SYT1;ADGRB3;GPM6A;CCT6A;MEF2C;GJA1;PPP3CA;DAD1;IER3;RTN1
All	TF Perturbations Followed by Expression	HIF1A KD HUMAN GSE44943 CREEDSID GENE 2234 UP	0.399302349	1.511865029	0.016359918	0.07945154	JUN;DTNA;FAM184A;DPYD;DUSP16;ZYX;NEO1;ARHGAP10;OTUD7B;FYN;THBS1;RNF19A;CDKN1B;CDK6;MXD1;ATP2B4;LDLRAD4;HES1
All	TF Perturbations Followed by Expression	NRL DEFICIENCY MOUSE GSE8972 CREEDSID GENE 656 UP	0.355535482	1.510817337	0.006622517	0.07977177	HSPA5;HSP90B1;STMN4;ZFP36L2;COL4A1;BSG;HSPH1;SNX3;SMC4;EIF4A2;GNG3;ITGB1;XPR1;AMMECR1L;YWHAH;AKIRIN2;PCBP1;UBB;TMCO1;TMX1;HSP90AA1;SERPINH1;AZIN1;ZFP36L1;SP1;ACTG1
All	TF Perturbations Followed by Expression	ESRRG DEFICIENCY MOUSE GSE8199 CREEDSID GENE 665 UP	0.342007412	1.510490767	0.006263048	0.079554785	HSP90B1;RBM7;HIF1A;CALR;PDLIM5;CANX;COL5A2;EIF4A2;SSR3;CDH11;YBX3;OAT;MYADM;PCBP1;CD164;IVNS1ABP;VPS35;VAPA;SERINC3;SERPINH1;DENND5A;ZFP36L1;CSTF2T;GRSF1;VIM;LBR;MFF;CTNNA1;RHOQ;TOMM20
All	TF Perturbations Followed by Expression	MSGN1 OE MOUSE GSE29848 CREEDSID GENE 1629 DOWN	-0.326502665	-1.510419234	0.003824092	0.252136869	SBK1;EXOSC7;WDR82;WDR3;JARID2;EIF3B;PSMB7;PRMT1;TRIM28;BCKDHB;NUP37;DDX39B;GID8;RYBP;MKRN1;NHP2;PNO1;PSMD2;ASH2L;PSMC5;RPL7L1;GAR1;APRT;PSMG1;ACO2;EIF3G;G3BP1;CTCF;DYNLL1;RRN3;BIRC5;TBCB;DNAJC9;UQCRFS1;TJP2;NOP2;SWI5;PSMA4;NT5DC2;GPX4;SDHB;ORC5;PDAP1;PPA1;LDHB;PEX7;NSUN2;SQLE;PFDN6;DHX16;SUGT1;BUD31;MAK16;RUVBL2;HNRNPU;SPAG7;TOMM40;SENP3;BMS1;NSFL1C;GLUD1;PA2G4;SNAP47;G3BP2;NUP107;SRSF2;PPIL1;SNR…
All	TF Perturbations Followed by Expression	KMT2A KO MOUSE GSE24964 CREEDSID GENE 3008 UP	0.348304404	1.505964902	0.008421053	0.082274787	JUN;TEAD1;MBNL2;GBE1;DTNA;ROCK2;SLC44A1;SKIL;SMC4;YBX3;EIF1B;LRRC8C;ALCAM;FOXG1;IPO7;FYN;PLOD2;EDIL3;HSP90AA1;KLF6;STIP1;ZSWIM6;GPC6;SMC2;ATP2B4;ACTG1;ITGAV;TPM1;RAB6A;DDAH1
All	TF Perturbations Followed by Expression	HOXC13 OE MOUSE GSE2374 CREEDSID GENE 201 UP	0.359717777	1.505436306	0.008064516	0.082209714	NCKAP1;HSP90B1;HIF1A;GNAS;COL4A1;RBMS1;COL5A2;SNX3;DLK1;PKP4;RNF4;PDCD4;SRRT;MYADM;CPNE3;AKIRIN2;UBB;COPA;HSP90AA1;NEK7;UGDH;SEC31A;OGA;NDUFB5;PCNA;CAPNS1;CLK1;SYPL1;COL4A2;PTPN9;SF3A2;AP3B1;NDUFS1;TAB2;IDI1;GNAI2;ACTR3
All	TF Perturbations Followed by Expression	RBM10 OE HEK293 HUMAN GSE44976 RNASEQ DOWN	-0.338983317	-1.504840617	0.005905512	0.259135037	UBC;EFTUD2;FADS2;MTHFD1;EIF3B;XRCC6;PSMC4;PRMT1;TRIM28;VPS52;DPYSL5;TUBB4B;R3HDM2;TBCD;CTPS1;PSMD2;STUB1;NDUFAF3;LONP1;EIF3G;CDK4;FLII;UTP6;MYC;FANCD2;TFDP1;PSMD13;AGRN;UQCRFS1;MTA1;EEF1G;NT5DC2;GPX4;TIMM50;PPIF;PWP1;ATAD3A;PDAP1;LDHB;NSUN2;HNRNPA2B1;CLK2;EIF4A1
All	TF Perturbations Followed by Expression	HIF1A KO MOUSE GSE35111 CREEDSID GENE 1406 DOWN	0.353166659	1.504578495	0.004405286	0.08232053	UBE2H;NCAM2;TANC2;STXBP6;DACH1;ICA1;CPNE3;PHACTR2;TXNDC16;PNPLA8;PLOD2;CARMIL1;CDKN1B;ARHGAP5;ZSWIM6;TMTC2;LRRC1;UTRN;PLXDC2;DDAH1;TOX;ARHGEF12;RNF13;GPR137B;PIK3C2A;GRIA2;PDE3B;ZDHHC2
All	TF Perturbations Followed by Expression	YY1 KO MOUSE GSE39009 CREEDSID GENE 76 UP	0.366326964	1.503245262	0.014522822	0.082993428	HSPA5;SAMD4A;IFRD1;SARAF;PPM1B;GHITM;YBX3;KAT2B;IPO7;SRP19;UFC1;ATP2A2;HSP90AA1;IGF2R;RNF115;USP47;ACTG1;TMED2;PTGES3;RHOQ;CDH13;CCT6A;LATS2;MAP1LC3A
All	TF Perturbations Followed by Expression	IRF9 OE HUMAN GSE50002 CREEDSID GENE 1663 DOWN	0.329805812	1.502786418	0.004405286	0.082879002	CREBRF;HERPUD1;DHX40;UBE2H;NADK2;FOXN3;PTPN13;RB1;KANSL1L;RAB30;YPEL3;MAST4;CWF19L2;DNAL1;ZMYM5;PDCD4;PEX1;CLIP3;CDC14B;LCORL;CENPC;TXNDC16;ERO1B;NBR1;CCNT2;PNPLA8;TFDP2;WBP2;ARHGAP12;MYO6;STX5;RAB8B;ZFC3H1;ZFAND6;TBCEL;UFL1;VAMP4;SESN3;EZH1;ARHGEF12;LYSMD3;PRKAR2B;GAB1;COG5;TOB1;HSCB;INTU;KLHL24;UBN2;SGTB;XPA;CRADD;ZBTB7A;SIKE1;ARFGAP3;MAP3K1
All	TF Perturbations Followed by Expression	PGR SIRNA HESC HUMAN GSE94036 RNASEQ UP	0.374910759	1.501927544	0.020964361	0.083057768	FNDC3A;SPATS2L;MBNL2;HIF1A;CALD1;RRBP1;COL4A1;COL5A2;PXK;MYADM;LRPAP1;CD164;LAMP1;SERPINH1;IGF2R;CTSA;CKAP4;RPN1;PDE4B
All	TF Perturbations Followed by Expression	ZNF589 SIRNA MCF7 HUMAN GSE79586 RNASEQ UP	0.319585609	1.501553017	0.006382979	0.082884735	HSP90B1;DCAF7;SPATS2L;ELOVL5;GNAS;CALR;CANX;RRBP1;EFR3A;TRPS1;DUSP16;SSR3;NAA50;DNAJB9;PDIA3;HYOU1;ITGB1;PDCD4;PDIA4;SEC61A1;WWP1;ACSL3;PCBP1;THBS1;CD164;STAT3;UBB;PLOD2;GFPT1;NUCB2;ATP2A2;LAMP1;GRINA;B2M;TBC1D9;PDIA6;SUCO;RPN2;NMD3;SEMA3C;ACTG1;TMED2;CTSA;TMED10;PTGES3;KITLG;ARF6;RPN1;TMTC3;JAK1;SNX5;MSMO1;PPP1R15B;SLC3A2;SYPL1;TRAM1
All	TF Perturbations Followed by Expression	FOXP1 KD HUMAN GSE32968 CREEDSID GENE 1809 UP	-0.427303334	-1.50142075	0.026	0.259691491	LZTS1;MFAP2;PYCR2;KCNN2;SEMA5B;LIPT2;ZNF287;PDE1C;FOSB;TNFRSF21;DACT1
All	TF Perturbations Followed by Expression	ZBTB48 KO HELA HUMAN GSE96777 RNASEQ DOWN	0.330883829	1.501127636	0.006479482	0.08286456	HSP90B1;ELOVL5;NADK2;PDLIM5;ATP2B1;OCIAD1;MDM2;BSG;CRIM1;NR3C1;LGR4;ATP13A3;PDE4D;UBA6;EIF4E;ITGB1;NDC1;CLOCK;THBS1;CD164;PLOD2;LONP2;VPS35;LMAN1;BIRC6;B2M;FAT1;RANBP2;DNAJC21;CDK6;UGGT1;UGDH;CCT4;GRSF1;DUSP12;VIM;SEMA3C;ACTG1;PTP4A2;UTRN;ITGAV;PCDH7;PTGES3;SEC31A;CTNNA1;GSPT1;UHMK1;ARHGEF12;TOMM20;SSR1;JAK1;PDZD8;XPO6;CCT6A;SLC3A2;AP2B1;PPP3CA;TMEM106B;WDR1;ATP1A1;MYL6;TMEM33
All	TF Perturbations Followed by Expression	MEF2D KD MOUSE GSE47150 CREEDSID GENE 956 UP	-0.359947314	-1.49914661	0.011605416	0.257640386	SBK1;IDH1;WDR6;SCARB2;PSAP;SMIM8;CAMKK2;PRMT1;HACD3;UBE2D1;PSMC3;NHP2;TBCB;FAM171B;CAMTA1;NDUFA4;PEG3;GLRX5;ARPC3;CCNI;EIF4A1;RIDA
All	TF Perturbations Followed by Expression	WT1 KO MOUSE GSE15326 CREEDSID GENE 2248 UP	0.398121861	1.498230122	0.026104418	0.084348355	JUN;PRKD1;MYO1D;NADK2;GABARAPL1;GLIS3;THBS1;CPEB4;CCNL1;THSD7A;ATF3;MYO6;ZFP36L1
All	TF Perturbations Followed by Expression	CEBPA UNK HUMAN GSE33223 CREEDSID GENE 2097 DOWN	-0.398968616	-1.495459111	0.032719836	0.259917812	GNA12;SETBP1;TP53INP2;ZNF503;HOXA7;PSMC3;DDX39B;IFITM2;HIP1;MEIS1;LY6E;VLDLR
All	TF Perturbations Followed by Expression	TFAP2C KO MOUSE GSE45941 CREEDSID GENE 1490 DOWN	-0.393023974	-1.494307814	0.01119403	0.256046715	ULK1;IST1;GALK1;MPPED2;TES;KRCC1;ACKR3;COTL1;GDPD1;HSDL1;MRS2;RAB6B;NUAK1;TTC28;DACT1;BCAP29;DNER;ANAPC10;RAI1;LGALS1;BRPF3;IMMP2L;AIF1L;PDLIM4;LCLAT1;NMT2;RNF182;B9D1;GSTM3
All	TF Perturbations Followed by Expression	EBF1 OE MOUSE GSE2192 CREEDSID GENE 857 DOWN	0.320294989	1.491889577	0.007936508	0.088426268	HSPA5;NCKAP1;HSP90B1;XBP1;DDIT3;JUND;ATF4;GNAS;ZFP36L2;COL4A1;OCIAD1;NFE2L2;ZC3H14;HSPH1;COL5A2;GHITM;PPP2R5A;PDIA3;YBX3;MAN2A1;LPAR1;PTTG1IP;CPNE3;PDIA4;SGPP1;ZFR;FOXG1;MBNL1;NR2F1;THBS1;SERINC3;NEK7;STIP1;CCT4;PRKACB;CRABP1;PLPP1;ACTG1;CYTH3;TPM1;AP3S1;ARL14EP
All	TF Perturbations Followed by Expression	ZNF253 SIRNA T47D HUMAN GSE79586 RNASEQ UP	0.304331513	1.489695358	0	0.08982273	HSPA5;ATXN2L;DCAF6;AMFR;ATF4;GNAS;TMEM87A;CANX;MED13L;MDM2;EFR3A;HSPH1;SLC44A1;GHITM;TRPS1;EIF4A2;ATP13A3;HYOU1;ITGB1;CHORDC1;NUP160;HACD2;DNAJC13;SEC61A1;ZFR;ALCAM;WWP1;SEC24C;CXCL12;IPO7;ERBIN;NBR1;AHSA1;CORO1C;UBB;PLOD2;XPOT;SEL1L;ATP2A2;CCDC6;LAMP1;HSP90AA1;IGF2R;STIP1;CCT4;RPN2;HIF1AN;SP1;LBR;LRPPRC;ARFGEF1;RAB7A;LNPEP;TMED2;CTSA;PTP4A2;TMED10;CDC42BPA;RAB6A;PTGES3;CTNNA1;KITLG;LMO4;ARHGEF12…
All	TF Perturbations Followed by Expression	KDM2B KD MOUSE GSE40701 CREEDSID GENE 1745 DOWN	0.347184942	1.488997929	0.010416667	0.089884897	JUN;PRKD1;HIVEP2;ID3;CALD1;PARP8;PTPN13;TPP2;CRIM1;GULP1;NBEA;PARVA;NAA50;BBX;ZYX;LIN28B;QTRT2;THBS1;LYPD6;ROBO2;GLI3;ATP10A;CDK6;SEMA3E;RNF217;EFNA5;SEMA3C;SH3GL2;DHPS;ZEB2;TPM1;PLXDC2;PDZRN3;SSBP2;ARHGEF26;NSMAF;PDE3B;GJA1;ATG3;CDK14;PCDH18;ANTXR2
All	TF Perturbations Followed by Expression	PPARG OE MOUSE GSE2192 CREEDSID GENE 863 DOWN	0.372214454	1.488750553	0.010330579	0.089651572	JUND;ZFP36L2;COL5A2;SLC44A1;GABARAPL1;DLK1;PDCD4;FOXO3;LPAR1;PTTG1IP;MYADM;CXCL12;LAMP1;B2M;FAM3C;ITM2C;LPP;UGDH;ITCH;RAB7A;CTSA;TPM1
All	TF Perturbations Followed by Expression	FLI1 KD HUMAN GSE27524 CREEDSID GENE 1604 UP	0.335788903	1.488536285	0.010526316	0.089343958	UBE2H;CALD1;COL11A1;BACH2;DPYD;COL4A1;ATP2B1;KANSL1L;COL5A2;ITPR1;NR4A2;NBEA;TRPS1;NR3C1;SLC5A3;LGR4;ANGPT1;RPS6KA5;TSPAN5;TRAM2;TLE4;CLIP3;CXCL12;NBR1;TCF7L2;THSD7A;COLEC12;SASH1;SPATA7;GNAI1;CRABP1;ATP2B4;DCLK1;PDZRN3;SSBP2;MEF2C;IQGAP2;PLCB4;RHOC;KLHL24;KCNMB4;IER3;RTN1
All	TF Perturbations Followed by Expression	LIN28 SIRNA MCF7 HUMAN GSE71012 RNASEQ DOWN	0.300370597	1.488444337	0	0.089001226	DAAM1;NCKAP1;HSP90B1;DCAF6;NCAM2;DCAF7;UBXN7;RALGAPA1;ELOVL5;PURB;ZMYND11;FNDC3B;MED13L;GTF3C1;SLC7A1;TRPS1;SKIL;SMC4;SSR3;ANO6;ATP13A3;CD2AP;TGOLN2;PDIA3;GBF1;ITGB1;PRKCI;BBX;PDCD4;MAN2A1;KIF3B;CPNE3;SEC61A1;NF1;ALCAM;IPO7;NBR1;THBS1;CLSTN2;PLOD2;ROBO2;XPOT;SEL1L;GFPT1;LONP2;ATP2A2;LMAN1;COPA;HSP90AA1;RANBP2;CSNK2A2;AZIN1;ARHGAP5;GXYLT1;UGGT1;SUCO;RPN2;HIF1AN;SP1;SMC2;LRPPRC;ARFGEF1;SEMA3C;TMED2…
All	TF Perturbations Followed by Expression	ZBTB48 KO U2OS HUMAN GSE96777 RNASEQ DOWN	0.325125684	1.488427793	0.002141328	0.088573335	HSPA5;HSP90B1;EXT1;TANC2;COPB1;COL11A1;CALR;UGP2;FOXN3;CANX;COL4A1;BSG;EFR3A;BAZ2B;COL5A2;LGR4;DNAJC1;UBA6;PDIA3;ITGB1;ZNF281;TENM2;NF1;IPO7;NBR1;THBS1;IVNS1ABP;MAP3K2;LAMP1;FAT1;HSP90AA1;SERPINH1;PDIA6;RANBP2;IGF2R;RPN2;PXDN;SEMA3C;ACTG1;CTSA;LDLRAD4;SESN3;ITGAV;TPM1
All	TF Perturbations Followed by Expression	IRX6 SIRNA MDAMB231 HUMAN GSE79586 RNASEQ DOWN	0.337697922	1.487947884	0.012711864	0.088476508	TEAD1;HSP90B1;EXT1;OSBPL9;COPB1;CALD1;GNAS;PPME1;DPYD;CRIM1;PTPRM;SMC4;EIF4A2;TGOLN2;TRAM2;PTTG1IP;ALCAM;THBS1;UACA;LMAN1;B2M;EDIL3;NEK7;CLDND1;FAM3C;KIAA1217;VIM;LRPPRC;ITGAV;CDC42BPA;SEC31A;OGA;ARHGEF12;CTNNAL1;GNG12;ACTN4;RCN1
All	TF Perturbations Followed by Expression	ZFX KD HUMAN GSE43021 CREEDSID GENE 157 DOWN	0.327967741	1.486303735	0.008830022	0.089375613	HSPA5;HSP90B1;ERP44;XBP1;COPB1;CALR;CANX;PTPN13;MDM2;BSG;PDIA3;PXK;CNIH4;CFAP20;IDH3A;LRPAP1;GMPS;DNAJC3;SEC61A1;B4GALT5;TFDP2;UBB;COPS2;NUCB2;LMAN1;LAMP1;SOD1;PDIA6;YTHDF1;CSNK2A2;ITM2C;RPN2;EPS15;TMED2;PTP4A2;TMED10;POM121C;RPN1;TOMM20;PICALM;NSMAF;AIG1;STRADB;TRAM1;MLEC;STT3A;SPCS2;SSR2;WDFY1;TM9SF2
All	TF Perturbations Followed by Expression	NFE2L1 KO MOUSE GSE867 CREEDSID GENE 893 UP	0.32564359	1.485257568	0.00422833	0.089830216	HSPA5;NCKAP1;HSP90B1;HIF1A;JUND;GNAS;SLMAP;SNX3;SMC4;PDIA3;ITGB1;YBX3;PDCD4;XPO7;CDT1;SRRT;SKI;PTTG1IP;MYADM;YWHAH;AKIRIN2;TXNDC16;MBNL1;UBB;LAMP1;SERINC3;B2M;NEK7;ZFP36L1;ITM2C;RPN2;ACTG1;CCNL2;SNX4;TMED10;OGA;LMO4;JAK1;ARFGAP2;SERP1;PCNA;SLC3A2;BROX;CRELD2
All	TF Perturbations Followed by Expression	EZH1 SHRNA PROE HUMAN GSE59089 RNASEQ UP	0.311954673	1.483299116	0.002066116	0.090987204	HSPA5;HSP90B1;DCAF7;OSBPL8;HECA;GNAS;CALR;CANX;MED13L;PPP1R12A;RBMS1;SLC44A1;NR3C1;SMC4;TGOLN2;PDIA3;HYOU1;ITGB1;PXK;ZYX;STK24;STXBP5;BRD2;LRPAP1;STARD4;B4GALT5;AKAP13;GIT2;THBS1;CD164;CORO1C;KIDINS220;NUCB2;MTHFD2;BIRC6;COPA;B2M;PDIA6;AZIN1;CHD9;GLUL;CDK6;UGGT1;RPN2;VIM;EPS15;CUL4A;RAB7A;CTSA;CTR9;SESN3;ZEB2;TMEM123;SSR1;JAK1;ACTN4;PDXDC1;IQGAP2;SERP1;ELMO1
All	TF Perturbations Followed by Expression	TCF21 SIRNA HCASMC HUMAN GSE44461 RNASEQ DOWN	0.308201791	1.482478328	0	0.09123871	UBE2H;NCKAP1;GBE1;SPAG9;COPB1;CALD1;OSBPL8;CANX;RRBP1;FNDC3B;MDM2;RBMS1;GHITM;EIF4A2;SSR3;LGR4;PAPPA;ITGB1;CDH11;EPB41L2;TLE4;AKT2;LRPAP1;DNAJC3;EEA1;SLC4A7;TMEM263;IPO7;ERBIN;UBB;YES1;XPOT;SEL1L;GFPT1;MTHFD2;VAPA;SERINC3;CHD2;B2M;FAT1;SOD1;HSP90AA1;PDIA6;RANBP2;IGF2R;GOLIM4;LPP;UGGT1;PXDN;EDEM3;SEMA3C;ACTG1;LNPEP;TMED2;MPZL1;SAR1A;ITGAV;TPM1;SEC31A;ARHGEF12;PIK3C2A;TMEM123;JAK1;ACTN4;CCT6A;RCN1;…
All	TF Perturbations Followed by Expression	ESR1 KO MOUSE GSE9371 CREEDSID GENE 2430 DOWN	0.372458339	1.482423766	0.019230769	0.090861488	DMXL1;HSP90B1;ELOVL5;SLC33A1;HSPH1;DNAJB9;PPM1E;CDH11;HIVEP1;KLHL2;SERPINH1;GRSF1;SP3;ACVR2A;FBXO5;TMEM123;GPM6A;TOB1;PDGFC
All	TF Perturbations Followed by Expression	GFI1 KO MOUSE GSE20282 CREEDSID GENE 174 DOWN	0.353770127	1.482043598	0.023354565	0.090732271	JUN;RBM7;SARAF;PPM1B;ZFP36L2;HSPH1;GABARAPL1;EIF4A2;FAM13B;DNAJB9;CHORDC1;XPO7;ATP11B;ELF1;NBR1;PNPLA8;ETNK1;CCNL1;SERINC3;B2M;DENND5A
All	TF Perturbations Followed by Expression	ZBTB7B KO MOUSE GSE17812 CREEDSID GENE 1681 DOWN	0.311851334	1.481807517	0.002016129	0.090488653	HSPA5;JUN;RC3H1;ELOVL5;SARAF;OSER1;CANX;ATP2B1;PPP1R12A;HSPH1;GHITM;RABGGTB;EIF4A2;SSR3;FAM13B;CHORDC1;MAN2A1;YTHDC1;CACYBP;PCNP;ATP11B;LRRC8C;GRPEL1;YWHAH;SUCLA2;PCBP1;OSTM1;EMC2;IVNS1ABP;SF1;ATF1;TMX1;HSP90AA1;NGDN;ZFP36L1;GLUL;RAB8B;UGDH;CCT4;ZFAND6;VIM;RNF115;ACTG1;METTL23;TMED2;PTP4A2;BLOC1S2;AP3S1;PTGES3;VPS4B;OGA;RPN1;TOMM20;PICALM;LARP4B;PRPF4B;PDE3B;CCT6A;SERP1;PCNA;SLC3A2;CLK1;DAD1;GPBP…
All	TF Perturbations Followed by Expression	ZEB1 SIRNA CORNEA HUMAN GSE90489 RNASEQ DOWN	0.487613999	1.481654143	0.048681542	0.090235168	HIF1A;ID3;ANO6;CLSTN2;FAT1;DENND5A;GLUL;KIAA1217;UTRN
All	TF Perturbations Followed by Expression	PPARG OE MOUSE GSE2192 CREEDSID GENE 861 DOWN	0.325677775	1.480761449	0.002083333	0.090490384	JUND;GNAS;SARAF;RRBP1;COL5A2;SLC44A1;GABARAPL1;DLK1;EIF4A2;PPP2R5A;ITGB1;PDCD4;MAN2A1;FOXO3;LPAR1;PTTG1IP;CPNE3;SGPP1;CXCL12;SIRT2;THBS1;UBB;LAMP1;COPA;GRINA;SERINC3;B2M;NEK7;PKD2;FAM3C;ZFP36L1;ITM2C;LPP;VEGFB;PRKACB;PLPP1;CTSA;SAR1A;TPM1;AP3S1
All	TF Perturbations Followed by Expression	HSF1 KD HUMAN GSE3697 CREEDSID GENE 777 DOWN	0.317926144	1.479110978	0	0.09124133	DAAM1;UBE2H;MAFG;TMF1;FNDC3B;ZMAT3;FNIP1;ZNF654;EIF4A2;PAPPA;TGOLN2;EFCAB14;CDH11;BBX;ZNF281;MAN2A1;KIF3B;ACBD3;SCYL2;HDAC4;PDE3A;RIOK3;IVNS1ABP;DCAF10;DENND5B;LMAN1;ARHGEF40;COPA;EDIL3;CACNA2D1;RNF19A;IGF2R;KLF6;STIP1;LPP;UGGT1;PXDN;ZNF148;EDEM3;FBXW7;TTC17;LNPEP;MPZL1;CKAP4;LMAN2L;KITLG;HES1;GPR89B;CCDC186
All	TF Perturbations Followed by Expression	EBF3 OE SKNSH HUMAN GSE90682 RNASEQ DOWN	0.348856553	1.478976128	0.010438413	0.090898278	FNDC3A;UBE2H;TEAD1;MBNL2;AMOTL2;TANC2;DPYD;CRIM1;COL5A2;ATP13A3;PAPPA;UBA6;ITGB1;ZYX;ANKRD28;PDIA4;IPO7;MBNL1;CORO1C;LPP;VIM;SEMA3C;ACTG1;TPM1;SLIT2;CTNNA1;ARF6;TMEM123;GNG12;ACTN4;EZR;SYPL1;PDGFC;CTDSP2;ANTXR2;ASAP1;IQGAP1;TPM4;TAGLN2;DST;KCNMA1;GNAI2
All	TF Perturbations Followed by Expression	THRA MUT HUMAN GSE29159 CREEDSID GENE 1695 DOWN	-0.352953398	-1.478179991	0.019083969	0.287031231	POLR2F;FADS2;IDH1;TUBB;PSAP;TUBG1;CAPZB;TRIM28;GPI;MAZ;APMAP;ARL2;NAGK;TECR;TRAPPC1;CDK4;FASN;PEG10;PSMF1;ECH1;NT5DC2;GPX4;POLDIP2;GLRX5;NDUFS3;TAF10;TIMP3;BOLA3;SNX17;NEDD8;ACLY;PA2G4;DCTPP1;PCYT2;SNRPB;KDELR1;ECHS1;CALM3;COPS6
All	TF Perturbations Followed by Expression	OVOL1 KD BEWO HUMAN GSE66962 RNASEQ DOWN	0.332532972	1.477352152	0	0.091967637	ATXN2L;HERPUD1;BRAF;CALD1;CALR;NUS1;PPM1B;CANX;RRBP1;COL4A1;MDM2;RBMS1;NAA50;WDR43;DNAJB9;ITGB1;LIN28B;DNAJC3;SEC61A1;ERBIN;CPEB4;ATF3;NOP56;GNL3;GAB2;SIN3B;ERC1;ACTG1;TPM1;EPB41L3;PIK3C2A;PICALM;ACTN4;SERP1;SLC3A2;EZR;OSBPL11;ZDHHC5;TRAM1;COL4A2;STAT5B;WDR1;ATP1A1;MYL6
All	TF Perturbations Followed by Expression	KDM2B OE MOUSE GSE34691 CREEDSID GENE 607 DOWN	0.347393627	1.475728273	0.014830508	0.092445192	COL11A1;PEAK1;RASA2;FOXN3;CRIM1;PTPRM;DUSP16;RPS6KA5;PXK;RASSF1;ICA1;LCORL;KAT2B;NAF1;NEO1;TXNDC16;DENND5B;KLHL2;COPA;FAT1;NOX4;ETV1;BMP2K;EFNA5;SEMA3C;LRRC1;SLIT2;CDH13;MSMO1;ZDHHC2;PLCB4
All	TF Perturbations Followed by Expression	KDM2B OE MOUSE GSE34691 CREEDSID GENE 354 UP	0.347393627	1.475728273	0.014830508	0.092445192	COL11A1;PEAK1;RASA2;FOXN3;CRIM1;PTPRM;DUSP16;RPS6KA5;PXK;RASSF1;ICA1;LCORL;KAT2B;NAF1;NEO1;TXNDC16;DENND5B;KLHL2;COPA;FAT1;NOX4;ETV1;BMP2K;EFNA5;SEMA3C;LRRC1;SLIT2;CDH13;MSMO1;ZDHHC2;PLCB4
All	TF Perturbations Followed by Expression	TET1 KD MOUSE GSE26830 CREEDSID GENE 1353 UP	0.347352117	1.475004354	0.010351967	0.092542902	JUN;ST7;HIVEP2;CALD1;AMFR;COL4A1;CRIM1;YAF2;NBEA;PARVA;BBX;HACD2;THBS1;COLEC12;B2M;SERPINH1;ATF3;KLF6;PDE5A;KCNT2;VAMP4;LMO4;GNG12;ZDHHC2;COL4A2;PTPN9;SOS2;ANTXR2
All	TF Perturbations Followed by Expression	LIN28 SIRNA MCF7 HUMAN GSE71012 RNASEQ UP	0.46510748	1.474747934	0.043912176	0.092336026	HSPA5;ATXN2L;BSG;NR3C1;EIF4A2;LAMP1;GRINA;B2M
All	TF Perturbations Followed by Expression	PRRX1 SIRNA BT549 HUMAN GSE79586 RNASEQ DOWN	0.33030054	1.474659122	0.008247423	0.091962349	UBE2H;SPAG9;HIF1A;CALD1;ATF4;CALR;QKI;COL4A1;CRIM1;NR3C1;NAA50;ITGB1;XPO7;SLC4A7;ALCAM;MBNL1;THBS1;CD164;CORO1C;SH3GLB1;XPOT;MTHFD2;SERINC3;HSP90AA1;PPP2R2A;AZIN1;MYO1E;RAB7A;ACTG1;PTP4A2;TMED10;RYK;GSPT1;TMEM123;CTNNAL1;ARPC1A;GNG12;ACTN4;RCN1;COL4A2;RB1CC1;AP2B1;CTSB;CTDSP2;ADAM9;IQGAP1;TPM4;TOP2A;SPTBN1;TAGLN2;DST;EIF1;SEC23A;IPO5;TLN1;FKBP4;NAMPT;UBQLN1;GNB4;XPO1
All	TF Perturbations Followed by Expression	FOXL2 KD HUMAN GSE39890 CREEDSID GENE 2739 UP	0.362221308	1.473597531	0.014925373	0.092442986	SEC24A;ATP2B1;EFR3A;STXBP6;RBMS1;MIGA1;RAB30;ITPR1;GHITM;RNF4;CDH11;LIN28B;LCORL;CTDSPL2;HOMER1;HDAC4;NEK7;ARL13B;GXYLT1
All	TF Perturbations Followed by Expression	FOXP3 OE SW780 HUMAN GSE81157 RNASEQ UP	0.324471988	1.473515584	0.00210084	0.092083645	HSPA5;HSP90B1;DCAF7;SPAG9;ATF4;GNAS;CANX;MDM2;TUSC3;HSPH1;SMC4;NAA50;HYOU1;STK24;PDIA4;ACSL3;MBNL1;CORO1C;ATP2A2;FAT1;TMX1;HSP90AA1;EPB41L1;GLUL;RPN2;ARFGEF1;ACTG1;TMED2;CREBZF;GSR;TMED10;PTGES3;CTNNA1;KITLG;ARF6;ARHGEF12;RPN1;TMEM123;CTNNAL1;TARDBP;NDFIP2;ACTN4;PCNA;CAPNS1;SYPL1;TRAM1;MLEC;STT3A;PTBP3;WDR1;TM9SF2;ARF3
All	TF Perturbations Followed by Expression	THRA MUT HUMAN GSE29159 CREEDSID GENE 1695 UP	0.328850506	1.473443626	0.006315789	0.09173892	HSPA5;HSP90B1;SPATS2L;ROCK2;CANX;ATP2B1;HSPH1;SSR3;WDR43;PCNP;PDIA4;ACSL3;IPO7;DNAJB11;CD164;COPS2;GFPT1;FAM169A;VPS35;LMAN1;MTHFD2;ARHGAP12;FAT1;RANBP2;NGDN;ARHGAP5;UGDH;RPN2;ITCH;LRPPRC;NMD3;TRIM24;ABCE1;NOP58;TMED2;ARFGEF2;HS2ST1;ITGAV;PTGES3;SEC31A;GSPT1;EHBP1;SSR1;ALDH18A1;CCT6A;PCNA;TOB1;CPD;MBIP
All	TF Perturbations Followed by Expression	SRF KO MOUSE GSE1948 CREEDSID GENE 1185 DOWN	-0.331771328	-1.472732002	0.009803922	0.295157004	EXOSC7;BZW2;VPS29;CAPZB;PSMB7;PRMT1;EEF2;TRIM28;IFITM2;GRK6;NHP2;DDX21;ADH5;CTPS1;EHMT2;CHRAC1;GAR1;CDC37;RABAC1;VPS28;MBD3;CDK4;SEC14L1;PIP5K1C;DYNLL1;MEST;PGLS;CD24;SWI5;COG6;CSNK1G2;PSMA4;NT5DC2;ABCF1;SF3B5;TKT;GPX4;PEG3;NDUFA11;EMC8;ARPC3;PFDN6;SUGT1;ITM2B;LGALS1;ESD;SENP3;NEDD8;LSM7;POMP
All	TF Perturbations Followed by Expression	NFE2L2 KO MOUSE GSE18344 CREEDSID GENE 962 UP	-0.477362481	-1.472539523	0.047080979	0.288722165	RBM45;ST8SIA2;DDT;ACACA;TTC21B;METAP1D;FASN;NT5DC2
All	TF Perturbations Followed by Expression	KLF5 KO MOUSE GSE9244 CREEDSID GENE 580 DOWN	-0.322108244	-1.472222499	0.005905512	0.283015476	POLR2F;RRS1;EXOSC7;WDR82;WDR3;JARID2;MTHFD1;XPNPEP1;ATIC;EIF3B;PSMB7;TRIM28;CTNNBL1;SNRPA;DDX39B;RYBP;IFITM2;MKRN1;MTX1;MCM3;GART;PARP1;APRT;CCZ1;XRCC5;PPDPF;GLO1;TFDP1;SAMM50;TJP2;MEST;EEF1G;SWI5;PGAM1;AKAP12;SF3B5;TKT;HIRIP3;PDAP1;PPA1;NSUN2;CDC123;LYAR;PFDN6;DHX16;PPA2
All	TF Perturbations Followed by Expression	PPARG DEFICIENCY MOUSE GSE23421 CREEDSID GENE 1231 DOWN	0.483578452	1.470873057	0.041322314	0.093379865	TMEM87A;DPYD;ATP2B1;RAB30;MXI1;PPARGC1A;RAB4A;UGDH;ARHGAP20;CRY2
All	TF Perturbations Followed by Expression	FOXD4L6 SIRNA MDAMB231 HUMAN GSE79586 RNASEQ UP	0.319577439	1.470125887	0.008264463	0.09357297	HSPA5;FNDC3A;DCAF7;EXT1;GNAS;CALR;CANX;FNDC3B;COL4A1;ATP2B1;TMED5;SSR3;EFCAB14;HYOU1;ZYX;ADAM17;IPO7;CORO1C;SH3GLB1;SERPINH1;PDIA6;BMP2K;KLHDC3;CDK6;PXDN;VIM;ACTG1;AP2A1;MPZL1;PTP4A2;TMED10;SEC31A;DDAH1;MAP7D1;RPN1;SSR1;RCN1;CAPNS1;COL4A2;RHOC;AP2B1;CTSB;STT3A;YOD1;IER3;SSR2;MYL6
All	TF Perturbations Followed by Expression	THRA MUT HUMAN GSE29159 CREEDSID GENE 1694 UP	0.324440709	1.466720071	0.004415011	0.095973564	HSPA5;ATL2;RALGAPA1;ROCK2;NADK2;ATP2B1;NFE2L2;BSG;HSPH1;SLC7A1;DLK1;SSR3;WDR43;HYOU1;MTA2;GMDS;PDIA4;SEC61A1;ZFR;WWP1;ACSL3;IPO7;THBS1;DNAJB11;FAM169A;ATP2A2;LMAN1;MTHFD2;PDIA6;KDELR2;DNAJC21;NGDN;ARHGAP5;UGDH;RIOK1;CCT4;TUFM;LRPPRC;TRIM24;TMED2;GSR;SEC31A;CDC34;SPRED2;EHBP1
All	TF Perturbations Followed by Expression	STAT3 KO MOUSE GSE38375 CREEDSID GENE 2479 UP	0.329424436	1.466339885	0.006369427	0.095877511	HSPA5;RBM7;RC3H1;TMEM131;JUND;CALR;BACH2;ZFP36L2;CANX;YPEL3;SKIL;EIF4A2;PPP2R5A;PDCD4;YTHDC1;JAK2;SKI;ATP11B;MBNL1;CBLB;IVNS1ABP;COPA;B2M;DENND5A;ZFP36L1;RAB8B;NFKB1;LBR;INO80;CDK19;OGA;SF3B4;TMEM123;JAK1;ACTN4;XPO6
All	TF Perturbations Followed by Expression	GATA2 SIRNA LNCAP HUMAN GSE38393 RNASEQ UP	0.308814232	1.466270814	0.002061856	0.09550709	HSPA5;JUN;DMXL1;HSP90B1;NCAM2;DCAF7;PRKD1;MBOAT7;AMFR;JUND;TNRC6B;GNAS;SARAF;MYO1D;TMEM87A;CANX;BSG;MIGA1;GHITM;PKP4;PDIA3;PLPPR2;ZYX;RELCH;LRPAP1;ALCAM;ACSL3;WBP2;UBB;XPOT;LONP2;LAMP1;GRINA;SERINC3;HSP90AA1;RANBP2;MYO6;MYO1E;RPN2;PRKACB;ACTG1;AP2A1;TMED10;TANC1;RAB6A;UHMK1;ARHGEF12;TOMM20
All	TF Perturbations Followed by Expression	RBM10 KD HEK293 HUMAN GSE44976 RNASEQ DOWN	-0.328727243	-1.464618153	0.007722008	0.295753144	EFTUD2;KMT2D;TLE3;ATIC;EIF3B;DBN1;TRRAP;DDX39A;PRMT1;TRIM28;HACD3;POLR2A;DDX39B;CRKL;TOP3B;PRRC2A;MCM3;STUB1;SPEN;RPL7L1;PARP1;RABAC1;MBD3;WDR77;MYC;DYNLL1;LENG8;AGRN;UQCRFS1;MTA1;PLCG1
All	TF Perturbations Followed by Expression	SUZ12 KD HEK293 HUMAN GSE50177 RNASEQ DOWN	0.321410623	1.463381123	0.006410256	0.097628344	ATXN2L;UBR3;SPAG9;NUP98;PTPN13;ASCC3;MDN1;GHITM;RABGGTB;SMC4;BRCA1;ITGB1;MTA2;NUP160;OAT;LIN28B;CEP170;DCAF1;PIP5K1A;CD164;UBB;XPOT;MTHFD2;BIRC6;SOD1;HSP90AA1;ADIPOR1;CLDND1;RANBP2;IGF2R;NOP56;STIP1;GNL3;GOLIM4;ZNF148;LBR;LRPPRC;CCNL2;PCSK5;UTRN;SNX4;SLIT2;ARHGEF12;RPN1;TOMM20;PIK3C2A;SNX5;PRDX3
All	TF Perturbations Followed by Expression	GATA1 KO MOUSE GSE40273 CREEDSID GENE 1062 UP	0.366366127	1.463373449	0.010752688	0.097220233	NEMF;GLS;SENP6;ZMYND11;ATP2B1;RNF138;EIF4A2;ASXL2;PPP2R5A;ATP11B;ZFR;CD164;ZFC3H1;EPS15;PTP4A2;UTRN;PIK3C2A;SRSF4;XPO6;CLK1;PPP6R3
All	TF Perturbations Followed by Expression	AFF1 SHRNA HELA HUMAN GSE69021 RNASEQ UP	0.312723235	1.461362395	0	0.098379254	HSP90B1;DNTTIP2;TANC2;NUP98;ROCK2;TNRC6B;ATF4;PKN2;CANX;USP36;SLC44A1;RABGGTB;TMED5;NR3C1;SMC4;CD2AP;PDIA3;CACYBP;GMPS;ZFR;CACNB2;SMU1;THBS1;ZNF326;UBB;CLCC1;YES1;DENND5B;VPS35;LAMP1;COPA;SOD1;HSP90AA1;KDELR2;LPP;RPN2;CCAR1;ZNF148;VIM;MIER1;ACTG1;TMED2;SESN3;PTGES3;KITLG;DDAH1;EPB41L3;OGA;PDE4B;SSR1;JAK1;PRPF4B;EIF2S1;RSL24D1;PPP6R3;SYPL1
All	TF Perturbations Followed by Expression	STAT6 KO MOUSE GSE25088 CREEDSID GENE 1160 UP	-0.498251664	-1.460843321	0.060721063	0.29896991	CTNNA2;LRRC4B;METAP1D;DUSP18;DACT1;KCNK2;ASIC2;TAGLN3;DZANK1;RAD50
All	TF Perturbations Followed by Expression	REST SIRNA MDAMB231 HUMAN GSE63609 RNASEQ DOWN	0.332809752	1.459969364	0.006302521	0.099031583	NCKAP1;OSBPL8;PURB;MIB1;ATP2B1;HSPH1;COL5A2;NBEA;SMC4;EIF4A2;STXBP5;NDC1;ANKRD28;CPNE3;NF1;EPHA5;ITPRID2;CLOCK;GFPT1;BIRC6;ADGRV1;MTMR4;HSP90AA1;SOCS6;RANBP2;CDK6;CHMP2B;ALMS1;CUL4A;ACTG1;TMED2;UTRN;UHMK1;ARHGEF12;CTNNAL1;CCT6A;PPP1R15B;SERP1
All	TF Perturbations Followed by Expression	TCF7L2 SIRNA PANC1 HUMAN GSE63776 RNASEQ DOWN	0.33194223	1.459934308	0.0125	0.098650217	NCKAP1;SPATS2L;NUP98;NUS1;NFE2L2;CRIM1;RBMS1;SLC7A1;SMC4;ASXL2;LGR4;TGOLN2;GBF1;PTTG1IP;CEP170;IPO7;MBNL1;ITPRID2;YES1;ATP2A2;FAT1;DESI2;AZIN1;CDK6;WEE1;VIM;RAB7A;LNPEP;SAR1A;ITGAV;CTNNA1;GSPT1;OGA;UHMK1;PRDX3;ACTN4
All	TF Perturbations Followed by Expression	BATF KO MOUSE GSE54215 CREEDSID GENE 1522 DOWN	0.34370152	1.45861769	0.008298755	0.099285029	CNOT6L;RBM7;ID3;SARAF;TMEM87A;ZFP36L2;SMC4;EIF4A2;YBX3;CACYBP;ATP11B;BRD2;EIF1B;PCBP1;CCNL1;ATF1;ZFP36L1;CSTF2T;CDK6;TEX10;CCAR1;NOP58;LNPEP;PTP4A2;TEX30;SRSF4;JAK1;LARP4B;PDE3B;CCT6A;IQGAP2;CLK1
All	TF Perturbations Followed by Expression	NR1I3 KNOCKIN MOUSE GSE40120 CREEDSID GENE 3069 DOWN	-0.358007196	-1.458026646	0.023076923	0.299965232	SLC23A2;FADS2;ALAS1;TPMT;SLC39A11;GCLC;CHN2;LSM14B;GLO1;SPAST;HINT3;DNMBP;RARB;FBXO21;PMVK;RELN;TKT;GPX4;RBP1;SGPL1;LPCAT3;SETD4;IGFBP2;HES6;MAD1L1
All	TF Perturbations Followed by Expression	FLI1 KD HUMAN GSE27524 CREEDSID GENE 1599 UP	0.333175062	1.458026542	0.006382979	0.0993202	ARID5B;COL11A1;BACH2;DPYD;ATP2B1;ITPR1;NR4A2;NBEA;TRPS1;NR3C1;DNAJB9;ANGPT1;RPS6KA5;TSPAN5;PDCD4;TRAM2;DACH1;CLIP3;CXCL12;DENND5B;THSD7A;COLEC12;SASH1;CRABP1;ITGAV;TPM1;PDZRN3;LMO4;CDH13;MEF2C;PLCB4;RHOC;KLHL24;KCNMB4;IER3;RTN1
All	TF Perturbations Followed by Expression	SREBF2 KD HUMAN GSE50588 CREEDSID GENE 2823 UP	0.331722277	1.457276645	0.014893617	0.099566868	ARID5B;JUN;CREBRF;FNDC3A;RBM7;DDIT3;IFRD1;ATF4;ZMYND11;YPEL3;PRDM10;NR4A2;FAM13B;ASXL2;PDCD4;CLIP3;CDK2AP2;AKAP13;IGF2R;TIPARP;RAB8B;SPATA7;ERCC1;CTSA;BCL2;IFNAR2;LMO4;PDE4B;EIF2AK3;NSMAF;ABI1;SPRED1;ZNF593;SLC3A2;AP2B1;CTSB;ANTXR2;RTTN;ARL1;CMSS1;MIEN1;IQGAP1
All	TF Perturbations Followed by Expression	ELF4 KO MOUSE GSE15324 CREEDSID GENE 2839 UP	0.358296927	1.456178156	0.026859504	0.100044053	HSP90B1;HIF1A;CANX;RABGGTB;EIF4A2;SSR3;CHORDC1;ATP11B;R3HDM1;NAF1;MTHFD2;SOD1;ATF3;DENND5A;CCT4;GRSF1;VIM;MFF;PTP4A2;AP3S1;RHOQ;CD200;PRDX3;CCT6A;SERP1
All	TF Perturbations Followed by Expression	ZNF503 SHRNA H1 HUMAN GSE69618 DAY6 RNASEQ UP	0.299271938	1.456027643	0	0.099763298	HSPA5;TAF1D;HSP90B1;EXT1;AMOTL2;HIF1A;COPB1;CALD1;ATF4;CALR;ZBTB10;CANX;PTPN13;RRBP1;FNDC3B;COL4A1;ATP2B1;MED13L;MDM2;GULP1;SKIL;ATP13A3;NKTR;PDIA3;HYOU1;ITGB1;MAN2A1;YTHDC1;PAWR;PTTG1IP;PHACTR2;ADGRL3;ERBIN;GFPT1;BIRC6;COPA;SIPA1L2;FAT1;HSP90AA1;SERPINH1;ERBB4;PDIA6;RANBP2;IGF2R;ARHGAP5;BMP2K;GLUL;LPP;TMEM135;SEMA3E;PXDN;PDE5A;ACTG1;MPZL1;UTRN;SESN3;SAR1A;ITGAV;RYK;SEC31A;CTNNA1
All	TF Perturbations Followed by Expression	ADAR KD HUVEC HUMAN GSE60217 RNASEQ UP	0.313882663	1.455976024	0.002178649	0.099399012	JUN;TAF1D;ATXN2L;FNDC3A;RICTOR;ATF4;CANX;NFE2L2;BSG;SLC7A1;SKIL;NAA50;ANO6;ATP13A3;TGOLN2;YBX3;TRAM2;HIVEP1;BRD2;ANKRD28;PTTG1IP;PHACTR2;YWHAH;SLC4A7;CEP170;CORO1C;STAT3;PLOD2;YES1;XPOT;LUZP1;MTHFD2;BIRC6;CHD2;SASH1;KLF6;TIPARP;MYO1E;FAM3C;UBE3C;RPN2;NFKB1;VIM;RAB7A;PTP4A2;CDC42BPA;TANC1;CTNNA1;ARHGEF12;TOMM20;JAK1;GNG12;HECW2;SLC3A2;SYPL1;TRAM1;RHOC;GJA1;MLEC;CTSB;IER3;PTBP3;ATP1A1;WDFY1
All	TF Perturbations Followed by Expression	NR2E3 OE MOUSE GSE5338 CREEDSID GENE 2384 DOWN	0.316221532	1.455501946	0	0.099454374	HSPA5;HSP90B1;RGS7;XBP1;VEZF1;ELOVL5;GABRB3;AMFR;BACH2;OSER1;CHIC2;SDF2;DDX20;RABGGTB;EMC3;GABARAPL1;RAD51;PPM1E;CDH11;CACYBP;PCDH15;TSR1;STK24;SKI;PIP4P1;HOMER1;ACSL3;EMC2;ROBO2;THSD7A;PPFIA2;PAQR3;PGAM5;RALYL;SH3GL2;VAMP4;RHOQ;MAP7D1;STRN4;OTUD7A;PDZD8;STRADB;SPRED1;GALNT13;CRELD2;ADCY2;TRIM9;TTC27;RTN1;SOS2;ANTXR2;SSR2
All	TF Perturbations Followed by Expression	MYC OE MOUSE GSE10954 CREEDSID GENE 184 UP	0.318903136	1.45263217	0.008196721	0.101563	NCKAP1;HSP90B1;MBNL2;RBM7;CANX;FNDC3B;COL4A1;ZC3H14;ITPR1;GHITM;EIF4A2;PDIA3;ITGB1;YBX3;OAT;ALCAM;MBNL1;VAPA;FAT1;HSP90AA1;ZFP36L1;RPN2;NFKB1;VIM;LBR;SEMA3C;RAB7A;ACTG1;SP3;TMED2;PI4K2B;ATP8A1;ARF6;OGA;RPN1;JAK1;TJP1;CCT6A;SERP1;PCNA;SPCS2;ATP1A1;FBXL5;ADD3;IQGAP1;COPZ1;ATP11A;WWTR1;GPS1
All	TF Perturbations Followed by Expression	SOX2 KD MOUSE GSE39771 CREEDSID GENE 1757 UP	0.33685434	1.45132689	0.017057569	0.102255674	HSPA5;AMOTL2;CALD1;JUND;CALR;COL4A1;BSG;RBMS1;SSR3;PDIA3;PAWR;MYADM;LRPAP1;YWHAH;CD164;TMCO1;LAMP1;B2M;KLF6;SIN3B;LBR;ACTG1;TMED2;TPM1;CTNNA1;CDC34;LARP4B;TJP1;GAB1;CAPNS1;COL4A2;PDGFC
All	TF Perturbations Followed by Expression	GFI1 KO MOUSE GSE20282 CREEDSID GENE 174 UP	-0.312515637	-1.451042664	0.003809524	0.312825686	RRS1;HAUS1;GALK1;SCARB2;XPNPEP1;EIF3B;PSMB7;DDX39A;TRIM28;NUP37;PSMC3;SUCLG1;PCCA;PPP2R1B;ETFB;NHP2;ADH5;TBCD;PSMD2;GART;GAR1;APRT;CCZ1;LONP1;ACO2;EIF3G;CDK4;TRIP13;SAMM50;PSMD13;UQCRFS1;BCAP29;NDUFA8;NUCB1;NSF;PSMA4;PGAM1;TKT;TIMM50;KLHL5;SDHB;ATAD3A;PDAP1;PPA1;NSUN2;CDC123;F2R;LYAR;PFDN6
All	TF Perturbations Followed by Expression	DNMT1 INHIBITION HUMAN GSE45804 CREEDSID GENE 2762 UP	0.349162786	1.450346929	0.016806723	0.102678895	ARL4A;TMEM87A;CHPT1;DNAL1;HS6ST3;BMPR1B;SNX25;OAT;TSPAN5;EML5;DACH1;CDC14B;NAALADL2;CACNB4;CLSTN2;KIF18A;PPFIA2;MTMR6;KITLG;DDAH1;DUSP10;SYT1;PDE3B
All	TF Perturbations Followed by Expression	IRF8 KO MOUSE GSE24972 CREEDSID GENE 2997 DOWN	0.363393387	1.449557458	0.030674847	0.103088217	FNDC3A;HIVEP2;CALR;PARP8;HSPH1;SLC5A3;EFCAB14;DNAJC1;STK3;SEC61A1;SLC4A7;XRN1;NAB1;CARMIL1;INPP4A;CDK6;ESCO1
All	TF Perturbations Followed by Expression	KLF9 DEFICIENCY MOUSE GSE6443 CREEDSID GENE 674 DOWN	0.362266446	1.44805793	0.026156942	0.103960256	HSP90B1;XBP1;CANX;BSG;PDIA3;OAT;CPNE3;SERINC3;B2M;KDELR2;ACTG1;GSR;AP3S1;VPS4B;ACTN4;SERP1;EZR;CTSB;WDR1;TM9SF2
All	TF Perturbations Followed by Expression	EHF SIRNA HBE HUMAN GSE85402 RNASEQ UP	-0.334869019	-1.447309471	0.006097561	0.316076647	MPRIP;DYNC1H1;FADS2;TTYH3;CELSR2;SMARCA4;MYO18A;EEF2;POLR2A;TUBB4B;PRRC2A;SPTAN1;SUN2;TECR;ACACA;RABAC1;GALNT2;PPDPF;TNFRSF21;AGRN;CD24;FDFT1;FBLN1;BICD2;PRRC2B;WASF2;TSPAN14;NDST1;SELENON;NOTCH3;AP1B1;TIMP3;LGALS1;SREBF2;DDR1;ACLY;PLXNB2;MZT2A;FKBP8
All	TF Perturbations Followed by Expression	MYRF KO MOUSE GSE15303 CREEDSID GENE 2306 UP	0.327379634	1.447117568	0.010752688	0.104392534	NCKAP1;HIF1A;ID3;ELOVL5;COL11A1;CALR;TUSC3;HSPH1;GHITM;BRCA1;OAT;PTPRZ1;CLIP3;YWHAH;MBNL1;PCBP1;FYN;PLOD2;TMCO1;SIPA1L2;SASH1;ARHGAP5;ITM2C;UGDH;ARHGAP20;VIM;PCDH7;DDAH1;WASF1;STRN4;GPM6A;CAPNS1;EVI5;PPP3CA;SH3D19;WDR1;TSHZ1;AKIRIN1;TPM4;TAB2;IRS2;SLC25A1;GNAI2;PRKCA;SLC35E3;PPP2R2B
All	TF Perturbations Followed by Expression	E2F1 SHRNA NKI HUMAN GSE95304 RNASEQ UP	0.298408033	1.446993234	0.006437768	0.104078608	JUN;FNDC3A;SAMD4A;TEAD1;HIF1A;PDLIM5;CANX;RRBP1;FNDC3B;ATP2B1;MED13L;BSG;PTPRM;EIF4A2;SSR3;EFCAB14;HYOU1;GBF1;ITGB1;YBX3;MAN2A1;TRAM2;SKI;EEA1;SLC4A7;ALCAM;SEC24C;MBNL1;ERBIN;THBS1;CORO1C;WBP2;STAT3;XPOT;ATP2A2;LAMP1;COPA;SERINC3;B2M;SASH1;IGF2R;MTMR2;AZIN1;MYO1E;BMP2K;FAM3C;CDK6;RAB8B;UBE3C;RPN2;PXDN;VIM;RAB7A;CTSA;PTP4A2;ARFGEF2;CTNNA1;MAP7D1;UHMK1;ARHGEF12;STRN4;CTNNAL1;SSR1;PICALM;PRDX3;OGDH;…
All	TF Perturbations Followed by Expression	MYC KNOCKIN MOUSE GSE39443 CREEDSID GENE 1847 UP	-0.323911861	-1.444462126	0.011928429	0.317749252	POLR2F;EXOSC7;TIMM8B;PRMT1;NUP85;TRIM28;EXOSC2;EIF3L;TUBB4B;NHP2;DDX21;ALAD;CTPS1;PNO1;RANGAP1;GART;CDCA7;GAR1;APRT;EIF3G;G3BP1;CCND2;DYNLL1;NMT1;PGLS;EEF1G;NDUFA4;PSMA4;CDK5RAP3;SF3B5;HIRIP3;ATAD3A;PDAP1;PPA1;EIF4A1;MAK16;CETN3;TAF10;RANGRF;BOLA3;AIMP2;NEDD8;POMP;MRTO4;DCTPP1;SRSF2;SNRPB;POP5;EEF1D;NDUFB8
All	TF Perturbations Followed by Expression	STAT1 DEFICIENT MOUSE GSE48970 CREEDSID GENE 1520 UP	0.449095635	1.443770408	0.056367432	0.106612782	EXT1;TBC1D23;OLFM3;NAALADL2;ADGRL3;NUCB2;COLEC12;CHSY3;PLXDC2;PDE4B
All	TF Perturbations Followed by Expression	PGR KO MOUSE GSE39920 CREEDSID GENE 3077 UP	-0.333420297	-1.443243524	0.011090573	0.315166115	POLR2F;DYNC1H1;UBC;EFTUD2;ZMIZ2;EFNB2;LRP1;CUEDC1;SGCE;EPC1;EEF2;TRIM28;IGDCC3;ALAD;PTOV1;PAPSS1;EHMT2;LY6E;CDC37;ARPC4;CDK4;ABL1;GLO1;DYNLL1;DNAJC9;ECH1;CD24;NUCB1;ABCF1;TKT;DCTN1;PROM1;COX7A2L;EIF4EBP2;NOTCH3;FN1;APP
All	TF Perturbations Followed by Expression	AIRE KO MOUSE GSE2585 CREEDSID GENE 272 UP	0.324856802	1.439933655	0.006302521	0.109822814	ATF4;GNAS;BCL10;PTPN13;NFE2L2;BSG;RBMS1;RNF4;ITGB1;UBAP1;SRRT;ANKRD28;PTTG1IP;MYADM;ERO1B;CD164;STAT3;UBB;LAMP1;GRINA;TIPARP;NFKB1;SYF2;ETF1;CCNL2;SAR1A;TPM1;MAP7D1;GSPT1;HES1;XPO6;PPP1R15B;SERP1;CAPNS1;CLK1;EZR;BROX;COL4A2;IER3;CSNK1D;STK40;TAGLN2;ACTR3;EIF1;PI4K2A;RRAGC;LIMA1;NDUFV1;RALGDS;GSK3A
All	TF Perturbations Followed by Expression	ZBTB48 KO HELA HUMAN GSE96777 RNASEQ UP	0.330407636	1.43942832	0.013186813	0.109830162	ATF4;CALR;HSPH1;COL5A2;USP25;RABGGTB;DUSP16;SKIL;SMC4;EIF4A2;RIMS1;CHORDC1;MTA2;PRKCI;NUP160;CACYBP;PAWR;PDE3A;XPOT;MTHFD2;CEBPZ;SOD1;HSP90AA1;NEK7;SERPINH1;AZIN1;STIP1
All	TF Perturbations Followed by Expression	KCNIP3 KO MOUSE GSE16874 CREEDSID GENE 1031 UP	0.370492338	1.438829419	0.031185031	0.109934608	HSP90B1;SARAF;TMEM87A;FNDC3B;RABGGTB;DNAJB9;HSPA13;PXK;SDF2L1;STARD4;LIN7C;TMCO1;SEL1L;ATF3;SERP1;EVI5;CRELD2;GJA1;SPCS2;IER3;OS9;ANTXR2
All	TF Perturbations Followed by Expression	DNMT1 KO MOUSE GSE27434 CREEDSID GENE 1052 DOWN	0.394485731	1.438455656	0.04518664	0.109809031	ID3;BACH2;BAZ2B;SMC4;RELL1;EEA1;IFT80;ZFP36L1;ATP8A1;TOX;SSBP2;CD200;TMEM245;CLK1
All	TF Perturbations Followed by Expression	SPDEF KD HUMAN GSE48928 CREEDSID GENE 2897 DOWN	-0.341388203	-1.438335057	0.018214936	0.322717327	SCARB2;YIPF1;FIBP;NMRAL1;EXOSC2;ETFB;SPRYD7;SUN2;CDCA7;NDUFB10;TRIP13;NUAK1;RRN3;BIRC5;DDX46;DNAJC9;NDUFA8;RFC4;EGR1;HNRNPA2B1;CDC123;SEPHS1;PRR3;LPCAT3;YIF1A;RANGRF
All	TF Perturbations Followed by Expression	NRF1 KO MOUSE GSE35124 CREEDSID GENE 2150 DOWN	-0.417076394	-1.435744157	0.054054054	0.324518242	NFE2L1;HACD3;TTC39C;PECR;LARS2;SUN2;CYP7B1;DDT;DCAF11;NDUFB10;MPND
All	TF Perturbations Followed by Expression	TFEB OE HUMAN GSE16267 CREEDSID GENE 2976 UP	0.321533712	1.435135295	0.010799136	0.112667929	MAFG;DNTTIP2;HIF1A;IFRD1;CALR;CANX;BSG;WASHC2C;WDR43;ATP13A3;NIT1;GTF2H1;PTTG1IP;ACBD3;NSMCE2;AKAP13;CD164;CORO1C;WBP2;UBB;IVNS1ABP;VPS35;LAMP1;PDIA6;IGF2R;KLF6;UGDH;CRY1;CHUK;ATP6V0A1;RAB7A;CTSA;GSR;ZNF330;HES1;RPN1;FNBP4;OGDH;GNG12;TOB1;VPS26A;ATP6V1H;SUPV3L1;CTSB;YOD1;IER3;CSNK1D;MFSD1
All	TF Perturbations Followed by Expression	EBF1 OE MOUSE GSE2192 CREEDSID GENE 860 DOWN	0.329175525	1.435006974	0.019148936	0.112360953	HSP90B1;RRBP1;COL5A2;SLC44A1;DLK1;EIF4A2;ITGB1;PDCD4;MAN2A1;FOXO3;LPAR1;PTTG1IP;MYADM;SGPP1;ZFR;CXCL12;COPA;B2M;SERPINH1;FAM3C;ZFP36L1;ITM2C;LPP;UGDH;CRABP1;ITCH;PLPP1;ACTG1;SAR1A;ITGAV;TPM1;SEC31A
All	TF Perturbations Followed by Expression	IRF9 OE HUMAN GSE50002 CREEDSID GENE 1654 DOWN	0.329690165	1.434768407	0.011037528	0.11210668	JUN;CREBRF;HERPUD1;DHX40;XBP1;GBE1;NADK2;FOXN3;RB1;YPEL3;SPTY2D1;PDCD4;TLE4;CLIP3;CDC14B;TXNDC16;ATG13;ERO1B;NBR1;PLOD2;NUCB2;ATF3;IFT80;MYO6;STX5;KIAA1217;SESN3;CDK19;ARHGEF12;RNF13;SLC1A4;LYSMD3;PRKAR2B;ELMO1;COG5;TOB1;KLHL24;ST18;SGTB
All	TF Perturbations Followed by Expression	SOX9 OE MOUSE GSE34060 CREEDSID GENE 2743 DOWN	0.41900147	1.433135328	0.054325956	0.113228702	SSR3;GOLT1B;HYOU1;SDF2L1;ERO1B;SEC11C;SEL1L;PDIA6;MEF2C;SERP1;TRAM1;CRELD2
All	TF Perturbations Followed by Expression	MYC KD HUMAN GSE5823 CREEDSID GENE 140 UP	0.348659996	1.432350489	0.031512605	0.113617652	HSPA5;DHX40;ERP44;FCHO2;BTBD1;TM9SF4;ATG14;SLC7A1;FNIP1;ING5;SLC16A4;ZNF511;CDC14B;STARD4;SUSD6
All	TF Perturbations Followed by Expression	NKX25 SHRNA H1 HUMAN GSE69618 DAY6 RNASEQ DOWN	0.396533774	1.429627028	0.045833333	0.115959968	UGP2;TMEM87A;QKI;PDLIM5;PTPRD;LGR4;MEF2A;PPARGC1A;SLC8A1;CDK6;VIM;TPM1;PCDH7;SLIT2
All	TF Perturbations Followed by Expression	FOXO1 KD MOUSE GSE6623 CREEDSID GENE 505 DOWN	0.355754873	1.42877652	0.022540984	0.116415022	JUN;IFRD1;JUND;ZFP36L2;BCL10;HSPH1;SKIL;DNAJB9;YBX3;PAWR;THBS1;CCNL1;HSP90AA1;ATF3;KLF6;CDKN1B;ZFP36L1;GLUL;ST3GAL5;CYTH3
All	TF Perturbations Followed by Expression	MYC SILENCING HUMAN GSE22139 CREEDSID GENE 1007 UP	0.314952049	1.428743766	0.012578616	0.116011955	HSPA5;HSP90B1;DCAF6;HIF1A;GNAS;CALR;COL4A1;BSG;WASHC2C;RBMS1;SNX3;NR3C1;DLK1;PDIA3;HYOU1;ITGB1;TENM2;ZYX;PTTG1IP;B4GALT5;PCBP1;DNAJB11;CD164;SH3GLB1;B2M;NEK7;PDIA6;YTHDF1;ITM2C;VIM;ACTG1;ITGAV;TPM1;SF3B4;TAF7;GNG12;ACTN4;PCNA;CAPNS1;COL4A2;CRELD2;RHOC;IER3;PPP2CB;YTHDF2;MYL6;TMED9;VAMP3;ARFGAP3;IQGAP1;UBE2E3;TAGLN2;PAM;IER2;ACTR3
All	TF Perturbations Followed by Expression	TP53 SIRNA MDAMB231 HUMAN GSE68248 RNASEQ UP	0.305658449	1.428139912	0.008247423	0.116168088	TEAD1;HSP90B1;SPAG9;TANC2;HIF1A;COPB1;JUND;GNAS;CANX;FNDC3B;HSPH1;PTPRM;EIF4A2;SLC5A3;NKTR;TGOLN2;ITGB1;BBX;MEF2A;B4GALT5;ALCAM;TMEM263;ACSL3;ITPRID2;CD164;PLOD2;LMAN1;COPA;SERINC3;B2M;FAT1;EDIL3;KDELR2;IGF2R;ARHGAP5;CDK6;LPP;SIN3B;PXDN;LPIN2;ATP8A1;CDC42BPA;SEC31A;CTNNA1;GSPT1;OGA;ARHGEF12;JMJD1C;GNG12;PDZD8
All	TF Perturbations Followed by Expression	AHR MUT MOUSE GSE44715 CREEDSID GENE 1467 DOWN	0.331480343	1.427798025	0.028985507	0.115984708	HSP90B1;VEZF1;HIF1A;ELOVL5;JUND;SDE2;MTA2;MON2;RELL1;MYADM;LRPAP1;MDFIC;SGPP1;PCF11;TSHZ3;CCNL1;KLF6;ZFP36L1;TMTC2;ARHGAP20;LBR;METTL23;CYTH3;SLC35B4;VPS4B;LMO4;FAM76A;TJP1;XPO6
All	TF Perturbations Followed by Expression	MYOD1 MUT MOUSE GSE6487 CREEDSID GENE 1178 UP	-0.33633903	-1.426962256	0.015355086	0.342660399	EFTUD2;GALK1;EIF3B;DDX39A;PRMT1;TRIM28;ETFB;IFITM2;NHP2;MTX1;NDUFB7;SMYD2;APRT;VPS28;NDUFB10;EIF3G;CDK4;PGLS;NDUFS8;PLK2;TKT;CLIC1;ELOF1;RUVBL2;ESD;SNX17;NEDD8;NSFL1C;FKBP8;SNAP47;DDB1;PSMB5;NDUFB8;TUBA1C;EIF3K;CCT5;UCK2;GSTO1;COX6A1;CSNK2B;PRMT5
All	TF Perturbations Followed by Expression	MYB KD HUMAN GSE49286 CREEDSID GENE 1837 UP	-0.332377328	-1.426585636	0.016096579	0.337579052	RRS1;EFTUD2;IDH1;MTHFD1;TUBB;PPAT;MYT1;KCNN2;DDX21;MCM3;CHCHD3;PAFAH1B3;LONP1;SCD;TRIP13;FASN;CAD;PLCG1;RFC4;FDFT1;NT5DC2;TKT;ZNF608;ELOF1;SQLE
All	TF Perturbations Followed by Expression	REST SHRNA C2 HUMAN GSE90068 PBMPA RNASEQ UP	0.296036482	1.425919992	0.010416667	0.11738555	HSPA5;TEAD1;HSP90B1;ELOVL5;CALD1;GNAS;CALR;PURB;FOXN3;CANX;RRBP1;COL4A1;ZMAT3;MDM2;BSG;ASCC3;GTF3C1;COL5A2;NR3C1;SSR3;PDIA3;HYOU1;ITGB1;YBX3;TSPAN5;TENM2;MAN2A1;PHACTR2;SEC61A1;ALCAM;CXCL12;SIRT2;TCF7L2;CORO1C;CLSTN2;KIDINS220;UBB;COPA;B2M;FAT1;HSP90AA1;PDIA6;RANBP2;IGF2R;AZIN1;TIPARP;BCL2L11;CDK6;UGGT1;UBE3C;RPN2;PXDN;LRPPRC;ACTG1;TMED2;TPM1;PLXDC2;RAB6A;SEC31A;CTNNA1;UHMK1;TMEM123;SSR1;ACTN4;CC…
All	TF Perturbations Followed by Expression	SATB2 OE BEAS2B HUMAN GSE75652 RNASEQ DOWN	0.312912269	1.425470369	0.009111617	0.117403445	ARID5B;HSP90B1;DCAF7;EXT1;GBE1;HIF1A;MBOAT7;PPME1;PITPNA;CRIM1;SMC4;SSR3;NAA50;TGOLN2;ITGB1;HACD2;ANKRD28;ERBIN;FYN;NBR1;PIP5K1A;CD164;CORO1C;STAT3;UBB;PLOD2;FAT1;NEK7;STIP1;CASC3;GLUL
All	TF Perturbations Followed by Expression	NKX25 SHRNA H1 HUMAN GSE69618 DAY6 RNASEQ UP	0.299875501	1.425226704	0	0.117217537	HSPA5;DMXL1;TAF1D;HSP90B1;DCAF6;EXT1;HIF1A;COPB1;CALD1;ATF4;CALR;CANX;COL4A1;MED13L;MDM2;GULP1;SKIL;EIF4A2;ATP13A3;ANGPT1;PDIA3;HYOU1;YTHDC1;PTTG1IP;PHACTR2;SEC61A1;ERBIN;UACA;XPOT;GFPT1;BIRC6;COPA;HSP90AA1;SERPINH1;ERBB4;PDIA6;RANBP2;IGF2R;KLF6;ARHGAP5;BMP2K;GLUL;LPP;TMEM135;PDE5A;ACTG1;UTRN;SAR1A;SEC31A;CTNNA1;PIK3C2A;STRADB;CCT6A;MSMO1;AKAP9;SLC3A2;EZR;TRAM1;COL4A2;GJA1;MLEC;CTSB;TMEM106B;ATP1…
All	TF Perturbations Followed by Expression	MBD2 KO MOUSE GSE48653 CREEDSID GENE 1051 UP	0.334421884	1.424764785	0.025477707	0.117192435	JUN;HERPUD1;FNDC3A;HSP90B1;XBP1;HSPH1;RAB30;DNAJB9;RAD51;CHORDC1;HACD2;CACYBP;SDF2L1;MYADM;PDIA4;AHSA1;RNF130;SASH1;HSP90AA1;ATF3;STIP1;CKAP4;ZEB2;AP3S1;RHOQ;KLF4;LMO4;CD200;MEF2C;SERP1;SLC3A2;CRELD2
All	TF Perturbations Followed by Expression	NR2C2 KO MOUSE GSE3065 CREEDSID GENE 2722 UP	0.336294362	1.424588472	0.011904762	0.116946082	HSPA5;DMXL1;CNOT6L;TMEM131;IFRD1;OSBPL8;BACH2;HSPH1;NR4A2;SSR3;CACYBP;PCBP1;FYN;CBLB;SF1;CCNL1;B2M;RANBP2;BCL2L11;FAM3C;CREM;ACTG1;TCF12;SNX2;AP3S1;SRSF4;SNX5;NSMAF;CLK1;EZR
All	TF Perturbations Followed by Expression	TP63 OE HUMAN GSE20286 CREEDSID GENE 2455 DOWN	0.326452915	1.423651823	0.011976048	0.117488107	TBC1D15;IFRD1;OSBPL8;DPYD;ATP2B1;RNF138;DENND1B;USP25;PTPRM;SMC4;SLC16A4;HSPA13;CEP290;CEP83;REV3L;ACSL3;KIF18A;COPS2;XPOT;ATF1;ARHGAP5;CHD9;HPCAL1;KATNBL1;VRK2;UFL1;CAPN7;PIK3C2A;CTNNAL1;JMJD1C;RBBP8;SLC1A4
All	TF Perturbations Followed by Expression	KCNIP3 KO MOUSE GSE16874 CREEDSID GENE 1031 DOWN	-0.351662313	-1.42102233	0.015238095	0.347601	SBK1;TRMT6;POP4;ATPAF1;CHD3;MLLT3;SPRYD7;ALAD;PARP1;EXOSC1;SMYD2;NDUFAF6;GGA2;NSUN3;PACS2;TMEM68;TJP2;EFCAB7;ZDHHC13
All	TF Perturbations Followed by Expression	EHF OE A549 HUMAN GSE63397 RNASEQ DOWN	0.330022305	1.42064769	0.021881838	0.120152746	HIF1A;OSBPL9;CALD1;CALR;CANX;CRIM1;EIF4A2;DNAJB9;ITGB1;PCNP;ALCAM;ACSL3;ERBIN;PCBP1;NBR1;CD164;GFPT1;ATP2A2;RANBP2;AZIN1;DUSP12;VIM;LRPPRC;TTC17;ACTG1;MFF;RAB6A;RHOQ;SLC3A2;EZR;ANAPC16;TRAM1;CTSB;DDRGK1;TMED9;NRCAM;OSGIN2;IQGAP1
All	TF Perturbations Followed by Expression	GATA6 OE HESC HUMAN GSE69322 KSRMEDIA RNASEQ DOWN	0.293677623	1.420092139	0.006493506	0.120336399	CHD1;NCKAP1;HSP90B1;DCAF7;UBXN7;SPAG9;HIF1A;ELOVL5;OSBPL8;QKI;MIB1;CANX;PTPN13;COL5A2;SMC4;EIF4A2;SLC5A3;LGR4;NKTR;ITGB1;BBX;KIF21A;PTPRZ1;XPO7;LIN28B;NEO1;ZFR;CEP170;IPO7;TFDP2;XPOT;GLI3;LMAN1;BIRC6;SIPA1L2;ADGRV1;FAT1;HSP90AA1;RANBP2;CHD9;GLUL;CPSF6;CCAR1;SP1;LBR;TRIM24;TCF12;SP3
All	TF Perturbations Followed by Expression	TSHZ3 SIRNA T47D HUMAN GSE79586 RNASEQ DOWN	-0.36539623	-1.419372915	0.01980198	0.345936866	EEF2;POLE;MCM3;STUB1;SUN2;ACACA;FLII;TRIP13;FOXK2;TFDP1;AGRN;PEG10;BCL9L;KCNK2;CD24;LDB2;NDST1;SELENON;DVL3;PIP4K2B;AKT1;TBC1D9B;PLXNB2;SORL1
All	TF Perturbations Followed by Expression	ZNF589 SIRNA T47D HUMAN GSE79586 RNASEQ DOWN	0.311373744	1.419318237	0.010799136	0.12069901	HSPA5;HSP90B1;RALGAPA1;CALR;CPSF7;RB1;FNDC3B;MDM2;TMED5;TRPS1;SMC4;ATP13A3;PXK;OAT;NDC1;YWHAH;TMEM263;SEC24C;CXCL12;THBS1;CD164;SLF2;NCAPG2;B2M;TMX1;NEK7;PDIA6;KDELR2;YTHDF1;HSPA4L;GLUL;SMC2;SEMA3C;TMED2;DPM1;HSBP1;UHMK1;TOMM20;SSR1;TAF7;GNG12;PRPF4B;SERP1;PCNA;TOB1;TRAM1;YTHDF3;MLEC
All	TF Perturbations Followed by Expression	STAT3 SIRNA MDAMB157 HUMAN GSE85579 RNASEQ DOWN	0.317747441	1.41837158	0.012552301	0.121295371	HSPA5;HSP90B1;DCAF7;CALR;PEAK1;PURB;PDLIM5;CANX;RRBP1;FNDC3B;COL4A1;TMED5;SMC4;ATP13A3;PDIA3;HYOU1;PDIA4;NF1;CD164;STAT3;SEL1L;BIRC6;EDIL3;PDIA6;KDELR2;IGF2R;CDK6;RPN2;KPNA1;PXDN;HIF1AN;CTSA;ARFGEF2;ITGAV;SEC31A;TMEM123;SSR1;AKAP9;TMEM245;COL4A2;RHOC;CTSB;STT3A
All	TF Perturbations Followed by Expression	TSHZ3 SIRNA T47D HUMAN GSE79586 RNASEQ UP	0.295316499	1.417370267	0	0.121887458	HSPA5;HSP90B1;DCAF6;DCAF7;AMFR;GNAS;CANX;MED13L;HSPH1;GHITM;TRPS1;EIF4A2;SSR3;HSPA13;PDIA3;HYOU1;ITGB1;CHORDC1;PDCD4;PTTG1IP;NF1;SLC4A7;WWP1;NBR1;DNAJB11;WBP2;UBB;PLOD2;XPOT;SEL1L;GFPT1;ATP2A2;MTHFD2;SERINC3;HSP90AA1;STIP1;SUCO;CCT4;RPN2;LRPPRC;NMD3;ARFGEF1;ABCE1;SEMA3C;RAB7A;TMED2;TMED10;PTGES3;GSPT1;OGA;UHMK1;TOMM20;SF3B4;SSR1;PICALM;CCT6A;PPP1R15B;EIF2S1;SERP1;SLC3A2;RSL24D1;TMEM245;EZR;SYPL1;…
All	TF Perturbations Followed by Expression	FOXO1 KD MOUSE GSE6623 CREEDSID GENE 505 UP	0.308737299	1.415407452	0.002183406	0.123357682	HSP90B1;TIAL1;ELOVL5;OSBPL8;RASA2;CANX;RBMS1;PKP4;PDIA3;CHORDC1;FOXO3;DERL2;ATP11B;B4GALT6;SDF2L1;DNAJC13;ANKRD28;CPNE3;DNAJC3;UFC1;OSTM1;RAB21;B2M;KDELR2;CSTF2T;CDK6;RAB8B;ZFC3H1;UGDH;CRY1;LBR;LRRC40;UTRN;CKAP4;GSR;AP3S1;RPN1;SSR1;ABHD17B;CCT6A;SERP1;PCNA;RSL24D1;TRAM1;VPS26A;MLEC;SPCS2;SLC30A5;MYL6;TMED7;TMED9;FAM111A;CEPT1;TSPAN31;ARFIP1;ST8SIA4;ACTR3;MORC3;EIF1;SLC35E3;GYG1;MANEA;PET100;GPD2
All	TF Perturbations Followed by Expression	FLI1 KD HUMAN GSE27524 CREEDSID GENE 1594 UP	0.331696843	1.413779787	0.017621145	0.124681817	PELI2;DDIT3;BACH2;DPYD;ATP2B1;KANSL1L;ITPR1;NBEA;TRPS1;NR3C1;ANGPT1;RPS6KA5;TSPAN5;PDCD4;DACH1;CLIP3;CXCL12;MXI1;NBR1;THSD7A;COLEC12
All	TF Perturbations Followed by Expression	ELF3 KO CFPAC1 HUMAN GSE64558 RNASEQ UP	0.293420225	1.412126288	0.004291845	0.125824135	HSPA5;UBE2H;NCKAP1;HSP90B1;SPATS2L;AMOTL2;HIF1A;CANX;FNDC3B;OCIAD1;CRIM1;EIF4A2;SLC5A3;TGOLN2;EFCAB14;HYOU1;ITGB1;PDIA4;ALCAM;ACSL3;IPO7;ITPRID2;NBR1;THBS1;CORO1C;SEL1L;GFPT1;ATP2A2;LMAN1;SERINC3;CHD2;FAT1;HSP90AA1;PDIA6;KLF6;AZIN1;FAM3C;LPP;UGDH;HPCAL1;RPN2;LBR;LRPPRC;ACTG1;TMED2;PTP4A2;ARFGEF2;TMED10;ITGAV;TPM1;PCDH7;PTGES3;CTNNA1;TOMM20;TMEM123;CTNNAL1;PICALM;JAK1;ACTN4;TJP1;MSMO1;EZR;TRAM1;AP…
All	TF Perturbations Followed by Expression	VAX2 KO MOUSE GSE19626 CREEDSID GENE 2370 UP	0.359597857	1.410669425	0.043032787	0.12699553	MIB1;STXBP6;RNF41;DLK1;SLC25A13;TEAD2;LCORL;LIN7C;KBTBD2;ESCO1;CRABP1;SP3;TMED2;PPP4R3A;TPRKB;RBM26;SDAD1;TOX;AKAP9;RSL24D1;KDM5A;KLHL24
All	TF Perturbations Followed by Expression	NRL DEFICIENCY MOUSE GSE4051 CREEDSID GENE 266 UP	0.327910331	1.410644438	0.022916667	0.126590008	HSPA5;JUN;HSP90B1;AHCYL2;ELOVL5;AMFR;RASA2;BACH2;HSPH1;DUSP16;GABARAPL1;SLC25A13;PCDH15;STK24;ACSL3;THSD7A;B2M;PPFIA2;PAQR3;ST3GAL5;VAMP4;RHOQ;TMEM123;CTNNAL1;OTUD7A;SPRED1;GALNT13;ADCY2;RTN1;CDK17;ANTXR2
All	TF Perturbations Followed by Expression	IRF4 KO MOUSE GSE40726 CREEDSID GENE 1527 UP	0.378084141	1.41059836	0.048387097	0.12621961	STXBP6;COL5A2;NR4A2;BTG3;RNFT1;LPAR1;ALCAM;PROS1;IGF2R;MYO1E;GRID1;FAM3C;ZFP36L1;BCL2;TOX;PDGFC;GJA1;PPP3CA;ANTXR2
All	TF Perturbations Followed by Expression	FOXM1 KD HUMAN GSE55204 CREEDSID GENE 1369 UP	0.343226452	1.409995569	0.042283298	0.12643077	HSPA5;XBP1;HIF1A;CHPT1;EIF4A2;PDIA3;PDCD4;POLR1D;UBB;NUCB2;B2M;SOD1;TBC1D9;ACTG1;CKAP4;AP3S1;SSBP2;TOB1;IER3;SSR2;ATP1A1;MYL6;FUT8;TMED9
All	TF Perturbations Followed by Expression	CLOCK KD HUMAN GSE50588 CREEDSID GENE 2782 DOWN	0.315400379	1.409390777	0.016326531	0.126599247	HSP90B1;SEC24A;TIAL1;XBP1;ST7;AMFR;SDE2;CHPT1;DNAJB9;SPTY2D1;EFCAB14;DNAJC1;UBA6;RASSF1;BTG3;MEF2A;DNAJC3;GRPEL1;MDFIC;STAT3;ARHGEF40;PPP2R2A;RNF19A;AZIN1;TIPARP;STIP1;HPCAL1;PXDN;FBXW7;AP2A1;TXNL1;FBXO5;SSR1;SLC1A4;SERP1;SYPL1;SHOC2;ERGIC3;IER3;NKIRAS1;RTTN;ASAP1;TMED9;RNF103;COPZ1;WSB2;UBXN2B;KDM3A;APPL1;CALU;B4GALT3
All	TF Perturbations Followed by Expression	NR2F2 KD HUMAN GSE33182 CREEDSID GENE 822 DOWN	0.312114391	1.408855659	0.018292683	0.12689432	HSPA5;HSP90B1;HIF1A;CANX;SMC4;SSR3;HSPA13;PDIA3;HYOU1;HACD2;SLC30A7;NDC1;PDIA4;ACSL3;LEMD3;SEC11C;NR2F1;DNAJB11;XPOT;HSP90AA1;PDIA6;SUCO;HPCAL1;RPN2;PXDN;LBR;ACTG1;NOP58;SAR1A;TPRKB;RAB6A;PTGES3;DPM1;RPN1;CCT6A;RCN1;MSMO1;PPP1R15B;SERP1;PCNA;DECR1;TMEM245
All	TF Perturbations Followed by Expression	SP3 KD HUMAN GSE7102 CREEDSID GENE 1548 UP	0.343939224	1.407942618	0.031712474	0.127560227	ARID5B;CHD1;TAF1D;PELI2;HIF1A;GNAS;HSPH1;RABGGTB;EIF4A2;CHORDC1;SRP19;IVNS1ABP;B2M;HSP90AA1;STIP1;GLUL;CDK6;ABCE1;PTGES3;DPM1;DDX50;FNBP4;RBBP8
All	TF Perturbations Followed by Expression	ZEB2 SHRNA H1 HUMAN GSE69618 DAY6 RNASEQ UP	0.326999659	1.407611462	0.027139875	0.127469298	HSPA5;TAF1D;HSP90B1;GABRB3;ATF4;CALR;COL4A1;ATP2B1;COL5A2;SKIL;EIF4A2;LGR4;PDIA3;LRIG3;YTHDC1;TCF7L2;SIPA1L2;HSP90AA1;ERBB4;GLUL;SEMA3E;ACTG1;MPZL1;SESN3
All	TF Perturbations Followed by Expression	ZNF142 SIRNA MCF7 HUMAN GSE79586 RNASEQ UP	0.317724663	1.407402099	0.014861996	0.127261576	HSPA5;HSP90B1;MBOAT7;GNAS;CALR;CANX;DNAJB9;PDIA3;ITGB1;TMEM59;PTTG1IP;SEC61A1;WWP1;ACSL3;PCBP1;CD164;UBB;GRINA;B2M;SOD1;SERPINH1;PDIA6;SEMA3C;ACTG1;TMED2;ITGAV;PTGES3;HSBP1;RPN1;SNX5;BCAS2;CCT6A;PPP1R15B;SERP1;SLC3A2;RSL24D1;CAPNS1;SYPL1;TRAM1;ERGIC3;IER3;APPBP2;TMED9;TPM4;DDOST;DNAJB1;IDI1;TAGLN2
All	TF Perturbations Followed by Expression	ATF6 INDUCED MOUSE GSE8322 CREEDSID GENE 1473 DOWN	-0.344588627	-1.406961033	0.035856574	0.377967485	DRAP1;PGP;PSAP;MYO18A;EEF2;MKNK2;ETFB;NDUFB7;VLDLR;TECR;RABAC1;NDUFB10;ACO2;HCFC1R1;PYGB;ECH1;NDUFA8;NDUFS8;GPX4;SDHB;NDUFA11;LDHB;MACROD1;NDUFS3;LGALS1;SNX17;COMT;IDH2;DNAJC15;NDUFB8;ALKBH7;TACC2;NDUFA9;CCT7;EIF3K
All	TF Perturbations Followed by Expression	MYC KD HUMAN GSE57538 CREEDSID GENE 1753 DOWN	-0.359267287	-1.406812967	0.042910448	0.37187412	WDR3;BZW2;ST6GALNAC3;GPI;PIK3C2B;CTPS1;ENPP2;FAM107B;ZNF106;TMEM170B;SCD;TRIP13;BABAM2;APCDD1;NOP2;NDUFA8
All	TF Perturbations Followed by Expression	TCF3 KO MOUSE GSE26788 CREEDSID GENE 1545 UP	-0.410528233	-1.406527791	0.059055118	0.366540001	SNRNP35;POP4;WDR6;TIMM8B;PYCR2;POLR3K;EXOSC2;GIPC1;LARS2
All	TF Perturbations Followed by Expression	AHR KO MOUSE GSE19411 CREEDSID GENE 1468 UP	-0.365963033	-1.406251198	0.038229376	0.361438965	ST6GAL1;COTL1;NDUFB7;NDUFB10;MPND;AGRN;ECH1;EEF1G;NDUFS8;FDFT1;FIS1;TKT;GPX4;SDHB;LDHB;CCND3;COX7A2L
All	TF Perturbations Followed by Expression	PAX2 SIRNA REP HUMAN GSE59781 RNASEQ UP	0.326345681	1.405781543	0.023913043	0.128535961	JUN;HSP90B1;ATF4;GNAS;CALR;CANX;RRBP1;COL4A1;PITPNA;ITGB1;YBX3;YWHAH;B4GALT5;THBS1;LAMP1;B2M;SOD1;HSP90AA1;PDIA6;KLF6;LPP;VIM;TMED2;TPM1;CTNNA1;OGA;CCT6A;RCN1;SLC3A2;RSL24D1;EZR;COL4A2;WDR1;MYL6;TMED9;ADAM9;TPM4;TAGLN2;GNAI2;CALU;EIF1
All	TF Perturbations Followed by Expression	RUNX1 KO MOUSE GSE40155 CREEDSID GENE 1492 DOWN	-0.319577586	-1.404296448	0.02480916	0.361781367	EXOSC7;MTHFD1;HMGXB4;XRCC6;EEF2;ADH5;UBTF;PSMD2;GAR1;APRT;EIF3G;CDK4;GINS1;GGA2;DYNLL1;SAMM50;DNAJC9;CCDC90B;PGLS;EEF1G;NDN;CDK5RAP3;GTF3C4;TTC13;TKT;DTD1;ATAD3A;PPA1;LDHB;CDC123;LYAR;PFDN6;RIDA;NDUFS3;RANGRF;HNRNPU;OSBPL1A;LGALS1;NSFL1C;IDH2;MAGOH;DCTPP1;DDB1;WDHD1;PSMB5;DMAC1;REXO2;LUC7L3;NDUFB8;NDUFA9;CCT7
All	TF Perturbations Followed by Expression	DUX4 OE HUMAN GSE33799 CREEDSID GENE 1429 UP	0.294725284	1.402502247	0.012195122	0.131716827	PELI2;RBM7;NDEL1;IFRD1;OSBPL8;ATG14;CIR1;SDE2;SDF2;HSPH1;ITPR1;MAST4;DNAJB9;SPTY2D1;KIF21A;YTHDC1;SRRT;CFAP20;STK3;BRD2;DNAJC3;SCYL2;SMU1;SRP19;FBXO28;DCP1A;CWC25;CBLL1;NUP54;ELOA;YRDC;MYO6;TIPARP;NGDN;CDKN2AIP;DUSP12;NOP58;SH3GL2;ARFGEF2;CTR9;SLIT2;POM121C;MICU1;LMO4;USPL1;SF3B4;TAF7;CCNT1;PDZD8;TFB2M
All	TF Perturbations Followed by Expression	ZEB2 SHRNA H1 HUMAN GSE69618 DAY6 RNASEQ DOWN	0.312457029	1.400967721	0.020746888	0.132931629	HIF1A;OSBPL9;ID3;PPP2R3A;GNAS;UGP2;TMEM87A;QKI;PDLIM5;GHITM;SSR3;PTPRD;SLC5A3;MEF2A;XPR1;DNAJC13;PTBP2;ACSL3;PPARGC1A;CPEB4;SH3GLB1;UBB;UACA;DENND5B;ATP2A2;SLC8A1;ETV1;KLHDC3;CDK6;HDAC9;CREM;VIM;DYRK2;TMED10;TPM1;PCDH7;SLIT2;SSBP2;ZNF704;JMJD1C
All	TF Perturbations Followed by Expression	BNC2 SIRNA MDAMB231 HUMAN GSE79586 RNASEQ UP	0.284996732	1.400689242	0.004016064	0.132783939	HSPA5;FNDC3A;TEAD1;HSP90B1;DCAF7;TANC2;HIF1A;NUP98;ELOVL5;CANX;RRBP1;FNDC3B;COL4A1;ATP2B1;BSG;EFR3A;HSPH1;SLC7A1;TMED5;SSR3;ATP13A3;CD2AP;RNF4;EFCAB14;PDIA3;HYOU1;GBF1;ITGB1;MAN2A1;TRAM2;PDIA4;SEC61A1;SEC24C;IPO7;ITPRID2;CLOCK;CD164;CORO1C;STAT3;XPOT;GFPT1;ATP2A2;FAT1;SERPINH1;PDIA6;RANBP2;IGF2R;MTMR2;STIP1;MYO1E;BMP2K;KLHDC3;CDK6;RPN2;PXDN;LBR;ACTG1;AP2A1;MPZL1
All	TF Perturbations Followed by Expression	TWIST1 OE MOUSE GSE50002 CREEDSID GENE 1075 UP	0.310668449	1.400370375	0.017204301	0.132721602	CREBRF;DHX40;XBP1;NADK2;FOXN3;PTPN13;RB1;YPEL3;ODF2L;DNAL1;LGR4;SPTY2D1;RPS6KA5;PDCD4;TLE4;CLIP3;CDC14B;CPNE3;TXNDC16;ERO1B;NBR1;PLOD2;NUCB2;TMEM67;ATF3;IFT80;MYO6;DENND5A;VEGFB;KIAA1217
All	TF Perturbations Followed by Expression	EGR1 KO MOUSE GSE16974 CREEDSID GENE 552 DOWN	0.322756237	1.399597843	0.015695067	0.133040217	HSPA5;DMXL1;HSP90B1;CALR;CANX;GABARAPL1;CEP290;YBX3;CLIP3;CACYBP;SLC4A7;ACSL3;PCBP1;WBP2;IVNS1ABP;TAOK3;FAM169A;CCNL1;RORB;HSP90AA1;ADIPOR1;CDKN1B;ACTG1;SNAP25;RAB6A;PTGES3;TOMM20;ABHD17B
All	TF Perturbations Followed by Expression	PGR SIRNA HESC HUMAN GSE94036 RNASEQ DOWN	0.293248	1.399468732	0.004415011	0.132730482	ARID5B;UBE2H;TEAD1;AMOTL2;ELOVL5;GNAS;PEAK1;MYO1D;FOXN3;PTPN13;FNDC3B;ZMAT3;ATP2B1;NFE2L2;CRIM1;PARVA;PAPPA;TGOLN2;PDIA3;ITGB1;CDH11;TRAM2;BRD2;CPNE3;NEO1;NF1;CXCL12;CEP170;IPO7;ITPRID2;NR2F1;THBS1;TCF7L2;CORO1C;UACA;SEL1L;ATP2A2;FAT1;CSNK2A2;LPP;PXDN;VIM;PLPP1;PDE5A;ACTG1;UTRN;TMED10;ITGAV;TPM1;RAB6A;CTNNA1;RHOQ;DDAH1;UHMK1;ARHGEF12;CDH13;TMEM123;ACTN4;RCN1;PHTF2;TNFRSF19
All	TF Perturbations Followed by Expression	SRF KO MOUSE GSE1948 CREEDSID GENE 1158 DOWN	-0.312767656	-1.399248032	0.014545455	0.37226644	MPRIP;EXOSC7;BZW2;VPS29;CAPZB;PSMB7;PRMT1;EEF2;SUCLG1;IFITM2;MKRN1;GRK6;NHP2;EHMT2;LY6E;CHRAC1;CDC37;RABAC1;VPS28;MBD3;CDK4;PIP5K1C;DYNLL1;PGLS;NDUFA8;SWI5;COG6;CSNK1G2;PSMA4;NT5DC2;ABCF1;SF3B5;PEG3;NDUFA11;CDC123;EMC8;ARPC3;SUGT1;ITM2B;LGALS1;ESD;SNX17;SENP3;NEDD8;LSM7;ACTN1;POMP
All	TF Perturbations Followed by Expression	NCOA3 KD MOUSE GSE50017 CREEDSID GENE 1712 DOWN	-0.34626106	-1.398505633	0.035087719	0.368546375	DZIP3;ULK1;CORO2B;SEMA5B;TENM4;CYP7B1;SYNDIG1;AP3M1;CCND2;RAB6B;FANCD2;NUAK1;APCDD1;ST8SIA1;SFRP1;EPHA4;PRKAR2A;KLF12;MEIS2;TGFB2;CEP57L1;STMN3
All	TF Perturbations Followed by Expression	REST KD MOUSE GSE28141 CREEDSID GENE 1331 UP	-0.333868241	-1.396815609	0.028625954	0.367977213	LRIF1;ZFHX2;RBM45;ANKRD49;CEP41;SMPD3;ELAVL3;NAV1;NCOA5;KRCC1;NRIP3;RBM15;GID8;GFOD2;NFYC;TENM4;KIZ;SPEN;CYP7B1;ZFP41;UBLCP1;XPO5;TTC8;IFT88;DNM2;NUDT5;EGR1;POLDIP2;EIF2AK2;EMC8;CDK5R1;PES1;LPAR6;FAM222B;STMN3;COG8;RIMS2;ARL16
All	TF Perturbations Followed by Expression	NFE2L2 KO MOUSE GSE29632 CREEDSID GENE 2152 DOWN	0.375889486	1.396590156	0.052521008	0.135345623	MAPK10;NDEL1;COL11A1;NFE2L2;FGF12;LYPD6;CLSTN2;ATF3;HSPA4L;BMP2K;GLUL;PI4K2B;IRAK1BP1;PCDH7;PIGF
All	TF Perturbations Followed by Expression	ATF2 KO MOUSE GSE9328 CREEDSID GENE 2544 UP	-0.384747439	-1.396265593	0.052123552	0.363961559	ALDH2;HAUS1;PSAP;SMPD3;PRMT1;PRRC2A;ALAD;THOC3;CTNNBIP1;NDUFB10
All	TF Perturbations Followed by Expression	NFYC KD MOUSE GSE56838 CREEDSID GENE 1343 UP	0.350615032	1.394881782	0.029288703	0.13690076	JUN;DDIT3;AMOTL2;CALD1;AMFR;RB1;MDM2;COL5A2;PARVA;HACD2;THBS1;ATF3;KLF6;NOX4;FBXW7;SEMA3C;SCAMP1;CD200;ARHGEF26;NSMAF;ADGRB3;CRELD2;SLC35F1;WDR1;MLF1;ANTXR2
All	TF Perturbations Followed by Expression	MECP2 KD MOUSE GSE47150 CREEDSID GENE 951 DOWN	0.309776186	1.394438914	0.023157895	0.136860709	NCKAP1;ATF4;CALR;BSG;GHITM;EFNB3;GABARAPL1;EIF4A2;GNG3;PPM1E;IDH3A;EIF1B;STARD4;TMEM263;SRP19;NECAP1;B2M;HSP90AA1;ITM2C;GLUL;EPS15;FBXW7;ACTG1;SNAP25;RAB6A;HSBP1;WASF1;LMO4;CDH13;PRDX3;LARP4B;INTS6;GPM6A;MSMO1;SLC3A2;MAP1LC3A;PPP3CA;KCNMB4;CTSB;IER3;RTN1;SGTB;IDH3B;ATP1A1;MIEN1;AKIRIN1
All	TF Perturbations Followed by Expression	PBRM1 OE CAKI2 HUMAN GSE76199 RNASEQ DOWN	0.295518966	1.393356747	0.011037528	0.137669473	ATXN2L;UBE2H;TEAD1;HSP90B1;CREB5;SPAG9;ATF4;GNAS;PURB;TM9SF4;RRBP1;FNDC3B;COL4A1;MDM2;PPP1R12A;RBMS1;GULP1;SLC44A1;NAA50;SLC5A3;LGR4;PDIA3;ITGB1;PRKCI;YBX3;EPB41L2;PAWR;TERF1;SEC61A1;NF1;XPOT;GFPT1;MTHFD2;BIRC6;SLC35F5;SERINC3;FAT1;HSP90AA1;NOP56;CDKN1B;BMP2K;CDK6;TUFM;PXDN;LBR;ATP6V0A1;ACTG1;GSR;ITGAV;PTGES3;CTNNA1
All	TF Perturbations Followed by Expression	MYB KD HUMAN GSE49286 CREEDSID GENE 1837 DOWN	0.31174534	1.392202625	0.012195122	0.138555304	UBE2H;NFE2L2;COL5A2;YPEL3;EFNB3;GABARAPL1;ING2;TSPAN5;CLIP3;CRIPT;ALCAM;RIOK3;GFPT1;KLHL2;VPS35;SERINC3;DDX27;TBC1D9;ZFP36L1;MXD1;UGDH;KATNBL1;MTMR6;ZNF148;RNF115;ACTG1;TXNL1;SNX4;TPM1;TMBIM4;CTNNA1;KLF4;SPRED1;DECR1;ACTR6;BROX;RB1CC1;RHOC
All	TF Perturbations Followed by Expression	MECP2 OE HUMAN GSE54258 CREEDSID GENE 824 UP	0.462272133	1.392101088	0.082802548	0.13820328	RGS7;ALKBH8;SLC16A4;PAPPA;GMDS;RAD18;EPB41L3;CDH13;OTUD7A;PDGFC
All	TF Perturbations Followed by Expression	MYB KD HUMAN GSE49286 CREEDSID GENE 1839 UP	-0.321842603	-1.392019383	0.034548944	0.371382734	ALDH2;FZD2;FADS2;JARID2;KLC1;GALK1;CUEDC1;AIP;WSB1;MKNK2;PSMC3;IFITM2;ZMPSTE24;ADH5;TMEM63B;ARL2;SUN2;BRK1;NFIB;ARRDC3;SCD;HCFC1R1;GSE1;TTL;DDX46;FASN;ZNF428;ECH1;NUCB1;BCL9;ABHD17C;VGLL4;RAB5B;LPCAT3;CHMP2A;FBXO33;DPYSL3;RAB31;STMN3;FUCA1;PGM2L1;EVL;BAP1;MBTPS1;BOD1;UGCG
All	TF Perturbations Followed by Expression	STAT1 KO MOUSE GSE33057 CREEDSID GENE 1529 DOWN	-0.374654162	-1.391870533	0.067326733	0.366391049	FOS;PSAP;LRP1;APBA1;NRIP3;UBE2QL1;PCCA;RAD23A;SPTAN1;UNK;CACNA1A;FOSB;RPS6KA2;PEG10;PYGB
All	TF Perturbations Followed by Expression	KLF15 DEFICIENCY MOUSE GSE7137 CREEDSID GENE 675 UP	0.327719943	1.391868543	0.018907563	0.138008678	HSPA5;HSP90B1;XBP1;ID3;ELOVL5;CALD1;CALR;RRBP1;BSG;PDIA3;SLC25A13;HACD2
All	TF Perturbations Followed by Expression	GFI1B KO MOUSE GSE20655 CREEDSID GENE 3013 UP	0.333701988	1.391367483	0.034042553	0.138197573	NCKAP1;POC1B;HIVEP2;MAP3K20;PEX1;ICA1;NAALADL2;PDE10A;NF1;PTBP2;QTRT2;FYN;PNPLA8;NUCB2;DENND5B;MED12L;MYO6;BMP2K;CDK6;HDAC9;RNF217;RNF115;PDE5A;NBAS
All	TF Perturbations Followed by Expression	MECP2 KO MOUSE GSE8720 CREEDSID GENE 2418 UP	0.320896563	1.390111021	0.027237354	0.139228527	PRKD1;CHIC2;COL4A1;DUSP16;RPS6KA5;PPP2R5A;PPM1E;PDCD4;RELL1;HIVEP1;FOXO3;STK24;CPNE3;FGF12;TXNDC16;CBLB;LYPD6;CLSTN2;SIPA1L2;B2M;LRIG1;CARMIL1;GLUL;TMTC2;GPC6;LBR
All	TF Perturbations Followed by Expression	LEF1 KD HUMAN GSE42637 CREEDSID GENE 1775 DOWN	-0.329063666	-1.38997488	0.026565465	0.366616656	LRP4;TUBB;HAUS1;DDX39A;NUP85;BCR;TUBB4B;RAD23A;MCM3;SNRNP40;CTPS1;RANGAP1;PAFAH1B3;THOC3;VPS26C;GINS1;TRIP13;ITGB3BP;POP7;TFDP1;LEF1;CHAF1A;BIRC5;CENPH
All	TF Perturbations Followed by Expression	STAT3 SIRNA MDAMB468 HUMAN GSE85579 RNASEQ UP	0.298267068	1.388693876	0.008474576	0.140559993	HSPA5;UBE2H;TEAD1;NCKAP1;MBNL2;HIVEP2;CALD1;IFRD1;ATF4;GNAS;CALR;PPME1;CRIM1;HSPH1;COL5A2;SMC4;SLC5A3;TLE4;PTTG1IP;ZFR;ITPRID2;PCBP1;FAT1;HSP90AA1;ADIPOR1;KLF6;AZIN1;MYO1E;GLUL;GAB2;HPCAL1;ARFGEF1;ACTG1;AP2A1;CYTH3;TPM1;RAB6A;CTNNA1;KITLG;DDAH1;MAP7D1;GSPT1;ARHGEF12;OGDH;ACTN4;PCNA;SLC3A2;EZR;ARHGAP32;IER3;CSNK1D;ATP1A1;ANKRD12;HOOK1;UPF1;AKIRIN1;ASXL1;IQGAP1;TPM4;TFG;TOP2A;DNAJB1;DST;IRS2
All	TF Perturbations Followed by Expression	FOXD3 KO MOUSE GSE58960 CREEDSID GENE 1417 UP	0.324576573	1.388686637	0.027139875	0.140117865	TEAD1;TMEM131;ID3;CALD1;IFRD1;SARAF;TUSC3;COL5A2;SNX3;CDH11;MYADM;LRPAP1;THBS1;LAMP1;B2M;FAT1;HSP90AA1;NOP56;GNL3;ITM2C;SIN3B;TEX10;VIM;CRABP1;ACTG1;NOP58;TMED2;PTP4A2;RHOQ;RPN1;CTNNAL1;PICALM;SNX5
All	TF Perturbations Followed by Expression	HMGA2 OE MOUSE GSE24071 CREEDSID GENE 2563 DOWN	-0.481037803	-1.388574578	0.090211132	0.365405757	PRKACA;MAB21L2;PSAP;GGA3
All	TF Perturbations Followed by Expression	ESR1 KD HUMAN GSE27473 CREEDSID GENE 480 DOWN	-0.374340781	-1.387785627	0.054003724	0.362309079	LURAP1L;PBX1;MPPED2;BCAS3;CBFA2T3;PIK3C2B;LY6E;KCNK2;CD24;FOCAD;CRABP2;IGFBP2;DDR1;ATP9A;SNX10;PIK3R3;IDH2;TRIM59;BOLA1;NETO2
All	TF Perturbations Followed by Expression	CEBPA KO MOUSE GSE61468 CREEDSID GENE 1476 UP	0.334926295	1.387339645	0.025806452	0.141043624	JUN;CREBRF;HIVEP2;ID3;JUND;ZBTB10;DUSP16;SKIL;ANGPT1;ING2;ARHGAP10;ERBIN;CCNL1;ARHGAP12;ATF3;RNF19A;KLF6;ZFP36L1;TPM1;PCDH7;PLXDC2;DUSP10;HES1;TOX;PDE4B;PDE3B
All	TF Perturbations Followed by Expression	XBP1 KO MOUSE GSE52857 CREEDSID GENE 2765 DOWN	0.307321697	1.386305079	0.018907563	0.141785954	ERP44;BTBD1;NUS1;TMEM87A;SLC44A1;DNAJB9;HSPA13;HYOU1;SNX25;MAN2A1;LRRC8C;STARD4;ADGRL3;DNAJB11;RNF130;NUCB2;LAMP1;SLC35F5;IGF2R;BCL2L11;RNF217;RPN2;LBR;LNPEP;ST3GAL5;PCSK5;ITGAV;ATP8A1;ZEB2;STARD13;RPN1;EIF2AK3;PDE3B;ZDHHC2;CRELD2;CPD;MLEC;CTSB;STT3A;SLC30A5;ERGIC3;RTN1;ATP1A1
All	TF Perturbations Followed by Expression	PCGF6 KD MOUSE GSE56126 CREEDSID GENE 1340 UP	0.347511583	1.385128817	0.04989605	0.142620402	DDIT3;TANC2;ICA1;STXBP5;DNAJC3;ELF1;SGPP1;GLIS3;TSPAN12;SEL1L;NUCB2;MED12L;SERPINH1;IGF2R;HSPA4L;GOLIM4;RNF217;ARHGAP20;ARFGEF1;SEMA3C;PCDH7;SLIT2;DDAH1
All	TF Perturbations Followed by Expression	HOXB4 INDUCTION MOUSE GSE9044 CREEDSID GENE 165 DOWN	0.328190169	1.384071809	0.043010753	0.143361348	HSPA5;NCKAP1;AMOTL2;ELOVL5;ZMAT3;SMC4;CACYBP;PAWR;SRP19;PLOD2;CCNL1;SOD1;GNL3;BCL2L11;CCT4;SP1;ACTG1;LRRC40;MFF;TPM1;PTGES3;RHOQ;PDE3B;TJP1;CLK1;GJA1
All	TF Perturbations Followed by Expression	ZNF395 KD HUMAN GSE49613 CREEDSID GENE 813 DOWN	-0.313930462	-1.38376537	0.013461538	0.368379978	TUBB;FOS;EIF3B;DDX39A;XRCC6;EEF2;EIF3L;NUP37;PTPN11;TUBB4B;DDX21;MCM3;CTPS1;RANGAP1;FH;RPL7L1;PARP1;GAR1;PSMG1;CDK4;GLO1;TNFRSF21;TFDP1;DNAJC9;FASN;EEF1G;LDHB;NSMCE4A;TAX1BP3;GLRX5;F2R;LYAR;SEPHS1;CCNI;GMFB;RBM22;ZNF22;CDKN2AIPNL;TOMM40;MARCKS;STOML2;ACTN1;BUB3;BOD1;DCBLD2;GLUD1;DCTPP1;SRSF1;NUP107;SRSF2;CDK1;SNRPB;METAP1
All	TF Perturbations Followed by Expression	ESRRG DEFICIENCY MOUSE GSE8199 CREEDSID GENE 665 DOWN	-0.32920363	-1.383113245	0.025793651	0.365424652	DRAP1;TIMM8B;HINT2;EEF2;PSMC3;SUCLG1;ETFB;ALAD;STUB1;NDUFB7;SMYD2;APRT;CDC37;VPS28;ACO2;HCFC1R1;TBCB;ECH1;PSMA4;NT5DC2;SF3B5;CLIC1;GPX4;SDHB;LDHB;RASL11B;GLRX5
All	TF Perturbations Followed by Expression	STAT3 SIRNA HCC70 HUMAN GSE85579 RNASEQ DOWN	0.293882632	1.382956373	0.012820513	0.144168724	NCKAP1;UBXN7;HIF1A;MKLN1;PURB;MIB1;ZMYND11;CANX;MED13L;SLC44A1;TRPS1;SKIL;NAA50;ATP13A3;TGOLN2;EFCAB14;ITGB1;PRKCI;PHC3;ATP11B;DNAJC13;PLCXD3;NF1;B4GALT5;WWP1;MBNL1;ATXN1L;XRN1;CD164;STAT3;NCAPG2;ATP2A2;CCDC6;LMAN1;COPA;KDELR2;RANBP2;AZIN1;ARHGAP5;GLUL;RPN2;PXDN;ZNF148;ARFGEF1;ARFGEF2;UTRN;ITGAV;NCOA2;UHMK1;ARHGEF12;RPN1;TMEM123;SSR1;JAK1;HIPK1;GNG12
All	TF Perturbations Followed by Expression	E2F4 KO MOUSE GSE11039 CREEDSID GENE 1167 UP	0.329297169	1.382662264	0.034	0.144044801	HSPA5;HSP90B1;DDIT3;IFRD1;ATF4;CALR;CANX;COL4A1;GHITM;CDH11;YBX3;CACYBP;PAWR;PLOD2;XPOT;MTHFD2;SERPINH1;STIP1;NGDN;GNL3;VIM;CRABP1;RPN1;TOMM20;PICALM;CCT6A;MSMO1;SLC3A2;COL4A2
All	TF Perturbations Followed by Expression	ARID3A OE MOUSE GSE56853 CREEDSID GENE 1339 UP	0.312087461	1.382168371	0.022312373	0.144117124	JUN;SAMD4A;SPATS2L;AMOTL2;ID3;CALD1;JUND;PTPN13;SLC33A1;STXBP6;RBMS1;USP25;PARVA;BBX;TSPAN5;KIF21A;PAWR;LRRC8C;THBS1;FAM169A;SLC35F5;COLEC12;B2M;SASH1;SERPINH1;ATP10A;KLF6;BCL2L11;SEMA3E;LRRC1;SCAMP1;SESN3;TPM1;PLXDC2
All	TF Perturbations Followed by Expression	DLX5 KO MOUSE GSE22381 CREEDSID GENE 29 UP	-0.412478786	-1.382161412	0.06500956	0.363335912	LRIF1;CLASRP;SLC29A4;IFT74;TTC39C;SMARCD3;APBA2;ANTXR1
All	TF Perturbations Followed by Expression	MYC KD HUMAN GSE54872 CREEDSID GENE 1307 UP	0.327822846	1.381962368	0.034557235	0.143811738	ZNF536;DOK6;NLGN1;TRPS1;PTPRD;HS6ST3;CDH11;DACH1;LIN28B;PCDH17;ADGRL3;EPHA5;CLSTN2;TSHZ3;GLI3;THSD7A;COLEC12;ERBB4;ETV1;SEMA3E;PURG;GPC6;KCTD8;PCSK5;PCDH7;PLXDC2;SLIT2;EPB41L3;PIP5K1B;GPM6A;MEF2C;CTTNBP2
All	TF Perturbations Followed by Expression	GATA1 DELTAN MUTATION MOUSE GSE2433 CREEDSID GENE 980 DOWN	-0.325720963	-1.381462027	0.041257367	0.3607917	RRS1;UBC;IDH1;PSAP;ATIC;EIF3B;ANKRD13A;DDX39A;TRIM28;MAZ;GCLC;POLR2A;PNO1;COTL1;ARPC4;CDK4;RGS19;AVEN;FASN;NDUFA4;ERP29;NT5DC2;SDHB;HNRNPA2B1;EIF4A1;CIC;LPAR6;HNRNPU;LGALS1
All	TF Perturbations Followed by Expression	TP53 DEPLETION HUMAN GSE26262 CREEDSID GENE 478 UP	0.311860138	1.380741229	0.014736842	0.144739785	ARID5B;OSBPL9;TMEM131;ID3;SGMS1;RBMS1;NR4A2;PTPRM;NBEA;GABARAPL1;DNAJB9;SLC5A3;MAN2A1;TRAM2;MEF2A;CPNE3;B4GALT5;ADGRL3;MXI1;PCBP1;CBLB;PPARGC1A;CD164;PLOD2;TSC1;PURA;KDELR2;CDKN1B
All	TF Perturbations Followed by Expression	ELK1 KD HUMAN GSE34589 CREEDSID GENE 2863 DOWN	0.311804725	1.379263567	0.029350105	0.14603278	DCAF6;BTBD1;ELOVL5;CALD1;GNAS;ATP2B1;EFR3A;SLC44A1;EIF4A2;FOXO3;EIF1B;POLR1D;CPNE3;TMEM263;SEC11C;LSM1;SERINC3;B2M;PURA;PPFIA2;HSP90AA1;NEK7;EFNA5;PRKACB;TIMMDC1;RAB6A;TMBIM4;CDK19;AK3;SSR1;ARHGEF26;MEA1;CAPNS1;BROX;PPP3CA;ATG3
All	TF Perturbations Followed by Expression	ZNF143 SIRNA MCF7 HUMAN GSE76453 RNASEQ UP	0.289163216	1.378505908	0.011976048	0.146471701	HSPA5;HSP90B1;SPATS2L;HIF1A;ATF4;CALR;PURB;ZMYND11;CANX;MED13L;MDM2;PITPNA;USP36;MDN1;GHITM;DUSP16;SSR3;WDR43;ATP13A3;HYOU1;ITGB1;PDCD4;KIF21A;TSR1;FOXO3;PLOD2;XPOT;ATP2A2;FAT1;CEBPZ;PDIA6;YTHDF1;RANBP2;IGF2R;NOP56;AZIN1;TIPARP;SUCO;UGDH;UBE3C;ITCH;LRPPRC;NMD3;ARFGEF1;ABCE1;SEMA3C;RAB7A;ACTG1;NOP58
All	TF Perturbations Followed by Expression	TP63 DEPLETION HUMAN GSE5993 CREEDSID GENE 90 UP	0.418435766	1.378151294	0.049382716	0.146432987	HSPA5;DCAF6;SPATS2L;ID3;MCU;DNAJB11;B2M;HSP90AA1
All	TF Perturbations Followed by Expression	SRF MUT MOUSE GSE1948 CREEDSID GENE 1400 UP	0.321027413	1.377578747	0.025157233	0.14667612	HSPA5;NCKAP1;HIF1A;JUND;GNAS;COL4A1;BSG;RBMS1;SLC44A1;GABARAPL1;PPP2R5A;ITGB1;PAWR;PTTG1IP;MYADM;SLC4A7;PIP5K1A;CORO1C;B2M;RAB7A;ACTG1;CTSA;TMED10;ITGAV;CTNNA1;ACTN4;EIF2S1;TOB1;TRAM1;COL4A2;GJA1;CTSB;PTBP3;WDR1;TM9SF2
All	TF Perturbations Followed by Expression	TET1 DEPLETION HUMAN GSE51901 CREEDSID GENE 2987 UP	-0.338382448	-1.376991785	0.049242424	0.369131974	UEVLD;LRP4;ZC3H6;HINT2;CEP41;RNF157;LRP12;SLC39A11;KRCC1;DPYSL5;ST3GAL3;VPS8;RAD54L2;EPHB2;GRK5;NKAIN1;SLC1A3;NDUFA4;CRABP2;CCS;TAGLN3;HNRNPA2B1
All	TF Perturbations Followed by Expression	MYC KO MOUSE GSE58079 CREEDSID GENE 2553 DOWN	-0.320217936	-1.376795056	0.019569472	0.36500191	POLR2F;FADS2;WDR3;MTHFD1;RPF2;BZW2;IST1;GALK1;PRMT1;EIF2B3;NUP43;PECR;CTPS1;LRP8;CDCA7;EXOSC1;GAR1;SMYD2;NDUFAF6;PSMG1;WDR77;MYC;TNFRSF21;METTL1;WDR36;NOP2;ZC3H8;NT5DC2;DTD1;PWP1;ATAD3A;NSUN2;LYAR;NOP16;MPHOSPH10;RANGRF
All	TF Perturbations Followed by Expression	FOXO1 KO MOUSE GSE40655 CREEDSID GENE 508 DOWN	0.347063945	1.376028303	0.043564356	0.148146471	SEC24A;GBE1;ID3;BACH2;TRPS1;RAPGEF6;SLC4A7;HOMER1;LRIG1;IFT80;PROS1;MYO6;ARHGAP5;BCL2L11;ZSWIM6;FAM3C;BCL2;SSBP2;CD200;PDE4B
All	TF Perturbations Followed by Expression	REST SHRNA C2 HUMAN GSE90068 PBPA RNASEQ UP	0.306812466	1.374560864	0.029227557	0.149348157	HSPA5;HSP90B1;ELOVL5;COL11A1;CALR;RRBP1;MDM2;COL5A2;NR3C1;SSR3;PAPPA;CDH11;YBX3;TENM2;MAN2A1;SEC61A1;CXCL12;THBS1;CLSTN2;STAT3;ATP2A2;LMAN1;FAT1;IGF2R;BCL2L11;UBE3C;PKD1;PLXDC2;CTNNA1;PCSK7
All	TF Perturbations Followed by Expression	IRF1 OE MOUSE GSE6505 CREEDSID GENE 2076 UP	-0.306506209	-1.374452946	0.010889292	0.367267254	POLR2F;RRS1;DYNC1H1;BZW2;TUBG1;EIF3B;EEF2;TRIM28;EIF3L;SUCLG1;NHP2;UBTF;MCM3;RANGAP1;TCOF1;GART;LY6E;CDCA7;CDC37;RFC2;MBD3;ACO2;EIF3G;CDK4;G3BP1;AP1S1;BIRC5;FASN;NOP2;POLR2G;PGLS;IFT88;COG6;CSNK1G2;PSMA4;PGAM1;TKT
All	TF Perturbations Followed by Expression	ZNF589 SIRNA MDAMB231 HUMAN GSE79586 RNASEQ UP	0.309037296	1.374415454	0.028169014	0.149005888	UBE2H;HSP90B1;CALR;CANX;COL4A1;SLC7A1;SSR3;EFCAB14;PDIA3;HYOU1;ITGB1;TRAM2;PDIA4;SEC61A1;IPO7;CORO1C;STAT3;XPOT;ATP2A2;HSP90AA1;MTMR2;KLHDC3;PXDN;ABCE1;PTP4A2;TMED10;DDAH1;PICALM;ARPC1A;CCT6A;MSMO1;EZR;COL4A2;RHOC;AP2B1;STT3A;IER3;WDR1;SSR2;MYL6;STK40;ADAM9;TPM4;DDOST;GRB10;GNAI2;EIF1;SEC23A;TNRC6A
All	TF Perturbations Followed by Expression	TP63 SIRNA KYSE70 HUMAN GSE47058 RNASEQ UP	0.288770273	1.373579174	0.016949153	0.149524359	ARID5B;HSPA5;ATXN2L;TEAD1;HSP90B1;DCAF7;AMOTL2;ID3;AMFR;ATF4;GNAS;CALR;PPME1;FNDC3B;BSG;CRIM1;COL5A2;EIF4A2;ATP13A3;TGOLN2;PDIA3;HYOU1;ITGB1;MTA2;KIF3B;ATP11B;MYADM;NEO1;PDIA4;SEC61A1;AKAP13;PTPRA;SEC24C;PCBP1;THBS1;UBB;IVNS1ABP;YES1;ATP2A2;MAST2;LAMP1;COPA;FAT1;SERPINH1;ADIPOR1;PDIA6;IGF2R;MYO1E;GLUL;KIAA1217;RPN2;LPIN2;MPZL1;CKAP4;TMED10;TPM1;SEC31A;TOX;LMO4;ARHGEF12;TOMM20;ALDH18A1;OGDH;ACTN4
All	TF Perturbations Followed by Expression	SRF KO MOUSE GSE7412 CREEDSID GENE 1238 DOWN	0.337321642	1.372919533	0.037113402	0.149822641	HSPA5;JUN;ELOVL5;JUND;ATF4;GNAS;BACH2;ZFP36L2;HSPH1;YPEL3;PDIA3;CDT1;MBNL1;PCBP1;TMCO1;CCNL1;SERINC3;HSP90AA1;KLF6;ZFP36L1;VIM;ACTG1
All	TF Perturbations Followed by Expression	PPARG V290M DOMNEG MOUSE GSE11870 CREEDSID GENE 1726 DOWN	0.342118671	1.37228224	0.044088176	0.150107085	CREBRF;AMOTL2;JUND;CALR;RBMS1;YIPF4;EIF4A2;CDH11;PDCD4;YTHDC1;MYADM;EMC2;B2M;FAT1;KLF6;CDKN1B;LNPEP;AP3S1;PTGES3;EHBP1
All	TF Perturbations Followed by Expression	SETDB1 KD THP1 HUMAN GSE103409 SGRNA9DAY7 RNASEQ UP	-0.293411091	-1.372246408	0.017857143	0.36867542	DRAP1;DYNC1H1;EFTUD2;NFE2L1;SCARB2;TTYH3;ANAPC2;SMARCA4;EIF3B;DDX39A;XRCC6;PRMT1;EEF2;TRIM28;EIF3L;MAZ;POLR2A;HGS;TUBB4B;PPP1R12C;PRRC2A;NFYC;ZMPSTE24;MTX1;UBTF;MCM3;PTOV1;CTPS1;PSMD2;SUN2;LY6E;PARP1;CDC37;LONP1;ACO2;XRCC5;GLO1;GGA2;PLPPR3
All	TF Perturbations Followed by Expression	IRF9 OE HUMAN GSE50002 CREEDSID GENE 1657 DOWN	0.316726349	1.371654762	0.035164835	0.150393794	CREBRF;HERPUD1;DHX40;XBP1;GBE1;NADK2;FOXN3;RB1;YPEL3;RPS6KA5;PDCD4;TLE4;CLIP3;CDC14B;TXNDC16;ATG13;ERO1B;NBR1;PLOD2;NUCB2;ATF3;IFT80;MYO6;STX5;SESN3;CDK19;ARHGEF12;SLC1A4;LYSMD3;PRKAR2B;ELMO1;COG5;TOB1;KLHL24;ST18;SGTB;TMED9;SIKE1;ARFGAP3;MAP3K1
All	TF Perturbations Followed by Expression	PGR KO MOUSE GSE39920 CREEDSID GENE 3080 DOWN	0.339678303	1.369938011	0.049689441	0.151897353	HSP90B1;HIF1A;MED22;COL5A2;HTT;PLPPR2;MYADM;ETNK1;WBP2;IVNS1ABP;BIRC6;SERINC3;B2M;SERPINH1;INPP4A;HOXA10;ACTG1;TPM1;LMO4;PTCH1;RCN1
All	TF Perturbations Followed by Expression	POU4F1 KO MOUSE GSE19997 CREEDSID GENE 2108 DOWN	-0.52370605	-1.369355186	0.103092784	0.372630858	ALAD;ZFP90;FOSB;GTF3C3;XPNPEP3
All	TF Perturbations Followed by Expression	SNAI1 KO MOUSE GSE53107 CREEDSID GENE 1448 DOWN	0.326680233	1.369196134	0.034557235	0.15231191	UGP2;COL5A2;RAB30;ITPR1;SKIL;SEC23IP;CHORDC1;GMDS;MAN2A1;NDC1;CENPC;ACSL3;CCNL1;TMX1;PROS1;UGDH;RNF217;DCUN1D4;MTMR6;SPATA7;SP3;UFL1;PI4K2B;RHOQ;OGA;CTNNAL1;PRPF4B;PHTF2;OSBPL11;TBC1D19;PDGFC;YTHDF3;SLC39A10;ORC4
All	TF Perturbations Followed by Expression	VAX2 KO MOUSE GSE19626 CREEDSID GENE 2367 DOWN	0.36873051	1.368782738	0.064583333	0.152332097	TEAD1;ST7;RFX3;OCIAD1;RAB30;CEP290;TRAM2;LCORL;KLHL2;MAP3K2;COLEC12;CDK6;EFNA5;SP1
All	TF Perturbations Followed by Expression	FLI1 KD HUMAN GSE27524 CREEDSID GENE 1605 UP	0.310836814	1.36843987	0.034632035	0.152312697	HERPUD1;UBE2H;PELI2;COL11A1;BACH2;DPYD;COL4A1;ITPR1;TRPS1;NR3C1;DNAJB9;ANGPT1;RPS6KA5;TSPAN5;PDCD4;TRAM2;CLIP3;CXCL12;MXI1;NBR1;THSD7A;COLEC12;SASH1
All	TF Perturbations Followed by Expression	NEUROG3 OE MOUSE GSE3653 CREEDSID GENE 1658 UP	0.312120334	1.367950025	0.030612245	0.152356368	HSPA5;RBM7;CALD1;GNAS;CALR;OCIAD1;RBMS1;HSPH1;SSR3;CHORDC1;YTHDC1;TSR1;PAWR;MYADM;LRPAP1;AMMECR1L;PCBP1;THBS1;CD164;CCNL1;FAT1;SERPINH1;LPP;VIM;ACTG1;TPM1;RAB6A;CTNNA1;WASF1;TOMM20;LARP4B;TJP1;CCT6A;EIF2S1;SERP1;COP1
All	TF Perturbations Followed by Expression	RORA KO MOUSE GSE23736 CREEDSID GENE 1154 UP	0.478004332	1.367763304	0.10021322	0.152093794	ARID5B;ID3;PTPRZ1
All	TF Perturbations Followed by Expression	MYOD1 MUT MOUSE GSE6487 CREEDSID GENE 1180 UP	0.316132802	1.366911004	0.032921811	0.152740181	HSP90B1;CALD1;ATF4;CALR;SARAF;FNDC3B;COL4A1;COL5A2;SSR3;PDIA3;CDH11;OAT;MYADM;YWHAH;CXCL12;THBS1;B2M;SERPINH1;KDELR2;PKD2;ZFP36L1;DYNC1LI1;VIM;CRABP1;ACTG1;CKAP4;PTGES3;SEC31A;LMO4;SERP1;PCNA;SLC3A2;COL4A2;RHOC
All	TF Perturbations Followed by Expression	NFE2L2 KO MOUSE GSE35124 CREEDSID GENE 2151 UP	-0.337576668	-1.366063011	0.035984848	0.377829664	ALDH2;UBC;FADS2;GALK1;PSAP;MKNK2;SUCLG1;ETFB;PECR;LARS2;TMEM50A;DDT;NDUFB7;NDUFB10;ACO2;NUDT19;UQCRFS1;FASN;ECH1
All	TF Perturbations Followed by Expression	PAX5 OE HUMAN GSE44244 CREEDSID GENE 574 UP	0.324840482	1.365723164	0.029227557	0.153764892	STMN4;DDIT3;CREB5;HIVEP2;CALD1;PPP2R3A;NLGN1;TUSC3;CHPT1;XKR4;OLFM3;TENM2;GLIS3;THBS1;PLEKHH2;CPEB4;PLOD2;THSD7A;MYO1E;BCL2L11
All	TF Perturbations Followed by Expression	EPAS1 KD HUVEC HUMAN GSE62974 RNASEQ UP	0.297020815	1.36569038	0.015086207	0.153348847	JUN;SAMD4A;COPB1;CALD1;QKI;RRBP1;FNDC3B;COL4A1;CRIM1;COL5A2;SSR3;GOLT1B;ITGB1;ZYX;TRAM2;DNAJC3;EEA1;PDIA4;ALCAM;TMEM263;CEP170;ITPRID2;THBS1;CORO1C;PLOD2;SEL1L;B2M;SASH1;HSP90AA1;NEK7;PDIA6;IGF2R;KLF6;RAB7A;ACTG1;LNPEP;UTRN;SESN3;TPM1;CTNNA1;KITLG;UHMK1;TOMM20
All	TF Perturbations Followed by Expression	WT1 KO MOUSE GSE15325 CREEDSID GENE 2156 DOWN	-0.359703111	-1.365417141	0.063953488	0.375196018	LYPLAL1;PANX1;GALK1;HINT2;TSPYL4;MAP2K6;MAZ;ALAD;CYP7B1;VLDLR;ARMC10;GGA2;MPND;MEST;NT5DC2;PHYH;RBP1
All	TF Perturbations Followed by Expression	BATF KO MOUSE GSE54215 CREEDSID GENE 1523 DOWN	0.331435133	1.36523508	0.030800821	0.153443089	ID3;OSBPL8;CANX;BSG;SMC4;EIF4A2;SSR3;CCNL1;SERINC3;B2M;ATF1;ZFP36L1;ITM2C;UGDH;HPCAL1;LBR;CCNL2;SP3;PTP4A2;ARF6;SNX5;PDE3B;CAPNS1;CLK1
All	TF Perturbations Followed by Expression	FLI1 KD HUMAN GSE27524 CREEDSID GENE 1601 UP	0.307723009	1.364422314	0.022371365	0.153938757	UBE2H;GBE1;COL11A1;BACH2;DPYD;COL4A1;ITPR1;NR4A2;TRPS1;NR3C1;DLK1;DNAJB9;SLC5A3;LGR4;ANGPT1;RPS6KA5;TSPAN5;TRAM2;DACH1;CLIP3;CXCL12;NR2F1;THSD7A;COLEC12;SASH1;MYO6;CRABP1;SEMA3C;ITGAV;TPM1;PDZRN3;CDH13;MEF2C;PLCB4;COL4A2;RHOC;KLHL24;KCNMB4;IER3;RTN1
All	TF Perturbations Followed by Expression	CTCF SIRNA LNCAP HUMAN GSE63487 RNASEQ UP	0.301932061	1.363892961	0.016985138	0.154161747	HSPA5;JUN;HERPUD1;FNDC3A;UBE2H;BSDC1;ATF4;CALR;ZBTB10;SLC44A1;GABARAPL1;CHPT1;NKTR;AKT2;BRD2;PDIA4;SEC61A1;B4GALT5;STAT3;MAST2;BIRC6;COPA;B2M;FAT1;ATF3;MYO6;GLUL;LPP;EFNA5;UFL1;SAR1A;PKD1
All	TF Perturbations Followed by Expression	NANOG OE HUMAN GSE34920 CREEDSID GENE 1421 DOWN	-0.312149742	-1.363260821	0.041666667	0.377475794	ARGLU1;UBC;TUBB;RPF2;BZW2;WDR6;ACO1;XRCC6;PRMT1;PPAT;WDR18;EEF2;EIF3L;DDX21;MCM3;ARL2;PAFAH1B3;PARP1;CDC37;SCD;GLO1;UQCRFS1;FASN;CD24;EEF1G;NDUFA4;CSNK1G2;SFRP1;GPX4;LDB2;CRABP2;PPA1;LDHB;CCNI;EIF4A1
All	TF Perturbations Followed by Expression	HOXA11 SIRNA BT549 HUMAN GSE79586 RNASEQ UP	0.343345094	1.363118294	0.050301811	0.154663942	HSPA5;BSG;TMED5;EIF4A2;ITGB1;PTTG1IP;THBS1;CD164;STAT3;UBB;ATP2A2;B2M;SERPINH1;IGF2R;AZIN1;STIP1;CDK6;SEMA3C;ACTG1;TOMM20;ARPC1A;CCT6A;RCN1;RSL24D1;RHOC;CTSB;MYL6
All	TF Perturbations Followed by Expression	AFF4 SHRNA HELA HUMAN GSE69021 RNASEQ UP	0.303488093	1.362298407	0.02360515	0.155163209	CHD1;UBR3;NUP98;MKLN1;PKN2;INTS7;MDN1;PTPRM;TMED5;SMC4;FAM13B;WDR43;NUP160;REV3L;NDC1;ZFR;PTBP2;ACSL3;CPEB4;ZNF326;SOD1;RANBP2;NOP56;CHD9;DTL;CPSF6;WEE1;CCAR1;SP1;ALMS1;LRPPRC;MIER1;NOP58;CDC42BPA;PTGES3;KITLG;TOMM20;PRPF4B;CCT6A;SLC3A2;RSL24D1
All	TF Perturbations Followed by Expression	NEUROD1 KO MOUSE GSE35396 CREEDSID GENE 3091 DOWN	0.314005682	1.361771139	0.041125541	0.155323392	RBM7;ID3;ELOVL5;COL4A1;COL5A2;ITPR1;RABGGTB;PTPRM;CDH11;YTHDC1;SKI;MYADM;EEA1;MDFIC;CXCL12;THBS1;ITFG2;B2M;FAT1;SERPINH1;CARMIL1;PROS1;PKD2;ZRANB1;ZFP36L1;VIM;LBR;ACTG1
All	TF Perturbations Followed by Expression	IRF9 OE HUMAN GSE50002 CREEDSID GENE 1657 UP	-0.359300628	-1.361388428	0.058380414	0.37850112	EFNB2;TRIM44;DLG5;EXOSC2;CTNNBL1;SLC39A11;HIP1;KIRREL1;FRMD4A;KALRN;MAF;MYC;TRIM26;APCDD1;AKAP12;PTPN21;CMTR1;SRGAP3;PRPF31
All	TF Perturbations Followed by Expression	NEUROG3 OE MOUSE GSE3653 CREEDSID GENE 2290 DOWN	0.32700725	1.36138676	0.038135593	0.155334089	CALR;COL4A1;SNX3;EIF4A2;SSR3;CDH11;YBX3;PDCD4;NAF1;PCBP1;NR2F1;SF1;VAPA;TCF7L1;ATF1;KDELR2;GRSF1;VIM;LBR;ACTG1;TMED2;PTGES3;TOMM20;PTCH1;CCT6A
All	TF Perturbations Followed by Expression	BACH2 KO MOUSE GSE42598 CREEDSID GENE 2778 DOWN	0.348758389	1.361180824	0.059304703	0.155090247	DAAM1;BACH2;SMC4;TRAM2;RELL1;HIVEP1;EEA1;B4GALT5;TCF7L2;PTPN4;IFT80;MYO1E;GOLIM4;MXD1;ARHGAP20;ATP2B4;LRRC1;GPR137B;CD200;PIP5K1B;SH3RF1
All	TF Perturbations Followed by Expression	ESRRG DEFICIENCY MOUSE GSE8199 CREEDSID GENE 664 DOWN	-0.320656829	-1.360844567	0.032882012	0.375735362	WDR82;HINT2;TRIM28;PSMC3;SUCLG1;ETFB;SPTAN1;ADH5;STUB1;NDUFB7;SMYD2;LONP1;VPS28;ACO2;HCFC1R1;DYNLL1;IFT20;ECH1;MCRS1;PGLS;PSMA4;GPX4;SDHB;LDHB;RASL11B;GLRX5;BUD31;NDUFS3;DPYSL3;JAGN1;NEDD8;POMP;DCTPP1;TXN2;PSMB5;LCLAT1;DMAC1;SNRPB
All	TF Perturbations Followed by Expression	RUNX1 KO MOUSE GSE46970 CREEDSID GENE 1446 UP	0.338487527	1.360678977	0.023655914	0.155279553	ID3;ELOVL5;SARAF;COL4A1;RABGGTB;SNX3;EIF4A2;CHORDC1;CDH11;CD164;LAMP1;B2M;SASH1;IGF2R;CSTF2T;PXDN;ACTG1
All	TF Perturbations Followed by Expression	MYC KD HUMAN GSE54872 CREEDSID GENE 1308 DOWN	-0.483581951	-1.359170469	0.107208872	0.376303038	PPM1L;MEST;CD24;RSPO3;RNLS;STK32B;EHMT1;ZNF22;COMT
All	TF Perturbations Followed by Expression	EZH2 SHRNA HUVEC HUMAN GSE71164 RNASEQ UP	0.317751958	1.358952572	0.034334764	0.157019843	HSP90B1;CALD1;CALR;BSG;CRIM1;PTPRM;EFCAB14;ITGB1;ZYX;MYADM;PDIA4;B4GALT5;THBS1;CORO1C;B2M;SERPINH1;RPN2;ACTG1;CTSA;TANC1;TPM1;CDH13;TMEM123;ACTN4;RCN1;OS9;PDLIM7;WDR1;MYL6;TMED9;ADAM9;TPM4;DDOST
All	TF Perturbations Followed by Expression	HNF1A KO MOUSE GSE23040 CREEDSID GENE 2995 DOWN	0.366685597	1.358675766	0.065439673	0.156938949	CREBRF;ELF1;SGPP1;ACSL3;GRINA;INPP4A;TMEM135;LPIN2;AMPH;SESN3;DDAH1
All	TF Perturbations Followed by Expression	ZNF207 OE HUMAN GSE9951 CREEDSID GENE 1581 DOWN	0.307741897	1.35633964	0.041841004	0.159486844	EXT1;CREB5;RASA2;BACH2;PDLIM5;RBMS1;COL5A2;NR4A2;FAM13B;TMEM41B;TENM2;ZYX;HIVEP1;XPR1;MYADM;STARD4;B4GALT5;HOMER1;PLOD2;TSHZ3;ATF1;PROS1;MYO1E;CRY1;HPCAL1;NFKB1;ST3GAL5;RNF2;PCDH7;GPR137B;CD200
All	TF Perturbations Followed by Expression	IRF1 OE MOUSE GSE6505 CREEDSID GENE 2076 DOWN	0.302172648	1.355615597	0.023255814	0.160050849	HSP90B1;AMOTL2;HIF1A;ID3;JUND;SARAF;COL4A1;COL5A2;GABARAPL1;DLK1;ITGB1;LPAR1;PTTG1IP;MYADM;AKIRIN2;THBS1;CD164;STAT3;UBB;LAMP1;GRINA;B2M;ZFP36L1;ITM2C;LPP;UGDH;PRKACB;PLPP1;ACTG1;CTSA;SAR1A;SNX4;TPM1;AP3S1;SEC31A
All	TF Perturbations Followed by Expression	GATA3 KO MOUSE GSE39864 CREEDSID GENE 1162 DOWN	0.338401441	1.355137408	0.053191489	0.160178572	DMXL1;ID3;BACH2;HSPH1;DUSP16;NR3C1;SMC4;CHORDC1;TLE4;PHLPP1;ALCAM;AHSA1;SERINC3;IFT80;CCDC117;STIP1;ARHGAP20
All	TF Perturbations Followed by Expression	IRF9 OE HUMAN GSE50002 CREEDSID GENE 1653 UP	-0.333720108	-1.354936245	0.069721116	0.38497731	EFNB2;TRIM44;SCARB2;DLG5;EXOSC2;CTNNBL1;SLC39A11;HIP1;FRMD4A;MITD1;KALRN;ARRDC3;MAF;MYC;NUAK1;TRIM26;APCDD1;AGRN;AKAP12;PTPN21;SDHB;EIF2AK2;CMTR1
All	TF Perturbations Followed by Expression	RUNX1 KO MOUSE GSE40155 CREEDSID GENE 1492 UP	0.309678137	1.354036873	0.030181087	0.161184163	NCKAP1;XBP1;RBM7;MBOAT7;JUND;SARAF;ZFP36L2;COL4A1;EFR3A;RBMS1;SNX3;EIF4A2;SSR3;DNAJB9;PDCD4;ZYX;SKI;ELF1;SLC4A7;GIT2;MBNL1;PCBP1;RNF130;STAT3;COPA;B2M;DENND5A;NFKB1;VIM;LBR;ACTG1;SCAMP1;AP3S1;PDE4B;SRSF4;JAK1;ACTN4;TJP1;XPO6
All	TF Perturbations Followed by Expression	NFKB1 OE HEK293 HUMAN GSE57027 RNASEQ DOWN	0.272179346	1.352416998	0.004123711	0.162748345	HSPA5;NCKAP1;HSP90B1;NUP98;OSBPL8;GNAS;CALR;CANX;MDM2;BSG;ASCC3;MDN1;HSPH1;TMED5;SEC23IP;SMC4;SSR3;NAA50;PDIA3;EIF4E;CHORDC1;NUP160;CACYBP;PCNP;NDC1;SEC61A1;ZFR;IPO7;ITPRID2;THBS1;CD164;UBB;YES1;VIRMA;RAB21;ATP2A2;LMAN1;MTHFD2;LAMP1;B2M;FAT1;HSP90AA1;SERPINH1;PDIA6;RANBP2;CCDC117;AZIN1;STIP1;CDK6;CCT4;TUFM;RPN2;NFKB1;LBR;LRPPRC;NMD3;ABCE1;ACTG1;TMED2;PTP4A2;TMED10;PTGES3;KITLG;RBM26;GSPT1;HERC3;U…
All	TF Perturbations Followed by Expression	NFKB1 INACTIVATION HUMAN GSE20667 CREEDSID GENE 2575 DOWN	-0.313476437	-1.352333891	0.044401544	0.38815395	RRS1;MTHFD1;TIMM8B;PSAP;ATIC;POLR2E;FIBP;TSPYL4;NHP2;MCM3;CTPS1;STUB1;GALNT2;CDK4;GINS1;MYC;MRPL57;HP1BP3;GTF3C6;SF3B5;JTB;GPX4;NDUFA11;RNLS;BMI1;PPA1;TAX1BP3;GLRX5;NXN;ARPC3;EIF4A1;SMIM19;LPCAT1;TAF10;BOLA3;GTF3A;EVL;NXT1;ADI1
All	TF Perturbations Followed by Expression	ZNF658 KD HUMAN GSE59385 CREEDSID GENE 2924 UP	0.302682409	1.351848647	0.020703934	0.163056186	SPATS2L;MKLN1;CALD1;ZBTB10;CRIM1;FBXO8;SLC44A1;FNIP1;SNX3;CD2AP;UBA6;TSPAN5;MON2;XPO7;STK24;LIN28B;LPAR1;ELF1;ACSL3;ZNF326;XPOT;TMCO1;COLEC12;UGGT1;RBM27;LBR;NMD3;FBXW7;ACTG1;LMAN2L;HSBP1;CDK19;SPRED2;OGA;TMTC3;ALDH18A1;STRADB;PDXDC1;ABI1;SERP1;SYPL1;TOB1;MAT2B
All	TF Perturbations Followed by Expression	ADAR OE HEK293 HUMAN GSE87198 RNASEQ UP	0.309508009	1.351665966	0.024793388	0.1628418	HSPA5;JUN;MAFG;SPAG9;ATF4;CALR;CANX;USP36;MDN1;SMC4;EIF4A2;GBF1;SRRT;BRD2;ZFR;CEP170;IPO7;PCF11;BIRC6;COPA;ATF3;RANBP2
All	TF Perturbations Followed by Expression	GTF2I KO MOUSE GSE48790 CREEDSID GENE 1452 DOWN	0.346721191	1.351423541	0.07249467	0.162658064	SAMD4A;PRKD1;AMOTL2;ID3;PDLIM5;BCL10;CRIM1;PAPPA;BAG2;BMPR1B
All	TF Perturbations Followed by Expression	NEUROD1 KO MOUSE GSE35396 CREEDSID GENE 3092 DOWN	0.334760632	1.351139196	0.059642147	0.162537759	TIAL1;RBM7;PRKD1;NADK2;YBX3;ATP11B;IVNS1ABP;CCNL1;GRINA;ITFG2;GNL3;FAM3C;ZFC3H1;ARFGEF1;CCNL2;MFF;SNAP25;TEX30;BRD9;EHBP1
All	TF Perturbations Followed by Expression	TCF3 KO MOUSE GSE26788 CREEDSID GENE 1544 DOWN	-0.322449441	-1.350718012	0.030131827	0.388523071	ALDH2;CXXC1;UBC;CHAMP1;TTYH3;PSAP;CAPZB;MED11;RBM17;GIPC1;SUN2;NAA40;LY6E;EFL1;ZRANB2;CD2BP2;CCZ1;CTCF;TMEM68
All	TF Perturbations Followed by Expression	NME2 INDUCTION HUMAN GSE40194 CREEDSID GENE 2959 DOWN	0.303119825	1.350163836	0.036885246	0.163322297	COPB1;ROCK2;JUND;SARAF;OCIAD1;NFE2L2;HSPH1;GHITM;SNX3;EIF4A2;ITGB1;TMEM59;YBX3;CNIH4;PCBP1;UBB;PLOD2;LSM1;ATP2A2;GRINA;SOD1;HSP90AA1;STIP1;CHD9;ZFP36L1;UGDH;DUSP12;VIM;SEMA3C;ACTG1;TMED2;ITGAV;PTGES3;GSPT1;EHBP1;PRDX3;ACTN4;CCT6A
All	TF Perturbations Followed by Expression	BATF KO MOUSE GSE54215 CREEDSID GENE 1522 UP	0.337867131	1.3476489	0.056485356	0.166029917	HSPA5;JUN;HSP90B1;XBP1;ELOVL5;JUND;CALR;PDIA3;SDF2L1;PDIA4;LAMP1;SERINC3;VIM;ACTG1;AP3S1;RPN1;TOMM20;TMEM123
All	TF Perturbations Followed by Expression	PITX2 KO MOUSE GSE50399 CREEDSID GENE 3059 UP	0.335774142	1.347472798	0.064315353	0.165788421	HSPA5;HERPUD1;ACADL;CALR;HSPH1;RABGGTB;CACYBP;IDH3A;SUCLA2;PPARGC1A;ATP2A2;LAMP1;B2M;TMX1;HSP90AA1
All	TF Perturbations Followed by Expression	PITX2 KO MOUSE GSE50399 CREEDSID GENE 3058 UP	0.289214592	1.347299287	0.014373717	0.165544628	HSPA5;HERPUD1;NCKAP1;HSP90B1;ACADL;PPP2R3A;CALR;SARAF;COL4A1;RBMS1;COL5A2;GHITM;RABGGTB;SSR3;OAT;MEF2A;MYADM;MBNL1;UFC1;PCBP1;PPARGC1A;LAMP1;COPA;SLC35F5;TMX1;SERPINH1;DENND5A;CSTF2T;KLHDC3;PXDN;VIM;RAB7A;ACTG1;PTP4A2;RAB6A;SEC31A;CTNNA1;RHOQ;MAP7D1;PICALM;OGDH;LARP4B;PCNA;CAPNS1;COL4A2;MAP1LC3A;MINDY2;IDH3B;MLF1;ANTXR2;ATP1A1;MYL6
All	TF Perturbations Followed by Expression	NRL DEFICIENCY MOUSE GSE4051 CREEDSID GENE 262 DOWN	-0.300763669	-1.347286824	0.032818533	0.395226289	SBK1;ZFHX2;UBC;ZMIZ2;LRP4;MAB21L2;FOS;ANAPC2;CTNNA2;TBC1D24;PSMC4;WDR11;TSPYL4;MTERF2;ST8SIA2;GGA3;NSG2;TENM4;SPTAN1;TBCD;GOLM1;QRSL1;FRMD4A;SFI1;VPS16;HCFC1R1;FOSB;GTF3C3;ZFYVE26;PEG10;CELF4;EGR1;GAP43;B3GLCT;PPA1;LDHB;F2R;SQLE;FMN2;PPA2
All	TF Perturbations Followed by Expression	ZNF581 SIRNA BT549 HUMAN GSE79586 RNASEQ UP	0.317238088	1.347144762	0.045454545	0.165291319	DCAF7;EXT1;ELOVL5;CALR;BSG;SNX3;EIF4A2;EFCAB14;KIF3B;SEC61A1;OSTM1;THBS1;CD164;PDIA6;KDELR2;PXDN;VIM;LRPPRC;CTSA;PTP4A2;TPM1;CTNNA1;DDAH1;RPN1;TOMM20;JAK1;RSL24D1;TMEM245;TRAM1;RHOC;ERGIC3;PPP2CB;SSR2;VAMP3;ADAM9;DDOST;WSB2;ATP6V1C1
All	TF Perturbations Followed by Expression	HOXA10 KO MOUSE GSE6439 CREEDSID GENE 1535 DOWN	0.350627055	1.346924039	0.06013363	0.165187424	TBC1D15;MED22;HSPH1;USP25;CHPT1;EIF4A2;PDIA3;TSPAN5;JAK2;REV3L;IVNS1ABP;SOX5;TIPARP;GLUL;HOXA10;NCOA2;PCSK7;NDFIP2;GJA1;SUV39H2
All	TF Perturbations Followed by Expression	KMT2A KO MOUSE GSE24964 CREEDSID GENE 3008 DOWN	0.324927479	1.346632409	0.048421053	0.165084099	FNDC3A;MDM2;ASCC3;USP25;SLC5A3;ANGPT1;PDIA3;MAN2A1;CACYBP;ERBIN;EMC2;CD164;RAB21;SERINC3;B2M;PROS1;IGF2R;EMC7;PKD2
All	TF Perturbations Followed by Expression	MYB KD HUMAN GSE49286 CREEDSID GENE 1842 DOWN	0.31148314	1.345338898	0.038216561	0.166324227	ATL2;ID3;ELOVL5;INTS7;NFE2L2;HSPH1;SMC4;BRCA1;CHORDC1;BTG3;SLC25A13;KIF21A;CDT1;KIF3B;SDF2L1;GMPS;NUCB2;SIPA1L2;YTHDF1;CDK6;DTL;MTMR6
All	TF Perturbations Followed by Expression	MYC ACTIVATION MOUSE GSE4356 CREEDSID GENE 753 DOWN	0.346029637	1.343526249	0.065868263	0.168305989	TIAL1;ID3;ZMYND11;COL4A1;MDM2;NIT1;LUC7L;PLPPR2;ERO1B;THBS1;PURA;ZFP1;CHUK;FBXW7
All	TF Perturbations Followed by Expression	MYB KD HUMAN GSE49286 CREEDSID GENE 1842 UP	-0.315451747	-1.342385285	0.053359684	0.406275991	FZD2;SMYD3;TRIM44;JARID2;WDR6;KLC1;WSB1;THOC6;TENM4;ADH5;BRK1;INO80B;PIK3R2;APRT;VPS28;SCD;ITPA;GSE1;TTL;FASN;PYGB;ZNF428;SH3PXD2A;LYRM2;TRIQK;VGLL4;KDM5B;CHMP2A;ANKRD46;LPAR6;DPYSL3;IMMP2L;NIPSNAP1;ATP9A;MBTPS1;BOD1;G3BP2;CRK;IP6K2;B9D1;PSMG4;BCKDHA;STX12;BLOC1S4;SUCLG2
All	TF Perturbations Followed by Expression	FOXM1 KD HUMAN GSE2222 CREEDSID GENE 1733 DOWN	0.312600376	1.34228128	0.036247335	0.169427061	HERPUD1;SPATS2L;NDEL1;GNAS;CANX;NFE2L2;RBMS1;HSPH1;RNF4;TMEM59;PTTG1IP;B4GALT5;UFC1;VAPA;B2M;HSP90AA1;ADIPOR1;KDELR2;KBTBD2;STIP1;GNL3;HPCAL1;CCT4;RPN2
All	TF Perturbations Followed by Expression	ETS2 KD HUMAN GSE43459 CREEDSID GENE 34 UP	0.295528897	1.34060003	0.030927835	0.170663625	CREBRF;DHX40;RFX3;RBMS1;YPEL3;NR4A2;TMED5;NBEA;WDR43;SLC5A3;HSPA13;CD2AP;KIF21A;TLE4;CADM2;NAALADL2;NF1;CEP44;AEBP2;TSPAN12;GPR180;THSD7A;LRIG1;NEK7;DESI2;PAQR3;SEMA3E;ST3GAL5;SCAMP1;CCDC112;ATP8A1;ARL6;CDK19;EHBP1;SSBP2;SYT1;SP4;STRADB;TMEM245;TBC1D19;KLHL24;SLC39A10;ARL1;APPBP2;HOOK1;SPATA6;ARNT;SEC61A2;WSB2;NAPG;RNMT
All	TF Perturbations Followed by Expression	ETS2 KD HUMAN GSE43459 CREEDSID GENE 156 DOWN	0.295528897	1.34060003	0.030927835	0.170663625	CREBRF;DHX40;RFX3;RBMS1;YPEL3;NR4A2;TMED5;NBEA;WDR43;SLC5A3;HSPA13;CD2AP;KIF21A;TLE4;CADM2;NAALADL2;NF1;CEP44;AEBP2;TSPAN12;GPR180;THSD7A;LRIG1;NEK7;DESI2;PAQR3;SEMA3E;ST3GAL5;SCAMP1;CCDC112;ATP8A1;ARL6;CDK19;EHBP1;SSBP2;SYT1;SP4;STRADB;TMEM245;TBC1D19;KLHL24;SLC39A10;ARL1;APPBP2;HOOK1;SPATA6;ARNT;SEC61A2;WSB2;NAPG;RNMT
All	TF Perturbations Followed by Expression	SRF KO MOUSE GSE1948 CREEDSID GENE 1157 DOWN	-0.302312229	-1.340249222	0.030651341	0.409221913	DYNC1H1;EXOSC7;BZW2;VPS29;PSPC1;PRMT1;EEF2;TRIM28;GRK6;NHP2;DDX21;ADH5;CTPS1;GART;NDUFB7;GAR1;CDC37;RABAC1;CDK4;TFDP1;MEST;PGLS;CD24;SWI5;COG6;PSMA4;NT5DC2;ABCF1;TKT;GPX4;PEG3;EMC8;PFDN6;SUGT1;FN1;ITM2B;TAF10
All	TF Perturbations Followed by Expression	HNF4A KO MOUSE GSE3126 CREEDSID GENE 195 DOWN	-0.354942007	-1.339928767	0.071969697	0.405951505	UBC;FADS2;GALK1;ACVR2B;SUCLG1;ETFB;ADH5;DDT;TECR;ECH1;PHYH;RBP1;CCS;RIDA;FN1;IGFBP2;SEPHS2;NIPSNAP1
All	TF Perturbations Followed by Expression	HEY2 KO MOUSE GSE6526 CREEDSID GENE 1512 DOWN	0.330482856	1.339889086	0.047619048	0.170632785	HSPA5;JUN;DDIT3;IFRD1;JUND;ATF4;COL4A1;HSPH1;SLC7A1;SKIL;TSR1;BRD2;MTHFD2;CCNL1;HSP90AA1;ATF3;NOP56;KLF6;GNL3;UGDH
All	TF Perturbations Followed by Expression	HEY2 KO MOUSE GSE6526 CREEDSID GENE 1511 UP	0.330482856	1.339889086	0.047619048	0.170632785	HSPA5;JUN;DDIT3;IFRD1;JUND;ATF4;COL4A1;HSPH1;SLC7A1;SKIL;TSR1;BRD2;MTHFD2;CCNL1;HSP90AA1;ATF3;NOP56;KLF6;GNL3;UGDH
All	TF Perturbations Followed by Expression	POU1F1 MUT MOUSE GSE3129 CREEDSID GENE 1728 DOWN	0.308295151	1.339738146	0.050847458	0.170340916	HSPA5;HSP90B1;XBP1;HIF1A;ELOVL5;GNAS;SNX3;CHPT1;SSR3;PDIA3;XPR1;PTTG1IP;PDIA4;SEC61A1;PCBP1;CD164;LONP2;LAMP1;GRINA;SERINC3;B2M;UGDH;CHUK;ZFAND6
All	TF Perturbations Followed by Expression	BACH2 KO MOUSE GSE30883 CREEDSID GENE 2701 DOWN	0.32447839	1.338793543	0.053278689	0.171111777	AHCYL2;ID3;BACH2;ZMAT3;CRIM1;GAREM1;STXBP6;COL5A2;PHACTR2;RNF130;TIPARP;ZSWIM6;GNAI1;ST3GAL5;CYTH3;BCL2;PLXDC2;RYK;CTNNA1;ERN1;SYT1;GPM6A;IQGAP2;TNFRSF19;ZDHHC2
All	TF Perturbations Followed by Expression	TFE3 SIRNA 8988T HUMAN GSE62077 CONSTRUCT1 RNASEQ UP	0.316394693	1.338105217	0.037698413	0.171605181	HSP90B1;CALD1;CALR;PPME1;BSG;PARVA;HSPA13;PDIA3;HYOU1;ITGB1;BBX;TRAM2;ATP11B;PDIA4;STARD4;B4GALT5;CEP170;ITPRID2;PLOD2;SEL1L;HSP90AA1;VIM;PCSK5;TPM1;TMEM123;MSMO1;EZR;AP2B1;MLEC;CTDSP2;WDR1;MYL6;ARF3;TPM4;BANF1;KDM3A;GNAI2;CALU;MSRB3
All	TF Perturbations Followed by Expression	TWIST1 OE MOUSE GSE50002 CREEDSID GENE 1078 UP	0.304803384	1.338018162	0.041753653	0.171250143	JUN;CREBRF;XBP1;ID3;FOXN3;PTPN13;MDM2;YPEL3;MAST4;GABARAPL1;DNAL1;LGR4;SPTY2D1;TMEM59;PDCD4;TLE4;CLIP3;B4GALT5;AKAP13;TXNDC16;GLIS3;ERO1B;NBR1;INPP4A;ATF3;MYO6;DENND5A;ZFP36L1;ITM2C;GAB2
All	TF Perturbations Followed by Expression	FOXD4L6 SIRNA MDAMB231 HUMAN GSE79586 RNASEQ DOWN	0.299539708	1.33792896	0.024948025	0.17090396	TEAD1;HSP90B1;HIF1A;OSBPL8;PPME1;PDLIM5;CRIM1;SLC7A1;PTPRM;SMC4;TGOLN2;ANKRD28;THBS1;CD164;NCAPG2;LAMP1;SERINC3;FAT1;EDIL3;HSP90AA1;NEK7;CLDND1;AZIN1;UBE3C;LBR;LNPEP;TMED2;CDC42BPA;EHBP1;UHMK1;TOMM20;TMEM123;GNG12;ACTN4;TJP1;PCNA;TMEM245;PDGFC
All	TF Perturbations Followed by Expression	NCOA1 KD HUMAN GSE28645 CREEDSID GENE 888 UP	0.333068916	1.337850997	0.064718163	0.170528318	CREBRF;SPATS2L;BACH2;GABARAPL1;SLC16A4;PXK;JAK2;PDIA4;B4GALT5;MED12L;TCF7L1;B2M;ATF3;MXD1;AMPH;SAR1A;KLF4;SLC2A13;SYT1;GPM6A;MEF2C
All	TF Perturbations Followed by Expression	GLI1 SIRNA HCT116 HUMAN GSE56788 RNASEQ UP	0.309409958	1.337322043	0.035639413	0.170747593	CALR;CANX;MDM2;SSR3;ITGB1;YBX3;ALCAM;THBS1;CD164;UBB;MTHFD2;B2M;SOD1;SERPINH1;CDK6;TUFM;NMD3;SEMA3C;PTP4A2;HSBP1;GSPT1;HERC3;UHMK1;TMEM123;GNG12;SERP1;RSL24D1;TRAM1;AP2B1;MLEC;ATP1A1;MYL6;TM9SF2;TMED7;PTDSS1
All	TF Perturbations Followed by Expression	POU1F1 MUT MOUSE GSE3129 CREEDSID GENE 1729 DOWN	0.350438994	1.336005541	0.078277886	0.171940961	HSPA5;HSP90B1;XBP1;HIF1A;ELOVL5;RRBP1;PDIA3
All	TF Perturbations Followed by Expression	PPARA KO MOUSE GSE6864 CREEDSID GENE 1372 DOWN	0.312260939	1.33584437	0.034482759	0.171209318	HSPA5;HSP90B1;CALR;NFE2L2;BSG;SNX3;PDIA3;CHORDC1;OAT;CDK2AP2;YWHAH;PCBP1;EMC2;GRINA;B2M;HSP90AA1;KDELR2;AZIN1;UGDH;ARFGEF1;ACTG1;TMED2;TPM1;PTGES3;CTNNA1;HSBP1;RPN1;OGDH;ACTN4;NDUFB5;SERP1;PCNA;CLK1;TOB1;CRELD2;DAD1;MYL6;SACM1L;MIEN1;TPM4;BANF1
All	TF Perturbations Followed by Expression	PPARA KO MOUSE GSE6864 CREEDSID GENE 1373 UP	0.312260939	1.33584437	0.034482759	0.171209318	HSPA5;HSP90B1;CALR;NFE2L2;BSG;SNX3;PDIA3;CHORDC1;OAT;CDK2AP2;YWHAH;PCBP1;EMC2;GRINA;B2M;HSP90AA1;KDELR2;AZIN1;UGDH;ARFGEF1;ACTG1;TMED2;TPM1;PTGES3;CTNNA1;HSBP1;RPN1;OGDH;ACTN4;NDUFB5;SERP1;PCNA;CLK1;TOB1;CRELD2;DAD1;MYL6;SACM1L;MIEN1;TPM4;BANF1
All	TF Perturbations Followed by Expression	KLF1 OE MOUSE GSE46600 CREEDSID GENE 252 DOWN	0.349115765	1.335218451	0.077393075	0.171637261	ELOVL5;HECA;SARAF;BACH2;EIF4A2;CHORDC1;B2M;NGDN;CSTF2T;LBR;ACTG1;METTL23;SESN3;TOMM20;PDE3B;RP9;CLK1;GPBP1;CCM2;TPM4;CDIPT
All	TF Perturbations Followed by Expression	KLF15 DEFICIENCY MOUSE GSE7137 CREEDSID GENE 675 DOWN	-0.346580669	-1.334835968	0.074275362	0.418037457	ALDH2;UBC;IDH1;ALAS1;BCKDHB;PCCA;ETFB;PECR;CYP7B1;DDT;DCAF11
All	TF Perturbations Followed by Expression	ARID2 SIRNA HEPG2 HUMAN GSE69567 RNASEQ UP	-0.302133082	-1.33336819	0.031558185	0.418621722	GNA12;SLC23A2;ST6GAL1;DYNC1H1;DAB2IP;TP53INP2;TTYH3;SMARCA4;MYO18A;PRRC2A;IFITM2;GOLGA2;KALRN;GALNT2;KIF3C;MCRIP1;CPLX2;PEG10;BCL9L;PYGB;PSMF1;BTBD9;RELN;NUCB1;CSNK1G2;CLIC1;EGR1;PEG3;DCTN1;WASF2;SQLE;TSPAN14;SRCIN1;FN1;CHMP1A;TOMM34;CIC;PLEKHB2;TIMP3;LGALS1;PACS1
All	TF Perturbations Followed by Expression	SOX5 OE FETALCORTEX HUMAN GSE89057 RNASEQ UP	0.271405404	1.333281202	0.010460251	0.173688568	ARID5B;HSPA5;JUN;DAAM1;HSP90B1;NCAM2;STMN4;ARID4A;CLASP2;HIVEP2;OSBPL8;GNAS;DOK6;BACH2;CANX;ATP2B1;BAZ2B;HSPH1;NR4A2;NBEA;TRPS1;EIF4A2;XKR4;NKTR;PDE4D;UBA6;CDH11;CADM2;MEF2A;REV3L;R3HDM1;PCDH17;LIN7C;ALCAM;FOXG1;CEP170;NR2F1;TCF7L2;KIDINS220;ROBO2;IVNS1ABP;CSRNP3;SIPA1L2;CHD2;SLC8A1;PPFIA2;HSP90AA1;ERBB4;TBC1D9;CACNA2D1;SOX5;EPB41L1;LPP;PRKACB;ATP2B4;ACTG1;SNAP25;SESN3;NCOA2;ZEB2;PDZRN3;RBM26;OGA…
All	TF Perturbations Followed by Expression	IRF9 OE HUMAN GSE50002 CREEDSID GENE 1655 UP	-0.3186327	-1.33305033	0.058139535	0.415215086	EFNB2;TRIM44;NFE2L1;SCARB2;DLG5;EXOSC2;CTNNBL1;SLC39A11;NRIP3;KIRREL1;FRMD4A;MITD1;LY6E;KALRN;ARRDC3;MAF;FOSB;MYC;NUAK1;TRIM26;APCDD1;AGRN
All	TF Perturbations Followed by Expression	ELK1 KD HUMAN GSE34589 CREEDSID GENE 2865 DOWN	0.290965191	1.332655347	0.030612245	0.174049821	HSPA5;HERPUD1;NCKAP1;HSP90B1;ID3;ELOVL5;ATF4;GNAS;RABGGTB;EIF4A2;PDIA3;CFAP20;FOXO3;TMEM263;ACSL3;SEC11C;AHSA1;TMCO1;LMAN1;B2M;FAT1;PPFIA2;HSP90AA1;KDELR2;EFNA5;RPN2;PRKACB;PLPP1;SEMA3C;TIMMDC1;CKAP4;TMED10;RAB6A;PTGES3;TMBIM4;CDK19;SSR1;TJP1;CAPNS1;BROX;CRELD2;DAD1;MLEC;YTHDF2;SSR2
All	TF Perturbations Followed by Expression	PPARA KO MOUSE GSE6864 CREEDSID GENE 1371 UP	0.333493703	1.331566996	0.060483871	0.174708997	HSPA5;HSP90B1;AHCYL2;ACADL;CALR;NFE2L2;RAB30;EIF4A2;STARD4;SOD1;KDELR2;AZIN1
All	TF Perturbations Followed by Expression	PPARA KO MOUSE GSE6864 CREEDSID GENE 981 DOWN	0.333493703	1.331566996	0.060483871	0.174708997	HSPA5;HSP90B1;AHCYL2;ACADL;CALR;NFE2L2;RAB30;EIF4A2;STARD4;SOD1;KDELR2;AZIN1
All	TF Perturbations Followed by Expression	ZNF503 SHRNA H1 HUMAN GSE69618 DAY2 RNASEQ DOWN	0.337155582	1.331533422	0.051111111	0.174312908	HSPA5;MAPK10;ID3;GNAS;RRBP1;COL5A2;ITGB1;LRIG3;PLOD2;IVNS1ABP;LMAN1;ACTG1;PCDH7;SLIT2;SEC31A;MSMO1;ZDHHC2;ELMO1
All	TF Perturbations Followed by Expression	PBX3 OE SMMC7721 HUMAN GSE71261 RNASEQ UP	-0.38335927	-1.33035462	0.084168337	0.419366197	UBC;EEF2;EIF3L;SPTAN1;PEG10;SH3BP5;EEF1G;FDFT1;FBLN1;LDHB;SQLE;FN1;LGALS1;SREBF2;CFL2;ACLY
All	TF Perturbations Followed by Expression	RUNX1 KO MOUSE GSE2592 CREEDSID GENE 278 DOWN	-0.309281865	-1.329003985	0.035916824	0.419353948	RBM45;RRS1;MTHFD1;MYO18A;DDX39A;PRMT1;PYCR2;EEF2;CTNNBL1;SUCLG1;ETFB;UBTF;ALAD;STUB1;PSMC5;NDUFB7;GAR1;G3BP1;GGA2
All	TF Perturbations Followed by Expression	PGR KO MOUSE GSE39920 CREEDSID GENE 3078 DOWN	0.307921483	1.328595831	0.051652893	0.177847833	DHX40;LRRFIP2;NCKAP1;HIF1A;EIF4A2;ITGB1;FOXO3;JAK2;MYADM;CRIPT;PCBP1;NAB1;WBP2;IVNS1ABP;SERINC3;B2M;IGF2R;ZFAND6;ACTG1;SNX2;PTP4A2;TPM1;EZH1;PHKG2;LMO4;ACTN4;NDUFB5;SYPL1;COL4A2;AP2B1
All	TF Perturbations Followed by Expression	ATF6 ACTIVATION HESC HUMAN GSE106847 RNASEQ UP	0.321414638	1.328182728	0.063318777	0.177971392	CALD1;COL4A1;COL5A2;DLK1;PAPPA;ITGB1;CDH11;TENM2;PTTG1IP;MYADM;SEC61A1;ALCAM;ITPRID2;CLSTN2;PLOD2;EDIL3;SERPINH1;KDELR2;PXDN;VIM;SEMA3C;ACTG1;CKAP4;ITGAV
All	TF Perturbations Followed by Expression	NFKB1 INACTIVATION HUMAN GSE20667 CREEDSID GENE 2575 UP	0.295143057	1.328135453	0.033755274	0.177596887	JUN;HERPUD1;DCAF6;HIF1A;OSBPL8;JUND;ATF4;SARAF;CHIC2;SDE2;PPP1R12A;EIF4A2;TMEM41B;PRKCI;OAT;CFAP20;BRD2;ELF1;STARD4;DCP1A;PNPLA8;UBB;LSM1;MTHFD2;NEK7;KLF6;CDKN1B
All	TF Perturbations Followed by Expression	ESRRA KO MOUSE GSE8106 CREEDSID GENE 2613 UP	0.300950057	1.328104997	0.051546392	0.177170653	HSPA5;HERPUD1;NCKAP1;HSP90B1;ACADL;SARAF;SLMAP;COL4A1;EFNB3;GABARAPL1;BAG2;XPR1;SUCLA2;IVNS1ABP;LONP2;SERINC3;B2M;SOD1;HSP90AA1;NEK7
All	TF Perturbations Followed by Expression	NFATC3 OE MOUSE GSE58960 CREEDSID GENE 1416 UP	0.301035616	1.328005554	0.041580042	0.176890378	HSPA5;IFRD1;CANX;COL4A1;TUSC3;RBMS1;DUSP16;SSR3;SLC5A3;CDC14B;MYADM;POLR1D;NAF1;IVNS1ABP;FAT1;FAM3C;ZFP36L1;ITM2C;UGDH;SNX2;PTP4A2;PDZRN3;DDAH1;SNX5;ACTN4;TJP1;GAB1;COL4A2;GJA1;AGPAT4;IER3;PTBP3;MYL6;TM9SF2
All	TF Perturbations Followed by Expression	GATA4 ABLATION MOUSE GSE30314 CREEDSID GENE 838 UP	-0.34537108	-1.327738343	0.078544061	0.419177007	ALG6;ALAD;ACKR3;LRRC28;TECR;PDE1C;SLCO5A1;NDUFB10;PKN1;MEST;ECH1;GGPS1;FIGN;CRABP2;EFCAB2;BCL7C;OSBPL1A;PTN;RHOBTB3;EPHB1;PRIM1;DGUOK;FAM136A;CHCHD6
All	TF Perturbations Followed by Expression	PPARA OE MOUSE GSE5777 CREEDSID GENE 271 UP	-0.337619527	-1.326739185	0.063432836	0.418101957	ALAS1;PSAP;PSMB7;MKNK2;SUCLG1;ETFB;ALAD;NDUFB7;GNPAT;G3BP1;HCFC1R1;DYNLL1;ECH1;NDUFS8;GPX4;SDHB;NDUFA11;LPCAT3;RDM1;ITM2B;HSD17B4;NDUFS3;LGALS1
All	TF Perturbations Followed by Expression	MYCN OE MOUSE GSE6077 CREEDSID GENE 40 DOWN	0.308144812	1.325755959	0.044397463	0.179680129	HSPA5;XBP1;ELOVL5;CALD1;GNAS;CALR;SARAF;COL4A1;BSG;COL5A2;YPEL3;SNX3;DLK1;CDH11;OAT;MYADM;LAMP1;SERINC3;B2M;SERPINH1;IGF2R;ITM2C
All	TF Perturbations Followed by Expression	NEUROG3 OE MOUSE GSE3653 CREEDSID GENE 1664 UP	-0.304940962	-1.325162037	0.054249548	0.419192131	SBK1;WDR6;KLC1;DBN1;EEF2;TSPYL4;HACD3;SPTAN1;PSMC5;COTL1;LY6E;PAFAH1B3;TECR;RABAC1;PRMT2;PPDPF;DYNLL1;TBCB;CD24;NDUFA4;NDN;PEG3;GAP43;TAGLN3;RASL11B;TAX1BP3;DCTN1;F2R;ARPC3;PFDN6;COX7A2L;APP;ITM2B;HES6;DPYSL3;STMN3
All	TF Perturbations Followed by Expression	BCL11A KO MOUSE GSE28333 CREEDSID GENE 1542 DOWN	0.343392133	1.32408327	0.074148297	0.181607372	JUN;HSP90B1;JUND;BACH2;GHITM;EIF4A2;YBX3;THBS1;CCNL1;ADIPOR1;KLF6;ZFP36L1;VIM;ACTG1;NOP58;SNX2;KLF4;PRDX3;SERP1
All	TF Perturbations Followed by Expression	GATA6 KD H1 HUMAN GSE92581 RNASEQ UP	0.293162819	1.324026316	0.033613445	0.181225095	TANC2;CALD1;COL11A1;CALR;COL4A1;MDM2;GULP1;SLC7A1;SKIL;ITGB1;CDH11;PTTG1IP;IPO7;ITPRID2;THBS1;CLSTN2;LUZP1;ADGRV1;FAT1;EDIL3;ATF3;KLF6;CDK6;HDAC9;KATNBL1;GPC6;PXDN;VIM;SEMA3C;ACTG1;ITGAV;TPM1;OGA;CDH13;PICALM;ACTN4;TNFRSF19;SLC3A2;EZR;COL4A2;RHOC;PDGFC;GJA1;PDLIM7;WDR1;SLC39A10;MYL6;STK38L;IQGAP1;TPM4;SEMA6A
All	TF Perturbations Followed by Expression	PPARG OE MOUSE GSE10192 CREEDSID GENE 2731 DOWN	-0.333888259	-1.323820355	0.06779661	0.419258634	ARGLU1;LYPLAL1;LRP4;EFNB2;FOS;ANKRD6;TENM4;KIF26B;ACKR3;CYP7B1;FARP2;FOSB;SOX9;KCNK2;NT5DC2;EGR1;RBMS3
All	TF Perturbations Followed by Expression	KMT2A KO MOUSE GSE24964 CREEDSID GENE 3009 UP	0.308142093	1.322847303	0.056485356	0.18248331	JUN;TEAD1;PEAK1;PITPNA;SKIL;YBX3;CLIP3;MYADM;LRRC8C;ALCAM;FOXG1;IPO7;PLOD2;HSP90AA1;STIP1;ZSWIM6;UGDH;GPC6;SMC2;ACTG1;ITGAV;TPM1;RAB6A;DDAH1;ACTN4;TJP1;ZDHHC2;EZR;TRAM1;IER3;PCDH18;WDR1;TMED7;NRCAM;IQGAP1;COX11
All	TF Perturbations Followed by Expression	TWIST2 MUT N HUMAN GSE16524 CREEDSID GENE 2262 UP	0.285075743	1.322032538	0.036960986	0.183028592	AMOTL2;HIF1A;STAM;CANX;ZMAT3;BSG;RBMS1;COL5A2;NR3C1;NAA50;YBX3;MAN2A1;PTTG1IP;SEC61A1;ALCAM;PCBP1;TCF7L2;CD164;CORO1C;XPOT;LAMP1;COLEC12;SASH1;EDIL3;PDIA6;PROS1;RAB8B;UGDH;PLPP1;SEMA3C;TMED2;TMED10;PTGES3;TMBIM4;SEC31A;EHBP1;KLF4;TOMM20;TMEM123;GNG12;RCN1;PCNA;CAPNS1;SYPL1;TOB1;TRAM1;YTHDF3;SH3D19;CTSB;STT3A;PCDH18;ANTXR2;TM9SF2;MFSD1;TMED7;ADD3;ADAM9;IQGAP1;CDIPT;UBE2E3;PHB2
All	TF Perturbations Followed by Expression	HOXA11 SIRNA T47D HUMAN GSE79586 RNASEQ UP	0.2743247	1.321202102	0.015151515	0.183808283	HSPA5;NCKAP1;HSP90B1;DCAF6;ELOVL5;AMFR;ATF4;GNAS;CALR;PURB;CANX;MED13L;EFR3A;GHITM;SMC4;EIF4A2;PDIA3;ITGB1;PDCD4;KIF3B;PTTG1IP;GMPS;SEC61A1;ALCAM;SEC24C;IPO7;NBR1;THBS1;UBB;XPOT;SEL1L;ATP2A2;CCDC6;MTHFD2;LAMP1;HSP90AA1;IGF2R;AZIN1;STIP1;SUCO;CCT4;RPN2;SP1;LBR;LRPPRC;ARFGEF1;RAB7A;ACTG1;TMED2;PTP4A2;TMED10;PTGES3;CTNNA1;KITLG;GSPT1;OGA;UHMK1;LMO4;ARHGEF12;TOMM20;JAK1;RBBP8;CCT6A;RCN1;PPP1R15B;SERP…
All	TF Perturbations Followed by Expression	RUNX1 SHRNA MCF7 HUMAN GSE75070 RNASEQ DOWN	0.274939114	1.321054536	0.021413276	0.183532745	HSP90B1;CALR;CANX;RRBP1;PRPF39;MDM2;BSG;MDN1;HSPH1;GHITM;SKIL;EIF4A2;PDIA3;LUC7L;HYOU1;ITGB1;MTA2;NUP160;PAWR;PDIA4;SEC61A1;ZFR;WWP1;ACSL3;THBS1;PRPF3;PLOD2;XPOT;VIRMA;BIRC6;LAMP1;B2M;FAT1;SERPINH1;DDX27;PDIA6;RANBP2;IGF2R;STIP1;UGGT1;CCT4;TUFM;PXDN;LRPPRC;CCNL2;TMED2;CTSA;CREBZF;PPP4R3A;TMED10;ITGAV
All	TF Perturbations Followed by Expression	MYC KD HUMAN GSE5823 CREEDSID GENE 2075 DOWN	0.320120956	1.320926148	0.051546392	0.183235641	HSPA5;TBC1D23;BTBD1;NSRP1;NADK2;FOXN3;ING5;EFNB3;SKIL;RAD51;TENM2;EMC2;VIRMA;TMEM67;MTMR4
All	TF Perturbations Followed by Expression	PAX7 OE H9 HUMAN GSE98976 PROLIFMYOG RNASEQ UP	0.273798833	1.320885434	0.019736842	0.182858289	HSPA5;SAMD4A;SYNE1;HSP90B1;HIF1A;MKLN1;ID3;ROCK2;CALD1;GNAS;CALR;MIB1;CANX;FNDC3B;COL4A1;CRIM1;COL5A2;SMC4;DLK1;ATP13A3;TGOLN2;HYOU1;GBF1;ITGB1;TMEM59;EPB41L2;TRAM2;REV3L;PDIA4;SEC61A1;THBS1;DNAJB11;CD164;CORO1C;UBB;GFPT1;ATP2A2;LMAN1;BIRC6;FAT1;KDELR2;IGF2R;FAM3C;GXYLT1;CDK6;RAB8B;ERC1;RPN2;PXDN;VIM;USP47;ACTG1;LNPEP;UTRN;SAR1A;CKAP4;ITGAV;TPM1;PCDH7;DDAH1;EPB41L3;UHMK1;ARHGEF12
All	TF Perturbations Followed by Expression	RELA KD HUMAN GSE1676 CREEDSID GENE 1787 UP	-0.279302089	-1.320856867	0.017274472	0.424417628	POLR2F;IDH1;MTHFD1;TIMM8B;TUBG1;ATIC;PSMB7;XRCC6;PSMC4;BUD23;PRMT1;POLR2E;POLR3K;SNRPA;MAZ;TUBB4B;SUCLG1;MAP2K2;EIF2B3;ZMPSTE24;DDX21;MTX1;PSMD2;PSMC5;PARP1;APRT;RABAC1;PSMG1;MBD3;CDK4;SCD;XRCC5;TRIP13;MCCC2;POP7;BIRC5;TBCB;UQCRFS1;FASN;FDFT1;PSMA4;PGAM1;TKT;GPX4;PPIF;PWP1;CLTC;LDHB;HNRNPA2B1;CDC123;EMC8;LSM3;SQLE;EIF4A1;PSMC1
All	TF Perturbations Followed by Expression	U2AF1 OE CFUG HUMAN GSE94153 RNASEQ DOWN	0.359679753	1.320642137	0.108	0.182779555	BSG;ZYX;LRPAP1;THBS1;WBP2;KLF6;GLUL;MXD1;VIM;RAB7A;ACTG1;PCSK5;CTSA
All	TF Perturbations Followed by Expression	NFE2L2 KO MOUSE GSE18344 CREEDSID GENE 961 DOWN	-0.394176328	-1.319384805	0.101010101	0.42544976	FADS2;MFAP2;SMIM8;ADGRG1;GCLC;KCNN2;KIF26B
All	TF Perturbations Followed by Expression	NFE2L2 KO MOUSE GSE867 CREEDSID GENE 726 DOWN	0.33665946	1.319130501	0.068607069	0.184467525	ATL2;HIF1A;JUND;UGP2;NFE2L2;SLC44A1;OAT;PDCD4
All	TF Perturbations Followed by Expression	TFAP2C KO MOUSE GSE45941 CREEDSID GENE 1488 UP	-0.326354251	-1.317585081	0.076923077	0.427070768	FZD2;LRP4;FOS;MPPED2;SETD1B;TES;GPSM1;ANKRD50;TENM4;SPTAN1;ANTXR1;SFI1;HSDL1;CCND2;NUAK1;DACT1;MEST;MEX3B;CD24;ABHD17C;B3GLCT;F2R;MEIS2;TGFB2;FN1
All	TF Perturbations Followed by Expression	IRF4 KO MOUSE GSE51932 CREEDSID GENE 2774 DOWN	0.302711095	1.314990379	0.054968288	0.189836551	HERPUD1;DHX40;JUND;BACH2;ZFP36L2;RAB30;PXK;CACYBP;BRD2;MYADM;LMBRD1;ALCAM;MBNL1;IVNS1ABP;SERINC3;ZFP36L1;VIM;LBR;ACTG1;SP3;SNX2;ARF6;CD200;JAK1;ABHD17B;EIF2AK3;MEF2C;SERP1;CLK1;COP1;MAT2B;KLHL24;PPP3CA;SLC30A5;PTBP3;ANTXR2;ADD3;CCM2;IQGAP1;TPM4;TAB2;DNAJB1;ST8SIA4
All	TF Perturbations Followed by Expression	FOXP3 INDUCTION MOUSE GSE35543 CREEDSID GENE 3036 UP	-0.375027282	-1.314905067	0.1171875	0.431795727	PSAP;NAV1;EEFSEC;NIPA1;SH3BP5;SMARCC2;ST8SIA1;FOCAD;THADA;SQLE;MACROD1;MARCKS;EVL;ACTN1;PDLIM4;MOB3B;REXO2;PLPP3;CADM1;SCG5;PDK1;PRMT5
All	TF Perturbations Followed by Expression	MEF2A KD MOUSE GSE47150 CREEDSID GENE 957 UP	-0.300352303	-1.314857103	0.055769231	0.42785978	SBK1;IDH1;TRIM44;SCARB2;RNF157;PRMT1;EEF2;UBE2D1;PSMC3;PODXL2;STUB1;PSMC5;NDUFB7;TECR;VPS28;HCFC1R1;RAB6B;TBCB;WDR7;PYGB;FAM171B;CAMTA1;TKT;SDHB;ARPC3;IGFBP2;TMEM132A;DPYSL3;STMN3;PCYOX1;SNX17;RAC3;USP46;KIFAP3;AGO1;SNAP47;G3BP2
All	TF Perturbations Followed by Expression	NFE2L2 KO MOUSE GSE18344 CREEDSID GENE 965 DOWN	-0.333624348	-1.314234269	0.073076923	0.425817634	PPP1R10;SLC23A2;FADS2;SLC39A11;GCLC;GIPC1;KIF26B;EHMT2;DEAF1;ARPC4;MYC;AGPAT1;FBXO21;MEST;NUMBL;NDUFA4;IER5;TKT;PTK7;AGAP3;FABP7;TXNRD1;CCDC57;IGFBP2;UBE2O;ADI1;VASH2;CCAR2;ARL8A
All	TF Perturbations Followed by Expression	GFI1B OE MOUSE GSE33709 CREEDSID GENE 452 DOWN	0.302531782	1.313939412	0.044444444	0.190337326	ARID5B;JUN;STAM;BACH2;BAZ2B;KANSL1L;RBMS1;POU2F1;TRPS1;CD2AP;TXNDC16;PLOD2;DENND5B;ATP10A;KLF6;UGDH;HDAC9;ERC1;CREM;VIM;VAMP4;SESN3;HERC3;LMO4
All	TF Perturbations Followed by Expression	GFI1B OE MOUSE GSE33709 CREEDSID GENE 772 UP	0.302531782	1.313939412	0.044444444	0.190337326	ARID5B;JUN;STAM;BACH2;BAZ2B;KANSL1L;RBMS1;POU2F1;TRPS1;CD2AP;TXNDC16;PLOD2;DENND5B;ATP10A;KLF6;UGDH;HDAC9;ERC1;CREM;VIM;VAMP4;SESN3;HERC3;LMO4
All	TF Perturbations Followed by Expression	KLF5 KO MOUSE GSE9244 CREEDSID GENE 580 UP	0.324786084	1.312978864	0.07775378	0.191291268	HSPA5;XBP1;RBM7;CALD1;CALR;CANX;EIF4A2;SSR3;CDH11
All	TF Perturbations Followed by Expression	MYC KD HUMAN GSE54872 CREEDSID GENE 1307 DOWN	-0.462094631	-1.312902683	0.154716981	0.425975403	PSMD5;NMRAL1;MEST;EGR1;RNLS;FABP7;TXNRD1;STK32B;ZNF22
All	TF Perturbations Followed by Expression	ERG KD HUMAN GSE14801 CREEDSID GENE 2614 UP	-0.294772999	-1.312689128	0.043560606	0.4228774	EFNB2;ELK3;TUBB;BZW2;HAUS1;PSAP;PSMB7;EEF2;HACD3;WSB1;PSMC3;DDX39B;RALA;PAPSS1;FAM107B;ASH2L;CCZ1;VPS28;CNOT8;EIF3G;RAI14;PTRH2;NUAK1;TNFRSF21;POLR2G;SH3BP5;NDUFA8;PLK2;GPX4;RGS3;PPA1;RND3;TAX1BP3;TM2D2;NXN;ARPC3;EIF2B2;COX7A2L;LPAR6;DNAJB4;PNRC2;ZNF22;SPAG7;MARCKS;STOML2;LSM7
All	TF Perturbations Followed by Expression	YEATS2 SHRNA H1299 HUMAN GSE90781 RNASEQ UP	0.290077266	1.312288548	0.036511156	0.191899957	HSPA5;GNAS;CANX;FNDC3B;CRIM1;ANO6;ATP13A3;TGOLN2;PDIA3;HYOU1;ITGB1;KIF21A;LIN28B;BRD2;LRPAP1;SEC61A1;ZFR;THBS1;CD164;WBP2;SH3GLB1;DENND5B;MTHFD2;GRINA;CHD2;B2M;SERPINH1;IGF2R;FAM3C;RAB7A;CTSA;PKD1;TMED10;TPM1;SEC31A;CTNNA1;DDAH1;MAP7D1;ARHGEF12;JAK1;TJP1;RCN1;SLC3A2
All	TF Perturbations Followed by Expression	ARID3B KO MOUSE GSE62069 CREEDSID GENE 2591 UP	0.358820503	1.311617892	0.1	0.192383875	STMN4;DDIT3;GABRA2;CRIM1;PARD3B;FGF12;THBS1;CLSTN2;PLOD2;FAM169A;ATF3;SEMA3E
All	TF Perturbations Followed by Expression	NCOA3 KD MOUSE GSE50017 CREEDSID GENE 1711 DOWN	-0.302823065	-1.311594144	0.057195572	0.422412816	CORO2B;UBTD2;SCARB2;SLC39A11;UBE2Q2;CHMP3;IFT74;CCDC127;TENM4;CYP7B1;FRMD4A;AP3M1;CCDC15;TRIP13;CCND2;RAB6B;FANCD2;NUAK1;SAMM50;FAM171B;OAZ2;GGPS1;DNER;ZFP2;ST8SIA1;SFRP1;WDR47;CDC42EP3;RND3;KLF12;TGFB2;HSD17B4;TIMP3;STMN3;SENP3;RAC3;CCNE2;DR1;LCLAT1;DCBLD1;COMMD10;LIX1;C2CD5
All	TF Perturbations Followed by Expression	SRF MUT MOUSE GSE1948 CREEDSID GENE 1393 UP	0.306878341	1.311455498	0.051440329	0.192146006	HERPUD1;HIF1A;TMEM131;ZMYND11;YIPF4;SMC4;EIF4A2;PPP2R5A;LIN7C;UBB;IVNS1ABP;YES1;MTHFD2;ATF1;HSP90AA1;NOP56;DTL;CCT4;SMC2;NOP58;SP3;MFF;PTGES3;USP48;ARL14EP;DPM1;OGA;KLF4;STRN4;TOMM20;NDUFB5;PPP1R15B;SLC3A2;CLK1;TOB1
All	TF Perturbations Followed by Expression	NFE2L2 KO MOUSE GSE18344 CREEDSID GENE 1263 UP	-0.44617354	-1.311454026	0.128846154	0.419180081	RBM45;PREP;RPL7L1;MRS2;GLO1;VGLL4;NECTIN3;ADI1;DCAF17
All	TF Perturbations Followed by Expression	MYC MYC VS WT MOUSE GSE55272 CREEDSID GENE 1820 UP	-0.409893752	-1.310919576	0.118712274	0.417104056	FOS;FIBP;FAM13A;GDPD1;CCND2;SLC1A3;NUDT9;NT5DC2;DGKI;SLC25A25;TIMP3;LGALS1;MCM2;ABHD6
All	TF Perturbations Followed by Expression	EBF1 OE MOUSE GSE2192 CREEDSID GENE 859 DOWN	0.29953209	1.310904251	0.055555556	0.192620598	HSP90B1;JUND;ZFP36L2;COL5A2;GABARAPL1;EIF4A2;ITGB1;MAN2A1;FOXO3;LPAR1;PTTG1IP;MYADM;SGPP1;SIRT2;MBNL1;UBB;LAMP1;COPA;GRINA;SERINC3;B2M;NEK7;ITM2C;LPP;UGDH;RAB7A;ACTG1;CCNL2;CTSA;SAR1A;TPM1;RPN1;TMEM123;ATG12;SLC3A2;CLK1;COL4A2
All	TF Perturbations Followed by Expression	ZXDC DEPLETION HUMAN GSE45417 CREEDSID GENE 3044 DOWN	0.331159442	1.309413251	0.06122449	0.194276594	JUN;ITPR1;GABARAPL1;DNAJB9;CD164;TDRD3;SH3GLB1;KLHL2;ATF3;IGF2R;MYO1E;ZFP36L1;MXD1;VIM;VAMP4;DUSP10;HES1;DOCK3;MSMO1;GJA1;CTSB;IER3
All	TF Perturbations Followed by Expression	TCF4 KD HUMAN GSE18560 CREEDSID GENE 1275 DOWN	-0.306800342	-1.309409713	0.071428571	0.418246814	MTHFD1;TUBB;BZW2;HAUS1;ATIC;EIF3B;DDX39A;PRMT1;TRIM28;TUBB4B;NHP2;DDX21;MCM3;RPL7L1;PSMG1;CDK4;GINS1;MYC;UQCRFS1;SOX9;POLR2G;RFC4;JTB;TIMM50;PPIF;PPA1;LDHB
All	TF Perturbations Followed by Expression	TP63 KD HUMAN GSE20286 CREEDSID GENE 2453 DOWN	0.321839145	1.309369882	0.075757576	0.193877162	TEAD1;XBP1;CREB5;AMOTL2;ZFP36L2;COL4A1;TSPAN5;ZYX;CDT1;CDK2AP2;THBS1;SERPINH1;VEGFB;HPCAL1;ERCC1;MAP7D1;SLC1A4;OGDH;COL4A2;STT3A;IER3;PDLIM7;ASAP1;TPM4
All	TF Perturbations Followed by Expression	SP140 KD PBMC HUMAN GSE83381 RNASEQ UP	-0.389213501	-1.308356668	0.113948919	0.417894217	ST6GAL1;EEF2;IFITM2;COTL1;LY6E;EEF1G;ERP29;LDHB;HNRNPA2B1;ITM2B;TOX4;FUCA1;EVL;IDH2;KLF13
All	TF Perturbations Followed by Expression	TET3 DEPLETION HUMAN GSE51901 CREEDSID GENE 2989 DOWN	0.297041696	1.30637827	0.071138211	0.197840143	SPATS2L;IFRD1;PEAK1;CPSF7;PARP8;RRBP1;NLGN1;GULP1;NR4A2;PTPRM;PARVA;BAG2;KCND2;KAT2B;ALCAM;FGF12;THBS1;PDE3A;TCF7L1;EDIL3;RNF25;CARMIL1;CDKN1B;CRABP1;CRTC3;PCDH7;PLXDC2;DDAH1;ARHGEF12;EPHA3;PDE4B;AIG1;GPM6A;MEF2C;CLK1
All	TF Perturbations Followed by Expression	NFIA DEFICIENCY MOUSE GSE4623 CREEDSID GENE 667 DOWN	0.294942487	1.306374668	0.047722343	0.197377202	NCKAP1;ELOVL5;JUND;GNAS;OCIAD1;BSG;HSPH1;ITPR1;GHITM;YPEL3;EIF4A2;AKT2;LPAR1;YWHAH;SIRT2;WBP2;UBB;LAMP1;GRINA;HSP90AA1;INPP4A;DENND5A;ITM2C;HPCAL1;ST3GAL5;SNAP25;RAB6A;RNF13;SYT1;NDUFB5;CLK1;LATS2;MAP1LC3A;GJA1;PPP3CA
All	TF Perturbations Followed by Expression	FOXP3 ABLATION MOUSE GSE6681 CREEDSID GENE 91 DOWN	0.297778313	1.306180184	0.061833689	0.197140235	HSPA5;HSP90B1;ELOVL5;SMC4;CHORDC1;YTHDC1;PHLPP1;MBNL1;SEC11C;CD164;IVNS1ABP;NUCB2;SERINC3;NGDN;ZFP36L1;ITM2C;VIM;PPP4R1;SP3;TMED2;CTNNA1;VPS4B;TMEM123;NDUFB5;CCT6A;SERP1;STT3A;SACM1L;VAMP3;VPS54;MIEN1;CCM2;ASXL1;TPM4;CDIPT;ST8SIA4;ACTR3;EIF1
All	TF Perturbations Followed by Expression	MEF2D KD MOUSE GSE47150 CREEDSID GENE 956 DOWN	0.284403469	1.305915045	0.036290323	0.197083607	STMN4;ELOVL5;JUND;ATF4;SARAF;ZMAT3;BSG;SLC7A1;GHITM;EFNB3;GABARAPL1;GNG3;PLPPR2;EIF1B;R3HDM1;MYADM;GRPEL1;STARD4;SRP19;PCBP1;NR2F1;TMCO1;MTHFD2;B2M;HPCAL1;GNAI1;FBXW7;SNAP25;BLOC1S2;RAB6A;LMO4;CDH13;GRIA2;CD200;SYT1;GPM6A;MEF2C;MSMO1;SLC3A2;AGPAT4;IER3;RTN1;MYL6;SEC61A2;CDIPT;TAB2;IDI1;ATP6V1C1;SSRP1;SLC25A1;GNAI2;EIF1;SEC23A;SLC2A1
All	TF Perturbations Followed by Expression	TBX3 SHRNA HFF HUMAN GSE76572 RNASEQ UP	0.293969171	1.305635301	0.046153846	0.197005294	JUN;ATXN2L;FNDC3A;NCKAP1;AMOTL2;HIF1A;ATP2B1;MDM2;PPP1R12A;USP36;ASCC3;SLC7A1;NR3C1;SSR3;NAA50;ATP13A3;BRD2;ANKRD28;SEC61A1;IPO7;MBNL1;CD164;CORO1C;STAT3;IVNS1ABP;ATP2A2;ATF3;KLF6;DUSP12;VIM;ACTG1;PKD1;KITLG;GSPT1;STRN4;SSR1;JMJD1C;SLC3A2;LATS2;RB1CC1;KCNQ5;CTSB;PTBP3;WDR1
All	TF Perturbations Followed by Expression	KLF9 OE GBM1A HUMAN GSE62212 RNASEQ DOWN	-0.314573119	-1.305499544	0.060037523	0.422927475	FADS2;IDH1;SCARB2;TTYH3;SMARCA4;XRCC6;PRMT1;HACD3;WSB1;MAZ;DPYSL5;PRRC2A;SACS;AGRN;SOX9;EXTL3;EEF1G;FDFT1;NT5DC2;CLIC1;SLIT1;PRRC2B;GAP43;NSD2;LDHB;HNRNPA2B1;FABP7;SELENON;NOTCH3;MSI2;APP;IGFBP2;DPYSL3;SREBF2;DDR1;PTN;MARCKS;NIPSNAP1
All	TF Perturbations Followed by Expression	PHF20 SHRNA H1792 HUMAN GSE82115 RNASEQ UP	0.36612834	1.304462382	0.108974359	0.198338515	GNAS;TMED5;ITGB1;YBX3;THBS1;CD164;PLOD2;B2M;EDIL3
All	TF Perturbations Followed by Expression	PIN1 DEPLETION HUMAN GSE26262 CREEDSID GENE 477 DOWN	0.293519319	1.303237252	0.049281314	0.199656037	LRRFIP2;ST7;IFRD1;PPP2R3A;RASA2;SMC4;NAA50;ASXL2;BRCA1;CEP83;CDT1;SCAF8;PTBP2;HDAC4;PTPN2;FBXO28;OSTM1;KIF18A;IVNS1ABP;GFPT1;NCAPG2;LRIG1;ADIPOR1;DTL;CDKN2AIP;ITGAV;CDK19;STARD13;ZBTB6;PRKAR2B;HEATR3;PPP3CA;SUV39H2;ARHGAP32
All	TF Perturbations Followed by Expression	VAX2 KO MOUSE GSE19626 CREEDSID GENE 2368 DOWN	-0.357596645	-1.301140928	0.112754159	0.433439074	POLR2F;DMAP1;RYBP;CEP164;APBA2;RAB6B;RHBDL3;TNFRSF21;APCDD1;TTC8;WWC1;GRIA4;AGAP3;KLF12;DCAF5;ATF7IP;FMN2;DPH1;STMN3
All	TF Perturbations Followed by Expression	NKX25 SHRNA H1 HUMAN GSE69618 DAY10 RNASEQ UP	0.27125539	1.300265542	0.020703934	0.203402566	HSPA5;HSP90B1;EXT1;SPAG9;HIF1A;COPB1;CALD1;GNAS;CALR;PEAK1;CANX;PTPN13;RRBP1;COL4A1;MDM2;COL5A2;PTPRM;EIF4A2;HBE1;NKTR;PDIA3;ITGB1;MAN2A1;PTTG1IP;SEC61A1;AKAP13;CD164;CORO1C;UBB;UACA;GFPT1;ATP2A2;BIRC6;COPA;FAT1;HSP90AA1;SERPINH1;PDIA6;KDELR2;CACNA2D1;RANBP2;IGF2R;LPP;RPN2;PXDN;VIM;TRIM24;PDE5A;ACTG1;CCNL2;PCSK5;UTRN;SESN3;PCDH7;SEC31A;CTNNA1;PCSK7;RPN1;TMEM123;SSR1;ACTN4;CCT6A;MSMO1;AKAP9;RSL24D…
All	TF Perturbations Followed by Expression	MYCN SHRNA SKNBE2 HUMAN GSE84389 RNASEQ UP	0.30257567	1.300016983	0.069672131	0.203297628	TAF1D;HSP90B1;UBXN7;GULP1;DUSP16;EIF4A2;SSR3;ATP13A3;PDCD4;EML5;KIF21A;CEP170;IPO7;CD164;ETNK1;GFPT1;MTHFD2;PDIA6;RANBP2;CHD9;CDK6;EDEM3;LRPPRC;ACTG1;SESN3;TMED10;DNAJB14;RHOQ;TOMM20
All	TF Perturbations Followed by Expression	WT1 KO MOUSE GSE15326 CREEDSID GENE 2248 DOWN	-0.329454328	-1.299902184	0.084745763	0.433730802	FLYWCH2;ANKRD49;FMNL3;HAUS1;CAMKK2;PSMC3IP;PHC2;ACKR3;FRMD4A;ARRDC3;RGS19;TRIP13;MYC;CENPH;CHSY1;CELF4;RFC4;ZIK1;RASL11B;F2R;ERI2
All	TF Perturbations Followed by Expression	EPAS1 KD HUVEC HUMAN GSE62974 RNASEQ DOWN	0.304548884	1.299780633	0.052953157	0.203171488	HSPA5;HSP90B1;ID3;MBOAT7;GNAS;CALR;SARAF;PDLIM5;CANX;MDM2;RBMS1;HSPH1;SMC4;EIF4A2;TGOLN2;YBX3;LRIG3
All	TF Perturbations Followed by Expression	FOXP1 KD HUMAN GSE51382 CREEDSID GENE 2764 UP	0.304467189	1.299770672	0.053892216	0.202702714	DCAF6;HIF1A;ATF4;BACH2;EFR3A;SLC44A1;SMC4;NAA50;PDCD4;MDFIC;SGPP1;ALCAM;TMEM263;ERBIN;TFDP2;UBB;NCAPG2;KLHL2;B2M;IMP4;CDKN1B;PRKACB;VIM;PTGES3;TMEM123;AK3;SNX5;PRKAR2B;ABI1;RSL24D1;EZR
All	TF Perturbations Followed by Expression	PAX5 OE HUMAN GSE44244 CREEDSID GENE 574 DOWN	0.519526721	1.298837289	0.152	0.203732313	GBE1
All	TF Perturbations Followed by Expression	ARID2 SIRNA HEPG2 HUMAN GSE69567 RNASEQ DOWN	-0.311297889	-1.298804311	0.046601942	0.433641767	UBC;NFE2L1;EIF3B;PSMB7;XRCC6;EEF2;TRIM28;EIF3L;POLE;MKNK2;MAZ;DDX39B;TUBB4B;IGDCC3;SLC29A4;ETFB;KANK1;ADH5;MCM3;SUN2
All	TF Perturbations Followed by Expression	OVOL2 KO MOUSE GSE53923 CREEDSID GENE 1486 UP	0.300493922	1.298736877	0.060538117	0.20338445	JUN;XBP1;TANC2;MKLN1;JUND;PPP1R12A;NBEA;TRPS1;EIF4A2;CDH11;JAK2;REV3L;ERBIN;RNF130;PCF11;CD164;GRINA;NEK7;ATF3;PROS1;TIPARP;ETV1;ITM2C;GLUL;GPC6;VIM;CRABP1;LPIN2;GSR;PLXDC2;CDK19;KLF4;CDH13;SSBP2;CD200;GNG12
All	TF Perturbations Followed by Expression	SETDB1 KO HELA HUMAN GSE86813 RNASEQ UP	0.334111162	1.298571048	0.087318087	0.203118045	HSPA5;ID3;ITPR1;SKIL;SMC4;BBX;EPB41L2;CTDSPL2;ITPRID2;ERBIN;COPA;HSP90AA1;CDK6;VIM;SESN3;KITLG;TARDBP;TAF7;PPP1R15B;AP2B1;YOD1;ATP1A1
All	TF Perturbations Followed by Expression	NRL DEFICIENCY MOUSE GSE8972 CREEDSID GENE 657 UP	-0.294923162	-1.297665935	0.057090239	0.43346547	EFTUD2;TLE3;EIF3B;CUEDC1;SGCE;EEF2;TRIM28;EIF3L;MYT1;CLPB;DDX39B;ST3GAL3;ALAD;BRK1;VPS28;GLO1;DYNLL1;POLR2G;WWC1;CD24;PSMA4;NT5DC2;PTPN21;BMI1;CMTR1;HNRNPA2B1;SLC38A10;FABP7;BUD31;TPST1;APP;PLEKHB2;MAPK6
All	TF Perturbations Followed by Expression	USF1 OE HUMAN GSE17300 CREEDSID GENE 2973 DOWN	-0.315992222	-1.297640257	0.08490566	0.429924183	CC2D2A;TAMM41;TYW5;CEP41;NPHP1;FRA10AC1;SGCE;KRCC1;GTPBP10;INVS;CCDC66;ZFP41;ATG10;ARRDC3;SEPSECS;WDR7;EFCAB7;IFT88;ST7L;ATR;NEDD1;ORC5;NFU1;DPH6;SMIM19;RDM1
All	TF Perturbations Followed by Expression	FLI1 KD HUMAN GSE27524 CREEDSID GENE 1605 DOWN	-0.315527141	-1.296714581	0.084130019	0.429071289	RRS1;POLR3K;POLE;MCM3;GINS4;CTPS1;PNO1;RANGAP1;BCL11B;KALRN;CHN2;SLCO5A1;RFC2;MRS2;VRK1;WDR77;GINS1;TRIP13;CHAF1A;DNAJC9
All	TF Perturbations Followed by Expression	HSF1 KD HUMAN GSE3697 CREEDSID GENE 779 DOWN	0.306665692	1.294901341	0.06263048	0.207941052	HERPUD1;MAFG;DDIT3;MBOAT7;TMEM87A;FNDC3B;ZMAT3;HSPH1;FNIP1;EIF4A2;SLC5A3;PAPPA;MAN2A1;KIF3B;HDAC4;AHSA1;IVNS1ABP;SERPINH1;IGF2R;HSPA4L;PXDN;MPZL1;CKAP4;LMAN2L
All	TF Perturbations Followed by Expression	HOXA7 SHRNA FLHSPC HUMAN GSE76683 RNASEQ UP	0.298933238	1.294619489	0.05907173	0.207928122	HSPA5;HSP90B1;CALR;CANX;MDM2;ASCC3;SMC4;ATP13A3;EFCAB14;PDIA3;AKAP13;XRN1;SEL1L;NUCB2;LAMP1;B2M;CEBPZ;HSP90AA1;PDIA6;CDK6;PPIG;SP1;SMC2;VIM;LRPPRC;ACTG1;TMED2;SAR1A;ZEB2;UHMK1;TOMM20
All	TF Perturbations Followed by Expression	PITX2 KO MOUSE GSE50399 CREEDSID GENE 3060 DOWN	0.284664147	1.294296726	0.046747967	0.207933547	HSPA5;BTBD1;OSBPL8;CALR;PPM1B;UGP2;FNDC3B;COL4A1;EMC3;DNAJB9;CHORDC1;PTTG1IP;SUCLA2;MBNL1;SRP19;EMC2;IVNS1ABP;VAPA;TMX1;ZFP36L1;CSTF2T;CCT4;GRSF1;RAB7A;MFF;PTP4A2;RAB6A;CTNNA1;RHOQ;TOMM20;LARP4B;TJP1;NDUFB5;CCT6A;RP9;GJA1;IDH3B;MLF1;FAM174A;TMED9;SACM1L;ADAM9;TPM4
All	TF Perturbations Followed by Expression	HNF4A KD HUMAN GSE25417 CREEDSID GENE 1357 UP	0.283078396	1.293661938	0.03640257	0.208404379	JUN;DCAF6;ARL4A;HIF1A;EFR3A;RBMS1;COL5A2;DLK1;SLC5A3;CDH11;OAT;PTTG1IP;MYADM;PHACTR2;ALCAM;TMEM263;CXCL12;ACSL3;CD164;UBB;PLOD2;SERINC3;COLEC12;B2M;SOD1;SUCO;CKAP4;ITGAV;TPM1;AP3S1;SLIT2;TMBIM4;PDZRN3
All	TF Perturbations Followed by Expression	HES1 OE MOUSE GSE54622 CREEDSID GENE 2771 UP	0.321309699	1.293245051	0.070103093	0.208572569	JUN;PARP8;RBMS1;ITPR1;ANGPT1;ING2;BBX;PAWR;IRF2;PHACTR2;MDFIC;GLIS3;B2M;ATP10A;BCL2L11;CRY1;NTNG1;KCTD8;PDE5A;KLF4;LMO4;IQGAP2;CLK1;IER3;MLF1;ANTXR2;TSHZ1
All	TF Perturbations Followed by Expression	MBD2 KO MOUSE GSE48653 CREEDSID GENE 1051 DOWN	0.43007266	1.293144823	0.145652174	0.208222193	NCKAP1;RASSF1;MDFIC;LRIG1
All	TF Perturbations Followed by Expression	FLI1 KD HUMAN GSE27524 CREEDSID GENE 1600 UP	0.29334975	1.292027154	0.057522124	0.209417191	UBE2H;GBE1;COL11A1;BACH2;DPYD;COL4A1;ITPR1;NR4A2;TRPS1;NR3C1;DLK1;SLC5A3;ANGPT1;RPS6KA5;TSPAN5;TRAM2;DACH1;CLIP3;CXCL12;THSD7A;COLEC12;SASH1;MYO6;CRABP1;SEMA3C;ITGAV;TPM1;PDZRN3;CDH13;MEF2C;COL4A2;RHOC;KLHL24;KCNMB4;CTSB;IER3;RTN1
All	TF Perturbations Followed by Expression	SP3 DEFICIENCY MOUSE GSE9124 CREEDSID GENE 637 DOWN	-0.287895645	-1.291076554	0.047882136	0.44478643	EXOSC7;PSMD5;WDR82;HAUS1;TIMM8B;ATIC;PSMB7;MKNK2;GCLC;PSMC3;GID8;ETFB;EIF2B4;NHP2;PSMD2;GOLM1;TECR;APRT;TRAPPC1;CDK4;PPDPF;NUDT19;TFDP1;BIRC5;UQCRFS1;NDUFA4;NDUFS8;PSMA4;NT5DC2;TKT;GPX4;RBP1;SDHB;ORC5;PPA1;NSMCE4A;LSM3;ARPC3;EIF4A1
All	TF Perturbations Followed by Expression	NFIA DEFICIENCY MOUSE GSE4623 CREEDSID GENE 666 UP	-0.276078449	-1.290916939	0.039473684	0.441834971	MPRIP;DYNC1H1;UBC;PRKACA;DAB2IP;BZW2;WDR6;SMARCA4;PSMB7;PRMT1;RNF14;EEF2;TRIM28;TSPYL4;ST8SIA2;SPTAN1;CTPS1;PAPSS1;EHMT2;RAF1;BRK1;NFIB;RABAC1;ACO2;EIF3G;FLII;GLO1;PIP5K1C;APCDD1;PSMD13;AGRN;FBXO21;FASN;MEST;ARID1A;SH3BP5;NANS;NDN;NSF;CSNK1G2;PGAM1;NF2;PLXNA2;SDHB;GAP43
All	TF Perturbations Followed by Expression	DDIT3 MUT MOUSE GSE2082 CREEDSID GENE 899 UP	0.274881412	1.29089202	0.031120332	0.210642877	HERPUD1;IFRD1;JUND;RRBP1;COL4A1;RBMS1;SNX3;RNF4;PDIA3;RELL1;PAWR;SKI;MYADM;CRIPT;AKIRIN2;MDFIC;CXCL12;MBNL1;CD164;CORO1C;STAT3;MTHFD2;VAPA;LAMP1;COPA;GRINA;NEK7;SERPINH1;YTHDF1;KLF6;AZIN1;PKD2;ITM2C;UGDH;HPCAL1;CCT4;ZFAND6;AKT1S1;PTP4A2;CKAP4;AP3S1;SEC31A;RHOQ;LMO4;GPR137B;CD200;SLC1A4;ACTN4;RCN1;MSMO1
All	TF Perturbations Followed by Expression	FOXA1 OE HUMAN GSE49153 CREEDSID GENE 3051 DOWN	-0.322265528	-1.289106254	0.104672897	0.444638805	FOS;CUEDC1;AIP;PSMC4;NDE1;TMED1;ZCCHC4;DELE1;ZNF462;IFITM2;ALAD;ATG10;INO80B;GDPD1;USP49;ABRAXAS1;ZNF652;COA6;EIF2AK2;MACROD1;LPCAT1;ST3GAL4;CDKN2AIPNL;SNAPC1;PCYOX1;ARL16
All	TF Perturbations Followed by Expression	BCL6 KO MOUSE GSE40493 CREEDSID GENE 2772 UP	0.288230391	1.28874918	0.048218029	0.213562043	LRRFIP2;NCKAP1;ACADL;UGP2;PTPN13;HSPA13;RAD51;DNAJC1;UBA6;CHORDC1;GMDS;PHC3;DERL2;PDIA4;CENPC;ALCAM;SEC11C;NAB1;ELOA;NCAPG2;TMX1;PROS1;BMP2K;ITM2C;CDK6;DTL;SMC2;VIM;ATP2B4;TEX30;GSR;RYK;LMBRD2;RBBP8;NSMAF;TANK;ZDHHC2;CPD;CTSB;IER3;ANTXR2;TMEM33;CLCN3;VPS54;SC5D;TSPAN31;TOP2A;IDI1;TAGLN2;BAZ1A;ST8SIA4
All	TF Perturbations Followed by Expression	VDR KO MOUSE GSE2421 CREEDSID GENE 1151 DOWN	-0.294799371	-1.28868963	0.055776892	0.442546747	DYNC1H1;PSAP;CAPZB;LRP1;PSMB7;EEF2;PSMC3;ETFB;IFITM2;PSMD2;TECR;BLVRA;RABAC1;VPS28;ACO2;PACS2;ECH1;NDUFA8;EEF1G;ERP29;COPE;FIS1;CLIC1;GPX4;SDHB;SAMHD1;ARPC3;EIF4A1;COX7A2L;NDUFS3;LGALS1;PCYOX1;ESD;EVL
All	TF Perturbations Followed by Expression	KLF4 OE HUMAN GSE3113 CREEDSID GENE 2071 UP	0.276000799	1.288661742	0.041575492	0.213230478	HSPA5;HERPUD1;HSP90B1;HIF1A;JUND;CALR;BCL10;CANX;GHITM;EIF4A2;SSR3;NAA50;TMEM41B;DNAJB9;HYOU1;YBX3;OAT;PCNP;POLR1D;SCAF8;CORO1C;WBP2;XPOT;ATP2A2;MTHFD2;VAPA;B2M;PDIA6;SNX15;UGDH;RPN2;R3HDM4;TMED2;TMED10;RNF220;DDAH1;DPM1;POM121C;VPS4B;KLF4;SSR1;TAF7;XPO6;CAPNS1;EZR;TRAM1;VPS26A;RHOC;MAT2B
All	TF Perturbations Followed by Expression	TET1 OE HUMAN GSE43741 CREEDSID GENE 2855 DOWN	-0.30936056	-1.287499714	0.065217391	0.442869073	SLC23A2;PSMD5;CHAMP1;KMT2D;ENPP2;NAA40;LY6E;CDCA7;TIMM22;COA7;UBLCP1;TRIP13;CCND2;MCCC2;LEF1;RPTOR;PHACTR1;BRI3BP;CAD;FIGN;PLK2;PPIF;ZCCHC14;PROSER1;LPCAT3;CNTLN;TGFB2;SERINC2;MTMR7;RHOBTB3;NCK2;SNAP29;CLCN4;MMP16;TRIM59;CDK8;BMPER;KCNQ3;TNRC6C;SIMC1
All	TF Perturbations Followed by Expression	ZFP42 KD MOUSE GSE9978 CREEDSID GENE 1334 DOWN	0.400299159	1.287067992	0.128309572	0.215316209	CALD1;GNG3;THBS1;SERPINH1;GLUL;VIM;ACTG1;TPM1;PTCH1;CCT6A;CAPNS1
All	TF Perturbations Followed by Expression	TCF4 KD HUMAN GSE18560 CREEDSID GENE 1275 UP	0.288449352	1.287028397	0.049484536	0.214874641	HSPA5;HERPUD1;COPB1;GHITM;SNX3;STK24;PTTG1IP;SEC61A1;B4GALT5;DNAJB11;TCF7L2;CD164;CORO1C;UBB;B2M;FAT1;SOCS6;KLF6;MXD1;CHMP2B;ACTG1;TMED2;TMED10;AP3S1;SEC31A;CTNNA1;ARF6;VPS4B;KLF4;RPN1;ARPC1A;ACTN4;ATG12;MSMO1;SERP1;CAPNS1;EZR;TOB1;CRELD2;RHOC;DAD1;IER3;SSR2;MYL6;TM9SF2;MFSD1;TMED7;TPM4;WSB2;IDI1;TAGLN2;IER2;ACTR3
All	TF Perturbations Followed by Expression	IRF5 KD HUMAN GSE50588 CREEDSID GENE 2801 UP	-0.30895257	-1.286444445	0.090038314	0.442703812	ALDH2;VPS29;FOS;TPMT;AKAP7;SNRPA;UNC119;TMEM131L;MAP2K2;IFITM2;NHP2;ACKR3;CCDC88C;SCD;G3BP1;FANCD2;TNFRSF21;LGALS8;EGR1;RIPK2;DCAF5;WASF2;VGLL4
All	TF Perturbations Followed by Expression	MBD2 KD HMLER HUMAN GSE63234 RNASEQ DOWN	-0.281529685	-1.286007577	0.050290135	0.440697421	MPRIP;DYNC1H1;CHD3;ABCF2;SMARCA4;EIF3B;DLG5;DBN1;XRCC6;PRMT1;EEF2;TRIM28;EIF3L;POLR2A;TUBB4B;MAP2K2;PRRC2A;SPTAN1;DDX21;TCOF1;COTL1;TBC1D16;RPL7L1;PARP1;XRCC5;FLII;RPS6KA2;PEG10;BCL9L;PYGB;EEF1G;AKAP12;FBLN1;PRRC2B;PDAP1;LDHB;HNRNPA2B1;DCTN1
All	TF Perturbations Followed by Expression	KLF13 KD HUMAN GSE50588 CREEDSID GENE 2795 UP	-0.285072103	-1.285813069	0.050877193	0.437990093	PIGN;FOS;SMARCA4;NDE1;PRMT1;PPAT;MSRA;TMEM134;UNC119;MAP2K2;PIK3C2B;ACKR3;PTOV1;PAFAH1B3;CDCA7;BLVRA;TMEM170B;GAR1;CCDC15;CCDC88C;VPS28;PRMT2;ZFP90;FARP2;FANCD2;METTL1;AGRN;SOX9;CCDC90B;RINT1;ARID1A;TOMM70;PGLS
All	TF Perturbations Followed by Expression	EHF OE A549 HUMAN GSE63397 RNASEQ UP	0.297756491	1.28558438	0.06	0.216687928	HSPA5;ATXN2L;HERPUD1;MAFG;HSP90B1;MBOAT7;ATF4;RRBP1;PITPNA;SSR3;ANO6;HYOU1;PDIA4;SEC61A1;NF1;WBP2;STAT3;SEL1L;GRINA;FAT1;HSP90AA1;IGF2R;STIP1;ITM2C;UGDH;RPN2;PXDN;CKAP4;TPM1;PTGES3;CTNNA1
All	TF Perturbations Followed by Expression	SOX2 SIRNA KYSE70 HUMAN GSE47058 RNASEQ DOWN	-0.289567479	-1.284841809	0.051975052	0.43764366	DYNC1H1;UBC;MTOR;EFNB2;MTHFD1;SMARCA4;EIF3B;PSMB7;EEF2;TRIM28;POLR2A;PSMC3;TUBB4B;CEP164;SPTAN1;DDX21;UBTF;MCM3;PSMD2
All	TF Perturbations Followed by Expression	KLF7 KO MOUSE GSE3595 CREEDSID GENE 95 UP	0.299085369	1.284630804	0.071290944	0.217812142	JUN;TEAD1;PAN3;ELOVL5;CHIC2;SSR3;CDH11;ATP11B;IRF2;ALCAM;FOXG1;GLIS3;TSPAN12;TSHZ3;SF1;B2M;NEK7;PROS1;CDKN1B;ZFC3H1;CRABP1;LRRC40;MPZL1;MFF;CKAP4;WASF1;ARF6
All	TF Perturbations Followed by Expression	TP63 UNK HUMAN GSE20286 CREEDSID GENE 2452 UP	0.30594556	1.284341954	0.079831933	0.217729845	ARID5B;FNDC3A;SEC24A;ID3;ZMAT3;NR4A2;LGR4;TMEM59;ZNF281;PIP5K1A;CBLL1;YRDC;ATF3;PROS1;EPB41L1;CDKN1B;CSTF2T;SEMA3C;CTSA
All	TF Perturbations Followed by Expression	IRF9 OE HUMAN GSE50002 CREEDSID GENE 1653 DOWN	0.303025212	1.284294265	0.067264574	0.217298659	CREBRF;HERPUD1;DHX40;XBP1;GBE1;NADK2;RB1;YPEL3;DNAJB9;PDCD4;CLIP3;CDC14B;ATG13;ERO1B;NBR1;PLOD2;NUCB2;ATF3;IFT80;STX5
All	TF Perturbations Followed by Expression	LIN28 OE CD34 HUMAN GSE93256 RNASEQ UP	0.273523877	1.283986137	0.037037037	0.217288762	RICTOR;FCHO2;MKLN1;NDEL1;JUND;TNRC6B;PEAK1;USP15;MED13L;BSG;PPP1R12A;MDN1;SLC7A1;SMC4;ASXL2;ATP13A3;OAT;MON2;PHC3;DENND4A;UBR2;YWHAH;XRN1;PCF11;CPEB4;KIDINS220;NCAPG2;CHD2;HSP90AA1;RANBP2;CHD9;DTL;UGGT1;WEE1;LBR;LRPPRC;NCOA1;ATP6V0A1;NBAS;PCSK5;PKD1;ZEB2;OGA;ARHGEF12;SRSF4;JMJD1C;ACTN4;PRKAR2B;PPP1R15B;IQGAP2;AKAP9;PCNA;INTU;AP2B1;ATG2B
All	TF Perturbations Followed by Expression	HOXB4 INDUCTION MOUSE GSE9044 CREEDSID GENE 165 UP	-0.278657941	-1.283405511	0.048355899	0.439077373	FZD2;DRAP1;GALK1;TIMM8B;PSAP;XPNPEP1;EIF3B;DBN1;PSMB7;EEF2;TRIM28;RCOR2;DDX39B;IFITM2;NHP2;SNRNP40;PSMD2;ARRDC3;CDC37;ARPC4;RABAC1;TRAPPC1;ACO2;CDK4;GGA2;DACT1;FASN;CHSY1;POLR2G;MEST;PGLS;CD24;PGAM1;NT5DC2;FBLN1;GPX4;CRABP2
All	TF Perturbations Followed by Expression	MYB OE HUMAN GSE2816 CREEDSID GENE 2154 UP	0.368898773	1.282724708	0.132653061	0.218846476	DCAF6;ARL4A;HSPH1;YBX3;CACYBP;PTTG1IP;UBB;HSP90AA1;AZIN1;STIP1;VIM;ACTG1
All	TF Perturbations Followed by Expression	TFAP2C SIRNA HUMAN GSE15481 CREEDSID GENE 2892 DOWN	-0.306363562	-1.282621151	0.09380863	0.438268903	CHAMP1;PBX1;HAUS1;CELSR2;TUBG1;NUP85;SNRPA;GID8;HGS;NHP2;MTX1;COQ5;SDHAF3;VRK1;SCD;TRIP13;DNAJC9;CENPH;MEST;RFC4;PSMG3;PLEKHF2;AIDA;CENPK;ELOF1;AMZ2;TAF12;CCNI;STMN3;BRCA2;BUB3;DCTPP1;MCM2;EXT2;CCNE2;CDK1;DR1;PRIM1;LMNB1
All	TF Perturbations Followed by Expression	HOXC13 OE MOUSE GSE2374 CREEDSID GENE 201 DOWN	-0.280693964	-1.281915516	0.041431262	0.437408921	ARGLU1;MPRIP;POLR2F;MFAP2;MINPP1;BZW2;CAPZB;PRMT1;EEF2;EIF2B4;SPTAN1;ALAD;CTPS1;STUB1;EHMT2;SUN2;BRK1;CDC37;ARPC4;RABAC1;CDK4;AP1S1;PPDPF;PSMD13;PGLS;COMMD4;SWI5;COG6;CSNK1G2;PLK2;TKT;CLIC1;PPIF;NDUFA11;PDAP1;DCTN1;ATXN7L3;SGPL1;ARPC3;PFDN6;EIF2B2
All	TF Perturbations Followed by Expression	MYC OE MOUSE GSE55272 CREEDSID GENE 1827 UP	-0.491174014	-1.280940561	0.181459566	0.437245344	UNC119;ACACA;PEG10;MEST;ACLY;SORL1;PHF7
All	TF Perturbations Followed by Expression	GATA6 KO MOUSE GSE52317 CREEDSID GENE 357 UP	0.324758085	1.280631957	0.081497797	0.221805462	RGS7;INTS7;HSPH1;SLC7A1;ATP13A3;PPM1E;TSPAN5;RELL1;THBS1;ROBO2;RORB;ATF3;NOX4;SH3GL2;SLIT2;GPR137B;CD200
All	TF Perturbations Followed by Expression	CEBPA UNK HUMAN GSE33223 CREEDSID GENE 2097 UP	0.299119828	1.280434443	0.069473684	0.221641835	PELI2;TBC1D15;TBC1D23;AMFR;STAM;SLC33A1;ZMAT3;SGMS1;DLK1;PDE4D;SWT1;CEP83;XPO7;B4GALT6;SGPP1;CXCL12;KIF18A;PIK3CA;EDIL3;SOCS6;ARHGAP5;CASC3;ITM2C
All	TF Perturbations Followed by Expression	SRF KD MOUSE GSE1948 CREEDSID GENE 1156 UP	-0.321174412	-1.280394149	0.1	0.435685136	POLR2F;DYNC1H1;TLE3;ACVR2B;EEF2;TRIM28;POLR2A;IFITM2;UBTF;TCOF1;NDUFB7;MYO10;PARP1;VPS28;EIF3G;PPDPF;CHAF1A
All	TF Perturbations Followed by Expression	NFYA SIRNA HCT116 HUMAN GSE56788 RNASEQ DOWN	0.31146355	1.278631397	0.085470085	0.224215557	VEZF1;ROCK2;OSBPL8;ATF4;CALR;CANX;EIF4A2;BRD2;PDIA4;B4GALT5;ACSL3;GFPT1;MTHFD2;FAT1;HSP90AA1;CCDC117;AZIN1;GLUL;ABCE1;ARF6;OGA;TOMM20;ACTN4;TJP1;CCT6A;RCN1;EZR;STT3A;ATP1A1;MAP4K4;TOP2A;PITPNB;DST;CALU;IPO5
All	TF Perturbations Followed by Expression	FOXO1 KO MOUSE GSE36948 CREEDSID GENE 2493 DOWN	-0.300812107	-1.278551498	0.069679849	0.438417823	ZFHX2;DYNC1H1;KMT2D;CLASRP;KLC1;TTYH3;DLG5;SETD1B;NAV1;WSB1;AHDC1;STIMATE;ST8SIA2;TUBB4B;CEP164;TENM4;RAF1;FRMD4A;IGDCC4;CACNA1A;RAB6B;NUDT19;TFDP1;AGRN;NSF;HIRIP3;ATAD3A;FBXO10;EIF2AK2;CMTR1;DCTN1;FMN2;PRR3;RAB5B;EXOC7;SELENON;FAM222B;MYO9B;PDE4DIP;TTC4;UBE2O
All	TF Perturbations Followed by Expression	MYC MYC VS WT MOUSE GSE55272 CREEDSID GENE 1817 UP	-0.3414891	-1.278022191	0.098298677	0.436995201	PPP1R10;TBC1D7;TYW5;TSPYL4;SLX4IP;ITGB3BP;GAN;PLGRKT;BBS4;POLR2D;LGALS1;FBXO25;NDUFAF2;NUP93;PIK3R3
All	TF Perturbations Followed by Expression	FLI1 KD HUMAN GSE27524 CREEDSID GENE 1594 DOWN	-0.300394825	-1.276338215	0.07751938	0.439382902	RRS1;TUBG1;POLR3K;POLE;PSMC3IP;MCM3;GINS4;CTPS1;LRP8;RANGAP1;BCL11B;RFC2;VRK1;WDR77;GINS1;SACS;TRIP13;CHAF1A;BIRC5;DNAJC9;NOP2;TTC13;PEG3;PPIF;EXOSC9;TOMM40;BRCA2;MRTO4;PA2G4;DCTPP1;MCM2;WDHD1;CCNE2;CDK1;BLM;PRIM1;TBC1D5;LMNB1;NETO2;ACOT7
All	TF Perturbations Followed by Expression	CHD1 KO 22RV1 HUMAN GSE84610 RNASEQ DOWN	0.305805052	1.275738458	0.085714286	0.228366518	DHX40;HSP90B1;MKLN1;CALD1;ATF4;CHPT1;UBA6;PRKCI;STARD4;ETNK1;MYNN;MTHFD2;HSP90AA1;ARHGAP5;LPP;USP47;SCAMP1;DNAJB14;UHMK1;PRDX3;MSMO1;PHTF2;AKAP9;SLC39A10;MYL6;TMED7;FUBP1;TOP2A;UBE2E3;IDI1;ACTR3;MDH1;PRELID3B;MAP9;PHIP;TAX1BP1;XPO1;HSPA4;KRR1
All	TF Perturbations Followed by Expression	DOT1L INHIBITION HUMAN GSE29828 CREEDSID GENE 1239 UP	-0.333796245	-1.275480433	0.091633466	0.439058933	JARID2;PSAP;DDX39A;EEF2;EIF3L;MKNK2;DDX39B;STUB1;FAM107B;COTL1;TMEM170B;RABAC1;EIF3G;EEF1G;ERP29;CDK5RAP3;SAMHD1
All	TF Perturbations Followed by Expression	PPARG OE MOUSE GSE2192 CREEDSID GENE 865 UP	-0.296262357	-1.275004594	0.064516129	0.437440485	UBC;IDH1;PRKACA;ALAS1;PSMB7;MKNK2;TMEM134;BCKDHB;SUCLG1;PPP2R1B;ETFB;NHP2;CHCHD3;GNPAT;NDUFB10;ACO2;SAMM50;FASN;ECH1;TRAF4;PGLS;NDUFA8;PGAM1;NT5DC2;TKT;GPX4;SDHB;PPA1;LDHB;LPCAT3;COX7A2L;NDUFS3;MCCC1;HSDL2
All	TF Perturbations Followed by Expression	MYC OE MOUSE GSE27159 CREEDSID GENE 1273 DOWN	0.313472482	1.274366515	0.083857442	0.230159219	COL11A1;COL4A1;ZMAT3;DLK1;CDH11;TEAD2;STARD4;FOXG1;FAM169A;SIPA1L2;BCL2L11;HPCAL1;HOXA10;SEMA3E;CRABP1;PDE5A;AMPH;PCDH7;EPHA3;AK3;MSMO1;IQGAP2;COL4A2
All	TF Perturbations Followed by Expression	FLI1 KD HUMAN GSE27524 CREEDSID GENE 1596 UP	0.290853715	1.27337518	0.07826087	0.231403204	COL11A1;BACH2;DPYD;ATP2B1;ITPR1;NR4A2;NBEA;TRPS1;NR3C1;DNAJB9;ANGPT1;RPS6KA5;TSPAN5;PDCD4;TRAM2;DACH1;CLIP3;CXCL12;THSD7A;COLEC12;SASH1;ATF3
All	TF Perturbations Followed by Expression	CREB1 DEPLETION HUMAN GSE12056 CREEDSID GENE 68 UP	0.284116835	1.273364711	0.066666667	0.230903984	HSPA5;HSP90B1;DCAF6;GBE1;JUND;ATF4;DLK1;TMEM41B;LIN28B;SDF2L1;PTTG1IP;PHACTR2;STARD4;TMEM263;IPO7;PCBP1;RIOK3;GFPT1;BIRC6;NEK7;SERPINH1;PDIA6;IGF2R;RAB4A;KLF6;TIPARP;CRY1;HPCAL1;VIM;LBR;ACTG1;PTP4A2;AP3S1;SEC31A;POM121C;TOMM20;TMEM123;ARPC1A;MSMO1;EZR;SYPL1;TRAM1;CTSB;IER3;ANTXR2;SSR2;TM9SF2
All	TF Perturbations Followed by Expression	GLI1 INHIBITION HUMAN GSE36855 CREEDSID GENE 643 DOWN	0.303154484	1.272906126	0.08677686	0.231136411	CREBRF;DDIT3;CREB5;OSER1;SDE2;RAB30;RBM48;HSPA13;CFAP20;EIF1B;CCDC174;CPEB4;RIOK2;GLI3;CCNL1;CHD2;ATF3;ETV1;HDAC9;DUSP10;ZBTB6;JMJD1C;BCAS2;IKZF5;SLC3A2;CLK1;MBIP;ZSCAN21
All	TF Perturbations Followed by Expression	STAT3 SIRNA HCC1143 HUMAN GSE85579 RNASEQ UP	0.278772261	1.272798724	0.045738046	0.230830598	HSPA5;JUN;NCKAP1;HSP90B1;SPAG9;COPB1;CANX;RRBP1;EFR3A;ITGB1;BRD2;PTTG1IP;ZFR;ALCAM;IPO7;MBNL1;ITPRID2;ERBIN;THBS1;RIOK3;VIRMA;ATP2A2;HSP90AA1;RANBP2;MYO6;KLF6;VIM;ITCH;LRPPRC;ARFGEF1;TCF12;PTP4A2;CTNNA1;VPS4B;KLF4;RPN1;JMJD1C;OGDH;TJP1;XPO6;SLC3A2;EZR;BROX;TRAM1;AP2B1
All	TF Perturbations Followed by Expression	STAT3 DEFICIENCY MOUSE GSE6846 CREEDSID GENE 85 DOWN	-0.318810499	-1.272382727	0.098425197	0.442704437	UBC;FOS;ALAS1;EEF2;GCLC;POLR2A;PHC2;TECR;ACO2;GLO1;FOSB;FASN;PYGB;CD24;TKT;EGR1;GPX4;LDHB;ELOF1;PROM1;SQLE;LPCAT1;TAF10
All	TF Perturbations Followed by Expression	FOXP3 OE SW780 HUMAN GSE81157 RNASEQ DOWN	-0.321373911	-1.271339908	0.088888889	0.442934983	EFTUD2;ADGRG1;DDX39A;PSMC4;EEF2;TRIM28;PSMC3;ACKR3;CDC37;FLII;TNFRSF21;CD24;PSMA4;JTB;DCTN1;EIF4A1;FN1;RUVBL2;DPYSL3;SERINC2;TOX4;DDR1;KDM1A;SNRPB;ILF3;GSTM3;TUBA1C;CCT7;CCT5
All	TF Perturbations Followed by Expression	DLX5 DEFICIENCY MOUSE GSE22381 CREEDSID GENE 383 UP	-0.428435043	-1.270874438	0.156673114	0.44139236	ELAVL4;IFT74;ALAD;ACKR3;ANTXR1
All	TF Perturbations Followed by Expression	AIRE KO MOUSE GSE2515 CREEDSID GENE 60 DOWN	-0.319454975	-1.270769228	0.091254753	0.438622465	UBC;EIF3B;EEF2;TRIM28;DDX39B;CTPS1;BCL11B;ZRANB2;CDCA7;NDUFB10;ACO2;EIF3G;BIRC5;EEF1G;TKT;CLIC1;SDHB;NSUN2;HNRNPA2B1;CDC123;CCND3;BUD31;NDUFS3;LGALS1
All	TF Perturbations Followed by Expression	PAX5 SIRNA MCF7 HUMAN GSE79586 RNASEQ UP	0.282410244	1.270314083	0.058064516	0.234572365	HSPA5;HSP90B1;GNAS;CALR;TMEM87A;CANX;RRBP1;ATP2B1;BSG;PDIA3;HYOU1;ITGB1;PDCD4;PTTG1IP;LRPAP1;PDIA4;CD164;PLOD2;LAMP1;B2M;HSP90AA1;SERPINH1;PDIA6;FAM3C;GLUL;RPN2;PXDN;SEMA3C;TMED2;CTSA;TMED10;ITGAV;HSBP1;JAK1;SNX5;BCAS2;SLC3A2;RSL24D1;TMEM245;SYPL1;PPP3CA;CTSB;OS9;SSR2;ARF3;TMED9
All	TF Perturbations Followed by Expression	NR2C2 KD HUMAN GSE16219 CREEDSID GENE 2628 UP	-0.323747893	-1.270219885	0.102564103	0.437441727	EEF2;EIF3L;GPI;NHP2;STUB1;APRT;EEF1G;NDUFA4;SF3B5;JTB;GPX4;NDUFA11;LGALS1;GTF3A;NEDD8;LSM7;NCK2;MZT2A;SNX7
All	TF Perturbations Followed by Expression	PDX1 KO MOUSE GSE29048 CREEDSID GENE 387 DOWN	0.421781113	1.269628902	0.157057654	0.235186325	NADK2;ATP2B1;TEAD2;SLC4A7;ALCAM;ERO1B;NUCB2;RALYL
All	TF Perturbations Followed by Expression	STAT3 KD HUMAN GSE42979 CREEDSID GENE 2148 UP	0.30413893	1.26920597	0.09255079	0.235444673	UBXN7;ZFP36L2;OSER1;ATG14;MED13L;GULP1;RPS6KA5;BMPR1B;CDH11;PDCD4;CDADC1;CRIPT;ACSL3;CACNB4;PPARGC1A;ETNK1;KIF18A;PTPN4;DENND5B;CSNK2A2;CDKN1B
All	TF Perturbations Followed by Expression	HIF1A KO MOUSE GSE35111 CREEDSID GENE 1406 UP	-0.391874279	-1.26852614	0.141472868	0.439962078	IST1;TBC1D24;GCLC;EIF2B3;ALAD;NSUN3;METTL1
All	TF Perturbations Followed by Expression	SRF KO MOUSE GSE1948 CREEDSID GENE 1158 UP	0.291832617	1.266851652	0.084745763	0.239031682	HERPUD1;HIF1A;TMEM131;JUND;ATF4;ZMYND11;COL4A1;GABARAPL1;HTT;SMC4;EIF4A2;PPP2R5A;AKIRIN2;LIN7C;SLC4A7;CD164;IVNS1ABP;YES1;VPS35;MTHFD2;B2M;CCT4;SP1;SMC2;SP3;PTGES3;USP48;KLF4;STRN4;TOMM20;SLC3A2;CAPNS1;CLK1;EZR;TOB1;CDC16
All	TF Perturbations Followed by Expression	NRL DEFICIENCY MOUSE GSE8972 CREEDSID GENE 656 DOWN	-0.271350321	-1.266308266	0.055045872	0.443781942	MPRIP;CXXC1;DYNC1H1;ZMIZ2;ZBTB17;WDR6;TUBG1;IARS2;TRIM28;UNC119;POLR2A;DDX39B;HGS;GRK6;UBTF;PTOV1;CTPS1;APBA2;PIGK;FAM107B;RAF1;RABAC1;CHMP6;MBD3;MCRIP1;EIF3G;ABL1;FLII;DYNLL1;SAMM50;PSMD13;FASN;AXIN1;ARHGEF7;COMMD4;COG6;CSNK1G2;PSMA4;BCL2L13;SF3B5;JTB;SDHB;DCTN1;SLC25A25;BUD31;IGFBP2;HES6;AKT1;MED24;PNRC2;DDR1;ESD;MARCKS;SENP3
All	TF Perturbations Followed by Expression	IRF9 OE HUMAN GSE50002 CREEDSID GENE 1659 UP	-0.380893924	-1.265551403	0.152439024	0.443357486	ALDH2;EFNB2;FOS;EXOSC2;SLC39A11;FOSB;AGRN;AKAP12;CMTR1;TGFB2;APP
All	TF Perturbations Followed by Expression	HNF1A OE LNCAP HUMAN GSE85556 RNASEQ UP	0.420397125	1.265350541	0.153374233	0.241068952	CALD1;ATP2B1;ITPRID2;ERBIN;HSP90AA1;IGF2R;SEMA3C
All	TF Perturbations Followed by Expression	ZRSR2 SHRNA TF1 HUMAN GSE63816 RNASEQ DOWN	0.303465469	1.26442849	0.076131687	0.24215666	HERPUD1;HSP90B1;ATF4;HECA;EIF4A2;SSR3;ITGB1;PDCD4;POLR1D;MBNL1;ITPRID2;CD164;STAT3;NUCB2;LMAN1;B2M;GLUL;VIM;LBR;PTP4A2;TANC1;TOMM20;SNX5
All	TF Perturbations Followed by Expression	NFE2L2 KO MOUSE GSE867 CREEDSID GENE 1362 DOWN	0.323564419	1.264423636	0.098739496	0.241643889	ELOVL5;GNAS;NFE2L2;GABARAPL1;CHPT1;PPP2R5A;OAT;MAN2A1;LONP2;LAMP1;GRINA;B2M;ZFP36L1;UGDH;ACTG1
All	TF Perturbations Followed by Expression	BNC2 SIRNA MDAMB231 HUMAN GSE79586 RNASEQ DOWN	0.355780046	1.263337414	0.127705628	0.243071937	NCKAP1;CRIM1;MTA2;PTTG1IP;B4GALT5;THBS1;B2M;EDIL3;FAM3C;VIM;TMEM123;ACTN4
All	TF Perturbations Followed by Expression	ASCL1 KO G523NS HUMAN GSE87615 RNASEQ UP	0.280261836	1.262749752	0.053045187	0.243545027	HSPA5;UBE2H;AHCYL2;HIF1A;CALR;SARAF;QKI;CANX;RRBP1;BSG;SLC5A3;PLPPR2;ZYX;PTPRZ1;AKT2;CPNE3;PDIA4;SEC61A1;ACSL3;CORO1C;UBB;ATP2A2;LAMP1;B2M;KDELR2;GLUL;RPN2;TRIM24;ACTG1;CTSA;DCLK1;SESN3
All	TF Perturbations Followed by Expression	SETDB1 KO MOUSE GSE28593 CREEDSID GENE 2205 DOWN	-0.409495504	-1.261412446	0.169421488	0.454170241	BCKDHB;TRIM2;SFRP1;EGR1;HIRIP3;RANGRF;DPYSL3;TET1;ENOX1
All	TF Perturbations Followed by Expression	OVOL2 OE PC3 HUMAN GSE48230 RNASEQ UP	-0.326602469	-1.260439108	0.096646943	0.454401973	MPRIP;DRAP1;DYNC1H1;KMT2D;DLG5;MYO18A;TRRAP;SPTAN1;GOLGB1;MYC;LENG8;AGRN;AKAP12;VMP1;CDK5RAP3;EP400;PRRC2B;FN1;VPS13D;TMEM132A;LGALS1;TOX4
All	TF Perturbations Followed by Expression	ATF6B KO MOUSE GSE35651 CREEDSID GENE 2659 UP	-0.427237317	-1.26033224	0.156435644	0.451748783	RCOR2;APBA1;LARS2;CDCA7;USP49;CENPH
All	TF Perturbations Followed by Expression	SOX2 OE HUMAN GSE34920 CREEDSID GENE 1422 UP	0.280927505	1.260249639	0.075107296	0.24737073	XBP1;DDIT3;ROCK2;CALD1;ATF4;SARAF;COL4A1;ZMAT3;OCIAD1;SLC7A1;GHITM;SNX3;ZYX;EIF1B;PTTG1IP;DNAJB11;LAMP1;COPA;B2M;SERPINH1;IGF2R;KLF6;LPP;NFKB1;DUSP12;VIM;ITGAV;TPM1;EHBP1;SF3B4;TMEM123
All	TF Perturbations Followed by Expression	DUX4 OE HUMAN GSE33799 CREEDSID GENE 1430 UP	0.303425206	1.259926376	0.098989899	0.247364429	SAMD4A;UBR3;GBE1;TBC1D23;TRIP11;MDM2;CRIM1;RBMS1;RAB30;PAPPA;PHC3;DNAJC3;EEA1;ATF2;CBLL1;ELOA;MYO6;HSPA4L;LNPEP;ARFGEF2;VAMP4;PDZD8;TOB1;BROX;NHLRC2;RTTN;GPR63;SC5D;UBR1;TCP11L1;NAPG;IRS2;PCNX1;ZDHHC20;RIT1;SCHIP1
All	TF Perturbations Followed by Expression	ELF4 KO MOUSE GSE15324 CREEDSID GENE 2839 DOWN	-0.281799874	-1.259705256	0.079395085	0.450921413	ARGLU1;RRS1;EFTUD2;WDR3;POP4;DDX39A;PSMC4;TRIM28;MKNK2;NUP37;SPTAN1;MTX1;MCM3;PNO1;NDUFB7;CCZ1;EIF3G;CTCF;CCND2;MYC;DYNLL1;BIRC5;DNAJC9;FASN;BCAP29;SWI5;PSMA4;TKT;STK4;SAMHD1;HNRNPA2B1;LSM3;ARPC3
All	TF Perturbations Followed by Expression	NFYA KD MOUSE GSE56838 CREEDSID GENE 1341 DOWN	-0.316183436	-1.259284159	0.109615385	0.449353338	FADS2;PRKACA;PGP;HINT2;MAP2K6;CEP164;PECR;SMARCD3;KDM4A;EXOSC1;FOXRED1;G3BP1;PPDPF;CCND2;CEP68;MPND;CHSY1;PHYH;SFRP1;EGR1;DHX16;RDM1;CETN3;IGFBP2;YIF1A;DPYSL3;PNRC2
All	TF Perturbations Followed by Expression	PRRX1 SIRNA BT549 HUMAN GSE79586 RNASEQ UP	0.279707048	1.257472111	0.075329567	0.25117964	HSPA5;FNDC3A;HSP90B1;DCAF7;TANC2;ELOVL5;JUND;SARAF;TUSC3;COL5A2;TRPS1;EIF4A2;TMEM59;SKI;SEC61A1;ACSL3;LAMP1;COPA;B2M;FAT1;SERPINH1;PDIA6;KDELR2;IGF2R;CDK6;SUCO;UBE3C;PXDN;VIM;SEMA3C;CTSA
All	TF Perturbations Followed by Expression	FOXA1 OE HUMAN GSE49153 CREEDSID GENE 2963 DOWN	-0.330267014	-1.257407612	0.11627907	0.452491226	KLHL20;LYPLAL1;TIMM8B;TPMT;NDE1;POLR3K;ZCCHC4;TOP3B;IFITM2;ALAD
All	TF Perturbations Followed by Expression	REST SHRNA C2 HUMAN GSE90068 PBPA RNASEQ DOWN	0.285444185	1.257304384	0.070362473	0.250951816	ARID5B;MBNL2;EXT1;CALD1;MYO1D;CANX;COL4A1;ATP2B1;CRIM1;SLC5A3;ANO6;TGOLN2;ITGB1;TRAM2;AKAP13;ERBIN;CD164;UACA;B2M;SERPINH1;LPP;VIM;ACTG1;ITGAV;RHOQ;ARHGEF12;PIK3C2A;GNG12;ACTN4;TNFRSF19;TRAM1;COL4A2;AP2B1;GJA1;CTSB;PCDH18;ASAP1;IQGAP1;TPM4;MTCL1;DST;ZEB1;PRKCA;ACTR3
All	TF Perturbations Followed by Expression	NFE2L2 KO MOUSE GSE18344 CREEDSID GENE 1262 DOWN	-0.340280475	-1.25716896	0.110453649	0.450487192	DRAP1;DAB2IP;CHD3;FAM110A;GCLC;PSMC3IP;GAN;NUMBL;NT5DC2;PTPN21;ABHD17A;NOTCH3;ERCC6;NECTIN3;IGFBP2;UBL7;REXO1;ADI1;COMT
All	TF Perturbations Followed by Expression	LHX1 MUT ABLATION MOUSE GSE4230 CREEDSID GENE 775 UP	-0.267027101	-1.256891459	0.050089445	0.448526776	FZD2;WDR82;MFAP2;XRCC1;GALK1;TTYH3;PSAP;CHD3;SMARCA4;EIF3B;PRMT1;EEF2;TRIM28;SNRPA;IRF2BP1;IFITM2;KIF26B;ALAD;PTOV1;CTPS1;PAPSS1;PSMC5;CDKN2D;PAFAH1B3;TECR;BRK1;SMYD2;APRT;VPS28;CDK4;PPDPF;CCND2;GGA2;MPND;TFDP1;TBCB;DNAJC9;UQCRFS1;MEST;PGLS;NDN;CSNK1G2;PGAM1;NT5DC2;GPX4;DAP3;RBP1;TRIM35;GLRX5;HNRNPA2B1;MEIS2;EIF4A1;TPST1;NELFB;COX7A2L;FN1;ITM2B;IGFBP2;NDUFS3
All	TF Perturbations Followed by Expression	MYC KD HUMAN GSE22139 CREEDSID GENE 712 DOWN	-0.284421769	-1.256503852	0.077071291	0.446959634	RRS1;WDR3;RPF2;BZW2;ATIC;EIF3B;DDX39A;PRMT1;POLR2E;EEF2;GPI;NHP2;DDX21;CTPS1;PNO1;RPL7L1;GAR1;PSMG1;EIF3G;WDR77;CCND2;POP7;MYC;COPRS;EEF1G;SF3B5;TKT;JTB;PPIF;PPA1;LDHB;GLRX5;CDC123;LYAR;EIF4A1;MAK16;NOP16;RUVBL2;SHLD2;TOMM40;NDUFAF2;STOML2;LSM7;MRTO4;PA2G4;DCTPP1;PUS7;SRSF1
All	TF Perturbations Followed by Expression	HNF4A KO MOUSE GSE11759 CREEDSID GENE 2360 DOWN	0.363431348	1.256376462	0.1507431	0.252148407	DPYD;COL4A1;GABARAPL1;CHPT1;CDH11;OAT;PCDH17;PPARGC1A;B2M
All	TF Perturbations Followed by Expression	NCOA3 KD MOUSE GSE50017 CREEDSID GENE 1711 UP	-0.394649827	-1.25622004	0.161616162	0.445054993	SSBP3;HMGCLL1;TRAFD1;CPEB2;HIP1;LRP8;ENPP2;IGDCC4;LEF1
All	TF Perturbations Followed by Expression	MITF KD 501MEL HUMAN GSE61966 RNASEQ UP	0.262834387	1.255994975	0.039647577	0.25232772	LRRFIP2;SNX13;SPATS2L;ID3;ROCK2;CALD1;GNAS;CALR;MYO1D;QKI;BSG;GAK;ITPR1;SLC7A1;EFCAB14;ITGB1;TMEM59;KIF3B;ANKRD28;KAT2B;SEC61A1;YWHAH;ZC3H7A;CBLB;CD164;PDE3A;LAMP1;COPA;SERINC3;FAT1;SASH1;PROS1;SOX5;CDKN1B;ETV1;CDK6;LPP;TUFM;RPN2;PDE5A;CYTH3;ITGAV;SEC31A;CTNNA1;EPB41L3;HSBP1;LMO4;TOMM20;TARDBP;SLC1A4;ACTN4;SPRED1;RCN1;MEF2C
All	TF Perturbations Followed by Expression	GATA1 TRUNCATED EXPRESSION GATA1DELTANEODELTAHS MUTANT MOUSE GSE2433 CREEDSID GENE 2658 UP	0.322893226	1.254873987	0.099365751	0.253686508	JUN;ATF4;ZFP36L2;EIF4A2;YBX3;PDCD4;POLR1D;RNF130;MTHFD2;SERINC3;HSP90AA1;NOP56;NFKB1;CDC34;RPN1;TOMM20;PCNA;SLC3A2
All	TF Perturbations Followed by Expression	KLF10 SIRNA KLF10 HUMAN GSE90566 RNASEQ DOWN	0.293653572	1.254867749	0.110629067	0.253160174	HSP90B1;ATF4;UGP2;CANX;SMC4;EIF4A2;SSR3;NKTR;BRCA1;TSR1;ACSL3;PCF11;PLOD2;B2M;CEBPZ;HSP90AA1;RANBP2;NOP56;GNL3;RPN2;CCAR1;VIM;USP47;NOP58;CCNL2;TPM1;VEZT;PRDX3;GNG12;PDZD8;PRPF4B;RSL24D1;TRAM1;MLEC;SSR2;MYL6;TMED9;ADAM9;FUBP1;DDX1;TOP2A;DST
All	TF Perturbations Followed by Expression	NFE2L2 KO MOUSE GSE18344 CREEDSID GENE 960 DOWN	-0.371938076	-1.253768114	0.157389635	0.450242689	POP4;MTERF2;GCLC;PSMC3IP;KCNN2;CHN2;ERC2;FAM171B;MEST;GAP43;TXNRD1;IGFBP2
All	TF Perturbations Followed by Expression	NEUROD1 DEFICIENCY MOUSE GSE6030 CREEDSID GENE 639 DOWN	0.265466566	1.253054845	0.034482759	0.255995099	HSPA5;NCKAP1;HSP90B1;HIF1A;SARAF;PURB;ATP2B1;NBEA;EIF4A2;NAA50;SLC5A3;CHORDC1;CDH11;OAT;CACYBP;PCNP;IPO7;PCBP1;EMC2;CD164;CCNL1;TMX1;HSP90AA1;CSTF2T;ZFAND6;ACTG1;LRRC40;SNX2;SNAP25;AP3S1;RAB6A;PTGES3;CTNNA1;RHOQ;JMJD1C;PRKAR2B;NDUFB5;GPM6A;CCT6A;PCNA
All	TF Perturbations Followed by Expression	FLI1 KD HUMAN GSE27524 CREEDSID GENE 1598 UP	0.281500947	1.252680049	0.068584071	0.256084382	UBE2H;GBE1;COL11A1;BACH2;DPYD;COL4A1;ITPR1;NR4A2;TRPS1;NR3C1;DLK1;SLC5A3;ANGPT1;RPS6KA5;TRAM2;CLIP3;ALCAM;CXCL12;NR2F1;PLOD2;THSD7A;COLEC12;SASH1;MYO6;MYO1E;HPCAL1;CRABP1;SEMA3C;LDLRAD4;ITGAV;TPM1;CDH13;PDE4B;MEF2C;TBC1D19;COL4A2;RHOC;KCNMB4;CTSB;IER3;RTN1
All	TF Perturbations Followed by Expression	ARX SIRNA BCD HUMAN GSE73433 RNASEQ UP	0.334145686	1.252569057	0.114893617	0.255744456	HERPUD1;FNDC3B;COL4A1;COL5A2;ITGB1;TMEM59;CDH11;BRD2;CXCL12;PLOD2;FAT1
All	TF Perturbations Followed by Expression	NFE2L2 KO MOUSE GSE18344 CREEDSID GENE 2187 DOWN	-0.329190145	-1.251905528	0.120315582	0.453337487	FADS2;RARA;ADGRG1;FAM110A;MAZ;GCLC;KCNN2;EHMT2;PAFAH1B3;FAM171B;KCNK2;NUMBL;NT5DC2;EGR1;ABHD17A;PRR3;MACROD1;TXNRD1;NOTCH3;IGFBP2;UBL7;GIT1;ADI1;FKBP8
All	TF Perturbations Followed by Expression	IRX6 SIRNA MDAMB231 HUMAN GSE79586 RNASEQ UP	0.27782222	1.251852137	0.094142259	0.256526863	HSPA5;DCAF7;CALR;CANX;FNDC3B;ATP2B1;BSG;TMED5;SSR3;PDIA3;HYOU1;PDIA4;SEC61A1;STAT3;XPOT;HSP90AA1;SERPINH1;PDIA6;IGF2R;KLHDC3;CDK6;PXDN;LBR;PTP4A2;TMED10;PTGES3;ARF6;ARPC1A;CCT6A;MSMO1;RSL24D1;RHOC;YOD1;IER3;PTBP3;WDR1;ANTXR2;SSR2;MYL6;TMED9;STK40;TPM4;MAP4K4;DNAJB1;GNAI2;ACTR3;EIF1
All	TF Perturbations Followed by Expression	IRF9 OE HUMAN GSE50002 CREEDSID GENE 1662 UP	0.312519365	1.251571835	0.107526882	0.256460186	JUN;CREBRF;HERPUD1;GBE1;YPEL3;NR4A2;DNAJB9;PDCD4;ATG13;NBR1;NUCB2;ATF3;STX5;ZFP36L1;SESN3;MSMO1;CLK1;COG5;KLHL24;GJA1;IER3;TMED9;ARFGAP3;TSPAN31;PLAG1;SRGAP1
All	TF Perturbations Followed by Expression	SOX2 OE HUMAN GSE34920 CREEDSID GENE 1422 DOWN	-0.282281848	-1.251188847	0.079840319	0.452769781	TUBB;ATIC;ACO1;PRMT1;WDR18;EEF2;EIF3L;NUP37;RALA;IFITM2;MKRN1;ARL2;LY6E;NDUFB7;PAFAH1B3;TECR;PARP1;SCD;AP1S1;GLO1;UQCRFS1;FASN;CD24;EEF1G;NDUFA4;FDFT1;PGAM1;TKT;LDB2;LDHB;RASL11B;SEPHS1;APP;NECTIN3;HSD17B4;STMN3;LGALS1
All	TF Perturbations Followed by Expression	RUNX1 KO MOUSE GSE2592 CREEDSID GENE 973 DOWN	-0.289976965	-1.250901449	0.07554672	0.450915435	RRS1;UBC;GALK1;PSAP;SMARCA4;MYO18A;DDX39A;PYCR2;CTNNBL1;ETFB;UBTF;ALAD;NDUFB7;APRT;LONP1;NDUFB10;EIF3G;SAMM50;EEF1G;PGAM1;TKT;DAP3;ATAD3A;PDAP1;GLRX5;LYAR;PFDN6;CPSF3;HNRNPU;LGALS1
All	TF Perturbations Followed by Expression	EGR1 KO MOUSE GSE16974 CREEDSID GENE 553 DOWN	0.282314215	1.250474029	0.068230277	0.258002126	HSPA5;HSP90B1;XBP1;RBM7;CANX;ATP2B1;TUSC3;HSPH1;EIF4A2;YBX3;YTHDC1;CACYBP;EIF1B;YWHAH;ACSL3;PCBP1;NR2F1;WBP2;IVNS1ABP;HSP90AA1;ADIPOR1;CDKN1B;GLUL;CRY1;TMED2;MFF;SNAP25;CREBZF;RAB6A;PTGES3;TOMM20;GRIA2
All	TF Perturbations Followed by Expression	TP63 MUT HUMAN GSE8646 CREEDSID GENE 1016 UP	0.308847292	1.24903824	0.086134454	0.260058903	PAN3;HSPH1;SLC44A1;SSR3;SLC5A3;PLPPR2;HACD2;SLC30A7;STK24;DNAJC3;SUCLA2;TSHZ3;LAMP1;EMC7;DTL;HPCAL1;GPC6;TEX30;CEBPZOS;KLF4;SNX30;STT3A;IER3;SF3A2;TM9SF2;TMEM33
All	TF Perturbations Followed by Expression	OVOL1 KO MOUSE GSE55072 CREEDSID GENE 2617 DOWN	0.282127412	1.248721069	0.080745342	0.260061943	TEAD1;TMEM131;OSER1;CHIC2;BCL10;NFE2L2;MDM2;NAA50;WDR43;PRKCI;CACYBP;TSR1;LRRC8C;MBNL1;THBS1;FAT1;HSP90AA1;ATF3;CSNK2A2;NOP56;KLF6;GLUL;CDK6;VIM;ABCE1;SEMA3C;NOP58;ITGAV;DUSP10;GPR137B;SF3B3;CCT6A;EIF2S1;PCNA
All	TF Perturbations Followed by Expression	GATA1 KD MOUSE GSE2527 CREEDSID GENE 108 DOWN	0.282734161	1.248311899	0.082644628	0.260302668	HSPA5;DAAM1;NCKAP1;HSP90B1;CALR;HSPH1;GHITM;DNAJB9;PDIA3;ZYX;SDF2L1;ANKRD28;PTTG1IP;YWHAH;SEC11C;OTUD7B;THBS1;DNAJB11;CPEB4;RIOK3;B2M;TMX1;ADIPOR1;PDIA6;PROS1;GLUL;VIM;RNF115;ACTG1;MFF;PTP4A2
All	TF Perturbations Followed by Expression	PPARG KO MOUSE GSE24292 CREEDSID GENE 3012 DOWN	0.29655243	1.248308203	0.089463221	0.259765348	HSPA5;DDIT3;HIF1A;ATF4;RRBP1;GHITM;SSR3;MAN2A1;LRRC8C;STAT3;UBB;GRINA;B2M;KLF6;HPCAL1;NFKB1;PLPP1;ST3GAL5
All	TF Perturbations Followed by Expression	ESR2 KO MOUSE GSE1050 CREEDSID GENE 901 DOWN	0.275022562	1.247984389	0.068817204	0.259695515	HSPA5;ATL2;ACADL;IFRD1;SARAF;UGP2;ZMYND11;COL4A1;HSPH1;GHITM;YPEL3;SNX3;GABARAPL1;EIF4A2;ITGB1;MYADM;MBNL1;PCBP1;CD164;ATP2A2;SERINC3;B2M;UBE2B;NEK7;SERPINH1;CCT4;ZFAND6;PLPP1;ACTG1
All	TF Perturbations Followed by Expression	TET1 KD MOUSE GSE26900 CREEDSID GENE 2146 UP	-0.290707287	-1.247637047	0.091603053	0.458581569	ALDH2;ULK1;ZFHX2;POLR2F;FOS;GALK1;PSAP;EIF2B5;EIF3L;WSB1;TUBB4B;ETFB;IFITM2;PARP1;VPS28;EEF1G;NDUFA4;ERP29;SFRP1;EGR1;GPX4;DAP3;POLDIP2;CCND3;RDM1;COX7A2L;IGFBP2;HSD17B4;RUVBL2;UBE2O;SENP3;CSRNP2;ACLY;SORL1
All	TF Perturbations Followed by Expression	STAT3 SIRNA HCC70 HUMAN GSE85579 RNASEQ UP	-0.313402466	-1.246026794	0.127659574	0.460879569	DYNC1H1;ZMIZ2;NFE2L1;TTYH3;ADGRG1;SLC9A1;MKNK2;MAZ;GIPC1;TSHZ2;RANGAP1;SUN2;COTL1;LENG8;AGRN;BCL9L;ARID1A;CD24;DNM2;CDK5RAP3
All	TF Perturbations Followed by Expression	NFE2L2 KO MOUSE GSE29632 CREEDSID GENE 2152 UP	-0.348781907	-1.245209055	0.135559921	0.460669303	PPP1R10;RBM45;RARA;PIGN;TTYH3;CHD3;POLR2A;MKRN3;DCHS1;BCL11B
All	TF Perturbations Followed by Expression	IRF9 OE HUMAN GSE50002 CREEDSID GENE 1656 UP	-0.295399755	-1.24485233	0.103773585	0.459092652	EFNB2;TRIM44;SCARB2;DLG5;EXOSC2;CTNNBL1;SLC39A11;NRIP3;KIRREL1;FRMD4A;MITD1;LY6E;KALRN;ARRDC3;MAF;MYC;NUAK1;TRIM26;APCDD1;AGRN;ERLIN1;AKAP12;PTPN21;SAMHD1;EIF2AK2;CMTR1;TAX1BP3;SRGAP3;TGFB2;ITM2B
All	TF Perturbations Followed by Expression	PBX3 OE SMMC7721 HUMAN GSE71261 RNASEQ DOWN	0.268426727	1.244367746	0.079107505	0.265908974	HSPA5;UBE2H;TEAD1;HSP90B1;HIF1A;ID3;GNAS;CALR;CANX;RRBP1;BSG;EIF4A2;ATP13A3;TGOLN2;PDIA3;HYOU1;ITGB1;BRD2;PDIA4;SEC61A1;B4GALT5;ACSL3;IPO7;STAT3;ATP2A2;VAPA;GRINA;B2M;HSP90AA1;IGF2R;NOP56
All	TF Perturbations Followed by Expression	NCOA1 KO HUMAN GSE28645 CREEDSID GENE 1244 UP	0.31300233	1.24432481	0.122105263	0.265469093	ATXN2L;CREBRF;SPATS2L;YPEL3;GABARAPL1;PXK;JAK2;B4GALT5;CACNB2;TSHZ3;MED12L;TCF7L1;B2M;MXD1;AMPH;SAR1A;KLF4;SLC2A13;CCNT1;MEF2C
All	TF Perturbations Followed by Expression	NR1I3 KNOCKIN MOUSE GSE40120 CREEDSID GENE 3070 DOWN	0.287901705	1.244097539	0.111872146	0.265398771	HSPA5;JUN;ITPR1;SMC4;RAD51;HYOU1;YBX3;GINM1;SDF2L1;CPNE3;PDIA4;AMMECR1L;SEC61A1;SEC11C;TMX1;RPN2;SMC2;PPP4R1;TRIM24;GSR;TPM1;CDC34;RPN1;PDE4B;SSR1;PICALM;RBBP8;ORMDL3;TNFRSF19;PCNA;DAD1;TMEM106B;NKIRAS1
All	TF Perturbations Followed by Expression	VAX2 KO MOUSE GSE19626 CREEDSID GENE 2368 UP	0.375298176	1.244074772	0.170081967	0.264880789	PCSK2;TMEM87A;DLK1;SORCS1;ZFPM2;TMEM263;CLSTN2;STARD13;GRIA2;MEF2C;KCNQ5
All	TF Perturbations Followed by Expression	POU4F1 KO MOUSE GSE19997 CREEDSID GENE 2947 UP	0.271271872	1.243794538	0.078059072	0.264833505	JUN;CNOT6L;COL11A1;HECA;BACH2;FOXN3;EFR3A;FBXO8;RBMS1;NBEA;PRKCI;KIF21A;DACH1;PAWR;PHLPP1;MYADM;MDFIC;SGPP1;ALCAM;HOMER1;GLIS3;FYN;CBLB;PPARGC1A;TCF7L2;ETNK1;TSPAN12;PLOD2;KLHL2;SOCS6;DENND5A;PKD2;RGS7BP;GNAI1;SNX14;TANC1;RAB6A;ARL6;CDK19;WASF1;GPR137B;NSMAF;PDE3B;ZDHHC2;GAB1;ACTR6;TBC1D19;SNAP91;CPD
All	TF Perturbations Followed by Expression	EZH2 SIRNA MCF7 HUMAN GSE76271 RNASEQ DOWN	0.269633084	1.24306969	0.086580087	0.265619523	DHX40;SYNE1;HSP90B1;SPAG9;ATF4;GNAS;MIB1;CANX;PTPN13;BSG;ASCC3;EIF4A2;BRCA1;PEX1;CEP170;IPO7;NBR1;IVNS1ABP;XPOT;NCAPG2;LMAN1;MTHFD2;SERINC3;SOD1;DTL;PPIG;RPN2;VIM;LRPPRC;UTRN;EPB41;OGA;TOMM20;TMEM123;TARDBP;PRPF4B;PPP2R5C;AKAP9;PCNA
All	TF Perturbations Followed by Expression	NFKB1 INACTIVATION HUMAN GSE20667 CREEDSID GENE 2577 DOWN	-0.27796485	-1.242557569	0.075367647	0.463861013	TRIM44;TUBB;VPS29;HAUS1;TIMM8B;HINT2;FIBP;TSPYL4;NUP37;TUBB4B;ADH5;STUB1;NDUFAF3;VPS28;DYNLL1;LEF1;UQCRFS1;POLR2G;COMMD4;MRPL57;NDUFA4;HP1BP3;PSMA4;SF3B5;JTB;NDUFA11;NXN;AMZ2;NELFE;CETN3;ITM2B;CRLF3;BOLA3;TRAPPC5;NEDD8;EVL;NSMCE1;ADI1;MZT2A;SRSF2;ARL6IP4;C2CD5;METAP1;POP5;NDUFB8;TUBA1C;SPCS1;POLR2J;ATP5PB;GSTO1;MTF2;CSNK2B;UQCRC2
All	TF Perturbations Followed by Expression	CLOCK MUT MOUSE GSE454 CREEDSID GENE 1530 DOWN	0.283591586	1.242544271	0.080246914	0.266080498	HSP90B1;BSG;HSPH1;SNX3;CHPT1;SSR3;PDIA3;MAN2A1;UBAP1;AKT2;CDK2AP2;DNAJC3;SEC61A1;SEC24C;PCBP1;UBB;LAMP1;COPA;GRINA;SOD1;AZIN1;GLUL;CCT4;PRKACB;LRPPRC;ABCE1;ACTG1;TMED2;PTP4A2;SEC31A;JAK1;OGDH;SERP1;TRAM1;CRELD2;MAP1LC3A;ATP6V1H;SH3D19
All	TF Perturbations Followed by Expression	AIRE KO MOUSE GSE2585 CREEDSID GENE 273 UP	0.285868762	1.242539659	0.098468271	0.265546612	HSP90B1;HIF1A;ELOVL5;ATF4;SARAF;USP15;BCL10;PTPN13;RBMS1;COL5A2;YIPF4;DUSP16;CHORDC1;SRRT;ERO1B;AEBP2;STAT3;RIOK3;NUP54;LAMP1;COPA;GRINA;KLF6;AZIN1;ITM2C;NFKB1;ZFAND6
All	TF Perturbations Followed by Expression	NFKB1 INACTIVATION HUMAN GSE20667 CREEDSID GENE 2574 UP	0.286800057	1.2420951	0.089171975	0.265818886	JUN;DCAF6;DNTTIP2;HIF1A;COPB1;JUND;ATF4;PPM1B;CHIC2;SDE2;BTG3;BRD2;SRP19;PNPLA8;UBB;B2M;SOD1;HSP90AA1
All	TF Perturbations Followed by Expression	POU2F1 KD HUMAN GSE50588 CREEDSID GENE 2799 DOWN	0.282359265	1.242074041	0.08266129	0.265314353	DMXL1;DENND1A;DCAF6;XBP1;DDIT3;RRBP1;MED22;POU2F1;SMC4;DNAJB9;LUC7L;RASSF1;HACD2;ELF2;SRRT;BRD2;CD164;COPS2;ATP2A2;FAT1;SASH1;LRIG1
All	TF Perturbations Followed by Expression	NFE2L2 KO MOUSE GSE8969 CREEDSID GENE 2190 DOWN	-0.33023393	-1.241266635	0.152046784	0.465464247	FADS2;PSAP;PSMB7;ETFB;IFITM2;DDT;NDUFB7;UQCRFS1;ECH1;PHYH;EGR1;RBP1;PPA1;LPCAT3;FN1;IGFBP2
All	TF Perturbations Followed by Expression	POU2AF1 OE MOUSE GSE12421 CREEDSID GENE 2313 UP	-0.29723191	-1.241179469	0.100558659	0.463051968	FZD2;CXXC1;HAUS1;CHD3;ATIC;TRRAP;EEF2;PREP;TAF6;NHP2;PECR;CUX1;MRGBP;TUBGCP2;FOXK2;ASIC2;NDUFA8;CD24;ZC3H8;SLAIN2;AGAP3;SLC38A1;TAX1BP3;DMXL2
All	TF Perturbations Followed by Expression	TAL1 KO MOUSE GSE46970 CREEDSID GENE 1447 DOWN	0.291717082	1.240909064	0.089641434	0.266921441	JUN;RBM7;PRKD1;TMEM131;OSER1;SMC4;NAA50;YTHDC1;CDK9;POLR1D;PTBP2;ATF3;YTHDF1;NOP56;TEX10;LBR;SP3;TPM1;PTGES3;FBXO5;TMEM123;PRKAR2B;LARP4B;TJP1;CCT6A;EIF2S1;PCNA
All	TF Perturbations Followed by Expression	PITX2 KO MOUSE GSE50399 CREEDSID GENE 3060 UP	-0.321862568	-1.240521195	0.133462282	0.462378447	DRAP1;PSAP;PSMC4;EEF2;SUCLG1;ETFB;TECR;IMMP1L;RABAC1;ACO2;ECH1;NDUFA4;PHYH;GPX4;PPIF;SDHB;NDUFA11;LDHB;MACROD1;NDUFS3
All	TF Perturbations Followed by Expression	BATF KD HUMAN GSE50588 CREEDSID GENE 2803 UP	0.283733792	1.239392409	0.065173116	0.269262745	ARID5B;HSPA5;DAAM1;CALR;INTS7;EFR3A;RAB30;NR4A2;FAM13B;PPP2R5A;CHORDC1;R3HDM1;CPNE3;ADAM17;GLIS3;UBB;PLCL1;KLHL2;BIRC6;FBXO34;FAT1;EMC7;GOLIM4;CDK6
All	TF Perturbations Followed by Expression	STAT3 SIRNA MDAMB231 HUMAN GSE85579 RNASEQ UP	-0.352400123	-1.23925698	0.150579151	0.463813741	DYNC1H1;UBC;EPG5;CPEB2;PSMD2;NEDD4L;FLII;MYC;LENG8;BCL9L
All	TF Perturbations Followed by Expression	SPDEF KD HUMAN GSE48928 CREEDSID GENE 2897 UP	0.288845924	1.238272253	0.108559499	0.270733514	JUN;UBE2H;SPATS2L;DDIT3;TANC2;ID3;NFE2L2;GULP1;ANO6;RNFT1;PAWR;PHLPP2;ELF1;CXCL12;IPO7;ARHGEF40;SIPA1L2;YRDC;TBC1D9;CLDND1;KLF6;ZSWIM6;FAM3C;CRY2;CKAP4;ITGAV;HES1;LMO4;GPR137B;EIF2AK3;PRKAR2B
All	TF Perturbations Followed by Expression	HSF1 KD HUMAN GSE3697 CREEDSID GENE 778 UP	0.26530746	1.237182102	0.071274298	0.272201008	NCKAP1;TBC1D15;NEMF;IFRD1;HECA;ZBTB10;CLK4;PRPF39;EFR3A;NR4A2;ASXL2;SLK;FBXO3;EIF4E;CEP83;PEX1;CDC14B;DENND4A;REV3L;SKI;RAB3GAP1;CENPC;PTBP2;QTRT2;WASHC4;PTPN2;PIP5K1A;TSPAN12;TFDP2;SLF2;NBN;ATF3;PAQR3;CRY1;CHUK;UFL1;AASDHPPT;SNX4;RNF2;RNF146;TOX;TMEM123;SRSF4;PDZD8;GPM6A;MEF2C;CLK1;MBIP;NHLRC2;GPC5;ZNF180;TMEM183A
All	TF Perturbations Followed by Expression	KMT2A KO MOUSE GSE24964 CREEDSID GENE 3009 DOWN	0.291993295	1.237029825	0.109053498	0.271944697	FNDC3A;UBE2H;MDM2;ASCC3;USP25;GHITM;SLC5A3;ANGPT1;PDCD4;MAN2A1;ERBIN;EMC2;CD164;GRINA;SERINC3;B2M;PROS1;IGF2R;EMC7
All	TF Perturbations Followed by Expression	SOX9 OE MOUSE GSE34060 CREEDSID GENE 2743 UP	0.272010099	1.236894581	0.08125	0.271655176	JUN;NCKAP1;MBNL2;ROCK2;PKN2;SENP6;CANX;GABARAPL1;CD2AP;PRKCI;HIVEP1;B4GALT6;MYADM;YWHAH;ALCAM;ERBIN;THBS1;TCF7L2;CD164;TSPAN12;CPEB4;SLC35F5;SOD1;HSP90AA1;CARMIL1;ATF3;KLF6;PKD2;GOLIM4;VIM;RAB7A;ACTG1;ITGAV;CDC42BPA;CTNNA1;CDK19;HES1;ACTN4;TJP1;GAB1;PCNA;CAPNS1;CLK1;PDGFC;GJA1;IER3;ATP1A1;MYL6;ARL1;TRIM32
All	TF Perturbations Followed by Expression	POU2AF1 MUT MOUSE GSE12356 CREEDSID GENE 598 DOWN	0.30557527	1.23678429	0.134228188	0.271303733	HSPA5;JUN;DHX40;ATL2;JUND;CALR;HSPH1;PDIA3;CHORDC1;CDK2AP2;ERO1B
All	TF Perturbations Followed by Expression	NR2E3 OE MOUSE GSE5338 CREEDSID GENE 2384 UP	0.358117512	1.236614624	0.143776824	0.271063863	SAMD4A;ROCK2;ZFP36L2;YBX3;HERC3;SLC2A13;FBXL5;AGTPBP1;SRGAP1;PRKCA;MMD;E2F6;HIPK3;SERINC5;HK1;CD47
All	TF Perturbations Followed by Expression	RARA ACTIVATION HUMAN GSE5679 CREEDSID GENE 2385 UP	0.29786171	1.236161104	0.112871287	0.271332813	HSPA5;HERPUD1;HSP90B1;BTBD1;ELOVL5;ATF4;SLC5A3;EIF1B;MYADM;STARD4;DNAJB11;CD164;LAMP1;GLUL;LBR;ST3GAL5;CTSA;PTP4A2;RHOQ
All	TF Perturbations Followed by Expression	EZH2 SHRNA HUVEC HUMAN GSE71164 SHEARSTRESS RNASEQ UP	0.268342734	1.235852701	0.078787879	0.271409969	HSPA5;NCKAP1;SYNE1;GBE1;GNAS;CALR;MYO1D;CANX;ZMAT3;BSG;SLC7A1;ANO6;ATP13A3;PDIA3;ITGB1;TRAM2;STXBP5;PTTG1IP;DNAJC3;PDIA4;YWHAH;B4GALT5;OSTM1;CORO1C;WBP2;UBB;ATP2A2
All	TF Perturbations Followed by Expression	REST SHRNA C2 HUMAN GSE90068 PBMPA RNASEQ DOWN	0.352965332	1.235117132	0.163967611	0.272258629	HIF1A;MKLN1;MYO1D;SLC44A1;PAPPA;CDH11;COLEC12;SERPINH1;VIM
All	TF Perturbations Followed by Expression	SOX10 KO MOUSE GSE12007 CREEDSID GENE 284 DOWN	0.288523826	1.235075403	0.100204499	0.271802777	JUN;HSP90B1;ID3;ATF4;COL4A1;COL5A2;RAD51;OAT;CACYBP;NDC1;PDIA4;LSM8;SERINC3;HSP90AA1;SERPINH1;PDIA6;UGDH;PXDN;VIM;CTNNA1;PDZRN3;LMO4;ARPC1A;PCNA;SLC3A2;EZR;RHOC
All	TF Perturbations Followed by Expression	RARA KD HUMAN GSE26298 CREEDSID GENE 69 UP	0.292580156	1.234784097	0.11827957	0.271753884	NCKAP1;DCAF6;XBP1;TANC2;SARAF;PHACTR2;ELF1;PCBP1;EMC2;CD164;UBB;B2M;RPN2;PLPP1;NMD3;SEMA3C;ST3GAL5;PTP4A2;TMED10;TMBIM4;DPM1;TMEM123;SYT1;CAPNS1;TOB1;RHOC;PPP3CA
All	TF Perturbations Followed by Expression	TWIST1 OE MOUSE GSE50002 CREEDSID GENE 3025 DOWN	0.305377811	1.234661476	0.118421053	0.271404507	JUN;CREBRF;XBP1;YPEL3;LGR4;SPTY2D1;PDCD4;TLE4;TXNDC16;PLOD2;ATF3;DENND5A;ZFP36L1;ITM2C;KIAA1217
All	TF Perturbations Followed by Expression	NFKB2 KD HUMAN GSE50588 CREEDSID GENE 2806 UP	-0.295185134	-1.234091301	0.108365019	0.478167649	SNRNP35;POP4;FOS;ALAS1;TPMT;RNF14;SLC39A11;UNC119;POLR2A;NAV2;POFUT1;BLVRA;CLEC16A;ITPA;ST3GAL6;RRN3;METTL1;ABRAXAS1;XPNPEP3;AGK;SH3PXD2A;LGALS8;SLC8A3;BCL2L13;EP400;RIPK2
All	TF Perturbations Followed by Expression	EPAS1 KD HUMAN GSE54360 CREEDSID GENE 2882 DOWN	0.301736409	1.233958406	0.111344538	0.272262017	ARID5B;HSPA5;MBNL2;HIVEP2;FNDC3B;HYOU1;ITGB1;PARD3B;PTTG1IP;PDIA4;PPARGC1A;PLOD2;ARHGEF40;GAB2;ACTG1;UTRN;UHMK1;TMEM123;ORMDL3;DAD1;CTSB;STT3A;IER3;SSR2;TMED9
All	TF Perturbations Followed by Expression	JUN DOMNEG MOUSE GSE6850 CREEDSID GENE 1505 DOWN	0.292821367	1.233691678	0.10546875	0.272217673	HSPA5;HSP90B1;XBP1;GBE1;ELOVL5;CALR;UGP2;SDF2;GABARAPL1;EIF4A2;OAT;DERL2
All	TF Perturbations Followed by Expression	MYC SILENCING HUMAN GSE22139 CREEDSID GENE 1007 DOWN	-0.298169937	-1.233531314	0.121856867	0.477239339	WDR3;MFAP2;RPF2;BZW2;PSMB7;EIF3L;NUP37;DDX21;PSMC5;EIF3G;TRIP13;MEST;TOMM70;RFC4;GPX4;LDHB;RUVBL2;NEDD8;STOML2;LSM7;POMP;UGCG;SRP68;PSMB5;NCBP2;POP5;FTSJ3;TUBA1C;NDUFA9;CCT7;EIF3K;CCT5;POLR2J;SF3B6;COX6A1;EEF1B2;PRMT5
All	TF Perturbations Followed by Expression	TET2 DEPLETION HUMAN GSE51901 CREEDSID GENE 2988 DOWN	0.292778928	1.232547082	0.121513944	0.273892223	SPATS2L;PEAK1;PARP8;GULP1;PTPRM;NR3C1;PARVA;B3GALT1;BAG2;KCND2;NECAP1;NAB1;THBS1;PDE3A;B2M;EDIL3;RNF25;CRABP1;PLXDC2;DDAH1;ARHGEF12;EPHA3;PDE4B;AIG1;GPM6A;MEF2C
All	TF Perturbations Followed by Expression	IRF8 KO MOUSE GSE39228 CREEDSID GENE 2195 UP	-0.306374653	-1.232244772	0.13740458	0.478678702	ALDH2;PGP;EEF2;SLC39A11;APMAP;ZMPSTE24;TECR;CDCA7;APRT;FOSB;HINT3;TFDP1;BIRC5;TBCB;EIF4E3;NDUFA11;FBXO10;RASL11B;BRD3;TMEM216;MEGF9;NSMCE1;TIAM1;MSANTD3;RHOU;FMNL2;TMEM242
All	TF Perturbations Followed by Expression	ZEB1 OE CFPAC1 HUMAN GSE64558 RNASEQ UP	0.26735659	1.231920116	0.062365591	0.274552093	HSPA5;HERPUD1;HSP90B1;DNTTIP2;DDIT3;ATF4;TMEM87A;CANX;RRBP1;HSPH1;SSR3;HYOU1;GBF1;ITGB1;ZYX;BRD2;SEC61A1;AHSA1;CORO1C;XPOT;TMCO1;ATP2A2;LAMP1;COPA;SOD1;HSP90AA1;SERPINH1;PDIA6;RANBP2;KLF6;STIP1;UGDH;RPN2;VIM;TMED2;CTSA;PTP4A2;SAR1A;PTGES3;SEC31A;CTNNA1
All	TF Perturbations Followed by Expression	FOXO3 KO MOUSE GSE18326 CREEDSID GENE 2698 UP	0.338248491	1.231452708	0.137524558	0.274980947	RRBP1;CRIM1;RBMS1;GULP1;FAM13B;MAN2A1;NDC1;PLCXD3;USP37;SIPA1L2;FBXO5;CTNNAL1;IQGAP2;SLC35F1;ADCY2;ANTXR2
All	TF Perturbations Followed by Expression	DLX4 OE HUMAN GSE21657 CREEDSID GENE 2160 DOWN	0.273282288	1.231418358	0.106918239	0.274508965	HSP90B1;DNTTIP2;XBP1;HIF1A;ID3;COPB1;JUND;ZFP36L2;ZMYND11;TRPS1;YBX3;ZYX;PTTG1IP;POLR1D;LSM8;UBB;NUCB2;LAMP1;SOD1;HSP90AA1;NOP56;GLUL;TUFM;TPM1;SEC31A;DPM1;HSBP1;ARF6;SSR1;BCAS2;TJP1;NDUFB5;MEA1;RHOC;PPP3CA;DAD1;IER3;MYL6;TMED9
All	TF Perturbations Followed by Expression	FOXA1 KD HUMAN GSE25315 CREEDSID GENE 2164 UP	0.298524838	1.231409736	0.113490364	0.273995354	JUN;DDIT3;SPAG9;ID3;ATG14;SLC44A1;GABARAPL1;DNAJB9;ANO6;PDCD4;ZYX;STXBP5;KAT2B;AKIRIN2;CBLB;DENND5B;MYO6;ZFP36L1
All	TF Perturbations Followed by Expression	RORA TRUNCATION MOUSE GSE20646 CREEDSID GENE 2393 UP	-0.320963405	-1.230514143	0.141153082	0.481432882	CELSR2;ACVR2B;PRKAG2;CTNNBL1;TMEM134;RALA;FCHSD2;SMARCD3;MSL1;CDCA7;MAF;SMYD2;DYNLL1;TFDP1;NKAIN1
All	TF Perturbations Followed by Expression	EZH2 SHRNA NKI HUMAN GSE95304 RNASEQ DOWN	0.29919997	1.229069983	0.115151515	0.277944238	HSPA5;HSP90B1;HIF1A;RRBP1;ATP2B1;MYADM;MBNL1;CHD2;FAT1;KLF6;MYO1E;ARHGAP5;PXDN;VIM;ABCE1;PTP4A2;CTNNA1;TMEM123;ACTN4;FNBP1;PPP6R3;MLEC;PIP4K2A;ANTXR2;IQGAP1;TPM4;MAP4K4;TOP2A;SPTBN1;DNAJB1;GNAI2;EIF1;BAZ2A;SLC2A1
All	TF Perturbations Followed by Expression	THRB HCC MUTANT BN HUMAN GSE29159 CREEDSID GENE 1696 DOWN	-0.280118577	-1.228493651	0.109375	0.485367284	POLR2F;UBC;TUBB;PGP;PSAP;CAPZB;XRCC6;PRMT1;POLR2E;POLR3K;EIF3L;GPI;DDX39B;TUBB4B;ARL2;TECR;TRAPPC1;TIMM22;EIF3G;CDK4
All	TF Perturbations Followed by Expression	SETDB1 KD THP1 HUMAN GSE103409 SGRNA6DAY4 RNASEQ UP	-0.271734923	-1.228341634	0.089108911	0.483099183	DYNC1H1;SMARCA4;EIF3B;DDX39A;PRMT1;EEF2;TRIM28;EIF3L;MAZ;POLR2A;TUBB4B;PRRC2A;NFYC;MCM3;CTPS1;PSMD2;STUB1;RANGAP1;EHMT2;SUN2;TECR;PARP1;KDM4A
All	TF Perturbations Followed by Expression	ZMAT4 SIRNA MCF7 HUMAN GSE79586 RNASEQ DOWN	0.375206571	1.227361017	0.182555781	0.280716463	UBE2H;CANX;PPP1R12A;EIF4A2;THBS1;CLSTN2;HSP90AA1;ACTG1;HIPK1;CAPNS1;RHOC;MYL6
All	TF Perturbations Followed by Expression	SETDB1 KO HELA HUMAN GSE86813 RNASEQ DOWN	0.260590768	1.22733433	0.084848485	0.280226871	JUN;SYNE1;HSP90B1;HIF1A;NUP98;CALD1;GNAS;CALR;CANX;COL4A1;ATP2B1;NR4A2;WDR43;SLC5A3;PDE4D;EIF4E;ITGB1;MTA2;TSR1;PDE10A;SLC4A7;AKAP13;IPO7;STAT3;PDE3A;UBB;PLOD2;ATP2A2;B2M;ATF3;HSPA4L;TIPARP;STIP1;GNL3;CCT4;TUFM;DUSP12;ACTG1;MPZL1;SEC31A;CTNNA1;DDAH1;ARHGEF12;RPN1;PRDX3;GNG12;CCT6A;SLC3A2;EZR;TRAM1;COL4A2;RB1CC1;CTSB;SLC39A10;MYL6;ARF3;PTDSS1;ADAM9;IQGAP1;COPZ1;TPM4;TOP2A;PHB2;IDI1;DST;SSRP1;IER2
All	TF Perturbations Followed by Expression	MYB KO MOUSE GSE19528 CREEDSID GENE 2197 UP	-0.326173167	-1.226504276	0.147286822	0.486456771	ST6GAL1;EEF2;MAF;PSMG1;NDUFB10;PPDPF;TRIM26;EEF1G;PGAM1;TKT;STK4;GLRX5;COX7A2L;ITM2B;LPAR6
All	TF Perturbations Followed by Expression	ATF4 KO HEK293 HUMAN GSE97384 RNASEQ DOWN	0.257620662	1.226491615	0.073275862	0.281334939	ATXN2L;DHX40;TEAD1;NCKAP1;HSP90B1;SPAG9;TANC2;COPB1;ATF4;MIB1;ZBTB10;CANX;PTPN13;ATP2B1;MED13L;HSPH1;SLC7A1;TRPS1;BRCA1;UBA6;YBX3;SNRNP48;NUP160;DNAJC13;UBR2;LIN7C;IPO7;ERBIN;NBR1;IVNS1ABP;XPOT;VPS35;MTHFD2;FAT1;SOD1;CSNK2A2;URI1;ARHGAP5;GLUL;UGGT1;LRPPRC;ACTG1;ARFGEF2;CTR9;SLIT2;SEC31A;RPN1;TOMM20;PIK3C2A;SSR1;SNX5;ALDH18A1;PDZD8;RCN1;EIF2S1;SLC3A2
All	TF Perturbations Followed by Expression	MYC KD HUMAN GSE54872 CREEDSID GENE 1308 UP	0.304115503	1.226023087	0.144654088	0.281691765	DOK6;TRPS1;HS6ST3;CDH11;DACH1;LIN28B;PCDH17;ADGRL3;FOXG1;EPHA5;TSHZ3;GLI3;COLEC12;ATF3;ETV1;KCTD8;PCSK5;PCDH7;PLXDC2;SLIT2;EPB41L3;PIP5K1B;MEF2C;CTTNBP2
All	TF Perturbations Followed by Expression	BACH2 KO MOUSE GSE54050 CREEDSID GENE 2773 DOWN	-0.340112415	-1.225592554	0.154135338	0.486771559	CORO2B;PBX1;RARA;ADGRG1;ESRRG;CDON;TRERF1;TP53I11
All	TF Perturbations Followed by Expression	CBX2 KO MOUSE GSE29485 CREEDSID GENE 381 UP	-0.307976349	-1.224557437	0.139047619	0.487596706	ASTN1;WSB1;NSG2;TENM4;KIF26B;ACKR3;HOXC4;CYP7B1;VLDLR;NFIB;LDLRAD3;RARB;FAM171B;FLRT2;ASIC2;MEX3B;CELF4;DNER;GRIA4;SFRP1;RBMS3;LDB2;B3GLCT;BMI1;RND3;MEIS2
All	TF Perturbations Followed by Expression	IKZF3 KD HUMAN GSE50588 CREEDSID GENE 2818 UP	0.277358134	1.224335834	0.099585062	0.284695764	ARID5B;JUN;UBE2H;SIK3;GBE1;ID3;RRBP1;SLC44A1;NR4A2;BBX;TRAM2;JAK2;STK3;GLIS3;STAT3;LUZP1;FAT1;SERPINH1;ITM2C;CDK6;HPCAL1;RNF115;NBAS;MPZL1;TMED10;PLXDC2;RHOQ;EPB41L3;EHBP1;PDE4B;JAK1;ORMDL3;PTCH1
All	TF Perturbations Followed by Expression	NANOG OE MOUSE GSE48370 CREEDSID GENE 2980 UP	-0.369819817	-1.223727023	0.19223301	0.487737935	PPP1R10;CUEDC1;HOXA7;LARS2;BABAM2;BIRC5;NDUFA11;VGLL4;ATXN7L3;FABP7
All	TF Perturbations Followed by Expression	ADARB1 KD HUVEC HUMAN GSE60217 RNASEQ DOWN	0.301690905	1.223436864	0.125799574	0.285882202	UBE2H;HSP90B1;GNAS;PDLIM5;GHITM;PDIA3;ITGB1;PHACTR2;PDIA4;THBS1;TCF7L2;UBB;UACA;PXDN;VIM;CDC42BPA;TMEM123;PICALM;GNG12;TJP1;RCN1
All	TF Perturbations Followed by Expression	GATA5 KO MOUSE GSE47425 CREEDSID GENE 77 DOWN	0.275123957	1.223384981	0.088421053	0.28543272	MAFG;HSP90B1;DNTTIP2;ROCK2;PKN2;BACH2;BSG;HSPH1;RABGGTB;GABARAPL1;PKP4;CHORDC1;MTA2;ELF2;CACYBP;MEF2A;ZFPM2;DERL2;PCDH17;DNAJC3;PLCXD3
All	TF Perturbations Followed by Expression	MYC ACTIVATION MOUSE GSE4356 CREEDSID GENE 752 DOWN	0.321274396	1.223026145	0.154334038	0.285615654	SARAF;PPM1B;PARP8;MDM2;NIT1;GBF1;PTTG1IP;ERO1B;UFC1;HSPA4L;STX5;ITM2C
All	TF Perturbations Followed by Expression	NR5A2 KD HUMAN GSE47803 CREEDSID GENE 1819 DOWN	0.289106763	1.222807813	0.121085595	0.28552954	DTNA;ID3;MAP3K20;AMFR;MYO1D;GULP1;RAB30;ALKBH8;EFNB3;DERL2;CXCL12;THBS1;CLSTN2;SLF2;SIPA1L2;KLF6;TIPARP
All	TF Perturbations Followed by Expression	JUN KO MOUSE GSE47898 CREEDSID GENE 3073 DOWN	0.326726941	1.221580616	0.162271805	0.287391219	JUN;HSP90B1;MYO1D;SLMAP;CHIC2;PDE4D;SDF2L1;PDIA4;KDELR2;DYNC1LI1;RNF115;AMPH
All	TF Perturbations Followed by Expression	ETS2 KD HUMAN GSE43459 CREEDSID GENE 2888 UP	0.307526893	1.220930417	0.133333333	0.28814402	FCHO2;CRIM1;GOLT1B;RAD51;PPM1E;PHLPP2;MDFIC;MBNL1;KLF6;BMP2K;CDK6;RAB8B;MTMR6;VIM;EDEM3;DYRK2;CTNNAL1;HECW2;PPP6R3;PDGFC;SH3D19;PRR14L;CSNK1D;ANTXR2;WDFY1
All	TF Perturbations Followed by Expression	TFAP2C KD HUMAN GSE15481 CREEDSID GENE 2964 DOWN	-0.294151593	-1.220407164	0.122370937	0.496261344	CHAMP1;PBX1;HAUS1;CELSR2;TUBG1;NUP85;SNRPA;GID8;HGS;MTX1;COQ5;SDHAF3;VRK1;SCD;TRIP13;DNAJC9;CENPH;RFC4;PSMG3;PLEKHF2;DPY19L4;AIDA;CENPK;ELOF1;TAF12;CCNI
All	TF Perturbations Followed by Expression	ESR1 KD HUMAN GSE37820 CREEDSID GENE 2326 DOWN	-0.284223714	-1.220055129	0.098196393	0.494798983	DESI1;ULK1;RRS1;WDR3;RPF2;FOS;CELSR2;SFXN2;MPPED2;CUEDC1;ZNRF1;CBFA2T3;DDX21;CTPS1;CDCA7;TMEM170B;RAI14;SACS;MYC;POGLUT1;METTL1;ERLIN1;INPP4B;GEMIN5
All	TF Perturbations Followed by Expression	SRF MUT MOUSE GSE1948 CREEDSID GENE 1396 DOWN	-0.266107765	-1.219829944	0.099047619	0.492953319	MPRIP;ALDH2;BZW2;VPS29;CAPZB;PSMB7;PRMT1;EEF2;SUCLG1;IFITM2;MKRN1;GRK6;NHP2;EHMT2;CHRAC1;BRK1;CDC37;RABAC1;VPS28;MBD3;CDK4;HCFC1R1;PIP5K1C;DYNLL1;MEST;PGLS;NDUFA8;SWI5;COG6;CSNK1G2;PSMA4;NF2;NT5DC2;SF3B5;TKT;CLIC1;GPX4;NDUFA11;HNRNPA2B1;CDC123;EMC8;LSM3;ARPC3;SUGT1;CHMP2A;APP;IGFBP2;LGALS1;JAGN1;ESD;FCF1;SENP3;NEDD8;LSM7;ACTN1;POMP
All	TF Perturbations Followed by Expression	STAT3 SIRNA MDAMB157 HUMAN GSE85579 RNASEQ UP	-0.273823523	-1.219089402	0.102713178	0.492700098	MPRIP;GNA12;DYNC1H1;UBC;ELK3;TTYH3;CAPZB;ADGRG1;EIF3B;DBN1;ANKRD13A;XRCC6;EEF2;GIPC1;HGS;MAP2K2;RAD23A;SPTAN1;DDX21;PSMD2;RANGAP1;COTL1;CDC37;KIF3C;RAI14;PLEKHM2;RPTOR;BCL9L;PYGB
All	TF Perturbations Followed by Expression	FLI1 KD HUMAN GSE27524 CREEDSID GENE 1597 UP	0.282547365	1.218538531	0.126849894	0.292502303	UBE2H;COL11A1;BACH2;DPYD;COL4A1;ITPR1;NR4A2;NBEA;NR3C1;DLK1;SLC5A3;ANGPT1;TRAM2;DACH1;CLIP3;CXCL12;THBS1;DENND5B;THSD7A;COLEC12;CRABP1;SEMA3C;ITGAV;PDZRN3;CDH13;PDE4B;MEF2C;RHOC;KLHL24;KCNMB4;CTSB;IER3;RTN1
All	TF Perturbations Followed by Expression	GATA4 KO MOUSE GSE66016 CREEDSID GENE 2656 UP	-0.286656563	-1.218033043	0.111328125	0.493717641	ALDH2;PRKACA;PGP;NFE2L1;ALAS1;PSAP;PSMB7;WSB1;MKNK2;PSMC3;TUBB4B;SUCLG1;PSMC5;PACS2;ATP6V1E1;FARS2;NMT1;NDUFA8;NDUFA4;ERP29;DNER;PSMA4;GPX4;LRRN1;RASL11B;EIF4A1;CDK5R1;IGFBP2;HES6
All	TF Perturbations Followed by Expression	GATA4 ABLATION MOUSE GSE30314 CREEDSID GENE 838 DOWN	-0.324245031	-1.217829336	0.173195876	0.491733467	MLH1;CHL1;PRKN;TMEM260;KIF26B;LRP8;CYP7B1;SYNDIG1;RAI14;TRIP13;CD24;PLK2;RBP1;RASL11B;TGFB2;SERINC2;SNAPC1;ESD;TIAM1;ARL8A
All	TF Perturbations Followed by Expression	SMAD3 KO MOUSE GSE28598 CREEDSID GENE 1159 DOWN	0.288216575	1.21752818	0.120921305	0.294141082	XBP1;ID3;ROCK2;CALD1;IFRD1;COL4A1;PPP1R12A;RBMS1;CHPT1;MYADM;EMC2;THBS1;KLHL2;SERPINH1;KLF6;UGDH;GNAI1;VIM
All	TF Perturbations Followed by Expression	ADNP DEFICIENCY NULL MUTATION MOUSE GSE4068 CREEDSID GENE 719 DOWN	-0.258528715	-1.217503714	0.079245283	0.490160956	UBC;SSBP3;MFAP2;WDR6;DBN1;PSMB7;NDE1;PRMT1;SNRPA;MKNK2;POLR2A;PREP;SUCLG1;PRRC2A;PHC2;PTOV1;PSMD2;RANGAP1;EHMT2;ZRANB2;CDC37;EIF3G;CDK4;RCBTB1;PPDPF;CCND2;DYNLL1;PACS2;TFDP1;SAMM50;BIRC5;TBCB;DNAJC9;CNOT3;MEST;OAZ2;PGLS;CD24;EEF1G;SWI5;HP1BP3;MSI1;PSMA4;NT5DC2;CRABP2;SDHB;NDUFA11;PDAP1;HNRNPA2B1;MEIS2;LSM3;CCNI;EIF4A1;FABP7;BUD31
All	TF Perturbations Followed by Expression	SOX2 KO MOUSE GSE55738 CREEDSID GENE 2990 UP	0.337904387	1.217165231	0.168443497	0.294298027	GBE1;COL11A1;ADAT2;MDM2;COL5A2;DNAJB9;CDH11;COLEC12;VIM;CRABP1;TPRKB;HES1
All	TF Perturbations Followed by Expression	NR1I3 KO MOUSE GSE40120 CREEDSID GENE 3066 DOWN	0.283489332	1.216956009	0.109014675	0.294141956	HSPA5;JUN;SSR3;RAD51;YBX3;GINM1;SDF2L1;AMMECR1L;SEC61A1;LSM8;SRP19;SEC11C;MAST2;TMX1;HSP90AA1;HSPA4L;UGDH;RPN2;SMC2;VIM;PPP4R1;GSR;CDC34;RPN1;SSR1;PICALM;RBBP8;ORMDL3;MAD2L2;TNFRSF19;SERP1;PCNA
All	TF Perturbations Followed by Expression	HIF1A KD HUMAN GSE54360 CREEDSID GENE 2881 UP	0.275908803	1.216050697	0.118126273	0.295350133	DAAM1;BTBD1;NSRP1;DOK6;CHIC2;DLK1;GOLT1B;CHORDC1;CACYBP;GINM1;PCNP;LIN28B;IDH3A;CRIPT;DNAJC3;LIN7C;MANBAL;FYN;TAOK3;SERPINH1;PPP2R2A;RNF19A;DNAJC21;GXYLT1;CHMP2B;ZNF385B;RNF115;TIMMDC1;IFNAR2;MICU1;ARF6;TFB2M;TANK;RCN1;IKZF5;GALNT13
All	TF Perturbations Followed by Expression	PAX7 OE H9 HUMAN GSE98976 MESOD RNASEQ UP	0.264953407	1.214454845	0.081932773	0.298021086	DAAM1;UBE2H;HSP90B1;DCAF7;HIF1A;MKLN1;ID3;ROCK2;CALD1;GNAS;CALR;COL4A1;DLK1;SSR3;SLC5A3;ATP13A3;ITGB1;TMEM59;EPB41L2;PDCD4;XPR1;NEO1;CD164;UBB;YES1;GFPT1;ATP2A2;IGF2R;GXYLT1;CDK6;SUCO;PXDN;GRSF1;GNAI1;ACTG1;LNPEP;MPZL1;UTRN;SAR1A;TMEM87B
All	TF Perturbations Followed by Expression	FOXP1 KD HUMAN GSE51382 CREEDSID GENE 1435 DOWN	0.269084222	1.213380381	0.091476091	0.299668656	TAF1D;HSP90B1;DCAF6;OSBPL9;ID3;ARHGAP17;BACH2;ATP2B1;OCIAD1;EFR3A;NAA50;PXK;PDCD4;EIF1B;POLR1D;STARD4;SGPP1;MXI1;ERBIN
All	TF Perturbations Followed by Expression	FOXO1 SIRNA HESC HUMAN GSE94036 RNASEQ DOWN	0.268109027	1.212525984	0.092436975	0.30086708	ARID5B;EXT1;GNAS;PEAK1;MYO1D;FOXN3;ATP2B1;CRIM1;SLC5A3;ANO6;ITGB1;TSPAN5;TRAM2;NF1;CXCL12;CEP170;ITPRID2;NR2F1;THBS1;TCF7L2;CORO1C;UACA;FAT1;HSP90AA1;LPP;PXDN;VIM;PDE5A;ACTG1;ITGAV;TANC1;CTNNA1;DDAH1;CDK19;EHBP1;ARHGEF12;CDH13;TMEM123;JAK1;GNG12;ACTN4
All	TF Perturbations Followed by Expression	GATA5 KO MOUSE GSE47425 CREEDSID GENE 413 DOWN	0.272930959	1.212447988	0.104384134	0.300493852	MAFG;HSP90B1;DNTTIP2;ROCK2;PKN2;BACH2;BSG;HSPH1;ALKBH8;GABARAPL1;PKP4;CHORDC1;MTA2;ELF2;CACYBP;MEF2A;ZFPM2;PCDH17;DNAJC3;PLCXD3;LUZP1;HSP90AA1;SERPINH1;CCDC117;STIP1;RNF169;SP3;PKD1;DNAJB14;MAP7D1;LMO4;CCNT1;ORMDL3
All	TF Perturbations Followed by Expression	NR2F2 KD HUMAN GSE47438 CREEDSID GENE 2214 UP	-0.263763291	-1.212155795	0.093812375	0.50561412	POLR2F;DYNC1H1;WDR82;TUBB;ZNF503;HINT2;BUD23;EEF2;ZFHX3;POLR2A;MAP2K2;DDX21;SNRNP40;ARL2;CTPS1;PARP1;APRT;RABAC1;LONP1;CDK4;DYNLL1;TTL;FASN;ECH1;MTA1;EEF1G;NDUFA4;NUCB1;PGAM1;TKT;JTB;KPNA6;GPX4;NDUFA11;CDC123;APP;IGFBP2;PRPF31;AKT1;LGALS1;CDKN2AIPNL;GTF3A;MARCKS;RHOBTB3;NIPSNAP1;LSM7;ACTN1
All	TF Perturbations Followed by Expression	PPARG DEFICIENCY MOUSE GSE23421 CREEDSID GENE 1231 UP	0.385808744	1.211563892	0.170731707	0.301774529	HIF1A;HSPH1;RAD51;THBS1;ATF3
All	TF Perturbations Followed by Expression	LMX1B KO MOUSE GSE10516 CREEDSID GENE 84 UP	-0.368652671	-1.210798493	0.193668529	0.507631839	SCUBE1;CTNNA2;SETD1B;THSD4;GGA2;KCNK2;RBP1;EBF2;TGFB2;AFF3
All	TF Perturbations Followed by Expression	FOXQ1 SIRNA MDAMB231 HUMAN GSE79586 RNASEQ DOWN	0.330773407	1.208253843	0.170040486	0.308079496	MBNL2;HIF1A;PPME1;CRIM1;ANO6;TRAM2;THBS1;EDIL3;VIM;CDC42BPA;CTNNAL1;MAT2B;ATP1A1;SPTBN1;MAML2;CALU
All	TF Perturbations Followed by Expression	MSGN1 OE MOUSE GSE29848 CREEDSID GENE 1629 UP	0.295127174	1.208142149	0.141025641	0.307734027	HSPA5;HSP90B1;CALR;NFE2L2;PDCD4;CACYBP;MYADM;NAF1;SOD1;LBR;SNX2;AP3S1;PDZRN3;TOMM20
All	TF Perturbations Followed by Expression	MYC KD HUMAN GSE54872 CREEDSID GENE 1311 DOWN	0.333261791	1.207421111	0.171717172	0.308711318	ACADL;ITPR1;BAG2;CEP83;IPO7;CACNB4;PDE3A
All	TF Perturbations Followed by Expression	PRDM14 KO MOUSE GSE42580 CREEDSID GENE 1714 UP	-0.392519347	-1.207181221	0.199203187	0.517016552	MFAP2;SGCE;ZFHX3;MAPK4;LDLRAD3;SLC1A3;CD24;MEIS2;PROM1
All	TF Perturbations Followed by Expression	STAT1 KO MOUSE GSE48970 CREEDSID GENE 1519 UP	0.293297749	1.206352718	0.150826446	0.31042238	HERPUD1;GBE1;HYOU1;LPAR1;DNAJC3;PDIA4;STARD4;SLC4A7;ACSL3;GLIS3;PLEKHH2;CARMIL1;PDIA6;GLUL;ATP2B4;SEMA3C;NOP58;CKAP4;GSR;PCDH7;MSMO1;GAB1;CRELD2;GJA1;AGPAT4;IER3;TSHZ1;SC5D
All	TF Perturbations Followed by Expression	FOXP2 OE SHSY5Y HUMAN GSE100291 RNASEQ DOWN	0.298659717	1.206167641	0.147474747	0.310198382	UBE2H;AMOTL2;CALD1;CRIM1;SLC7A1;SLC5A3;CEP170;IPO7;ITPRID2;THBS1;CORO1C;XPOT;PLCL1;HSP90AA1;NEK7;LPP;ACTG1;SLIT2;DDAH1
All	TF Perturbations Followed by Expression	TET1 DEPLETION HUMAN GSE51901 CREEDSID GENE 2987 DOWN	0.294676909	1.205965923	0.16064257	0.310062499	SPATS2L;PEAK1;PARP8;GULP1;PTPRM;B3GALT1;BAG2;KCND2;KAT2B;NECAP1;THBS1;TCF7L1;B2M;EDIL3;RNF25;CRABP1;TANC1;PLXDC2;DDAH1;ARHGEF12;EPHA3;PDE4B;AIG1;GPM6A;CLK1
All	TF Perturbations Followed by Expression	HMGA2 KO MOUSE GSE55340 CREEDSID GENE 48 DOWN	0.471910189	1.205803138	0.217118998	0.309922275	DTNA;CACNB4;PI4K2B;CD200;IER3;ATP11A
All	TF Perturbations Followed by Expression	DDIT3 KNOCKOUT TREATED WITH 2 UGML TUNICAMYCIN FOR 4 HOURS MOUSE GSE2082 CREEDSID GENE 1387 UP	0.274233861	1.205616868	0.125	0.309710095	XBP1;IFRD1;JUND;ATF4;GNAS;COL4A1;MDM2;YIPF4;SNX3;MYADM;CRIPT;MBNL1;THBS1;CORO1C;LAMP1;COPA;GRINA;B2M;SERPINH1;KLF6;PKD2;ITM2C;ACTG1;AKT1S1;TMED10;TPM1
All	TF Perturbations Followed by Expression	TP53 SIRNA HESC HUMAN GSE76023 RNASEQ UP	0.266331072	1.205389028	0.099156118	0.309645783	HSPA5;TAF1D;ATXN2L;TIAL1;GNAS;PURB;OCIAD1;BSG;GULP1;RABGGTB;SMC4;EIF4A2;NKTR;PDIA3;LUC7L;UPF3A;PTPN4;NOP56;STIP1;GLUL;CPSF6;TRIM24;CUL4A;TTC17;ACTG1;CCNL2;WASL;SESN3;TPM1;CEBPZOS;FNBP4;TARDBP;SNX5;MAD2L2;CCT6A;DCAF8;RSL24D1;EZR
All	TF Perturbations Followed by Expression	ONECUT1 KO MOUSE GSE57917 CREEDSID GENE 1440 DOWN	-0.268987589	-1.205076448	0.11559633	0.521676405	SBK1;CORO2B;RBM45;EFNB2;IDH1;WDR3;PRKACA;ELAVL4;SMARCA4;PSMB7;WDR11;RCOR2;WSB1;UBE2D1;NFYC;TRIM2;CTPS1;FRMD4A;ZRANB2;IMMP1L;NDUFB10;DNAJC17;TFDP1;CHSY1;MEX3B;NDN;ARID1B;PGAM1;GPX4;RBP1;CRABP2;GAP43
All	TF Perturbations Followed by Expression	ASCL1 KO G523NS HUMAN GSE87617 RNASEQ DOWN	-0.295789079	-1.204781999	0.148217636	0.52005229	UBC;EFTUD2;FADS2;IDH1;SCARB2;RNF157;ADGRG1;SMARCA4;EEF2;NAV1;PRRC2A;KANK1;FAM107B;DCHS1;CDK4;SEC14L1;SOGA1;SOX9;TRAF4
All	TF Perturbations Followed by Expression	SALL4 KD HUMAN GSE35965 CREEDSID GENE 1408 DOWN	0.265559987	1.204641288	0.107942974	0.310676842	NCKAP1;DNTTIP2;ROCK2;COL11A1;ZMYND11;ATP2B1;MDM2;SLC7A1;SLK;PDIA3;CHORDC1;CADM2;CACYBP;GIT2;UFC1;CD164;CORO1C;XPOT;TMCO1;ATP2A2;CCDC6;VPS37A;STIP1;GOLIM4;DTL;RIOK1;PXDN;VIM
All	TF Perturbations Followed by Expression	PAX3 KNOCKIN MOUSE GSE11400 CREEDSID GENE 625 DOWN	0.273517588	1.204519644	0.096330275	0.310358737	HSP90B1;ELOVL5;COL11A1;CALR;RRBP1;BSG;HSPH1;COL5A2;SNX3;DLK1;SSR3;PDIA3;OAT;TMEM263;PLOD2;FAT1;HSP90AA1;SERPINH1;PDIA6;RPN2;VIM;TMED2;SAR1A;CKAP4;SEC31A;KLF4;RPN1;RCN1;MEF2C;SERP1
All	TF Perturbations Followed by Expression	IRF5 KD HUMAN GSE50588 CREEDSID GENE 2801 DOWN	0.269404185	1.2041191	0.122538293	0.310624532	CREBRF;RBM7;TNRC6B;ZFP36L2;ZMYND11;ZMAT3;ZNF654;UPF3A;BBX;SNX25;BTG3;YTHDC1;CFAP20;MBNL1;COG3;CLCC1;KLHL2;ATF1;DDX27;KBTBD2;ZRANB1;ZFP36L1;GMEB1;ETF1;ZNF148;NOP58;ARL14EP;RHOQ;DPM1;IFNAR2;LMO4;SF3B3;EIF2AK3;OGDH;ORMDL3;MEF2C
All	TF Perturbations Followed by Expression	IRX6 SIRNA MCF7 HUMAN GSE79586 RNASEQ DOWN	-0.318448271	-1.203698509	0.180672269	0.521215493	CHD3;SMARCA4;BCAS3;PRMT1;EEF2;TRIM28;PTPN11;PPDPF;SOGA1;BRI3BP;EEF1G;CRABP2;NOTCH3;AKT1;AIF1L;FKBP8;IDH2
All	TF Perturbations Followed by Expression	NFE2L2 KO MOUSE GSE48879 CREEDSID GENE 2834 DOWN	-0.338212969	-1.203607819	0.175648703	0.518867743	DYNC1H1;KMT2D;PHF21B;GCLC;SUN2;CYP7B1;DNAJC17;COA7;NUAK1;MPND;CD24
All	TF Perturbations Followed by Expression	IRF6 KO MOUSE GSE5800 CREEDSID GENE 153 DOWN	0.318453533	1.202660538	0.169164882	0.312983881	IFRD1;OSER1;COL4A1;COL5A2;TRPS1;DLK1;CDH11;YBX3;MYADM;SERPINH1;ZFAND6;PXDN;VIM;CRABP1;AP3S1;PTCH1;PCNA;TOB1;COL4A2;MAP1LC3A;YOD1;MYL6
All	TF Perturbations Followed by Expression	MYB KD HUMAN GSE49286 CREEDSID GENE 1835 UP	-0.265979948	-1.202078683	0.103383459	0.521434256	SETBP1;WDR82;ZNF532;TRIM44;JARID2;KLC1;MIPEP;ACO1;CAMKK2;EIF2B5;NUBPL;WSB1;PTPN11;GID8;ZNF462;RYBP;KCNN2;ZNF827;RSBN1;ADH5;FEM1C;COG2;RAD54L2;NFIB;PIK3R2;STX6;GFM1;USP49;NEDD4L;UBLCP1;GSE1;USP24
All	TF Perturbations Followed by Expression	NRL DEFICIENCY MOUSE GSE4051 CREEDSID GENE 263 DOWN	0.274727128	1.202030484	0.125	0.313771992	TEAD1;PRKD1;TMEM87A;RBMS1;DUSP16;SEC23IP;RIMS1;PTPRD;GNG3;CDH11;PTPRZ1;HIVEP1;PHLPP1;PCDH17;NAF1;ADGRL3;NR2F1;CD164;NCAPG2;RORB;FAT1;BRMS1L;PKD2;TMTC2;ZFC3H1;PURG;PXDN;CRABP1;RALYL;DYRK2;CTR9;DCLK1;AP3S1;PCDH7;EHBP1;GRIA2;CD200;PRKAR2B
All	TF Perturbations Followed by Expression	SRF KO MOUSE GSE23556 CREEDSID GENE 175 DOWN	0.274281079	1.200150683	0.126272912	0.317395453	HSPA5;XBP1;CALR;SARAF;TMEM87A;HSPH1;SNX3;EIF4A2;DNAJB9;ANGPT1;CHORDC1;YBX3;CACYBP;TSR1;EIF1B;PTTG1IP;PCBP1;AHSA1;CCNL1;NOP56;STIP1;GNL3
All	TF Perturbations Followed by Expression	FLI1 KD HUMAN GSE27524 CREEDSID GENE 1596 DOWN	-0.291664342	-1.200060015	0.141472868	0.525857312	POLR3K;POLE;ALG8;PSMC3IP;MCM3;GINS4;CTPS1;RANGAP1;BCL11B;SLCO5A1;RFC2;VRK1;GINS1;TRIP13;CHAF1A;BIRC5;DNAJC9
All	TF Perturbations Followed by Expression	NFE2L2 KO MOUSE GSE18344 CREEDSID GENE 1260 UP	0.408866354	1.200057016	0.248015873	0.316994254	NDEL1;GULP1;GOLT1B;ANGPT1;PLCXD3;ADGRL3;DCUN1D4;SPATA7
All	TF Perturbations Followed by Expression	HMGA2 OE MOUSE GSE24071 CREEDSID GENE 2564 DOWN	0.294075364	1.200025487	0.150905433	0.316492321	UBE2H;HIVEP2;BACH2;PARP8;TRAM2;XPO7;MYADM;CPNE3;WDFY2;CPEB4;NUCB2;GRINA;MYO1E;NFKB1;VIM;CKAP4;ITGAV;GPR137B;PIK3C2A;MEF2C;ELMO1;ARHGAP32;MLF1;IQGAP1;TPM4;SPTBN1;ST8SIA4
All	TF Perturbations Followed by Expression	NEUROG3 OE MOUSE GSE3653 CREEDSID GENE 1658 DOWN	-0.282938659	-1.198786	0.121621622	0.52749954	EXOSC7;GALK1;PSMB7;PRMT1;EEF2;PSMC3;IFITM2;MKRN1;NHP2;PSMC5;TECR;CDC37;GLO1;BIRC5;TBCB;NDUFA4;PSMA4;PGAM1;NT5DC2;GPX4;SDHB;LDHB;NSUN2;SQLE;EIF4A1
All	TF Perturbations Followed by Expression	NR2F2 KD HUMAN GSE47438 CREEDSID GENE 2217 UP	0.264562941	1.198122836	0.112526539	0.3199252	ARID5B;JUN;SPATS2L;VEZF1;GBE1;TMEM131;JUND;GNAS;ITGB1;SLC30A7;ALCAM;NECAP1;UBB;LUZP1;TMCO1;LAMP1;COLEC12;B2M;SASH1;KLF6;FAM3C;CDK6;RAB8B;LPP;ACTG1;TPM1;CTNNA1;HSBP1;UHMK1;CTNNAL1;TRAM1;RHOC;MLEC;CTSB;ERGIC3;CTDSP2;IER3;WDFY1;MYL6;TMED9;VAMP3
All	TF Perturbations Followed by Expression	ADNP DEFICIENCY NULL MUTATION MOUSE GSE4068 CREEDSID GENE 719 UP	0.345091547	1.197561095	0.194274029	0.320577678	BSG;SNX3;EIF4A2;PLOD2;LAMP1;COPA;UGDH;ACTG1;MSMO1;SLC3A2;EZR;VPS26A
All	TF Perturbations Followed by Expression	TET1 KD MOUSE GSE26830 CREEDSID GENE 1353 DOWN	-0.332423019	-1.197371519	0.182902584	0.529728811	MAP2K6;RCOR2;BCKDHB;MAZ;SMARCD3;TRIM2;XRCC5;ECH1;NT5DC2;ST8SIA1;SFRP1;EPHA4;TAGLN3;LDHB;IGFBP2;DPYSL3
All	TF Perturbations Followed by Expression	MECP2 KO MOUSE GSE8720 CREEDSID GENE 2414 DOWN	0.30929982	1.196984521	0.172413793	0.321223082	ARL4A;ID3;COL11A1;CIR1;NR4A2;YBX3;ZYX;HACD2;ANKRD42
All	TF Perturbations Followed by Expression	JUND KD HUMAN GSE50588 CREEDSID GENE 2812 DOWN	0.271295506	1.19655768	0.144308943	0.321590124	ST7;DDIT3;COPB1;COPS8;IFRD1;JUND;NKTR;LRPAP1;ALCAM;ADAM17;SCYL2;CLOCK;CORO1C;CLCC1;MTHFD2;N4BP2;CDKN1B;ZFC3H1;RBM27;CREBZF;PTGES3;FNBP4;PDE4B;SNX5;EIF2AK3;EVI5;CRELD2;PPP3CA;TMEM33;SACM1L;SEC61A2;OTULIN;WSB2;PITPNB;ACER3;TAGLN2;KDM3A;PRPF38A;EIF1;DENND4C
All	TF Perturbations Followed by Expression	YY1 KD HUMAN GSE50588 CREEDSID GENE 2802 UP	0.283311408	1.19514799	0.151385928	0.323912964	MBOAT7;BSG;MED22;HSPH1;NUMB;TMEM59;OAT;KAT2B;CPNE3;SIRT2;UFC1;FBXO28;AHSA1;BIRC6;VPS37A;NEK7;DESI2;GRSF1;SEC31A;CTNNA1;CDK19;SLC35B4;UHMK1;SLC1A4;ATG12;NT5C3B;HSCB;MAP1LC3A;CTSB
All	TF Perturbations Followed by Expression	NR2C2 KD HUMAN GSE16219 CREEDSID GENE 2628 DOWN	0.250414537	1.194410164	0.095334686	0.324868663	HSPA5;HERPUD1;DNTTIP2;BTBD1;ATF4;NOP14;HSPH1;RABGGTB;NAA50;CHORDC1;CACYBP;CFAP20;STK24;BRD2;SDF2L1;NDC1;MDFIC;PCBP1;AHSA1;DNAJB11;XPOT;MTHFD2;LAMP1;CEBPZ;SOD1;TMX1;HSP90AA1;YRDC;PDIA6;YTHDF1;NOP56;HSPA4L;STIP1;GNL3;CCT4;NFKB1;CCAR1;ETF1;LBR;ABCE1;NOP58;PTP4A2;PTGES3;POM121C;TOMM20;TMEM123;BCAS2;CCT6A;MSMO1;PPP1R15B
All	TF Perturbations Followed by Expression	NEUROG3 OE MOUSE GSE3653 CREEDSID GENE 2289 DOWN	0.269508788	1.194308588	0.151767152	0.324504439	NCKAP1;HSP90B1;CANX;BSG;HSPH1;EIF4A2;GNG3;EIF4E;CACYBP;ATP11B;IPO7;COPS2;IVNS1ABP;XPOT;MTHFD2;HSP90AA1;URI1;TEX10;SP1;VIM;ACTG1;SP3;TMED2;SNX2;PTGES3;GSPT1;ARF6;CTNNAL1;ACTN4;CCT6A;GAB1;PCNA;SLC3A2;RSL24D1
All	TF Perturbations Followed by Expression	NFE2L1 KD HUMAN GSE50588 CREEDSID GENE 2804 DOWN	0.265697276	1.193954057	0.105263158	0.324769313	ARID5B;VEZF1;DDIT3;JUND;SGMS1;SLC7A1;NR3C1;COMMD7;DNAJB9;HSPA13;NUMB;ELF2;KIF3B;KAT2B;STAT3;SERPINH1;DESI2;KDELR2;STX5;PPIG;HIF1AN;FBXW7;SP3;CREBZF;SAR1A;PTGES3;TOMM20;GPR137B;PIK3C2A;AK3;SSR1;SLC3A2;RSL24D1;TRAM1;SCMH1;PDS5B;SLC39A10;TMEM33;VAMP3;EBAG9;CDIPT;DENND4C;SLC2A1;RPRD1A;RECK;UBE2E2;SIRT1;PSPH
All	TF Perturbations Followed by Expression	FOXD3 OE MOUSE GSE58960 CREEDSID GENE 1415 DOWN	0.271614894	1.193752508	0.130526316	0.324607661	DHX40;TEAD1;HSP90B1;XBP1;ELOVL5;EIF4A2;CHORDC1;PRKCI;CDT1;CACYBP;RELL1;CFAP20;FAM169A;HSP90AA1;NGDN;GNL3;ZFP36L1;TEX10;SNX2;PTGES3;USP48;CTNNA1;WASF1;KLF4;RPN1;FBXO5;PICALM;ACTN4;PCNA;CLK1;CRELD2
All	TF Perturbations Followed by Expression	EMX2 DEFICIENCY MOUSE GSE10216 CREEDSID GENE 634 UP	0.259272498	1.193260605	0.128898129	0.325027803	HSPA5;TEAD1;XBP1;ID3;ELOVL5;CALD1;CALR;YAF2;SNX3;PTPRD;CDH11;B4GALT6;MYADM;SLC4A7;FOXP2;PCBP1;CBLB;NR2F1;PLOD2;ROBO2;GLI3;LAMP1;TCF7L1;ATF1;FAT1;TMX1;SERPINH1;PDIA6;KBTBD2;PKD2;ZSWIM6;CSTF2T;GXYLT1;TMTC2;UGDH;VIM;LRRC1;AMPH;PCSK5;CKAP4;PDZRN3;PICALM;LARP4B;PDE3B;TJP1;INTS6;ZDHHC2
All	TF Perturbations Followed by Expression	SRF KO MOUSE GSE1948 CREEDSID GENE 1157 UP	0.265422962	1.192806852	0.140425532	0.325432475	HSPA5;NCKAP1;HIF1A;TMEM131;ELOVL5;COL4A1;ZMAT3;SLC44A1;SMC4;EIF4A2;PKP4;PPP2R5A;CDK2AP2;SLC4A7;PIP5K1A;SERINC3;B2M;ATF1;PROS1;NOP56;ZFP36L1;CHUK;SP1;SP3;CTSA;PTP4A2;CKAP4;TMED10;USP48;CTNNA1;DPM1;KLF4;NDUFB5;PPP1R15B;EIF2S1;TOB1;ARIH2;GJA1;CTSB;PTBP3;SSR2;TM9SF2
All	TF Perturbations Followed by Expression	JUND SIRNA PC3 HUMAN GSE53470 RNASEQ UP	0.261357896	1.191988066	0.12173913	0.326610256	HSPA5;JUN;HSP90B1;EXT1;GNAS;CALR;MIB1;CANX;FNDC3B;COL4A1;ATP2B1;CRIM1;EIF4A2;SSR3;PDIA3;HYOU1;ITGB1;AKT2;PDIA4;SLC4A7;SEC24C;ITPRID2;NR2F1;THBS1;UBB;LAMP1;GRINA;ADIPOR1;DESI2;PDIA6;IGF2R
All	TF Perturbations Followed by Expression	ZXDC DEPLET MOUSE GSE45417 CREEDSID GENE 1257 DOWN	-0.289782443	-1.191881242	0.16	0.545940814	RRS1;LYPLAL1;ATG4C;NCOA5;KRCC1;MCM3;CTPS1;FAM107B;ZNF195;CUX2;GINS1;ST3GAL6;SACS;ITGB3BP;POGLUT1
All	TF Perturbations Followed by Expression	SOX2 DEFICIENCY HUMAN GSE42937 CREEDSID GENE 348 UP	0.279142609	1.191468058	0.151093439	0.327184841	DDIT3;SPAG9;ROCK2;MYO1D;NSRP1;BAZ2B;NR4A2;ZNF654;SKIL;BRCA1;PDCD4;DENND4A;WASHC4;NBR1;OSTM1;RIOK3;ARHGAP12;DCAKD;ESCO1;ERCC1;LIN54;SCAMP1;CDC34;HES1;USPL1;SSBP2
All	TF Perturbations Followed by Expression	NFE2L2 KO MOUSE GSE18344 CREEDSID GENE 966 DOWN	-0.364549415	-1.191334328	0.210922787	0.545093871	SLC23A2;IDH1;GCLC;ST3GAL3;CHN2;CEP70;KCNK2;FABP7;TXNRD1;IGFBP2
All	TF Perturbations Followed by Expression	FOXD4L6 SIRNA T47D HUMAN GSE79586 RNASEQ UP	0.250945272	1.190931674	0.105154639	0.327768987	HSPA5;DCAF6;NCAM2;AMFR;GNAS;CANX;FNDC3B;EFR3A;GHITM;GBF1;CHORDC1;PDCD4;KIF3B;ALCAM;WWP1;SEC24C;CXCL12;IPO7;ERBIN;PCBP1;NBR1;PLOD2;COPS2;SEL1L;CCDC6;COPA;HSP90AA1;CSNK2A2;IGF2R;STIP1;GXYLT1;HIF1AN;ARFGEF1;SEMA3C;RAB7A;ACTG1;CTSA;UTRN;TMED10;TMEM87B;CTNNA1;DDAH1;ARHGEF12;PICALM;JAK1;NDUFB5;EIF2S1;SERP1;RSL24D1;EZR;RHOC;AP2B1;CTSB;STT3A;CTDSP2;TM9SF2;ARF3;CLCN3;ADAM9;IQGAP1
All	TF Perturbations Followed by Expression	PPARA ACTIVATION HUMAN GSE17251 CREEDSID GENE 501 UP	0.291879465	1.190614415	0.173913043	0.327876774	SPATS2L;ARL4A;UGP2;NFE2L2;GAREM1;RAB30;ZBTB21;ACSL3;ERO1B;THBS1;MTHFD2;AZIN1;ZFAND6;TBCEL;ATP2B4;SEMA3C;CDC42BPA
All	TF Perturbations Followed by Expression	E2F6 KD HUMAN GSE50588 CREEDSID GENE 2807 DOWN	0.280162491	1.190391584	0.12936345	0.32771396	HSP90B1;POC1B;SLMAP;ATP2B1;DNAJB9;ATP11B;XPR1;LPAR1;PHLPP2;YWHAH;SLC4A7;QTRT2;CLOCK;COPS2;FAT1;CLDND1;CDKN1B;CCT4;TXNL1;GSR;EHBP1;UHMK1;RABGAP1;PICALM;MSMO1;DCAF8;SERP1;PTBP3;MAP3K3;TMEM33;TMED7
All	TF Perturbations Followed by Expression	IRF7 KD HUMAN GSE50588 CREEDSID GENE 2786 DOWN	0.277665554	1.189785909	0.126789366	0.328416297	FNDC3A;UBE2H;DDIT3;IFRD1;ATG14;BAZ2B;SLC7A1;DNAJB9;KIF3B;SEC24C;UBE2J2;SH3GLB1;COPS2;MAST2;N4BP2;IGF2R;ZFC3H1;VEGFB;SEMA3E;CCT4;RBSN;RNF220;FNBP4;TFB2M;ABI1;TNFRSF19;FNBP1;CDC16;PHRF1;TMEM106B;TUT7;OS9;UBE3A;ARF3;BTAF1;CMSS1;STK38L
All	TF Perturbations Followed by Expression	IRX6 SIRNA T47D HUMAN GSE79586 RNASEQ UP	0.32287099	1.189758154	0.186234818	0.327910183	HSPA5;DCAF7;CANX;WWP1;CXCL12;HSP90AA1;STIP1;GXYLT1;LBR;KITLG;JAK1;RCN1;SLC3A2;TMEM245
All	TF Perturbations Followed by Expression	KLF10 SIRNA PANC1 HUMAN GSE90566 RNASEQ DOWN	0.274651112	1.1896489	0.131524008	0.327534497	DCAF6;SPATS2L;HIF1A;ELOVL5;COL5A2;SLC7A1;NAA50;TGOLN2;ITGB1;HACD2;AKT2;ANKRD28;MYADM;SLC4A7;MBNL1;CORO1C;STAT3;UACA;YES1;ELOA;AZIN1;MYO1E;VIM;RAB7A;PTP4A2;RHOQ;DDAH1;ARF6;ARPC1A;OGDH;ACTN4
All	TF Perturbations Followed by Expression	KLF5 KO MOUSE GSE58719 CREEDSID GENE 2318 DOWN	0.313152783	1.189552557	0.199178645	0.327178471	NCAM2;SPATS2L;FUT9;XKR4;GNG3;GMDS;PTPRZ1;PLCXD3
All	TF Perturbations Followed by Expression	HIVEP2 KO MOUSE GSE41307 CREEDSID GENE 3094 DOWN	0.289429322	1.188949037	0.18647541	0.327934084	HSPA5;HSP90B1;AHCYL2;MAPK10;RFX3;ITPR1;NR4A2;GABARAPL1;EIF4A2;CHORDC1;CDH11
All	TF Perturbations Followed by Expression	ZNF142 SIRNA T47D HUMAN GSE79586 RNASEQ UP	0.246565655	1.187981956	0.085062241	0.329420715	HSPA5;NCKAP1;DCAF6;DCAF7;AMFR;ATF4;GNAS;CANX;MED13L;GHITM;EIF4A2;NAA50;ATP13A3;PDIA3;HYOU1;ITGB1;CHORDC1;PDCD4;KIF3B;PTTG1IP;SEC61A1;NF1;ZFR;WWP1;SEC24C;CXCL12;IPO7;NBR1;AHSA1;UBB;PLOD2;XPOT;SEL1L;ATP2A2;CCDC6;MTHFD2;LAMP1;HSP90AA1;IGF2R;STIP1;SUCO;CCT4;HIF1AN;LRPPRC;ARFGEF1;TMED2;CTSA;PTP4A2;PTGES3;CTNNA1;DDAH1;GSPT1;OGA;UHMK1;LMO4;JAK1;RBBP8;CCT6A;SERP1;SLC3A2;TMEM245;ZDHHC5;TRAM1;RHOC;AP2B1;SH…
All	TF Perturbations Followed by Expression	ONECUT2 KO MOUSE GSE57918 CREEDSID GENE 2797 DOWN	0.263138526	1.187781857	0.141683778	0.329282295	HSP90B1;RBM7;COPS8;GNAS;CALR;CANX;BSG;GHITM;EIF4A2;GNG3;YBX3;PDCD4;PCNP;ATP11B;EIF1B;YWHAH;SLC4A7;PIP4P1;UFC1;NECAP1;FAM169A;VPS35;RORB;CDKN1B;CSTF2T;ITM2C;GLUL;ACTG1;AP3S1;RAB6A;PTGES3;CDC34
All	TF Perturbations Followed by Expression	FOXQ1 SIRNA MDAMB231 HUMAN GSE79586 RNASEQ UP	0.243212767	1.187523522	0.070212766	0.329244569	HSPA5;HSP90B1;DCAF7;ELOVL5;GNAS;CALR;CANX;RRBP1;FNDC3B;ATP2B1;BSG;SLC7A1;TMED5;SSR3;ATP13A3;CD2AP;RNF4;TGOLN2;EFCAB14;PDIA3;HYOU1;ITGB1;KIF3B;PDIA4;SEC61A1;ALCAM;SEC24C;ACSL3;IPO7;PCBP1;CD164;CORO1C;STAT3;UBB;XPOT;GFPT1;PDIA6;KDELR2;IGF2R;MTMR2;AZIN1;STIP1;MYO1E;KLHDC3;CDK6;HPCAL1;UBE3C;RPN2;PXDN;LBR;ABCE1;ACTG1;MPZL1;PTP4A2;TMED10;PTGES3;DDAH1;ARHGEF12;RPN1;SSR1;ARPC1A;OGDH;CCT6A;RCN1;MSMO1;PPP1…
All	TF Perturbations Followed by Expression	EOMES KO MOUSE GSE43387 CREEDSID GENE 2147 DOWN	-0.292072787	-1.187370943	0.165975104	0.55664633	PLXNA4;CHL1;SATB2;MAP2K6;NAV2;NSG2;KCNN2;PPP2R1B;TENM4;KIF26B;SMARCD3;BCL11B;ITGB3BP;GALNT17;TTC28;APCDD1;TMEM108;PLEKHF2;PLK2;RSPO3;PPIF;LDB2
All	TF Perturbations Followed by Expression	MAF OE MACROPHAGE HUMAN GSE98368 RNASEQ UP	0.249591943	1.187328383	0.101952278	0.329079649	HSPA5;SPATS2L;ID3;GNAS;CALR;QKI;RRBP1;NFE2L2;ATP13A3;ZYX;TLE4;BRD2;PTTG1IP;SEC61A1;YWHAH;AKAP13;PTPRA;CEP170;PCBP1;SUSD6;THBS1;CORO1C;STAT3;UBB;IVNS1ABP;LAMP1;GRINA;SIPA1L2;B2M;HSP90AA1;SERPINH1;IGF2R;KLF6;STIP1;BMP2K;GLUL;MXD1;GAB2;CREM;VIM;PPP4R1;RAB7A;ACTG1;SNX2;ZEB2;CTNNA1;MAP7D1;EPB41L3;GSPT1;ARF6;RPN1;TMEM123;PICALM;ABI1;XPO6;SLC3A2;MAEA;EZR;FKBP15;CTSB;IER3;OS9;WDR1;MYL6;MFSD1
All	TF Perturbations Followed by Expression	NFE2L2 KO MOUSE GSE18344 CREEDSID GENE 1262 UP	0.326015923	1.18704673	0.19017094	0.329108225	PKN2;TMEM87A;PRPF39;HSPH1;RAD51;SDF2L1;PDIA4;CEP170;IVNS1ABP;MTMR4;DYNC1LI1;EXOSC3;SP3
All	TF Perturbations Followed by Expression	ADAR OE HEK293 HUMAN GSE87198 RNASEQ DOWN	-0.263402989	-1.186304407	0.117647059	0.557881609	FADS2;CHD3;IARS2;EIF3B;PSMB7;XRCC6;TRIM28;WSB1;DDX39B;TUBB4B;TBCD;MCM3;PTOV1;PSMD2;GOLM1;LONP1;MBD3;GLO1;MYC;FANCD2;LENG8;AGRN;PEG10;MEGF8;MTA1;FDFT1;SMARCC2;PSMA4;CDK5RAP3;LDHB;CMTR1;HNRNPA2B1;SQLE;HOMER2;SELENON;FN1;APP;SREBF2;TBC1D9B;DDR1;MARCKS;SEPHS2;ACLY;BUB3;PLXNB2
All	TF Perturbations Followed by Expression	NR3C1 KD HUMAN GSE50588 CREEDSID GENE 2808 DOWN	0.259912217	1.18614844	0.137254902	0.330525636	CREBRF;PAN3;COPS8;JUND;ZMYND11;BCL10;SGMS1;ALKBH8;NR3C1;BRCA1;MTA2;YBX3;SNX25;SLC25A13;GINM1;CFAP20;MDFIC;ACTR8;COG3;CLOCK;CWC25;CCDC174;BLZF1;WBP2;ZDHHC17;RFXAP;N4BP2;DDX27;GNL3;GMEB1;ZNF148;LBR;DYRK2;UFL1;GSR;PTGES3;ARL14EP;IFNAR2
All	TF Perturbations Followed by Expression	HSF1 KO MOUSE GSE41005 CREEDSID GENE 2143 UP	0.290077001	1.185645368	0.1663286	0.331083171	AMFR;HECA;CALR;SARAF;BACH2;TMEM87A;ADAT2;YPEL3;SKIL;PDCD4;PHLPP1;ATP11B;IRF2;MBNL1;EMC2
All	TF Perturbations Followed by Expression	NFE2L2 KO MOUSE GSE18344 CREEDSID GENE 963 DOWN	-0.275899749	-1.185491982	0.1484375	0.558069336	GNA12;SLC23A2;FADS2;RARA;FOS;HINT2;ADGRG1;FAM110A;MKNK2;PSMC3IP;GIPC1;PODXL2;UBTF;EHMT2;DDT;NARF;ARPC4;MCCC2;STK25;AGPAT1;PGLS;NDUFA4;PTK7;SGPL1;MACROD1;TXNRD1;IGFBP2;HES6;ST3GAL4;TOMM40;GIT1;ADI1;RAC3;FKBP8;CCAR2;ARL8A
All	TF Perturbations Followed by Expression	SETDB1 KD THP1 HUMAN GSE103409 SGRNA9DAY4 RNASEQ DOWN	-0.330875028	-1.18327214	0.173489279	0.563238739	UBC;FADS2;ALAS1;CAPZB;COTL1;LY6E;GLO1;NUCB1;ERP29;CDK5RAP3;TIMP3;LGALS1;SREBF2;TOX4
All	TF Perturbations Followed by Expression	PLAGL2 DEFICIENCY MOUSE GSE9123 CREEDSID GENE 166 DOWN	0.292252556	1.182795151	0.179166667	0.336710286	HSPA5;HSP90B1;DPYD;CANX;SNX3;CHPT1;DNAJB9;PDIA3;OAT;CD164;VPS35;LAMP1;NOX4
All	TF Perturbations Followed by Expression	FOXO3 KO MOUSE GSE18326 CREEDSID GENE 2698 DOWN	0.279441229	1.18254024	0.158013544	0.336723322	JUN;GBE1;MAPK10;HECA;COL4A1;YPEL3;GABARAPL1;GNG3;CADM2;PCDH15;FOXO3;STARD4;ALCAM;TXNDC16;MXI1;NR2F1;PLOD2;HSPA4L;TIPARP;MXD1
All	TF Perturbations Followed by Expression	TCF12 KO MOUSE GSE27402 CREEDSID GENE 2168 DOWN	0.284765355	1.182321872	0.171134021	0.336675557	XBP1;CALR;SARAF;MED13L;SDF2;EIF4A2;YTHDC1;ELF1;SEC11C;CD164;IVNS1ABP;CCNL1;SERINC3;B2M;ATF1;CSTF2T;CCAR1;LBR;PTP4A2;BLOC1S2;CDK19
All	TF Perturbations Followed by Expression	IRF9 OE HUMAN GSE50002 CREEDSID GENE 1661 UP	0.316996533	1.182184168	0.181434599	0.33638534	CREBRF;HERPUD1;YPEL3;NR4A2;GABARAPL1;DNAJB9;BMPR1B
All	TF Perturbations Followed by Expression	NFE2L2 KO MOUSE GSE18344 CREEDSID GENE 959 UP	-0.399941729	-1.181150621	0.23326572	0.568111253	RBM45;PSMC3IP;METAP1D;GAN;IER5
All	TF Perturbations Followed by Expression	DLX5 OE MOUSE GSE22381 CREEDSID GENE 372 UP	-0.28422067	-1.18040102	0.158102767	0.568066188	IDH1;FAM118B;FRA10AC1;WSB1;MTERF2;BCKDHB;PWWP2A;ACKR3;MITD1;DDT;TUBGCP2;PEX2;VPS16;APCDD1;CCDC90B;BCAP29;MEX3B;PSMA4;JTB;TMEM175;GAP43;ARPC3;DHX16
All	TF Perturbations Followed by Expression	CREM KO MOUSE GSE29593 CREEDSID GENE 2559 DOWN	0.298891737	1.180261047	0.15565032	0.339843497	HERPUD1;SAMD4A;ADAT2;USP25;MCU;PAPPA;PXK;BBX
All	TF Perturbations Followed by Expression	ATF6 KO MOUSE GSE35651 CREEDSID GENE 2662 DOWN	0.409030608	1.180256976	0.253138075	0.339275742	DPYD;FUT9;KIF18A
All	TF Perturbations Followed by Expression	SATB2 OE MOUSE GSE17490 CREEDSID GENE 2227 UP	-0.327197576	-1.179874972	0.217898833	0.567301405	SATB2;RYBP;TTC39C;ENPP2;TRIM36;PEG10;PHYH;LDHB;WASF2;DNMT3A;DPYSL3;PIGP;TNIK;DIMT1;GSTO1;IPP;CSPP1;UBE3B
All	TF Perturbations Followed by Expression	ETS2 KD HUMAN GSE43459 CREEDSID GENE 34 DOWN	0.281019492	1.179326026	0.154929577	0.340176384	FCHO2;CRIM1;GOLT1B;RAD51;PHLPP2;YWHAH;MDFIC;MBNL1;KLF6;BMP2K;CDK6;RAB8B;MTMR6;VIM;EDEM3;DYRK2;MTF1;CTNNAL1;ARHGEF26;PPP6R3;PDGFC;SH3D19;PRR14L;CSNK1D;ANTXR2;WDFY1
All	TF Perturbations Followed by Expression	ETS2 KD HUMAN GSE43459 CREEDSID GENE 156 UP	0.281019492	1.179326026	0.154929577	0.340176384	FCHO2;CRIM1;GOLT1B;RAD51;PHLPP2;YWHAH;MDFIC;MBNL1;KLF6;BMP2K;CDK6;RAB8B;MTMR6;VIM;EDEM3;DYRK2;MTF1;CTNNAL1;ARHGEF26;PPP6R3;PDGFC;SH3D19;PRR14L;CSNK1D;ANTXR2;WDFY1
All	TF Perturbations Followed by Expression	NFE2L2 DEFICIENCY MOUSE GSE8969 CREEDSID GENE 183 UP	-0.317355609	-1.178620309	0.21194605	0.569319506	FADS2;PSAP;PSMB7;ETFB;IFITM2;DDT;UQCRFS1;ECH1;PHYH;EGR1;RBP1;PPA1;LPCAT3;FN1;IGFBP2
All	TF Perturbations Followed by Expression	POU1F1 OE HUMAN GSE64101 CREEDSID GENE 2931 UP	0.278352519	1.178202551	0.164882227	0.342174683	HSPA5;JUN;HSP90B1;EXT1;CALR;ZFP36L2;MDM2;MTA2;YBX3;ZYX;BRD2;B4GALT5;PCBP1;STAT3;B2M;KDELR2;ZFP36L1;MXD1;RAB7A;ACTG1;SAR1A;TMED10
All	TF Perturbations Followed by Expression	GATA6 KO MOUSE GSE11165 CREEDSID GENE 1165 DOWN	0.26758	1.177402723	0.142284569	0.343401292	JUN;NCKAP1;COL4A1;RBMS1;SNX3;SMC4;CDH11;MYADM;LAMP1;SERPINH1;IGF2R;AZIN1;HPCAL1;PXDN;VIM;LBR;ACTG1;HS2ST1;CTNNA1;KLF4;ACTN4;TJP1;PCNA;CLK1;COL4A2;GJA1;IER3;MYL6;ADAM9;IQGAP1;TPM4;WWTR1;CDIPT;IDI1;GNAI2;ACTR3
All	TF Perturbations Followed by Expression	KDM2B OE MOUSE GSE34691 CREEDSID GENE 607 UP	0.290598325	1.17738561	0.194748359	0.342278567	GBE1;ID3;MIGA1;IQCB1;YPEL3;GABARAPL1;SLC16A4;SLC5A3;LGR4;ANGPT1;BBX
All	TF Perturbations Followed by Expression	KDM2B OE MOUSE GSE34691 CREEDSID GENE 354 DOWN	0.290598325	1.17738561	0.194748359	0.342278567	GBE1;ID3;MIGA1;IQCB1;YPEL3;GABARAPL1;SLC16A4;SLC5A3;LGR4;ANGPT1;BBX
All	TF Perturbations Followed by Expression	PRRX1 SIRNA MCF7 HUMAN GSE79586 RNASEQ UP	0.259274547	1.177171752	0.131687243	0.342204554	HSPA5;HSP90B1;DCAF7;MBOAT7;GNAS;CALR;CANX;RRBP1;HSPH1;SMC4;PDCD4;BRD2;SEC61A1;YWHAH;ACSL3;PCBP1;AHSA1;UBB;GRINA;B2M;MTMR4;SOD1;HSP90AA1;SERPINH1;TBC1D9;PDIA6;STIP1;SUCO;CCT4;RPN2;ACTG1;CTSA;PTGES3;CTNNA1;ARF6;RPN1;SNX5;BCAS2;CCT6A;MSMO1;PCNA;SLC3A2;CAPNS1;EZR;ERGIC3;IER3;ATP1A1;APPBP2;ARF3;TMED9
All	TF Perturbations Followed by Expression	NCOA3 KD MOUSE GSE50017 CREEDSID GENE 1712 UP	0.301142709	1.176805179	0.166306695	0.342437797	HIVEP2;PDLIM5;PTPN13;TSPAN5;KIF21A;SGPP1;THBS1;GLI3;THSD7A;UBE2B;NEK7;ATP10A;NOX4;PXDN;SMC2;SESN3;ITGAV;STARD13;SLC1A4;LYSMD3;GPM6A;ELMO1
All	TF Perturbations Followed by Expression	GATA6 KO MOUSE GSE11165 CREEDSID GENE 1165 UP	0.291973472	1.17237739	0.194915254	0.351593777	ID3;BSG;SDF2;DLK1;EIF4A2;OAT;MBNL1;HSP90AA1;ZFP36L1;SEMA3C;ATP8A1;SLIT2;LMO4
All	TF Perturbations Followed by Expression	TP63 DEPLETION HUMAN GSE5993 CREEDSID GENE 90 DOWN	-0.26089985	-1.171646913	0.145129225	0.592798945	WDR82;TUBB;IARS2;PSMB7;DDX39A;POLR2E;EIF3L;HACD3;GPI;GCLC;PSMC3;TUBB4B;NHP2;PSMD2;STUB1;PSMC5;PSMG1;NDUFB10;GLO1;CCND2;DYNLL1;ATP6V1E1;BIRC5;UQCRFS1;MEST;NDUFA8;CD24;EEF1G;SF3B5;TKT;JTB;GPX4;PPIF;GMPR2;LDHB;TAX1BP3;AMZ2;PSMC1;TXNRD1;IGFBP2
All	TF Perturbations Followed by Expression	NFE2L2 KNOCKOUT FEMALE MOUSE GSE867 CREEDSID GENE 1363 UP	0.262134639	1.170360255	0.163829787	0.355647339	HSPA5;HERPUD1;HSP90B1;ELOVL5;ATF4;SARAF;RRBP1;BSG;SNX3;EIF4A2;PPP2R5A;ITGB1;PDCD4;PTTG1IP;PCBP1;CD164;COPA;SERINC3;SOD1
All	TF Perturbations Followed by Expression	PPARA KO MOUSE GSE6864 CREEDSID GENE 1372 UP	0.341207763	1.169167816	0.21875	0.357762248	HERPUD1;ATL2;ACADL;MYO1D
All	TF Perturbations Followed by Expression	HSF1 KD HUMAN GSE3697 CREEDSID GENE 784 UP	0.257456736	1.168913875	0.163306452	0.357715658	CHD1;NUP98;GLS;CLK4;ATP2B1;EFR3A;YAF2;TRPS1;WDR43;CD2AP;RNF4;EIF4E;LUC7L;CEP83;DENND4A;GTF2H1;CDK9;QTRT2;CEP170;THBS1;PIP5K1A;CBLL1;SLF2;MTHFD2;ARHGAP12;NEK7;TOGARAM1;TBC1D9;DCUN1D4;EDEM3;WASL;SEC24B;CREBZF;PPP4R3A;RNF146;DDAH1;WASF1;LMO4;PRPF4B;FAM193A;PLCB4;REXO4;CLK1
All	TF Perturbations Followed by Expression	PGR KO MOUSE GSE39920 CREEDSID GENE 3079 DOWN	0.264652771	1.168578022	0.161087866	0.357947388	HSPA5;HIF1A;ELOVL5;JUND;ATF4;COL4A1;OCIAD1;MED22;SSR3;YBX3;TSR1;FOXO3;SEC61A1;PCBP1;ETNK1;CORO1C;UBB;MTHFD2;SERINC3;B2M;HSP90AA1;AZIN1;TIPARP
All	TF Perturbations Followed by Expression	THRB MUT HUMAN GSE29159 CREEDSID GENE 1697 DOWN	-0.278681666	-1.168079474	0.178107607	0.603394828	POLR2F;PSAP;TUBG1;CAPZB;POLR3K;EEF2;GPI;PRRC2A;ARL2;PSMC5;NAGK;TECR;TRAPPC1;CDK4;BABAM2;PEG10
All	TF Perturbations Followed by Expression	MYCN OE MOUSE GSE6077 CREEDSID GENE 40 UP	-0.295653039	-1.167844215	0.202357564	0.601528599	PRMT1;TRIM28;NHP2;CTPS1;TECR;SMYD2;EIF3G;CDK4;CCND2;UQCRFS1;EEF1G;PSMA4;PGAM1;NT5DC2;TKT;RASL11B;NSUN2
All	TF Perturbations Followed by Expression	ERG KD HUMAN GSE14801 CREEDSID GENE 827 UP	0.30717255	1.167811907	0.193548387	0.358965533	DCAF6;GBE1;COPS8;CACYBP;MYADM;ALCAM;EDIL3;MTMR2;VIM;ACTG1;NOP58;ITGAV;TPM1;SLIT2;GNG12;MSMO1;ZDHHC2;NRCAM;ADAM9;TPM4;WSB2;CALU;LIMA1
All	TF Perturbations Followed by Expression	VDR KO MOUSE GSE2421 CREEDSID GENE 1152 DOWN	-0.275823591	-1.166955066	0.175337187	0.602088364	ARGLU1;DYNC1H1;IDH1;ALAS1;TIMM8B;PSAP;CAPZB;LRP1;EEF2;NAGK;RABAC1;VPS28;EIF3G;ATP6V1E1;NDUFA4;NUCB1;PLK2;TKT;SDHB;ATAD3A;CLTC;SLC38A1;CAPN15;NDUFS3;DNMT3A;CIC;MYO9B
All	TF Perturbations Followed by Expression	ZFX KO MOUSE GSE36921 CREEDSID GENE 1491 DOWN	0.290273585	1.166639469	0.200413223	0.361126368	JUN;FCHO2;BAZ2B;PDCD4;STK3;B4GALT6;SGPP1;ERBIN;PCBP1;THBS1;CLCC1;PURA;SOD1
All	TF Perturbations Followed by Expression	MYBL1 KO MOUSE GSE28025 CREEDSID GENE 377 UP	0.318736099	1.165975539	0.20661157	0.362026895	HSPA5;NCKAP1;ELOVL5;JUND
All	TF Perturbations Followed by Expression	PPARA KO MOUSE GSE6864 CREEDSID GENE 1373 DOWN	0.347913466	1.165795162	0.22265625	0.361860491	HERPUD1;ATL2;ACADL;MYO1D
All	TF Perturbations Followed by Expression	MYC OE U2OS HUMAN GSE66927 RNASEQ UP	0.295522111	1.165654659	0.199178645	0.361607749	ATF4;SLC7A1;GHITM;RABGGTB;EIF4E;BTG3;BRD2;AEBP2;LMAN1;FAT1;RAB7A;DHX38;SNX2;PTGES3;CCT6A;EIF2S1;RSL24D1;EZR;NUP88;GJA1;UBE3A;TMEM33;PTDSS1;LSG1;BANF1
All	TF Perturbations Followed by Expression	OVOL1 OE PC3 HUMAN GSE48230 RNASEQ DOWN	0.280250215	1.165291519	0.188436831	0.361839437	HSPA5;JUN;ATF4;CALR;CANX;GHITM;SSR3;CDH11;PDIA4;SEC61A1;SEC24C;CORO1C;UBB;B2M;PDIA6
All	TF Perturbations Followed by Expression	EBF1 OE MOUSE GSE2192 CREEDSID GENE 860 UP	-0.263759446	-1.165116951	0.172675522	0.606476701	UBC;IDH1;PRKACA;ALAS1;PSMB7;MKNK2;BCKDHB;SUCLG1;PPP2R1B;ETFB;CHCHD3;NDUFB7;GNPAT;NDUFB10;ACO2;SDHAF1;ATP6V1E1;SAMM50;FASN;KCNK2;ECH1;TRAF4;PGLS;NDUFA8;PGAM1;BCL2L13;TKT;GPX4;SDHB;PPA1;LDHB;ERI2;EIF4A1;LPCAT3;HSD17B4;NDUFS3;MCCC1;HSDL2
All	TF Perturbations Followed by Expression	FOXP3 INDUCTION MOUSE GSE35543 CREEDSID GENE 3036 DOWN	0.265858714	1.164438706	0.163865546	0.363200498	MYO1D;ZBTB10;NR4A2;TRPS1;DUSP16;SKIL;PHC3;DENND4A;JAK2;EEA1;ALCAM;ADAM17;MYO1E;PKD2;ZFP36L1;DTL;ESCO1;DCUN1D4;ARHGAP20;MPZL1;SCAMP1;ITGAV;TOX;TANK;SH3RF1;EVI5;CDK17;MLF1;BICD1;VPS54
All	TF Perturbations Followed by Expression	HSF1 KD HUMAN GSE3697 CREEDSID GENE 782 UP	0.277195035	1.164242605	0.160416667	0.363082971	DDIT3;IFRD1;AMFR;CHIC2;CLK4;PRPF39;EFR3A;WDR43;CD2AP;RNF4;MTA2;RASSF1;PTPRZ1;THBS1;CBLL1;CORO1C;NEK7;ATF3;FAM3C;RAB8B;TPM1;RNF146;DDAH1;SDAD1;ZBTB6;PLCB4;CLK1;AP2B1;STT3A;PTBP3;FUT8;SACM1L;FBXL5;GATAD2A;VPS54
All	TF Perturbations Followed by Expression	NRL DEFICIENCY MOUSE GSE4051 CREEDSID GENE 265 UP	0.254773967	1.164079739	0.155251142	0.362868725	HSPA5;AHCYL2;ELOVL5;IFRD1;AMFR;RASA2;BACH2;RB1;DUSP16;GABARAPL1;EIF4A2;DNAJB9;PCDH15;PHLPP1;IDH3A;ACSL3;NECAP1;COG3;OSTM1;FAM169A;CCNL1;SLC35F5;B2M;PAQR3;BMP2K;CSTF2T;GRSF1;RNF115;LBR;POLE4;VAMP4;TOMM20;OTUD7A;GALNT13;RSL24D1;TMEM245;TOB1;GJA1;ADCY2;NHLRC2;SPCS2;SLC30A5;SOS2
All	TF Perturbations Followed by Expression	OTX2 SILENCING HUMAN GSE22875 CREEDSID GENE 163 DOWN	-0.283438127	-1.163882104	0.190661479	0.608464448	MTHFD1;TUBB;TUBG1;DDX39A;POLR2E;EEF2;TRIM28;EIF3L;SNRPA;TUBB4B;TPK1;NHP2;ARL2;COTL1;RPL7L1;APRT;CDK4;MYC;NUDT5;PPA1;CMTR1;HNRNPA2B1;CDC123;PROM1;NIT2;RAB31;ZNF22;NDUFAF2;LSM7;MZT2A;PIGP
All	TF Perturbations Followed by Expression	GATA4 INACTIVATION MOUSE GSE5298 CREEDSID GENE 546 DOWN	0.263352707	1.163634485	0.159680639	0.363307953	NCKAP1;IFRD1;RBMS1;SDF2;SKIL;FAM13B;PDCD4;DERL2;THBS1;DCAF10;GLI3;FAT1;SOD1;TMX1;SERPINH1;KDELR2;KBTBD2;PROS1;UGDH;VIM;CUL4A;ABCE1;ACTG1;TCF12;MPZL1;SAR1A;CKAP4;RAB6A
All	TF Perturbations Followed by Expression	POU2AF1 MUT MOUSE GSE12356 CREEDSID GENE 598 UP	-0.274385156	-1.163510161	0.177655678	0.607080383	SBK1;DESI1;PSAP;SMARCA4;ANKRD13A;XRCC6;EEF2;MKNK2;POLR2A;PREP;CBFA2T3;ETFB;ZMPSTE24;SUN2;COTL1;TECR
All	TF Perturbations Followed by Expression	HMGA2 KO MOUSE GSE55340 CREEDSID GENE 48 UP	-0.295401374	-1.163283612	0.194117647	0.60513258	RNF157;NMRAL1;POLE;NUP43;MCM3;SYNDIG1;CDCA7;IGDCC4;GINS1;CHAF1A;BIRC5;CENPH;FLRT2;MSI1;HIRIP3;LRRN1;CENPK;SLC38A1;FABP7;IGFBP2;PTN;VASH2;MCM2;WDHD1;CCNE2;BLM;PRIM1;TRIM59;LMNB1
All	TF Perturbations Followed by Expression	POU5F1 KD HUMAN GSE21135 CREEDSID GENE 1329 DOWN	-0.352454416	-1.162593017	0.261044177	0.605005019	JARID2;PYCR2;MKRN1;MRS2;EXTL3;CD24;KPNA6;RASL11B;SEPHS1;SETD4
All	TF Perturbations Followed by Expression	ZXDC KD HUMAN GSE45417 CREEDSID GENE 885 DOWN	0.281509014	1.161430446	0.177419355	0.367997955	DMXL1;INTS7;SGMS1;ALKBH8;SLC5A3;ZNF281;WASHC4;PTPN4;PLCL1;ARHGAP12;SOCS6;GXYLT1;MTMR6;PRKACB;CCDC138;DHFR2;ZNF655;ARL6;ZFP62;NDFIP2;PRKAR2B;SPRED1
All	TF Perturbations Followed by Expression	ZNF253 SIRNA MCF7 HUMAN GSE79586 RNASEQ UP	-0.291315011	-1.161299048	0.205426357	0.607305386	DYNC1H1;KMT2D;CHD3;TRRAP;EEF2;HACD3;ZFHX3;CHMP3;CUX1;RPL7L1;GOLGB1;GSE1;MCCC2;PANK3;CD24;EEF1G;PLK2;PRRC2B;TRIQK;CLTC;KDM5B;EIF4EBP2;LRBA;RHOBTB3;AIF1L;FAM91A1;MBTPS1
All	TF Perturbations Followed by Expression	PAX2 SIRNA REP HUMAN GSE59781 RNASEQ DOWN	0.245693601	1.161298867	0.142259414	0.367692982	TEAD1;SEC24A;HIF1A;ID3;MIB1;RB1;MED13L;BSG;MDN1;GTF3C1;CRIM1;HSPH1;SMC4;SSR3;ATP13A3;PDE4D;UBA6;HYOU1;SEC61A1;NF1;ALCAM;IPO7;PCBP1;PLOD2;ATP2A2;BIRC6;COPA;FAT1;RANBP2;IGF2R;MYO1E;UGGT1;PXDN;ABCE1;ACTG1;UTRN;PKD1;ITGAV;SEC31A;UHMK1;ARHGEF12
All	TF Perturbations Followed by Expression	HSF1 KD HUMAN GSE3697 CREEDSID GENE 781 UP	0.297965638	1.161109895	0.209876543	0.367575517	JUN;CALR;EFR3A;WDR43;RNF4;PDIA3;MTA2;ZYX;AKT2;GRINA;NEK7;ZFP36L1;FANCC;TPM1;DDAH1;SDAD1;PLCB4;IER3;PDLIM7;SF3A2;GATAD2A;TPM4;EYA4;WSB2
All	TF Perturbations Followed by Expression	POU4F1 KO MOUSE GSE19997 CREEDSID GENE 2108 UP	0.252989596	1.159887859	0.124505929	0.369832061	DMXL1;NCKAP1;HSP90B1;DNTTIP2;COPB1;EFR3A;ASCC3;ZC3H14;RABGGTB;SMC4;RBM48;SWT1;MAN2A1;ANKRD28;GMPS;HOMER1;COG3;EMC2;TCF7L2;KLHL2;PDIA6;HSPA4L;CHUK;MTMR6;SNX14;PDE5A;NOP58;SP3;UFL1;NCOA2;RNF146;DDX50;TARDBP;NSMAF;TJP1;PHTF2;TBCE;CLK1;TBC1D19;RB1CC1;MAT2B;SLC30A5;MLF1;CUL1;FBXL5;HOOK1;ADAM9;LSG1
All	TF Perturbations Followed by Expression	HOXA9 OE HUMAN GSE43741 CREEDSID GENE 2856 DOWN	-0.286582703	-1.159663532	0.200828157	0.610407332	PSMD5;CHAMP1;ENPP2;LY6E;CDCA7;TIMM22;COA7;UBLCP1;TRIP13;CCND2;TNFRSF21;LEF1;PHACTR1;BRI3BP;CAD;FIGN;PLK2;PROSER1;LPCAT3;CNTLN;TGFB2;SERINC2;MTMR7;RHOBTB3;NCK2;SNAP29;CLCN4;MMP16;TRIM59;CDK8;BMPER;KCNQ3;PLPP3;TNRC6C;SIMC1
All	TF Perturbations Followed by Expression	E2F1 KD HUMAN GSE50588 CREEDSID GENE 2781 DOWN	-0.266879492	-1.158185377	0.185046729	0.613359808	AAR2;DMAP1;RNF157;CAMKK2;NDE1;NUBPL;TSFM;GPI;GIPC1;FCHSD2;CDKN2D;RAD54L2;MAPK8IP3;TMEM170B;VPS26C;MRS2;SFMBT1;MYC;POGLUT1;CENPJ;ABRAXAS1;SWAP70;IER5;COPG1;RIPK2;CCS;EIF2AK2;HNRNPA2B1;COPS7A
All	TF Perturbations Followed by Expression	ZFX KO MOUSE GSE7069 CREEDSID GENE 177 UP	0.25132728	1.157353727	0.152424942	0.375331417	AMOTL2;ID3;CALD1;COL11A1;FNDC3B;COL4A1;RBMS1;COL5A2;PDIA3;BAG2;ITGB1;CDH11;OAT;LRIG3;MYADM;THBS1;PLOD2;LAMP1;B2M;FAT1;TMX1;SERPINH1;ITM2C;LPP;PXDN;VIM;SEMA3C;ACTG1;TMED2;CKAP4;ITGAV;TPM1;AP3S1;RHOQ;RPN1;PICALM;TJP1;RCN1;COL4A2;PDGFC;GJA1;IER3;WDR1;MYL6;MFSD1
All	TF Perturbations Followed by Expression	JUNB KO MEL888 HUMAN GSE98867 RNASEQ UP	0.34238335	1.156596034	0.252016129	0.376405351	ATF4;GNAS;QKI;ITPR1;SLC7A1;ACSL3;PDE3A;IVNS1ABP;MTHFD2
All	TF Perturbations Followed by Expression	ESRRG DEFICIENCY MOUSE GSE8199 CREEDSID GENE 664 UP	0.272117493	1.156347107	0.19301848	0.376351204	HSPA5;NCKAP1;CANX;COL5A2;EIF4A2;YBX3;OAT;MYADM;IVNS1ABP;B2M;SERPINH1;DENND5A;GRSF1;PGAM5;VIM;ACTG1;MFF;CTNNA1;RHOQ;TOMM20;ACTN4;NDUFB5
All	TF Perturbations Followed by Expression	ELF3 KO CFPAC1 HUMAN GSE64558 RNASEQ DOWN	0.318853383	1.155964002	0.225206612	0.376682124	JUN;GNAS;CALR;BSG;PTTG1IP;NR2F1;UBB;B2M;NOP56
All	TF Perturbations Followed by Expression	VDR KO MOUSE GSE2421 CREEDSID GENE 2719 DOWN	-0.283126193	-1.15590454	0.2	0.619361231	IDH1;ALAS1;SCARB2;TIMM8B;PSAP;LRP1;EEF2;PSMC3;ETFB;PSMD2;VPS28;ATP6V1E1;NDUFA8;NDUFA4;FIS1;PLK2;TKT;SDHB;SAMHD1;SLC38A1;COX7A2L;NDUFS3;DNMT3A
All	TF Perturbations Followed by Expression	GATA4 KO FMOUSE GSE5500 CREEDSID GENE 739 DOWN	0.355067279	1.155084016	0.260437376	0.378084112	NCAM2;STMN4;GABRB3;PDE4D;COPS3
All	TF Perturbations Followed by Expression	SETDB1 KO MOUSE GSE40296 CREEDSID GENE 31 DOWN	-0.255365827	-1.154586045	0.160541586	0.621727581	DYNC1H1;EFNB2;IDH1;SMARCA4;MPPED2;SATB2;TRIM28;TSPYL4;NSG2;RYBP;UBE2QL1;PODXL2;TENM4;TRIM2;NDUFB7;BCL11B;NFIB;PPDPF;CCND2;DYNLL1;STK25;TTC28;TBCB;WDR7;FASN;CD24;EEF1G;RELN;MRPL57;NDUFA4;SWI5;DNER;NDN;FDFT1;MTURN;DAP3;LDB2;SDHB;GAP43;TAGLN3;LSM3;FABP7;BUD31;NDUFS3;MN1
All	TF Perturbations Followed by Expression	IRF8 KD HUMAN GSE50588 CREEDSID GENE 2826 DOWN	0.25409648	1.152779638	0.157327586	0.382826335	CREBRF;ST7;DDIT3;ELOVL5;JUND;ATG14;ZMAT3;TRPS1;CHPT1;PKP4;UPF3A;RASSF1;MON2;GINM1;ADAM17;ACTR8;PTPN4;XPOT;LONP2;N4BP2;STIP1;HPCAL1;PXDN;ZNF148;TXNL1;UTRN;CREBZF;TMED10;TMEM87B;PLXDC2;ARL14EP;RHOQ;EPB41L3;FNBP4;NDFIP2;RPS19BP1;GMEB2
All	TF Perturbations Followed by Expression	DNMT1 KO HUMAN GSE3699 CREEDSID GENE 2851 UP	-0.269793204	-1.152479679	0.175572519	0.626978996	LRIF1;SLC23A2;LYPLAL1;WDR3;DAB2IP;TP53INP2;FOS;SMIM8;BRAP;GTF2A1;RANGAP1;COTL1;RCBTB1;ITPA;TBP;AGRN;NKAIN1;GTF2IRD2B
All	TF Perturbations Followed by Expression	BHLHA15 KO MOUSE GSE34232 CREEDSID GENE 172 DOWN	0.265639971	1.15233013	0.188034188	0.383263737	MAP3K20;MYO1D;MIB1;SLC33A1;SLC7A1;PKP4;DNAJC1;SLC30A7;DENND4A;CEP44;FOXP2;NECAP1;SEC11C;OSTM1;ETNK1;RIOK3;NUCB2;MTHFD2;SLC35F5;CRY1;EDEM3;PI4K2B;TEX30;AP3S1;AK3;ALDH18A1;AIG1;SERP1;TBCE;TRAM1
All	TF Perturbations Followed by Expression	U2AF1 OE BFUE HUMAN GSE94153 RNASEQ UP	0.362698157	1.152281584	0.255813953	0.382761649	UBE2H;BSG;HBE1;FOXO3;CPEB4;VIM;GSPT1;RB1CC1
All	TF Perturbations Followed by Expression	TCF3 KO MOUSE GSE27402 CREEDSID GENE 2169 UP	-0.267435765	-1.152187179	0.194	0.625363933	RRS1;PGP;DDX39A;NUP85;EEF2;POLE;PSMC3;NHP2;ALAD;LSM14B;NDUFB10;SVBP;DNAJC17;CDK4;CCND2;SAMM50;FASN;CD24;ERP29;ARID1B;PGAM1;TKT;GPX4;ELP2;SIL1;PPA1;PFDN6;EIF4A1;LGALS1;EXOSC9;GTF3A;SEPHS2;BRCA2;DCTPP1;DDB1;ARL6IP4;SNRPB;REXO2;EEF1D
All	TF Perturbations Followed by Expression	SOX3 KO MOUSE GSE53760 CREEDSID GENE 1668 UP	0.256565592	1.151872075	0.20292887	0.38312814	SAMD4A;DTNA;ARL4A;ID3;PARP8;TRPS1;EFNB3;PTPRD;RBM48;BMPR1B;PTPRZ1;DACH1;PARD3B;PDE10A;ADGRL3;NR2F1;CLSTN2;PTPN4;CSRNP3;TSHZ3;COLEC12;ERBB4;HSPA4L;TMTC2;CDK6
All	TF Perturbations Followed by Expression	MYCN SHRNA SKNBE2 HUMAN GSE84389 RNASEQ DOWN	-0.247862795	-1.150788767	0.162570888	0.627850838	UBC;FADS2;MTHFD1;MAB21L2;TTYH3;TUBG1;SMARCA4;EIF3B;DDX39A;XRCC6;POLE;MAZ;DPYSL5;PSMC3;TUBB4B;MCM3;TRIM2;RANGAP1;DCHS1;PARP1;CDC37;ACO2;GINS1;CPLX2;TMOD2;CBL;CHAF1A;AGPAT1;BIRC5;EXTL3;HP1BP3;FDFT1;FBLN1;PTK7;PRRC2B;GAP43;NSD2;EIF2AK2;EIF4A1;LPCAT1;TMEM132A;DVL3;PLEKHB2;HNRNPU;STMN3;LGALS1;PACS1;PTN
All	TF Perturbations Followed by Expression	ZXDC DEPLETION HUMAN GSE45417 CREEDSID GENE 3044 UP	-0.280510792	-1.149741877	0.203454894	0.629160687	MTERF2;KCNN2;MCM3;CTPS1;PARP1;SDHAF3;CDCA7;CCDC15;GINS1;TRIP13;ITGB3BP;BIRC5;CENPH;EFCAB7;CD24;INPP4B;BMI1;CENPK;TM7SF3;SEPHS1;LRRCC1;IGFBP2;ZNF22;MARCKS;BRCA2;CACNA2D3;KCTD3;MCM2;WDHD1;CCNE2;BLM;TET1;PRIM1;TNFAIP8
All	TF Perturbations Followed by Expression	ZNF207 OE HUMAN GSE9951 CREEDSID GENE 1581 UP	0.284038296	1.148792763	0.194331984	0.390051637	DAAM1;ARL4A;FBXO8;LRIG3;PTPRZ1;LIN28B;IRF2;CENPC;TDRD3;KIF18A;METTL25;MTMR4;DTL
All	TF Perturbations Followed by Expression	ZNF750 KD HUMAN GSE38039 CREEDSID GENE 204 DOWN	-0.31747562	-1.148582815	0.229208925	0.630924136	ALDH2;ZC3H6;CHL1;CPEB2;MEIS1;VLDLR;ARRDC3;MAF;ANKRD62;RAI14
All	TF Perturbations Followed by Expression	SREBF2 KD HUMAN GSE50588 CREEDSID GENE 2823 DOWN	-0.281157953	-1.147043201	0.203846154	0.63423416	FADS2;IDH1;ZNF503;SLC10A7;ACO1;GPI;UNC119;TPK1;ACKR3;LY6E;ACACA;TMEM170B;RNF38;SCD
All	TF Perturbations Followed by Expression	ZNF658 KD HUMAN GSE59385 CREEDSID GENE 2924 DOWN	-0.259313597	-1.146845869	0.19488189	0.632130901	DRAP1;RRS1;CHAMP1;PANX1;ZNF503;BUD23;PYCR2;POLR3K;POLR2A;CTPS1;SECISBP2;DDT;NDUFB10;SVBP;ITGB3BP;FASN;PEG10;ECH1;NDUFA4;SF3B5;ANAPC10;DAP3;NFU1;CDC123;PROM1;TAF12;CCND3;RIDA;TXNRD1;NOTCH3;HSDL2;LGALS1;BOLA3;LSM7;SSBP1;POMP;RAC3
All	TF Perturbations Followed by Expression	GATA5 KO MOUSE GSE47425 CREEDSID GENE 77 UP	-0.384987677	-1.146388524	0.290836653	0.631260661	MTHFD1;FOS;TSPYL4;EFCAB7;EGR1;SAMHD1
All	TF Perturbations Followed by Expression	RELA OE HEK293 HUMAN GSE57027 RNASEQ DOWN	-0.256312952	-1.145901161	0.168316832	0.630379608	MPRIP;DYNC1H1;EFTUD2;MTOR;MTHFD1;NFE2L1;TRRAP;EEF2;EIF3L;R3HDM2;PRRC2A;SPTAN1;COG4;SPEN;TCOF1;SUN2;ANTXR1;GOLGB1;SEC14L1;XRCC5;GGA2;FANCD2;XPO5;AGRN;GSK3B;PANK3;EEF1G;HP1BP3;BCL2L13;PTK7;TXLNA;PRRC2B;NSD2
All	TF Perturbations Followed by Expression	GATA1 MUT MOUSE GSE2433 CREEDSID GENE 979 DOWN	0.256293463	1.145703181	0.176100629	0.396931952	HSPA5;NCKAP1;HSP90B1;CALD1;CALR;SARAF;SNX3;ANO6;ANGPT1;OAT;ZYX;PTTG1IP;YWHAH;OSTM1;THBS1;DNAJB11;LAMP1;SERINC3;B2M;ATF3;PROS1;KLF6;VIM;PDE5A;ACTG1;ATP8A1;TPM1;PRDX3;ACTN4;PRKAR2B;MEF2C;AFTPH;CAPNS1;TRAM1;CTSB;PDLIM7;WDR1;MYL6;TPM4;YIF1B;IDI1;IRS2;PRKCA;ACTR3;EIF1;RRAGC
All	TF Perturbations Followed by Expression	VAX2 KO MOUSE GSE19626 CREEDSID GENE 2370 DOWN	0.318368205	1.145354226	0.258333333	0.397143894	ELOVL5;PCSK2;TMEM87A;NFE2L2;COL5A2;DUSP8;FBXO28;CDH8;FAM169A;SLC35F5
All	TF Perturbations Followed by Expression	PRRX1 SIRNA MCF7 HUMAN GSE79586 RNASEQ DOWN	0.282161044	1.14515648	0.196787149	0.397023999	UBE2H;TANC2;HIF1A;COPB1;PCSK2;BSG;NAA50;XPO7;CPNE3;THBS1;CLSTN2;XPOT;ATP2A2;MTHFD2;MAPK9;MYO1E
All	TF Perturbations Followed by Expression	FOSL1 KO MOUSE GSE43695 CREEDSID GENE 2299 DOWN	-0.426940541	-1.14465086	0.287569573	0.629812185	FOS;RAB6B;RSPO3;RBP1;FABP7;FN1
All	TF Perturbations Followed by Expression	FOSL1 KO MOUSE GSE43695 CREEDSID GENE 2303 UP	-0.426940541	-1.14465086	0.287569573	0.629812185	FOS;RAB6B;RSPO3;RBP1;FABP7;FN1
All	TF Perturbations Followed by Expression	SPI1 KD MOUSE GSE5654 CREEDSID GENE 202 DOWN	0.27095632	1.144632033	0.210416667	0.397703866	HSPA5;JUN;XBP1;ELOVL5;OSBPL8;FNDC3B;EIF4A2;DNAJB9;OAT;PDCD4;ATP11B;B4GALT6;SEC11C;SEL1L;LAMP1;KDELR2;DENND5A;ITM2C
All	TF Perturbations Followed by Expression	HSF1 KD HUMAN GSE3697 CREEDSID GENE 783 UP	0.261059934	1.144297036	0.172340426	0.397848802	CHD1;XBP1;ATF4;CALR;CHIC2;PRPF39;EFR3A;WDR43;RNF4;PDIA3;CEP83;RASSF1;ZYX;CDK9;CBLL1;NEK7;ZFP36L1;SP3;ZEB2;RNF146;DDAH1;SDAD1;WASF1;STRN4;ZBTB6;JMJD1C;PRPF4B;INTS6;PLCB4;ATG2B;SUPV3L1;YOD1;PTBP3;SF3A2;FUT8;FBXL5;GATAD2A;LSM12;VPS54;TPM4;EYA4
All	TF Perturbations Followed by Expression	DNMT1 KO MOUSE GSE31626 CREEDSID GENE 1236 UP	0.27884078	1.142618225	0.239085239	0.401309976	CPSF7;ZFP36L2;PRPF39;BAZ2B;SLC44A1;TRPS1;EIF4A2;ZFR;ERBIN;RNF130;IVNS1ABP;SF1;CCNL1;SERINC3;B2M;GLUL;CDK6;METTL23;GSR;RBM26;FNBP4;GNG12;MEF2C;CLK1;KLHL24;IER3
All	TF Perturbations Followed by Expression	HNF1A OE HUMAN GSE3308 CREEDSID GENE 279 DOWN	-0.249571887	-1.142615141	0.171428571	0.635214761	POLR2F;RRS1;EFNB2;MTHFD1;TUBB;EIF3B;PSMB7;PRMT1;POLR3K;GPI;RBM15;DDX39B;NHP2;DDX21;SNRNP40;ARL2;CTPS1;PNO1;PSMC5;PARP1;RABAC1;EIF3G;TFDP1;BIRC5;UQCRFS1;CHSY1;PSMF1;POLR2G;RFC4;IER5;FDFT1;PGAM1
All	TF Perturbations Followed by Expression	EGR4 KD HUMAN GSE40558 CREEDSID GENE 3030 UP	0.352105063	1.142553901	0.240165631	0.400828103	STMN4;CREB5;LIN28B;CLDND1;CRABP1;HACE1
All	TF Perturbations Followed by Expression	POU1F1 OE HUMAN GSE64101 CREEDSID GENE 2931 DOWN	-0.293456133	-1.142329695	0.222007722	0.633636914	TIMM8B;XRCC6;POLR3K;EEF2;EIF3L;SLX4IP;AP1S1;XRCC5;EEF1G;VMP1;SLC38A1;LSM3;ANAPC15;AKT1;NEDD8
All	TF Perturbations Followed by Expression	ZNF658 KD HUMAN GSE59385 CREEDSID GENE 2923 UP	0.252733489	1.141827017	0.182178218	0.402059078	JUN;TAF1D;CREBRF;ELOVL5;CHIC2;DNAJB9;BTG3;SLC30A7;MED31;PAWR;SRP19;SEC11C;YES1;NUCB2;VPS35;CSNK2A2;KLF6;ZFP36L1;KLHDC3;UGDH;TMEM135;CHUK;DUSP12;LIN54;TXNL1;RBM26;LMO4;RBBP8;TFB2M;GPM6A;PPP1R15B;AFTPH;TMEM245;KLHL24;GPBP1;MFSD1;TMED7;SACM1L
All	TF Perturbations Followed by Expression	SOX2 KD MOUSE GSE39771 CREEDSID GENE 1757 DOWN	-0.257719254	-1.139603751	0.188492063	0.641603077	EXOSC7;JARID2;BZW2;TRIM28;CTNNBL1;DDX39B;IFITM2;MKRN1;ADH5;MTX1;DDT;GAR1;PSMG1;EIF3G;CDK4;PPDPF;SAMM50;TJP2;PSMA4;PGAM1;SF3B5;EGR1;HIRIP3;PPA1;LDHB;NSUN2;LSM3;LYAR;PFDN6;KDM5B;SUGT1;IGFBP2;RANGRF;TOMM34;RUVBL2
All	TF Perturbations Followed by Expression	NFKB1 ACTIVATION HUMAN GSE20736 CREEDSID GENE 2522 UP	0.3010517	1.139553512	0.241071429	0.407143534	AMOTL2;ID3;COL11A1;CRIM1;COL5A2;GULP1;PAPPA;TENM2;LRIG3;THBS1;HPCAL1;SEMA3C;TPM1;PLXDC2;EPB41L3;CTNNAL1
All	TF Perturbations Followed by Expression	PAX5 KD HUMAN GSE50588 CREEDSID GENE 2810 DOWN	0.263530113	1.139329085	0.186612576	0.4070237	JUN;DHX40;DDIT3;IFRD1;ATG14;NFE2L2;RABGGTB;CHPT1;GOLT1B;BTG3;STK3;SLC4A7;UBE2J2;ERO1B
All	TF Perturbations Followed by Expression	TP53 SIRNA HESC HUMAN GSE76023 RNASEQ DOWN	0.257365367	1.139255954	0.195329087	0.406577256	NCKAP1;HSP90B1;OSBPL8;UGP2;CANX;PPP1R12A;ASCC3;MDN1;SLC7A1;DUSP16;SKIL;ITGB1;NUP160;MAN2A1;PTPRZ1
All	TF Perturbations Followed by Expression	AIRE MUT MOUSE GSE12073 CREEDSID GENE 1172 UP	0.270548038	1.138271528	0.203821656	0.408460929	RBM7;RBMS1;DUSP16;DNAJB9;PHC3;NSMCE2;SGPP1;ALCAM;ERO1B;AEBP2;LAMP1;RNF19A;KLF6;ITM2C;RAB8B;HDAC9;ZFAND6;RNF115;CD200;PDE4B;PIP5K1B;CRELD2;SNAP91;VPS26A;GPBP1;ANTXR2;CEPT1;SPOCK3;ATP6V1C1;PRKCA;RRAGC;NDUFC2;SIRT1;CTTNBP2NL;RALGAPA2;NAMPT
All	TF Perturbations Followed by Expression	SPDEF KD HUMAN GSE40985 CREEDSID GENE 2606 DOWN	0.285184249	1.137878488	0.22983871	0.408768706	NCAM2;POC1B;RAD51;KIF21A;CDT1;ALCAM;NCAPG2;METTL25;SASH1;ERBB4;PROS1;DTL;UGDH;GPC6;SMC2;NMD3;ST3GAL5;PCDH7
All	TF Perturbations Followed by Expression	KLF15 KO MOUSE GSE53231 CREEDSID GENE 446 DOWN	0.250101943	1.137806755	0.175619835	0.408294848	HERPUD1;RALGAPA1;TNRC6B;BACH2;SGMS1;BSG;FBXO8;EFNB3;PDIA3;ITGB1;SLC25A13;KIF21A;TIPRL;MEF2A;IDH3A;NEO1;ARHGAP10;CACNB2;SIRT2;MXI1;PPARGC1A
All	TF Perturbations Followed by Expression	NCOA2 KO MOUSE GSE55002 CREEDSID GENE 199 UP	-0.32797164	-1.137648184	0.259187621	0.646404306	ALAS1;SMIM8;MTERF2;TUBGCP2;PPIF;RBP1;PPA1;ETFBKMT;PIGP;BMPER;HUNK;ROBO1
All	TF Perturbations Followed by Expression	ETV2 OE HESC HUMAN GSE57395 RNASEQ UP	0.235716248	1.137547968	0.142857143	0.408213226	HSPA5;NCKAP1;HSP90B1;HIF1A;CALD1;GNAS;CALR;PEAK1;QKI;COL4A1;ASCC3;MDN1;CRIM1;COL5A2;PTPRM;MAST4;NKTR;TGOLN2;EFCAB14;PDIA3;ITGB1;EPB41L2;PHACTR2;PDIA4;SEC61A1;AKAP13;FYN;CORO1C;UBB;IVNS1ABP;YES1;XPOT;MTHFD2;BIRC6;SIPA1L2;COLEC12;B2M;HSP90AA1;PDIA6;RANBP2;IGF2R;KLF6;AZIN1;BMP2K;GLUL;LPP;PXDN;VIM;LBR;TRIM24
All	TF Perturbations Followed by Expression	DMRTA2 OE MOUSE GSE25179 CREEDSID GENE 2204 DOWN	0.273523779	1.137198192	0.205357143	0.40834541	STMN4;NBEA;GNG3;PPM1E;KIF21A;PTPRZ1;DACH1;JAK2;PCDH17;EPHA5;NR2F1;CDH8;THSD7A;ADGRV1;PROS1;ETV1;TMTC2;SNAP25;KHDRBS2;PCDH7;TOX;EPHA3;NDST3
All	TF Perturbations Followed by Expression	IKZF1 MUT MOUSE GSE2501 CREEDSID GENE 1730 DOWN	-0.263878927	-1.136438468	0.20683112	0.648319772	POLR2F;SMARCA4;EEF2;DDX39B;FAM107B;CDKN2D;CDC37;EIF3G;PPDPF;POLR2G;NANS;CSNK1G2;SF3B5;TKT;CLIC1;DAP3;NDUFA11;CCND3;PRPF31;RUVBL2;AKT1;LGALS1;PNRC2;STOML2;NSMCE1;POMP;BUB3;IDH2;ARHGEF1;SRSF2;CDK1;SNRPB;NDUFB8;PTPA;TUBA1C;ECHS1;CALM3;NDUFA9;CCT7;COX6A1;MSRB1;CSTB;CKAP5;PDHB;USP3
All	TF Perturbations Followed by Expression	ELF4 KO MOUSE GSE15324 CREEDSID GENE 2838 DOWN	0.336038793	1.136156456	0.266129032	0.410264936	HSPA5;JUN;ZFP36L2;DNAJB9;CCNL1;KLF6;VIM
All	TF Perturbations Followed by Expression	NRL DEFICIENCY MOUSE GSE8972 CREEDSID GENE 657 DOWN	0.253126271	1.135772268	0.192622951	0.410557271	DNTTIP2;EXT1;HIF1A;ATF4;SARAF;PCSK2;ZFP36L2;MED22;SLC44A1;GHITM;YBX3;SLC4A7;CACNB2;SIRT2;MBNL1;OTUD7B;CD164;WBP2;LAMP1;COPA;GRINA;HSP90AA1;FAM3C;ITM2C
All	TF Perturbations Followed by Expression	MYCN SHRNA IMR575 HUMAN GSE80397 6HR RNASEQ DOWN	-0.227986793	-1.135527298	0.133333333	0.649014474	SBK1;MPRIP;DYNC1H1;UBC;MTOR;SSBP3;KMT2D;FADS2;TRIM44;ELAVL4;NFE2L1;SCARB2;TTYH3;ACVR2B;CHD3;SMARCA4;DBN1;TRRAP;EEF2;HACD3;POLR2A;DDX39B;HGS;SLC35E2B;SLC29A4;PRRC2A;SPTAN1;MEIS1;TBCD;UBTF;ANTXR1;ZNF664;KIAA1549;TBC1D16;MAPK8IP3;PARP1;KDM4A;TP53I11;GALNT2;SEC14L1;RAI14;XRCC5;CPLX2;GSE1;FOXK2;SOGA1;LENG8;MEGF8;PYGB;ARID1A;MTA1;PLCG1;PANK3;CD24;EEF1G;BAZ1B;HP1BP3;BCL9;WIZ;NSF;AKAP12;NT5DC2;CDK5RAP3;E…
All	TF Perturbations Followed by Expression	CEBPG KD HUMAN GSE50588 CREEDSID GENE 2784 UP	0.250380756	1.13439855	0.172916667	0.413241987	BTBD1;ATF4;RNF138;GAK;RAB30;NR3C1;MCU;SLC5A3;SLK;HYOU1;CHORDC1;VPS50;DNAJC13;PTTG1IP;SEC61A1;YWHAH;AKAP13;DCP1A;NAB1;AHSA1;ETNK1;SH3GLB1;UBB;PIK3CA;TMCO1;GRINA;B2M;MYO1E;GAB2;MTMR6;DYRK2;AASDHPPT;CYTH3
All	TF Perturbations Followed by Expression	MYC KD HUMAN GSE5823 CREEDSID GENE 2226 DOWN	0.278938405	1.133997918	0.24291498	0.413526751	HSPA5;BTBD1;NOP14;STXBP6;ING5;SKIL;GNG3;ANGPT1;RAD51;TENM2;NECAP1;METTL25;KBTBD2;GLE1;ZNF385B;PKD1;RNF2;EPB41L3;SF3B4;AKAP9;SNAP91;ARIH2
All	TF Perturbations Followed by Expression	CLOCK KD HUMAN GSE50588 CREEDSID GENE 2782 UP	0.254537471	1.133461661	0.203579418	0.414169225	DMXL1;NCKAP1;SIK3;TMEM131;EFR3A;PITPNA;ASCC3;RNF138;FBXO8;NR4A2;ASXL2;GTF2H1;IRF2;CBLL1;BLZF1;USP37;BIRC6;ZFP1;SERPINH1;IGF2R;CHD9;SEMA3E;CCT4;KPNA1;ERCC1;POLE4;PI4K2B
All	TF Perturbations Followed by Expression	FLI1 KD HUMAN GSE27524 CREEDSID GENE 1599 DOWN	-0.280599292	-1.133074305	0.231075697	0.656228016	POLR3K;POLE;PSMC3IP;MCM3;GINS4;CTPS1;RANGAP1;BCL11B;SLCO5A1;RFC2;VRK1;GINS1;TRIP13;CHAF1A;BIRC5;DNAJC9
All	TF Perturbations Followed by Expression	HEY2 KO MOUSE GSE6526 CREEDSID GENE 1512 UP	0.245274813	1.132973344	0.191441441	0.414716132	UBE2H;ID3;CALR;YPEL3;SNX3;GABARAPL1;EIF4A2;SLC5A3;PXK;CDH11;OAT;PAWR;MYADM;CXCL12;PCBP1;NBR1;CD164;TMCO1;LAMP1;GRINA;B2M;FAT1;DENND5A;PKD2;ITM2C;RPN2;GPC6;PLPP1;SEMA3C;PDE5A;GLT8D1;TANC1;AP3S1;HSBP1;EHBP1;NEK9;CD200;TJP1;GAB1;CLK1;VPS26A;MAT2B;MINDY2;TMEM106B
All	TF Perturbations Followed by Expression	YBX1 SIRNA MDAMB231 HUMAN GSE79586 RNASEQ DOWN	0.291873453	1.132858907	0.235159817	0.414381855	EXT1;CALD1;CRIM1;NR3C1;TGOLN2;B4GALT5;ITPRID2;THBS1;CORO1C;VAPA;B2M;FAT1;EDIL3
All	TF Perturbations Followed by Expression	STAT3 KD HUMAN GSE47763 CREEDSID GENE 1790 DOWN	-0.25065538	-1.132361812	0.175438596	0.656227086	DRAP1;PSAP;ATIC;EIF3B;ANKRD13A;PSMB7;DDX39A;XRCC6;BUD23;EEF2;EIF3L;PSMC3;HGS;TUBB4B;RANGAP1;FH;NAGK;RPL7L1;CD2BP2;CDC37;EIF3G;SAMM50;COPRS;XPNPEP3;WWC1;NDUFA8;NDUFA4;NDUFS8;PSMA4;BCL2L13;TKT;CLIC1
All	TF Perturbations Followed by Expression	ESR1 KD HUMAN GSE26298 CREEDSID GENE 479 UP	-0.249855923	-1.132257596	0.191011236	0.653936256	MLH1;UBC;IDH1;TUBB;IST1;PSAP;CAPZB;ATIC;PSMC4;GPI;MKNK2;GCLC;TUBB4B;IFITM2;PSMD2;PSMC5;CDC37;ACTR10;CDK4;AP1S1;XRCC5;INTS8;ATP6V1E1;TBCB;CD24;ERP29;PSMA4;PGAM1;TKT;DAP3;GSKIP;CLTC;RND3;ARPC3;PSMC1;KDM5B;LPCAT1;TXNRD1
All	TF Perturbations Followed by Expression	CHD1 KO 22RV1 HUMAN GSE84610 RNASEQ UP	0.242440483	1.13149659	0.174257426	0.417344157	HSPA5;DCAF7;AMFR;GNAS;CALR;SARAF;CANX;MED13L;BSG;GTF3C1;SLC7A1;EIF4A2;PDIA3;HYOU1;STXBP5;PTTG1IP;CPNE3;PDIA4;SEC61A1;ALCAM;ITPRID2;UBB;XPOT;SEL1L;ATP2A2;COPA;GRINA;COLEC12;IGF2R;MYO1E;UBE3C;TUFM;RPN2;PGAM5;ACTG1;TMED2;SESN3;EPHA3;RPN1;TOMM20;ARPC1A;OGDH;ACTN4;GPM6A;SLC3A2;RSL24D1;USP5;MLEC;ERGIC3;CTDSP2;SSR2;ATP1A1;TMEM33
All	TF Perturbations Followed by Expression	ZNF750 KD HUMAN GSE38039 CREEDSID GENE 2704 UP	-0.312221367	-1.131496567	0.253608247	0.654277934	ALDH2;ZC3H6;CHL1;CPEB2;MEIS1;VLDLR;ARRDC3;MAF;ANKRD62;RAI14
All	TF Perturbations Followed by Expression	GLI1 INHIBITION HUMAN GSE36855 CREEDSID GENE 643 UP	0.267759431	1.130866625	0.217573222	0.41819548	CHD1;CNOT6L;DCAF7;ATL2;FCHO2;RBMS1;DENND1B;BAG2;JAK2;STXBP5;EDIL3;RNF19A;RNF217;ATP2B4;SNX4;TMEM87B;ARF6;FBXO5;GTF3C2;SYT1;PTCH1
All	TF Perturbations Followed by Expression	PPARG OE MOUSE GSE2192 CREEDSID GENE 862 DOWN	0.245845529	1.130780668	0.176211454	0.417760347	HSPA5;ID3;JUND;ZMYND11;COL4A1;BSG;COL5A2;SLC44A1;GABARAPL1;DLK1;PDCD4;SRRT;REV3L;LPAR1;PTTG1IP;CPNE3;LRRC8C;SGPP1;ZFR;CXCL12;LAMP1;FAM3C;ITM2C;UGDH;GRSF1;PRKACB;CUL4A;CTSA;PTP4A2;SAR1A;GSR;TMED10;AP3S1;LMO4;TMEM123;JAK1;SLC1A4;GNG12;ATG12;SLC3A2;CAPNS1;CLK1;CDC16;CTSB;CTDSP2;IER3;WDR1
All	TF Perturbations Followed by Expression	ZFX KO MOUSE GSE52416 CREEDSID GENE 1472 UP	0.273560435	1.130584294	0.195219124	0.417629353	OSBPL9;PDLIM5;PITPNA;MEF2A;MYADM;ERBIN;EMC2;THBS1;TCF7L2;CD164;SH3GLB1;GRINA;B2M;BMP2K;ZSWIM6;ZEB2;IFNAR2;TMEM123;PRKAR2B;MEF2C;SERP1;MEA1
All	TF Perturbations Followed by Expression	EZH2 SHRNA HUVEC HUMAN GSE71164 SHEARSTRESS RNASEQ DOWN	0.271703324	1.129759405	0.227659574	0.419076966	JUN;COL4A1;COL5A2;EIF4A2;TGOLN2;YBX3;CEP170;ITPRID2;THBS1;STAT3;SH3GLB1;IVNS1ABP;LUZP1;CHD2;B2M;HSP90AA1;SERPINH1;IGF2R;PXDN;VIM;PCSK5;UTRN;ITGAV;TPM1;ARHGEF12;CDH13;RCN1;COL4A2;UBN1;PDLIM7;ANTXR2;WDFY1;STK40;ADAM9
All	TF Perturbations Followed by Expression	ONECUT1 KO MOUSE GSE57917 CREEDSID GENE 1440 UP	0.256356661	1.129598832	0.221294363	0.418803482	NCKAP1;STMN4;ELOVL5;GNAS;BSG;COL5A2;GHITM;SKIL;EIF4A2;LGR4;CHORDC1;PDCD4;SRRT;YWHAH
All	TF Perturbations Followed by Expression	TCF4 DELETION MOUSE GSE12505 CREEDSID GENE 2866 DOWN	-0.362707661	-1.128844737	0.291262136	0.661976165	UBC;PSAP;CTNNBL1
All	TF Perturbations Followed by Expression	NANOG KD HUMAN GSE34904 CREEDSID GENE 1349 UP	-0.253403151	-1.128637997	0.207272727	0.660089414	FZD2;TUBB;PSMB7;NMRAL1;HACD3;ZNF423;TUBB4B;MAP2K2;MCM3;CTPS1;RANGAP1;TECR;PIK3R2;CDC37;CDK4;GLO1;CCND2;TNFRSF21;DYNLL1;TFDP1;DNAJC9;FASN;ZNF428;EEF1G;ERP29;CSNK1G2;FDFT1;SFRP1;CRABP2;EPHA4;NDUFA11;LDHB;NSMCE4A;SLC38A1;GLRX5;CCNI;FABP7;BUD31
All	TF Perturbations Followed by Expression	SRF KD HUMAN GSE22606 CREEDSID GENE 2327 DOWN	0.259007104	1.128363066	0.231707317	0.421271688	HSP90B1;BRAF;ARL4A;SLC33A1;CRIM1;MIGA1;TMEM41B;DNAJB9;HSPA13;TIPRL;SDF2L1;KAT2B;DNAJC3;HOMER1;GFPT1;NUCB2;ADIPOR1;BRMS1L;TIPARP;LPP;TBCEL;GNAI1;USP47
All	TF Perturbations Followed by Expression	SNAI1 OE HUMAN GSE14773 CREEDSID GENE 371 UP	0.276946733	1.127586195	0.23828125	0.422582716	JUN;CREBRF;NCKAP1;PAN3;HIF1A;RABGGTB;PDE4D;PTPRZ1;POLR1D;STARD4;WWP1;ETNK1;FAM169A
All	TF Perturbations Followed by Expression	EZH2 SHRNA HUVEC HUMAN GSE71164 RNASEQ DOWN	0.246996516	1.127501337	0.188016529	0.422174924	NCKAP1;COPB1;GNAS;PEAK1;SARAF;MYO1D;COL4A1;HSPH1;SKIL;NUMB;PTTG1IP;SEC61A1;SLC4A7;TMEM263;WASHC4;CEP170;MBNL1;ITPRID2;PCBP1;TCF7L2;PLOD2;IVNS1ABP;YES1;ATP2A2;COPA;HSP90AA1;TBC1D9;PDIA6;RANBP2;MYO6;KLF6;MYO1E;GLUL;PXDN;VIM;MPZL1;UTRN;ITGAV;RAB6A;SEC31A;ARHGEF12;PDE4B;JAK1
All	TF Perturbations Followed by Expression	MYC KD MOUSE GSE30323 CREEDSID GENE 2609 UP	-0.285350241	-1.127357599	0.24015748	0.662374575	IDH1;MPPED2;MYO18A;NAV1;MTERF2;ACKR3;DDT;IGDCC4;MEST;SMARCC2;PHYH;SFRP1;HEG1;LDHB;RASL11B;TM2D2;POGK;ADAM23;LRRCC1;NOTCH3;MN1;TIMP3
All	TF Perturbations Followed by Expression	NANOG OE MOUSE GSE48370 CREEDSID GENE 2979 UP	-0.343555145	-1.127148258	0.273255814	0.660521337	FLYWCH2;FAM13A;CYP7B1;PRKAA2;TBC1D16;ZC3H8;FIGN
All	TF Perturbations Followed by Expression	MYOD1 MUT MOUSE GSE6487 CREEDSID GENE 1180 DOWN	-0.254430264	-1.126782641	0.217922607	0.659319048	DRAP1;PRKACA;PGP;SCARB2;SMARCA4;EIF3B;DBN1;MYO18A;PSMB7;UBE2D1;PREP;PSMC3;NHP2;SPTAN1;SMARCD3;FAM107B;ACO2;SVBP;MAP1S;SACS;TTC28;FASN;NDUFA4;FDFT1;PGAM1
All	TF Perturbations Followed by Expression	MYC ACTIVATION MOUSE GSE4356 CREEDSID GENE 752 UP	-0.242343095	-1.126738728	0.193181818	0.65684502	RRS1;EFTUD2;TAMM41;BZW2;PSPC1;POLR2E;NUP85;MLLT3;POLR3K;GRK6;NHP2;MCM3;CTPS1;PNO1;TCOF1;GART;PARP1;CDCA7;RFC2;PTRH2;MYC;NUDT19;TFDP1;BIRC5;FASN;BCAP29;ECH1;TOMM70;WWC1;VMP1;NT5DC2;SF3B5;TKT;AGAP3;NSUN2;HNRNPA2B1;LSM3;CETN3;NOP16;HES6;TAF10;PES1;SURF6;RAD50;LGALS1;PMS2;FCF1;EVL;LSM7;BRCA2
All	TF Perturbations Followed by Expression	NR1I3 KNOCKIN BACKGROUND MOUSE GSE40120 CREEDSID GENE 3071 DOWN	0.281939311	1.125985532	0.251599147	0.425512838	CALD1;TMEM87A;DPYD;B3GALT1;NUP160;OAT;RNFT1;XRN1;SEC11C;CD164;TSPAN12;CPEB4;GLI3;COPA
All	TF Perturbations Followed by Expression	HSF1 KD HUMAN GSE3697 CREEDSID GENE 783 DOWN	0.252587279	1.125461392	0.235416667	0.426154362	UBXN7;ID3;MBOAT7;ZMAT3;HSPH1;ITPR1;FNIP1;RIMS1;SLC5A3;PAPPA;ANGPT1;BBX;MAN2A1;FGF12;WASHC4;ACSL3;PPARGC1A;AHSA1;PLCL1;SASH1;SERPINH1;PROS1;HSPA4L;AZIN1;STIP1;GOLIM4;SH3GL2;SNAP25;CKAP4;LMAN2L;KITLG;USPL1;PDE4B
All	TF Perturbations Followed by Expression	FOXM1 KD HUMAN GSE2222 CREEDSID GENE 1733 UP	0.249823788	1.125275599	0.188053097	0.425958378	HSPA5;NCKAP1;HSP90B1;RBM7;HIF1A;UGP2;SLC7A1;SNX3;CHPT1;EIF4A2;NAA50;PDIA3;YBX3;LEMD3;THBS1;XPOT;VPS35;LAMP1;MAPK9;SOD1;CDKN1B;ARHGAP5;PXDN;ACTG1;TPM1;TMEM123;GNG12;ACTN4;BCAS2;NDUFB5;RCN1;MAEA;TRAM1;PDGFC;AP2B1
All	TF Perturbations Followed by Expression	FOXP3 KNOCKIN MOUSE GSE2389 CREEDSID GENE 2950 UP	0.259438985	1.125225015	0.201219512	0.42544042	UBE2H;HIF1A;ELOVL5;HECA;SARAF;PPM1B;SDF2;SNX3;SMC4;ATP11B;KAT2B;LRRC8C;MDFIC;B2M;LRIG1;IFT80;DENND5A;ITM2C;RAB8B;SIN3B;NFKB1;VIM;ACTG1;SNX2;PTP4A2
All	TF Perturbations Followed by Expression	NR1I3 KO MOUSE GSE40120 CREEDSID GENE 3067 UP	0.259609423	1.124747516	0.21242485	0.425991663	ID3;ELOVL5;ADAT2;HSPH1;RAB30;ITPR1;PDIA3;HYOU1;SDF2L1;ZFR;MBNL1;LENG1;DNAJB11;NUCB2;HSPA4L;PKD2;FAM3C;GOLIM4;WEE1;TRIM24;ACTG1;NOP58;ST3GAL5
All	TF Perturbations Followed by Expression	ZNF217 OE HUMAN GSE35511 CREEDSID GENE 1079 UP	-0.252159281	-1.124420322	0.209213052	0.663400344	ALDH2;ELK3;BZW2;VPS29;DDX39A;PSMC4;PRMT1;FIBP;RAD23A;NHP2;CTPS1;PSMD2;PSMC5;ZBTB8OS;MITD1;TMEM50A;COTL1;BRK1;APRT;CDC37;EIF3G;BABAM1;NUAK1;NDUFA4;ERP29;ABCF1;DAP3;PPIF;PWP1
All	TF Perturbations Followed by Expression	HOXA11 SIRNA BT549 HUMAN GSE79586 RNASEQ DOWN	0.236020289	1.124109934	0.182539683	0.426930329	UBE2H;TEAD1;SPAG9;GNAS;PDLIM5;DPYD;CANX;MDN1;COL5A2;TRPS1;NAA50;SLC5A3;HYOU1;GBF1;TRAM2;XPO7;NF1;SLC4A7;ALCAM;SMU1;ERBIN;PIP5K1A;XPOT;LUZP1;CCDC6;COPA;FAT1;HSP90AA1;PPP2R2A;KDELR2;CCDC117;CASC3;PTP4A2;UTRN;HS2ST1;CDC42BPA;MAP7D1;TMEM123;HIPK1;GNG12;ACTN4;AP2B1;MLEC;STT3A;ERGIC3;CTDSP2;PTBP3;SSR2;ATP1A1;ARF3;ASXL1;IQGAP1;DDOST;TOP2A;SPTBN1;IDI1;DST;KCNMA1;PRKCA;CALU;KMT2A;IPO5
All	TF Perturbations Followed by Expression	TCF12 KD HUMAN GSE50588 CREEDSID GENE 2789 DOWN	0.251656442	1.123790072	0.206896552	0.427099072	ARID5B;HSPA5;HSP90B1;CALR;DPYD;RRBP1;FNDC3B;RAB30;ZNF654;KCND2;KAT2B;DNAJC3;SLC4A7;CLOCK;DNAJB11;LUZP1;GFPT1;ZNF740;SERPINH1;KDELR2;IGF2R;HSPA4L
All	TF Perturbations Followed by Expression	POU5F1 OE HUMAN GSE34920 CREEDSID GENE 1423 DOWN	-0.264814635	-1.123645001	0.221789883	0.663864986	ARGLU1;UBC;IDH1;JARID2;PSMB7;IFITM2;MCM3;LY6E;NDUFB7;TECR;MRS2;SCD;AP1S1;GLO1;OAZ2;ECH1;CD24;EEF1G;FDFT1;PGAM1;PWP1;CRABP2;PPA1;RASL11B;F2R;SEPHS1;KDM5B;COX7A2L;APP;IGFBP2;HSD17B4;STMN3;LGALS1
All	TF Perturbations Followed by Expression	LHX1 ABLATION MOUSE GSE4230 CREEDSID GENE 776 UP	-0.290839199	-1.123379182	0.23880597	0.662316283	PBX1;MFAP2;TTYH3;TRIM28;WSB1;IFITM2;KIF26B;CCND2;MEST;FLRT2;CD24;EEF1G;AKAP12;RBP1;FN1;CIC;HNRNPU;LGALS1;PTN;MARCKS
All	TF Perturbations Followed by Expression	NR1I3 KNOCKIN BACKGROUND MOUSE GSE40120 CREEDSID GENE 3071 UP	-0.271688679	-1.123136985	0.240776699	0.66066836	RRS1;LYPLAL1;ALAS1;CTNNBL1;MAP2K6;BRAP;ALAD;PAPSS1;FAM107B;SFI1;CCDC91;TSEN15;CNOT8;DYNLL1;NUDT19;DNMBP;RARB;LYRM2;PEG3;RBP1;ATAD3A;SIL1;TM7SF3;PROM1;FMN2
All	TF Perturbations Followed by Expression	TFAP2C SIRNA HUMAN GSE15481 CREEDSID GENE 2893 DOWN	-0.272437854	-1.122987797	0.237827715	0.658656146	MTHFD1;HAUS1;CELSR2;ATIC;ALG8;NHP2;MCM3;LY6E;RFC2;VRK1;MTERF3;GINS1;TRIP13;ITGB3BP;BIRC5;CENPH;RFC4;PLEKHF2
All	TF Perturbations Followed by Expression	NFE2L2 KO MOUSE GSE18344 CREEDSID GENE 964 UP	-0.36709648	-1.121912805	0.288235294	0.66014585	RBM45;POP4;FOS;PSMC3IP;AKAP12;EGR1;PLXNA2
All	TF Perturbations Followed by Expression	TP53 KD HUMAN GSE1676 CREEDSID GENE 1784 DOWN	0.275368406	1.121785263	0.219954649	0.431712503	HSP90B1;COPB1;MBOAT7;SNX3;STK24;BRD2;SDF2L1;STAT3;UBB;LAMP1;B2M;ATF3;ITM2C;VIM;TXNL1;ITGAV;SLIT2;DDAH1;ACTN4;ARFGAP2;MEA1;VPS26A;IER3;ATP1A1
All	TF Perturbations Followed by Expression	SRF MUT MOUSE GSE1948 CREEDSID GENE 1396 UP	0.274099278	1.121705489	0.240776699	0.431278715	HIF1A;TMEM131;JUND;ATF4;ZMYND11;YIPF4;SMC4;EIF4A2;TMEM41B;PPP2R5A;UBB;YES1;VPS35;MTHFD2;HSP90AA1;ETF1;LRPPRC;USP48;ARL14EP;KLF4;SLC3A2;CLK1;CDC16
All	TF Perturbations Followed by Expression	ESRRA KO MOUSE GSE16623 CREEDSID GENE 2159 DOWN	0.29440624	1.12137872	0.268085106	0.431438196	HSP90B1;PRKD1;COL4A1;COL5A2;SLC5A3;RAD51;SDF2L1;MDFIC;PLOD2;NCAPG2;SERPINH1;HSPA4L
All	TF Perturbations Followed by Expression	SOX17 OE HUMAN GSE10809 CREEDSID GENE 151 UP	0.274188225	1.121140428	0.233140655	0.431425786	DCAF6;GNAS;COL4A1;LRIG3;PTTG1IP;MYADM;SERINC3;COLEC12;SERPINH1;YTHDF1;VIM;ACTG1;ITGAV;SEC31A;TOMM20;TMEM123;SLC3A2;CAPNS1;COL4A2;RHOC;GJA1;DAD1;MYL6;ADD3
All	TF Perturbations Followed by Expression	AIRE MUT MOUSE GSE12073 CREEDSID GENE 1172 DOWN	0.275771412	1.120750415	0.234215886	0.431692771	HSPA5;HSP90B1;CALR;EIF4A2;SSR3;YBX3;IVNS1ABP;FAT1;HSP90AA1;PDIA6;GLUL
All	TF Perturbations Followed by Expression	NFIX KD MOUSE GSE45492 CREEDSID GENE 2846 UP	0.293063047	1.12026138	0.251509054	0.432296829	JUN;ID3;DLK1;CARMIL1;PROS1;ZFP36L1;CTSA;ZEB2;BLOC1S2;CTNNA1;KLF4;LMO4;GRIA2
All	TF Perturbations Followed by Expression	MYCN SHRNA IMR575 HUMAN GSE80397 24HR RNASEQ UP	-0.228325703	-1.119357104	0.163385827	0.667625635	MPRIP;DYNC1H1;UBC;MTOR;SSBP3;KMT2D;DAB2IP;ELAVL4;NFE2L1;SCARB2;TTYH3;ACVR2B;CHD3;SMARCA4;DLG5;DBN1;TRRAP;EEF2;EIF3L;RCOR2;MAZ;DDX39B;HGS;SLC29A4;PRRC2A;PHC2;SPTAN1;UBTF;PSMD2;ANTXR1;TBC1D16;PARP1;KDM4A;TP53I11;GALNT2;GOLGB1;SEC14L1;CPLX2;GSE1;SOGA1;BAHCC1;PYGB;ARID1A;PLCG1;CD24;EEF1G;BAZ1B;HP1BP3;BCL9;ARID1B;SMARCC2;AKAP12;CDK5RAP3;KPNA6;PRRC2B;LDB2;NSD2;CLTC;LDHB;HNRNPA2B1;ATXN7L3;SLC38A10;KDM5B…
All	TF Perturbations Followed by Expression	OVOL1 KO MOUSE GSE55072 CREEDSID GENE 2617 UP	0.287356774	1.119168118	0.278225806	0.434452543	HERPUD1;XBP1;JUND;CALR;YPEL3;SDF2L1;CDK2AP2;ATG13;WBP2;GRINA;B2M;ITM2C;MXD1;ZFAND6;R3HDM4
All	TF Perturbations Followed by Expression	ZNF217 OE HUMAN GSE35511 CREEDSID GENE 344 DOWN	-0.250914498	-1.119074024	0.215799615	0.666106015	ALDH2;ELK3;BZW2;VPS29;DDX39A;PSMC4;PRMT1;FIBP;RAD23A;NHP2;CTPS1;PSMD2;PSMC5;ZBTB8OS;MITD1;TMEM50A;COTL1;BRK1;APRT;CDC37;EIF3G;BABAM1;NUAK1;NDUFA4;ERP29;ABCF1;DAP3;PPIF;PWP1
All	TF Perturbations Followed by Expression	THRB DOMNEG MOUSE GSE3067 CREEDSID GENE 2435 DOWN	0.256834868	1.118379473	0.218220339	0.43583801	HERPUD1;HSP90B1;PDLIM5;BSG;HSPH1;GHITM;GABARAPL1;TGOLN2;BAG2;SLC25A13;EIF1B;TMCO1;SLC35F5;SERINC3;B2M;HSP90AA1;GLUL;VEGFB;DYNC1LI1;SAR1A;CDC34;MAP7D1;HSBP1;KLF4
All	TF Perturbations Followed by Expression	NANOG OE MOUSE GSE48370 CREEDSID GENE 2980 DOWN	0.310426815	1.117918415	0.268537074	0.436370624	HSPA5;XBP1;STMN4;TMEM87A;RAD51;CDT1;SRP19
All	TF Perturbations Followed by Expression	YY1 KD MOUSE GSE31784 CREEDSID GENE 1333 UP	-0.295605876	-1.11726773	0.268627451	0.670796573	IDH1;TRIM44;FOS;ADGRG1;WDR18;TES;ELAVL3;DPYSL5;MTX1;QRSL1;ZBTB8OS;ZRANB2
All	TF Perturbations Followed by Expression	SOX2 KO HUMAN GSE59234 CREEDSID GENE 2957 DOWN	0.267487249	1.11725776	0.241666667	0.437506991	TBC1D23;PPM1B;NR4A2;SKIL;LGR4;ANGPT1;EPB41L2;KCND2;PHC3;CDC14B;B4GALT6;TERF1;FGF12;CACNB2;GRIK2;FAM169A;ADGRV1;EDIL3;ETV1;PDE5A;KITLG;DDAH1;TOX;KLF4;CDH13;SYT1;IQGAP2
All	TF Perturbations Followed by Expression	GATA3 KO MOUSE GSE39864 CREEDSID GENE 1162 UP	-0.272194194	-1.117042768	0.242990654	0.669096919	FLYWCH2;PANX1;GALK1;ZFHX3;IFITM2;TBCD;APBA2;CHN2;SMYD2;FOSB;BIRC5;TJP2;CENPH;BCAP29;IKBIP;KLHL5;CRABP2;CENPK;VTI1A;SQLE;CDK5R1;LGALS1;IMMP2L;ESD;RTN2;CDK1;REXO2;LMNB1;TRDMT1;SLC12A2
All	TF Perturbations Followed by Expression	SOX2 DEFICIENCY HUMAN GSE42937 CREEDSID GENE 346 DOWN	-0.309683579	-1.116725046	0.279207921	0.667729992	CHL1;NTRK3;VIPAS39;ANKRD50;PDE1C;ERC2;BTBD8;BCL9;DGCR6;PLEKHF2;TM2D2;SETD4;SETDB1
All	TF Perturbations Followed by Expression	ZNF142 SIRNA MCF7 HUMAN GSE79586 RNASEQ DOWN	-0.258063837	-1.116327354	0.231372549	0.666732489	DYNC1H1;PLXNA4;KMT2D;NFE2L1;CELSR2;CHD3;TRRAP;EEF2;HACD3;POLR2A;PTPN11;ARHGAP35;PRRC2A;ANKRD50;SPTAN1;ACKR3;CUX1;SPEN
All	TF Perturbations Followed by Expression	KLF1 OE MOUSE GSE46600 CREEDSID GENE 252 UP	-0.252301635	-1.116003319	0.243083004	0.665519336	UBC;MTHFD1;FOS;PSAP;XPNPEP1;EIF3B;ANKRD13A;PSMB7;DDX39A;PSMC4;TRIM28;SNRPA;DDX39B;IFITM2;NHP2;MCM3;ALAD;ARPC4;NDUFB10;EIF3G;CDK4;TFDP1;BIRC5;DNAJC9;CD24;MRPL57;RFC4;TKT;GPX4;PDAP1;NSUN2;GLRX5;LYAR;EIF4A1;CETN3;RUVBL2;HNRNPU;LGALS1
All	TF Perturbations Followed by Expression	NRL DEFICIENCY MOUSE GSE8972 CREEDSID GENE 658 UP	0.246977362	1.115187822	0.216517857	0.442153519	HSPA5;HSP90B1;DDIT3;ELOVL5;JUND;STAM;GNAS;PTPN13;BSG;HSPH1;YIPF4;GABARAPL1;EIF4A2;REV3L;CDK2AP2;SIRT2;PCBP1;OTUD7B;NAB1;STAT3;UBB;LMAN1;GRINA;SERINC3
All	TF Perturbations Followed by Expression	EZH2 KO MDAMB231 HUMAN GSE72524 RNASEQ DOWN	0.255138929	1.113994897	0.234273319	0.444537601	TANC2;ELOVL5;CANX;HSPH1;NR3C1;FAM13B;SLC5A3;TGOLN2;TRAM2;BRD2;PTTG1IP;UBR2;ALCAM;WASHC4;UACA;NCAPG2;ATP2A2;B2M;EDIL3;ARHGAP5;HPCAL1;UBE3C;TMED2;CTNNA1;OGA;TAF7;ACTN4;AKAP9;MEA1;PCNA
All	TF Perturbations Followed by Expression	GATA5 KO MOUSE GSE47425 CREEDSID GENE 413 UP	-0.373414587	-1.113940894	0.315891473	0.671023781	MTHFD1;FOS;TSPYL4;EFCAB7;EGR1;SAMHD1
All	TF Perturbations Followed by Expression	IRF3 KD HUMAN GSE50588 CREEDSID GENE 2817 UP	0.258896642	1.113772373	0.240700219	0.444443769	FNDC3A;ID3;UGP2;PDLIM5;ZNF654;TSPAN5;PDCD4;VPS50;ATP11B;POLR1D;GRPEL1;SGPP1;TSPAN12;KIF18A;PRR7;ELOA;USP37;MAPK9;NEK7;RNF19A;UGDH;LBR;AASDHPPT;PI4K2B;CDC34;UHMK1;SNX5;MSMO1;ELMO1
All	TF Perturbations Followed by Expression	PPARG OE MOUSE GSE10192 CREEDSID GENE 2733 UP	0.314257542	1.113707694	0.289855072	0.443963924	SLC5A3;PAPPA;ANGPT1;GINM1;CXCL12;EMC2;TSPAN12;GLUL
All	TF Perturbations Followed by Expression	ESRRA KD HUMAN GSE50588 CREEDSID GENE 2821 DOWN	0.250598258	1.113329662	0.19375	0.444359666	COPB1;TNRC6B;QKI;ZFP36L2;CHIC2;DPYD;BCL10;FNIP1;NR4A2;CHPT1;NKTR;MTA2;CACYBP;CPNE3;MDFIC;CLCC1;RFXAP;LMAN1;SLC35F5;N4BP2;CARMIL1;DENND5A;UBE3C;TUFM
All	TF Perturbations Followed by Expression	EBF1 OE MOUSE GSE2192 CREEDSID GENE 857 UP	0.271523494	1.11251053	0.243644068	0.445830345	JUN;HIF1A;ID3;RRBP1;SNX3;DLK1;PDCD4;UBB;LAMP1;GRINA;SIPA1L2;B2M;PKD2;ZFP36L1;ITM2C;VEGFB;CTSA;CKAP4;SEC31A
All	TF Perturbations Followed by Expression	HSF1 KD HUMAN GSE3697 CREEDSID GENE 778 DOWN	0.266064906	1.112214913	0.240938166	0.445912963	DAAM1;MAFG;ARHGAP17;FNDC3B;ZMAT3;PAPPA;ZNF281;MAN2A1;KIF3B;HDAC4;IVNS1ABP;ARHGEF40;SERPINH1;IGF2R;KLF6;LPP;HPCAL1;PXDN;EDEM3;MPZL1
All	TF Perturbations Followed by Expression	NRL DEFICIENCY MOUSE GSE4051 CREEDSID GENE 262 UP	-0.296609579	-1.112150678	0.264299803	0.675445922	LURAP1L;EXOSC7;SATB2;UBE2D1;ETFB;ANKRD50;MKRN3;ARPC4;RABAC1
All	TF Perturbations Followed by Expression	PAX7 OE H9 HUMAN GSE98976 MESOD RNASEQ DOWN	0.256740267	1.112064951	0.243512974	0.445644122	HSPA5;TAF1D;PPM1B;UGP2;RABGGTB;NAA50;PDIA3;MAN2A1;PTPRZ1;TSR1;PAWR;TERF1;ITPRID2;THBS1;IVNS1ABP;CEBPZ;YTHDF1;KLF6;GNL3;KIAA1217;LRPPRC;TRIM24;SESN3;PTGES3;OGA
All	TF Perturbations Followed by Expression	CLOCK MUT MOUSE GSE454 CREEDSID GENE 1530 UP	-0.277936417	-1.110920048	0.265917603	0.677588065	TPMT;BCKDHB;GCLC;SUCLG1;NHP2;CHCHD3;ALAD;ENPP2;AP3M1;VPS28;ECH1;ASIC2;SH3PXD2A;FDFT1;VMP1;RBP1;RIDA;STX2;NDUFS3;NIT2;OSBPL1A
All	TF Perturbations Followed by Expression	FLI1 EWSFUSION EXPRESSION HUMAN GSE1822 CREEDSID GENE 1187 UP	-0.239959976	-1.110558526	0.218436874	0.676495563	ALDH2;UBC;TUBB;TIMM8B;PSAP;TUBG1;EIF3B;PSMB7;BUD23;PRMT1;POLR2E;TRIM28;GPI;HGS;TUBB4B;SUCLG1;EIF2B3;RAD23A;NHP2;MCM3;SNRNP40;PSMC5;DEAF1;PARP1;APRT;CDC37;RABAC1;CDK4;NARS2;FOXK2;MYC
All	TF Perturbations Followed by Expression	MYC OE HUMAN GSE43730 CREEDSID GENE 359 DOWN	0.255467345	1.110369133	0.239263804	0.449491983	PRKD1;COPS8;ZBTB10;DPYD;LIN52;CRIM1;PTPRM;ITGB1;CDH11;MPDZ;TMEM263;WDFY2;CEP170;THBS1;DENND5B;TCF7L1;N4BP2;IFT80;PROS1;ETV1;ZSWIM6;RAB8B;VIM;ST3GAL5;UTRN
All	TF Perturbations Followed by Expression	TFAP2C SIRNA HUMAN GSE15481 CREEDSID GENE 2893 UP	0.261788752	1.110252933	0.265524625	0.449172511	CREBRF;SAMD4A;DDIT3;GBE1;CALD1;PPME1;PDLIM5;CRIM1;ZYX;STXBP5;MYADM;SERPINH1;KLF6;TMTC2;PXDN;ITGAV;TPM1;MAP7D1;DUSP10;KLF4
All	TF Perturbations Followed by Expression	ATF6B KO MOUSE GSE35651 CREEDSID GENE 2659 DOWN	0.371329142	1.109766025	0.322916667	0.449858809	ANGPT1;PCDH15;RALYL;PCSK5;GALNT13;ADCY2
All	TF Perturbations Followed by Expression	JUN DOMNEG MOUSE GSE6850 CREEDSID GENE 1505 UP	-0.312021643	-1.108553251	0.290697674	0.681742753	IDH1;ALAS1;ETFB;TTC39C;NDUFA4;PHYH;EGR1;RBP1;GLRX5;HSD17B4;ESD;SEPHS2;ETFBKMT;GLUD1
All	TF Perturbations Followed by Expression	HOXA7 SHRNA FLHSPC HUMAN GSE76683 RNASEQ DOWN	-0.251346668	-1.108172079	0.228456914	0.680734988	FADS2;ELK3;BZW2;XRCC1;ADGRG1;MYO18A;EEF2;TRIM28;EIF3L;HACD3;NAV1;HOXA7;SPTAN1;MCM3;ZNF106;ACACA;PARP1;CDCA7;CDK4;CCND2;ECH1;EEF1G;ARID1B;CAMK2G;EIF2AK2;LDHB;PROM1;CCNI;APP;CPSF3;LRBA;DNMT3A
All	TF Perturbations Followed by Expression	PDX1 KO MOUSE GSE29048 CREEDSID GENE 387 UP	0.318050137	1.107956432	0.300796813	0.45386784	HIF1A;IFRD1;BACH2;RAB30;KLHL2;GRINA;COLEC12;ATF3;UFL1;SCAMP1
All	TF Perturbations Followed by Expression	SETDB1 KD THP1 HUMAN GSE103409 SGRNA6DAY7 RNASEQ UP	0.23015817	1.106711297	0.213362069	0.456460982	HSPA5;ATXN2L;HSP90B1;ERP44;CALR;PARP8;QKI;USP15;CANX;RRBP1;FNDC3B;MDN1;HSPH1;SMC4;TGOLN2;PDIA3;HYOU1;GBF1;ITGB1;BRD2;SCAF8;PDIA4;SEC61A1;B4GALT5;CEP170;MBNL1;PRPF3;CD164;STAT3;UBB;ATP2A2;BIRC6;COPA;B2M;HSP90AA1;PDIA6;RANBP2;IGF2R;AZIN1;STIP1
All	TF Perturbations Followed by Expression	POU5F1 KD HUMAN GSE21135 CREEDSID GENE 1329 UP	0.241755282	1.106407534	0.228991597	0.456609538	EXT1;PRKD1;ID3;CALD1;COL11A1;OSBPL8;COL4A1;CRIM1;PTPRM;DLK1;PAPPA;PDE4D;CDH11;LRIG3;TRAM2;LPAR1;SLC4A7;ALCAM;SUSD6;THBS1;GLI3;SLC35F5;COLEC12;RNF19A;PAQR3;KLF6;NOX4;TIPARP;GOLIM4;GXYLT1;CDK6;WEE1;PXDN;ATP2B4;ITGAV;PCDH7;SLIT2;CDH13;TMEM123;PTCH1;TNFRSF19;COL4A2;PDGFC;CPD;CTSB;CDK14;IER3
All	TF Perturbations Followed by Expression	NR1I3 KO MOUSE GSE40120 CREEDSID GENE 3055 UP	0.262758001	1.105504526	0.246987952	0.458383176	HSPA5;HERPUD1;HSP90B1;ELOVL5;IFRD1;ADAT2;RRBP1;RAB30;OAT;DNAJC3;DNAJB11;IVNS1ABP;RAB4A;TIPARP;ARHGAP5;GLUL;LBR;ACTG1;ST3GAL5
All	TF Perturbations Followed by Expression	AHR KO MOUSE GSE48130 CREEDSID GENE 1464 DOWN	0.247139921	1.104858886	0.225263158	0.459449761	ATXN2L;HERPUD1;HBP1;HSP90B1;SARAF;SDF2;COMMD7;PDIA3;MAN2A1;CDT1;BRD2;CDK2AP2;CDK9;YWHAH;PCBP1;RNF130;CD164;SERINC3;B2M;PURA;EMC7;KLF6;SIN3B;MTMR6;RPN2;VIM
All	TF Perturbations Followed by Expression	MECP2 KO MOUSE GSE8720 CREEDSID GENE 2417 DOWN	-0.282571515	-1.104728226	0.28515625	0.691701793	CHD3;UNC119;CTIF;PODXL2;RNF168;LY6E;TBC1D16;MAPK4;SLCO5A1;ZFP90;GRK5;DACT1;AGRN
All	TF Perturbations Followed by Expression	STAT2 KD HUMAN GSE50588 CREEDSID GENE 2800 UP	-0.254608351	-1.104659361	0.249003984	0.689448497	FLYWCH2;ZMYND8;TDP1;PSMC4;TRIM28;ZFHX3;MSRA;IRF2BP1;PCCA;CPEB2;RAD23A;ACKR3;ENPP2;RANGAP1;COG2;APRT;CCDC88C;PTRH2;FARP2;PIP5K1C;ATP6V1E1;RPS6KA2;SOX9;MTA1;PSMG3;NT5DC2;ZCCHC14;SDHB
All	TF Perturbations Followed by Expression	HEY2 KO MOUSE GSE6526 CREEDSID GENE 1511 DOWN	0.237979427	1.104410271	0.233853007	0.459934261	UBE2H;ID3;CALR;YPEL3;SNX3;GABARAPL1;EIF4A2;SLC5A3;PXK;CDH11;OAT;PAWR;MYADM;CXCL12;PCBP1;NBR1;CD164;TMCO1;LAMP1;GRINA;B2M;FAT1;DENND5A;PKD2;ITM2C;RPN2;GPC6;PLPP1;SEMA3C;PDE5A;GLT8D1;TANC1;AP3S1;HSBP1;EHBP1;NEK9;CD200;TJP1;GAB1;CLK1;VPS26A;MAT2B;MINDY2;TMEM106B
All	TF Perturbations Followed by Expression	BCL11B KO MOUSE GSE9330 CREEDSID GENE 28 UP	0.237633905	1.103958494	0.213186813	0.460472511	JUN;TNRC6B;CRIM1;HSPH1;EFNB3;DLK1;RIMS1;SLC5A3;ANGPT1;PPM1E;OLFM3;CDH11;HIVEP1;UNC5D;ATP11B;XPR1;PCDH17;PLCXD3;CENPC;LIN7C;EPHA5;CLSTN2;PIK3CA;FAM169A;KLF6;TIPARP;BCL2L11;HPCAL1;CPSF6;PURG;GNAI1;RNF115;LBR;RALYL;SEMA3C;SP3;SESN3;KHDRBS2
All	TF Perturbations Followed by Expression	EBF1 OE MOUSE GSE2192 CREEDSID GENE 859 UP	-0.250985465	-1.103652679	0.243902439	0.690883732	PRKACA;BZW2;WDR6;ALAS1;PSMB7;PRMT1;BCKDHB;SUCLG1;ETFB;NHP2;CHCHD3;NDUFB7;NDUFB10;ACO2;WDR77;SDHAF1;SAMM50;FASN;NOP2;TRAF4;PGLS;NDUFA8;PGAM1;EGR1;SDHB;NDUFA11;PPA1
All	TF Perturbations Followed by Expression	SOX2 DEFICIENCY HUMAN GSE42937 CREEDSID GENE 349 DOWN	-0.245829553	-1.103222569	0.241176471	0.689986873	IPO8;BZW2;TBC1D7;NSUN6;SFXN2;MED11;ETAA1;TES;UBE2D1;BCKDHB;TMEM131L;VIPAS39;SECISBP2;VLDLR;PTCD2;ATG10;FER;MYO10;IMMP1L;BLVRA;PEX2;SLX4IP;ABL1;ITGB3BP;SFMBT1;NUAK1;DNMBP;TMEM60;EIF4E3;BCL9;INTS9;PLEKHF2;EGR1;RBMS3
All	TF Perturbations Followed by Expression	NR1I3 KO MOUSE GSE40120 CREEDSID GENE 3067 DOWN	-0.266359717	-1.102878062	0.265895954	0.688768664	MLH1;IDH1;WDR6;ALAS1;TYW5;TPMT;WSB1;GCLC;NAV2;CPEB2;ST3GAL3;CYP7B1;MCRIP1;SPAST;STK25;FBXO21
All	TF Perturbations Followed by Expression	AIRE KO MOUSE GSE85 CREEDSID GENE 881 UP	0.260648772	1.102700707	0.255578093	0.463143771	HSPA5;HSP90B1;USP15;PTPN13;OCIAD1;RBMS1;YIPF4;DUSP16;PDCD4;ERO1B;AEBP2;STAT3;LAMP1;SERINC3;KLF6;NFKB1;ZFAND6;EPS15;TMEM123;JAK1;PRDX3;ATG12;SERP1;PCNA;SYPL1;CRELD2;VPS26A
All	TF Perturbations Followed by Expression	SOX2 DEFICIENCY HUMAN GSE42937 CREEDSID GENE 349 UP	0.25828263	1.101485261	0.266949153	0.465742847	DDIT3;SPAG9;ROCK2;TMF1;MED13L;BAZ2B;FNIP1;BRCA1;SNRNP48;PDCD4;RAPGEF6;WASHC4;NBR1;OSTM1;ETNK1;CPEB4;RIOK3;ZNF131;TAOK3;ARHGAP12
All	TF Perturbations Followed by Expression	E2F1 OE HUMAN GSE2715 CREEDSID GENE 1129 UP	-0.257688796	-1.101302503	0.272373541	0.692552147	DESI1;POLR2F;UBC;WDR3;BZW2;TIMM8B;PSAP;PSMB7;PRMT1;POLR2E;NHP2;NAGK;CDC37;EIF3G;DYNLL1;ATP6V1E1;POLR2G;SF3B5;PPIF;TAX1BP3;ARPC3;EIF2B2;COX7A2L;NDUFS3;TAF10;YIF1A;RUVBL2;LGALS1;TTC4
All	TF Perturbations Followed by Expression	KLF3 KO MOUSE GSE35592 CREEDSID GENE 2674 UP	0.266247115	1.100836578	0.273603083	0.466760845	DAAM1;DDIT3;MYO1D;CIR1;TBC1D12;RBMS1;RAB30;GNG3;PHLPP2;HOMER1;FAM169A;CCDC6;RNF25;PKD2;PURG;ATP2B4;ARL6;CTNNAL1;SP4;ZDHHC2
All	TF Perturbations Followed by Expression	FOXM1 KD HUMAN GSE55204 CREEDSID GENE 1369 DOWN	-0.239121647	-1.100782023	0.231638418	0.691951163	UBC;POP4;MTHFD1;TIMM8B;IARS2;ATIC;DDX39A;XRCC6;PRMT1;EEF2;EIF3L;PSMC3;TUBB4B;SUCLG1;NHP2;PSMD2;EIF3G;XRCC5;EAPP;GLO1;DYNLL1;UQCRFS1;CCDC90B;POLR2G;MEST;EEF1G;PSMA4;PLEKHF2;CLTC;SLC38A1;TAX1BP3;GLRX5;HNRNPA2B1;CCNI;EIF4A1;PPA2;RIDA;TXNRD1;GMFB;IGFBP2;HSD17B4;NDUFS3
All	TF Perturbations Followed by Expression	ESR2 KO MOUSE GSE9371 CREEDSID GENE 2431 DOWN	0.262526907	1.100071863	0.267206478	0.468165436	PPP2R3A;MYO1D;BACH2;HSPH1;NR4A2;SEC23IP;CDH11;IRF2;NAF1;PLCXD3;HOMER1;FYN;CLOCK;PPARGC1A;ATF3;RAB4A;CASC3
All	TF Perturbations Followed by Expression	HOXA10 KO MOUSE GSE6439 CREEDSID GENE 1535 UP	-0.258918362	-1.098840511	0.251461988	0.697054606	ST6GAL1;ZMYND8;ZBTB17;PYCR2;NAV1;MAZ;MEIS1;MCM3;PIGK;PARP1;PIK3R2;ITPA;CBL;BIRC5;METTL1;PYGB;CNOT3;SH3BP5;SWI5;SH3PXD2A;IKBIP;CRABP2;ELP2;WASF2;CAMSAP1;EXOC7;NDST1;SETD4
All	TF Perturbations Followed by Expression	SATB2 OE BEAS2B HUMAN GSE75652 RNASEQ UP	-0.259200845	-1.098801205	0.268339768	0.694711426	DRAP1;DYNC1H1;UBC;FADS2;SMYD3;NFE2L1;ABCF2;CAPZB;DBN1;SATB2;EEF2;MKNK2;TCOF1;COTL1;MYO10;NEDD4L;AGRN;MEST;EEF1G;BAZ1B;FDFT1;CLIC1;PPIF;LDHB;DCTN1;NXN;EIF4A1;NDST1;FN1;APP;TIMP3;RAB31;LGALS1;SREBF2
All	TF Perturbations Followed by Expression	VDR OE HUMAN GSE5145 CREEDSID GENE 2944 DOWN	0.260853941	1.09853429	0.280269058	0.471769479	PRKD1;ARL4A;COL11A1;NR4A2;PXK;GMDS;ZFPM2;NR2F1;PLEKHH2;SASH1;ATF3;SGCD;KLF6;ANKRD44;ETV1;ZSWIM6;CYTH3;KCNT2;SLIT2;LMO4;CTNNAL1;SNX30;MEF2C;PDGFC;STT3A;IER3;TSHZ1;IRS2;IER2;LIMA1;KAZN;STIM2;NCOA3;NAMPT;GNB4
All	TF Perturbations Followed by Expression	AHR KO MOUSE GSE44715 CREEDSID GENE 1466 UP	0.251251629	1.097629253	0.242857143	0.47356257	NCKAP1;BTBD1;SGMS1;ITPR1;GHITM;OAT;XPR1;EIF1B;ELF1;ADAM17;UFC1;PCBP1;AHSA1;VPS35;LAMP1;SOD1;KBTBD2;PROS1;VEGFB;NFKB1;CCAR1;ST3GAL5;HSBP1;POLN;NEK9;ABHD17B;PRDX3;PIP5K1B;ORMDL3;TFB2M;MSMO1;SERP1
All	TF Perturbations Followed by Expression	KCNIP3 KO MOUSE GSE16874 CREEDSID GENE 1030 DOWN	0.298985179	1.097339884	0.286585366	0.47370876	DMXL1;ITPR1;GOLT1B;CEP290;IRF2;ALCAM;SLF2;CHD9;ST3GAL5;TEX30;SSBP2;PDZD8
All	TF Perturbations Followed by Expression	GATA1 TRUNCATED EXPRESSION GATA1DELTANEODELTAHS MUTANT MOUSE GSE2433 CREEDSID GENE 2658 DOWN	0.250005495	1.097130981	0.249034749	0.473565003	HSPA5;DAAM1;NCKAP1;HSP90B1;CALD1;CALR;GHITM;ANO6;ZYX;PTTG1IP;YWHAH;SRP19;OSTM1;THBS1;DNAJB11;WBP2;CPEB4;B2M;PDIA6;PROS1;VIM;PDE5A;ACTG1;ATP8A1;TPM1
All	TF Perturbations Followed by Expression	HNF4G OE LNCAP HUMAN GSE85557 RNASEQ DOWN	0.255269476	1.096764603	0.251546392	0.473887245	UBE2H;PRKD1;ELOVL5;CALD1;GNAS;FOXN3;DENND1B;SLC44A1;TMEM59;FOXO3;CPNE3;NBR1;CD164;STAT3;NUCB2;PPFIA2;MYO6;EPB41L1;LPP;ACTG1;UTRN;SESN3;TANC1;PLXDC2;CTNNA1;UHMK1;STXBP5L;PRDX3;SH3RF1;TNFRSF19;PLCB4
All	TF Perturbations Followed by Expression	GATA3 OE MDAMB231 HUMAN GSE72141 RNASEQ DOWN	0.241002974	1.096729361	0.241869919	0.473293716	JUN;TEAD1;EXT1;HIF1A;GNAS;RRBP1;ATP2B1;NR3C1;SMC4;SSR3;ITGB1;CDH11;TRAM2;PTTG1IP;CEP170;MBNL1;ERBIN;CORO1C;FAT1;HSP90AA1;CLDND1;NOP56;KLF6;CCT4;PXDN;VIM;LBR;ACTG1
All	TF Perturbations Followed by Expression	IKZF3 MUT MOUSE GSE12356 CREEDSID GENE 599 UP	-0.265713941	-1.09670341	0.265384615	0.700488658	SBK1;ST6GAL1;PSAP;ANKRD13A;PRMT1;EEF2;MSRA;GCLC;PREP;PAFAH1B3;ZRANB2;CLEC16A;PIP5K1C;ARID1A;PGLS;EEF1G;AKAP12;CDC42EP3;WASF2;ATXN7L3;ARPC3;CCNI;TSPAN14;ITM2B;RUVBL2;LGALS1
All	TF Perturbations Followed by Expression	YY2 KD HUMAN GSE14964 CREEDSID GENE 517 DOWN	0.235670181	1.096634767	0.237113402	0.472892825	HERPUD1;TEAD1;HSP90B1;AMOTL2;HIF1A;NDEL1;ID3;ATF4;BSG;RBMS1;GHITM;NR3C1;GABARAPL1;SMC4;IPO7;MXI1;PCBP1;PDE3A;COPS2;XPOT;MTHFD2;LAMP1;ATF1;PDIA6;YTHDF1;TIPARP;CDKN1B;GNL3;RPN2;PXDN;CDKN2AIP;DUSP12;TIMMDC1;CTSA;CRTC3;BRD9;TOMM20;TMEM123;TAF7;RCN1;PPP1R15B;PCNA;SLC3A2;RSL24D1;TRAM1
All	TF Perturbations Followed by Expression	GLI1 SIRNA HCT116 HUMAN GSE57871 4HR RNASEQ DOWN	0.26439837	1.096614327	0.259340659	0.472289313	HSP90B1;PDIA3;HYOU1;STK24;PDIA4;YWHAH;B4GALT5;ITPRID2;PCBP1;ATP2A2;VAPA;HSP90AA1;PDIA6;KDELR2;CSNK2A2;FAM3C;CCT4;PRKACB;ACTG1;TMED2;TMED10;PTGES3;KITLG;TOMM20
All	TF Perturbations Followed by Expression	RORC KO MOUSE GSE27241 CREEDSID GENE 1686 DOWN	-0.255562032	-1.096119447	0.258754864	0.700438985	ALG6;HAUS1;TUBG1;FAM110A;POLE;PSMC3IP;NUP43;CTPS1;QRSL1;CDCA7;NDUFAF6;TRIP13;GGA2;BIRC5;CEP70;CENPH;FAM171B;CAD;MEX3B;RFC4;NT5DC2;CCDC77;HIRIP3;ATR;TMEM218;RBP1;GAP43;CENPK;RASL11B;LYAR
All	TF Perturbations Followed by Expression	HOXA11 SIRNA MCF7 HUMAN GSE79586 RNASEQ UP	-0.23294128	-1.096054302	0.230769231	0.698252234	MPRIP;DYNC1H1;UBC;ZMYND8;NFE2L1;SCARB2;SMARCA4;EIF3B;DLG5;DDX39A;XRCC6;BCAS3;EEF2;TRIM28;MKNK2;POLR2A;PSMC3;GIPC1;TUBB4B;APMAP;SPTAN1;RANGAP1;PSMC5;LY6E;ARPC4;PPDPF;DYNLL1;AGRN;HM13;ERP29;IER5;DNM2;VMP1;COPE;CLIC1;PRRC2B;PPIF;CRABP2;SAMHD1;HNRNPA2B1;EIF4A1;TXNRD1;NOTCH3;CHMP1A;TMEM132A;PLEKHB2;AKT1;HNRNPU;MAPK6;SREBF2;TBC1D9B;DDR1
All	TF Perturbations Followed by Expression	MSGN1 OE MOUSE GSE29848 CREEDSID GENE 1631 UP	0.259421368	1.095218204	0.26984127	0.475336932	PRKD1;ID3;ATF4;COL4A1;RBMS1;CDH11;MYADM;EMC2;MTHFD2;SERPINH1;KDELR2;UGDH;VIM;CRABP1;LBR
All	TF Perturbations Followed by Expression	INSM1 KO MOUSE GSE46139 CREEDSID GENE 2229 UP	0.247770957	1.095140627	0.261506276	0.474903159	EXT1;VEZF1;ELOVL5;AMFR;COL4A1;GAK;PARVA;DLK1;SSR3;PTPRD;LRIG3;ZYX;TEAD2;IRF2;PTTG1IP;MANBAL;TSPAN12;UACA;TCF7L1;ADIPOR1;ZFP36L1;EFNA5
All	TF Perturbations Followed by Expression	POU5F1 KD HUMAN GSE34904 CREEDSID GENE 1350 DOWN	-0.244044024	-1.094906058	0.228519196	0.700155047	JARID2;ATIC;ACO1;SMARCA4;EIF3B;XRCC6;PRMT1;EEF2;EIF3L;RALA;IFITM2;MKRN1;DDX21;PTOV1;DDT;PARP1;SCD;RAI14;MYC;TNFRSF21;UQCRFS1;CHSY1;MTA1;XPNPEP3;CD24;NDUFA4;PGAM1;TKT;EGR1;ELP2;RASL11B;F2R;SEPHS1;CCNI;EIF4A1;KDM5B;CPSF3;IGFBP2;HSD17B4;ZNF770;DPYSL3;CDKN2AIPNL;NIPSNAP1;LSM7;VASH2;BOD1;PA2G4;G3BP2
All	TF Perturbations Followed by Expression	NR1I3 KO MOUSE GSE40120 CREEDSID GENE 3054 DOWN	0.289575038	1.094751881	0.293139293	0.475311977	HSPA5;GABRB2;LRRFIP2;HSPH1;NIT1;SLC30A7;CDK2AP2;STARD4
All	TF Perturbations Followed by Expression	FOXP1 KD HUMAN GSE51382 CREEDSID GENE 1435 UP	0.259021272	1.093585011	0.281059063	0.477959478	HSPA5;DAAM1;HIF1A;ATF4;HSPH1;GHITM;SMC4;EIF4A2;CACYBP;CFAP20;ELF1;MDFIC;AHSA1;HSP90AA1;IMP4;LPP;LBR;PTP4A2;PTGES3;TMBIM4;WASF1;EIF2AK3;CCT6A;PCNA;EZR;RB1CC1
All	TF Perturbations Followed by Expression	LHX1 MUT ABLATION MOUSE GSE4230 CREEDSID GENE 775 DOWN	0.282256563	1.092291749	0.311740891	0.480723864	HSP90B1;COL4A1;SMC4;LGR4;HYOU1;PDCD4;PCNP;SOD1;HSP90AA1;KDELR2;SP1;NOP58;PTGES3;TFB2M;RP9;EVI5;EZR
All	TF Perturbations Followed by Expression	RELA KD HUMAN GSE1676 CREEDSID GENE 1787 DOWN	0.282528796	1.091981038	0.291754757	0.480891049	JUND;HECA;COL4A1;EIF4A2;EPB41L2;STK24;BRD2;UBB;ATF3;VIM;ITGAV;ARFGAP2;MEA1;MAT2B
All	TF Perturbations Followed by Expression	ATF6 KO MOUSE GSE35651 CREEDSID GENE 2661 DOWN	-0.398711364	-1.091712577	0.349716446	0.710043999	MAML3;WSB1;ST8SIA2;EIF2B3
All	TF Perturbations Followed by Expression	SOX7 OE HUMAN GSE10809 CREEDSID GENE 150 UP	0.276654	1.091483059	0.285714286	0.481651914	DCAF6;PAN3;HIF1A;GNAS;PTPN13;COL4A1;DLK1;EIF4A2;LRIG3
All	TF Perturbations Followed by Expression	NFE2L2 KO MOUSE GSE39629 CREEDSID GENE 2196 UP	-0.414135605	-1.091439965	0.338582677	0.70854656	RBM45;HMGCLL1;RSPO3;GPR45;MTMR7
All	TF Perturbations Followed by Expression	TWIST1 OE MOUSE GSE50002 CREEDSID GENE 1071 UP	-0.264900117	-1.091153117	0.276803119	0.707201087	ALDH2;LRP4;PBX1;NFE2L1;FOS;SCARB2;LRP1;TRAFD1;NRIP3;SUN2;ANTXR1;LY6E;MAF;CASTOR2;FOSB;MYC;AGRN;NUCB1;ERLIN1;SAMHD1;GSKIP;EIF2AK2;CMTR1;TAX1BP3;TGFB2;APP;ITM2B
All	TF Perturbations Followed by Expression	MECOM OE MOUSE GSE22434 CREEDSID GENE 1345 DOWN	0.337274451	1.091149574	0.307053942	0.48186538	JUN;NCKAP1;ZMAT3;CEP290;STK3
All	TF Perturbations Followed by Expression	REST INHIBITION HUMAN GSE40695 CREEDSID GENE 1710 DOWN	-0.27640109	-1.090722673	0.28957529	0.706399314	FADS2;SNRPA;HOXA7;DPYSL5;NHP2;IMMP1L;ARPC4;PAIP2B;BABAM1;CEP70;MAGOHB;FDFT1;NOL12;CLIC1;PDAP1;SQLE;DPH6;STK32B;ANAPC15;LPAR6;SREBF2;SNUPN;ACLY;MRTO4;DNAJC15;DMAC1;LIX1
All	TF Perturbations Followed by Expression	RAG1 KO MOUSE GSE6858 CREEDSID GENE 1240 DOWN	-0.274357545	-1.090706532	0.276515152	0.704005702	LRIF1;SLC23A2;ZBTB17;ACVR2B;ACO1;PSMB7;EIF2B5;POLR2A;PSMC3IP;COG4;APRT;LSM14B;KDM4B
All	TF Perturbations Followed by Expression	SRF MUT MOUSE GSE1948 CREEDSID GENE 1397 UP	0.228988793	1.090626952	0.233183857	0.482582133	NCKAP1;ATL2;HIF1A;TMEM131;ELOVL5;ATF4;COL4A1;ZMAT3;RNF138;SMC4;EIF4A2;PKP4;RNF4;PPP2R5A;PDIA3;COPS3;CDK9;YWHAH;AKIRIN2;ZFR;SEC24C;PCBP1;NBR1;DCAF1;SERINC3;ATF1;YTHDF1;PROS1;NOP56;AZIN1;GNL3;ZFP36L1;CHUK;SP1;SMC2;SP3;PTP4A2;SAR1A;CKAP4;TMED10;USP48;CTNNA1;DPM1;KLF4;NDUFB5;PPP1R15B;EIF2S1;CLK1;BROX;USP5;ARIH2;GJA1;CTSB;ERGIC3;SSR2;TM9SF2
All	TF Perturbations Followed by Expression	KDM2B KD MOUSE GSE40701 CREEDSID GENE 1745 UP	-0.30801643	-1.090350293	0.340304183	0.702994528	CORO2B;ZC3H6;SEMA5B;TENM4;GDPD1;DCLK2;BAHCC1;MSI1;MPST;SFRP1;KLHL5
All	TF Perturbations Followed by Expression	ZEB1 OE CFPAC1 HUMAN GSE64558 RNASEQ DOWN	-0.265541521	-1.090178381	0.293069307	0.701299953	MPRIP;FADS2;ASPH;FOS;MYO18A;DDX39B;TUBB4B;KIRREL1;GALNT2;SEC14L1;RAI14;TNFRSF21;LENG8;AGRN;WWC1;CD24;VMP1;CLIC1;EGR1;CRABP2;NSD2;HNRNPA2B1;TSPAN14
All	TF Perturbations Followed by Expression	FLI1 KD HUMAN GSE27524 CREEDSID GENE 1604 DOWN	-0.261050282	-1.090098638	0.272189349	0.69921935	RRS1;POLR3K;FCHSD2;DDX21;CTPS1;PNO1;BCL11B;KALRN;CHN2;MYO10;SLCO5A1;MRS2;MYC;TNFRSF21;PPP4R3B;NOP2;CAMTA1;WWC1;SH3PXD2A;TTC13;TIMM50;PEG3;PPIF
All	TF Perturbations Followed by Expression	OVOL2 OE MOUSE GSE55074 CREEDSID GENE 2603 DOWN	-0.290053059	-1.089583053	0.323529412	0.698879267	SMPD3;PREP;TUBB4B;LRRC28;CDCA7;LDLRAD3;CCND2;DYNLL1;LEF1;APCDD1;CD24;NT5DC2
All	TF Perturbations Followed by Expression	RARB KO MOUSE GSE19925 CREEDSID GENE 2999 DOWN	-0.288896763	-1.088979819	0.321576763	0.698837121	SNRNP35;SRBD1;MTERF2;IFT74;IFITM2;HOXC4;MAPK4;NDUFB10;RGS19;EAPP
All	TF Perturbations Followed by Expression	NR2C2 KO MOUSE GSE21903 CREEDSID GENE 2200 DOWN	0.270029662	1.088644116	0.282208589	0.487349953	HSPA5;HERPUD1;HSP90B1;GBE1;ELOVL5;JUND;SARAF
All	TF Perturbations Followed by Expression	SMAD3 KO MOUSE GSE28598 CREEDSID GENE 1159 UP	0.318538452	1.088274837	0.315240084	0.487720193	CALR;SDF2L1;PDIA4;SGPP1;SEC11C;NUCB2;MTHFD2;FAM3C;ITM2C
All	TF Perturbations Followed by Expression	EZH2 KO HESC HUMAN GSE76626 RNASEQ DOWN	-0.232173792	-1.088248217	0.255555556	0.699307204	DYNC1H1;MTOR;FADS2;ZMYND8;ZNF532;PBX1;CELSR2;TRRAP;EEF2;EIF3L;HACD3;WSB1;DPYSL5;POLR2A;PRRC2A;HIP1;SPTAN1;TRIM2;MYO10;ACACA;GOLGB1;ABL1;G3BP1;XRCC5;SACS;GGA2;PEG10;ARID1A;PLCG1;PANK3;CD24;EEF1G;BAZ1B;HP1BP3;AKAP12;NT5DC2;EP400;ITSN1;SFRP1;PTK7;PRRC2B;CRABP2;EPHA4;NSD2;ZNF608;LDHB;CCNI;KDM5B;EIF4EBP2;NOTCH3;APP;IGFBP2;NSD1;DPYSL3;SREBF2;DDR1;PTN
All	TF Perturbations Followed by Expression	RUNX1 KO MOUSE GSE34292 CREEDSID GENE 2397 UP	0.265773077	1.087739559	0.300230947	0.488541543	HSPA5;SPATS2L;HIF1A;CALD1;AMFR;COL5A2;SDF2L1;PDIA4;TCF7L1;HSP90AA1;KLF6;HOXA10;PRKACB;LDLRAD4;TPM1;PDZRN3;CD200
All	TF Perturbations Followed by Expression	MYB OE HUMAN GSE2815 CREEDSID GENE 1740 DOWN	0.305526331	1.087155452	0.304259635	0.489481737	HSPA5;ATF4;GHITM;AHSA1;UBB;SERPINH1;CCT4;NMD3;SEMA3C
All	TF Perturbations Followed by Expression	MECP2 MUT HUMAN GSE6955 CREEDSID GENE 2473 DOWN	0.271557013	1.087140747	0.3	0.48883938	JUND;SARAF;EIF4A2;RASSF1;ZYX;YWHAH;HOMER1;CACNB4;ATP2A2;MTHFD2;B2M;HSP90AA1;ZFP36L1;PRKACB;SNAP25;EPB41L3;TAF7;SYT1;ACTN4
All	TF Perturbations Followed by Expression	FOXM1 SIRNA HUMAN GSE2222 CREEDSID GENE 853 DOWN	0.24340238	1.086007175	0.259481038	0.491216995	HERPUD1;HSP90B1;NDEL1;GNAS;CANX;RBMS1;RNF4;HYOU1;FOXO3;BRD2;PTTG1IP;B4GALT5;UBB;B2M;TMX1;HSP90AA1;ADIPOR1;KDELR2;YTHDF1;STIP1;GNL3;HPCAL1;CCT4;ZNF148;ACTG1;TMED2;TMED10;PTGES3;DPM1
All	TF Perturbations Followed by Expression	TWIST1 OE MOUSE GSE50002 CREEDSID GENE 1076 DOWN	0.351848322	1.08600531	0.354077253	0.4905338	HERPUD1;NR4A2;DNAJB9;BMPR1B;CADM2
All	TF Perturbations Followed by Expression	VAX2 KO MOUSE GSE19626 CREEDSID GENE 2369 UP	-0.305889365	-1.085695393	0.301587302	0.706984396	POP4;FAM110A;VWA8;EPM2AIP1;INO80B;RABAC1;PDE1C;MBD3;LENG8;MPST
All	TF Perturbations Followed by Expression	TP63 MUT HUMAN GSE8646 CREEDSID GENE 1016 DOWN	0.244910894	1.085361108	0.285714286	0.491750739	NEMF;FCHO2;ACADL;GABRB3;GULP1;ALKBH8;NR4A2;KIF21A;STARD4;EIPR1;GATAD1;MXI1;DCP1A;CPEB4;SERPINH1;BRMS1L;ZSWIM6;GXYLT1;CREM;PDCD2L;VAMP4;TMEM87B;ZNF655;HSBP1;UHMK1;NEK9;GPR137B;PDE4B;CCNT1;OGDH;GPM6A;MEF2C;ZBED3
All	TF Perturbations Followed by Expression	NFYA SIRNA HCT116 HUMAN GSE56788 RNASEQ UP	0.227561806	1.085353489	0.242105263	0.491094217	DHX40;HSP90B1;BSG;EFR3A;RNF138;SSR3;ITGB1;YBX3;COPS3;NUP160;OAT;PDCD4;ZYX;KIF3B;PTPRA;PCBP1;CD164;WBP2;STAT3;UBB;ATP2A2;LAMP1;COPA;GRINA;B2M;SERPINH1;KDELR2;STIP1;MYO1E;KLHDC3;TUFM;RPN2;PRKACB;HIF1AN;LRPPRC;ACTG1;AP2A1;TMED2;CTSA;PTP4A2;CTR9;AP3S1;PTGES3;POM121C;GSPT1;ARHGEF12;SF3B4;ARPC1A;PRDX3;GNG12;ATG12;XPO6
All	TF Perturbations Followed by Expression	OVOL1 KD BEWO HUMAN GSE66962 RNASEQ UP	0.240668441	1.085182221	0.26124197	0.490879994	HSPA5;UBE2H;TEAD1;HSP90B1;ELOVL5;UGP2;EIF4A2;PPP2R5A;BBX;PDCD4;PDIA4;B4GALT5;AHSA1;TFDP2;CORO1C;UBB;IVNS1ABP;LMAN1;MTHFD2;B2M;HSP90AA1;PDIA6;GLUL;RAB8B;WEE1;CCT4
All	TF Perturbations Followed by Expression	NFATC3 OE MOUSE GSE58960 CREEDSID GENE 1416 DOWN	-0.246406877	-1.084405536	0.265306122	0.709361775	WDR3;XPNPEP1;PSMB7;PYCR2;WSB1;SUCLG1;IFITM2;NHP2;PNO1;MYO10;SMYD2;EIF3G;XRCC5;CTCF;PPDPF;GGA2;SAMM50;BIRC5;CD24;PSMA4;AKAP12;GPX4;SDHB;LYAR;PFDN6;EIF4A1;PPA2;SUGT1;HNRNPU;SENP3;NIPSNAP1;STOML2;BRCA2;NUP93;MAGOH;REST;G3BP2
All	TF Perturbations Followed by Expression	E2F8 KO MOUSE GSE52157 CREEDSID GENE 2828 UP	0.30264862	1.083875675	0.290187891	0.493825446	DDIT3;OSER1;ING2;BRD2;STARD4;MTHFD2;CCNL1;TEX30;CDC42BPA;DUSP10;TJP1;RPA2;CPD
All	TF Perturbations Followed by Expression	NRL KO MOUSE GSE4051 CREEDSID GENE 2726 DOWN	-0.256130364	-1.083515854	0.27962963	0.710367769	ZFHX2;CC2D2A;ZMIZ2;LRP4;MAB21L2;FOS;HAUS1;CTNNA2;TSPYL4;WSB1;ZFHX3;MTERF2;NSG2;CEP164;DCC;FOSB;TMEM68;TRIM36;KDM1B;CELF4;CD24;DNER;AKAP12;EGR1;GAP43;B3GLCT;LDHB;RND3;F2R
All	TF Perturbations Followed by Expression	SOX2 DEFICIENCY HUMAN GSE42937 CREEDSID GENE 346 UP	-0.324383229	-1.081742921	0.326810176	0.715016867	FOS;ELAVL3;ENPP2;TRERF1;SEPSECS;RARB;UIMC1;ZNF865;FLRT2
All	TF Perturbations Followed by Expression	NFE2L2 KO MOUSE GSE18344 CREEDSID GENE 962 DOWN	-0.319565533	-1.081539117	0.333976834	0.713485055	SLC23A2;FADS2;IDH1;GCLC;GLO1;STK25;CEP70;MEST;KCNK2;TXNRD1;ERCC6;IGFBP2
All	TF Perturbations Followed by Expression	FLI1 KD HUMAN GSE27524 CREEDSID GENE 1609 DOWN	-0.248873539	-1.081192405	0.290766208	0.712368132	RRS1;EXOSC7;FOS;POLR3K;FCHSD2;DDX21;PNO1;BCL11B;KALRN;CHN2;MYO10;SLCO5A1;MRS2;GRK5;MYC;TNFRSF21;TFDP1;NOP2;CAMTA1;WWC1;SH3PXD2A;TTC13;EGR1;EXOSC4;TIMM50;PEG3;PPIF
All	TF Perturbations Followed by Expression	STAT2 KD HUMAN GSE50588 CREEDSID GENE 2800 DOWN	0.245149356	1.080829802	0.270788913	0.501703579	DCAF6;COPS8;JUND;TNRC6B;TM9SF4;MED13L;CHPT1;ZMYM5;HSPA13;PRKCI;SNX25;TSPAN5;PDCD4;PTBP2;CTDSPL2;CEP170;SMU1;COPS2;IVNS1ABP;CLCC1;LUZP1;N4BP2;MYO1E;RAB8B;EXOSC3
All	TF Perturbations Followed by Expression	VDR KO MOUSE GSE2421 CREEDSID GENE 1153 UP	0.276785541	1.080772804	0.294736842	0.501154772	SARAF;PITPNA;RBMS1;YPEL3;ZYX;MBNL1;RNF130;CCNL1;SERINC3;RAB8B;VIM;RHOQ;PICALM;SNX5;SERP1;CLK1;PDGFC;CEPT1;CDIPT;TAB2
All	TF Perturbations Followed by Expression	MYC OE MOUSE GSE38304 CREEDSID GENE 1846 UP	-0.239365096	-1.080727631	0.278095238	0.711784613	RRS1;EXOSC7;WDR3;MTHFD1;ATIC;EIF3B;MED11;DDX39A;PRMT1;PPAT;NUP85;TRIM28;HACD3;NHP2;DDX21;CTPS1;DDT;GAR1;APRT;PSMG1;EIF3G;G3BP1;CCND2;TFDP1;RRN3
All	TF Perturbations Followed by Expression	TP63 OE HUMAN GSE20286 CREEDSID GENE 2455 UP	-0.273990065	-1.080386612	0.309782609	0.71071598	CORO2B;CELSR2;TUBB4B;KIZ;NAGK;RABAC1;SOX9;CD24;AKAP12;PLK2;CRABP2;TAX1BP3;TPST1;FN1;TMEM132A;DDR1;ACLY;SORL1;TAF13;DAPK3;CHST2;PEA15;NSG1;TNFAIP1;SCG5;MSRB1;TUBB2A;HMGCS1;BTG2
All	TF Perturbations Followed by Expression	RUNX1 KO MOUSE GSE2592 CREEDSID GENE 278 UP	0.235793521	1.079842023	0.237580994	0.503174259	NCKAP1;HSP90B1;TMEM87A;SDF2;COL5A2;RABGGTB;SMC4;EIF4A2;SSR3;GNG3;CHORDC1;CACYBP;PCNP;REV3L;EMC2;PLOD2;COPS2;HSP90AA1;PDIA6;DENND5A;ARHGAP5;GNL3;ZFAND6;USP47
All	TF Perturbations Followed by Expression	MYC KD HUMAN GSE5823 CREEDSID GENE 2075 UP	-0.28290592	-1.079833462	0.322033898	0.710549465	FOS;AKAP7;FIBP;IRF2BP1;ZFP14;VWA8;ASH2L;CHN2;HSDL1;ACO2;AGPAT1;UQCRFS1;ZNF646
All	TF Perturbations Followed by Expression	FLI1 KD HUMAN GSE27524 CREEDSID GENE 1607 DOWN	-0.255980007	-1.079741453	0.273422562	0.708597471	RRS1;FOS;POLR3K;FCHSD2;DDX21;CTPS1;PNO1;BCL11B;KALRN;CHN2;MYO10;SLCO5A1;MRS2;MYC;TNFRSF21;CHAF1A;PPP4R3B;NOP2;CAMTA1;SH3PXD2A;TIMM50;PEG3;PPIF
All	TF Perturbations Followed by Expression	SATB1 OE MOUSE GSE17490 CREEDSID GENE 2218 UP	0.408357547	1.079386482	0.368191721	0.50367157	ANGPT1;NAALADL2;PDE3A;ARHGEF12
All	TF Perturbations Followed by Expression	MSGN1 OE MOUSE GSE29848 CREEDSID GENE 1630 DOWN	-0.249236199	-1.079173389	0.287148594	0.708459943	JARID2;MTHFD1;DDX39A;PSMC4;PRMT1;TRIM28;NUP37;PSMC3;DDX39B;GID8;MKRN1;NHP2;PNO1;DDT;APRT;GLO1;TFDP1;RRN3;NOP2;AKAP12;GPX4;LDHB;HNRNPA2B1;SQLE;ARPC3;EIF4A1;DHX16;IGFBP2;LGALS1;SENP3;NSFL1C;KCTD3;REST;PA2G4;G3BP2;DCTPP1;PSMB5;DMAC1;REXO2
All	TF Perturbations Followed by Expression	E2F3 KD MOUSE GSE24594 CREEDSID GENE 475 UP	0.254697551	1.078312043	0.293103448	0.506043086	ST7;SARAF;RB1;DDX20;OAT;CDT1;RELL1;CNIH4;MYADM;SLC4A7;LSM8;SEC11C;THBS1;PNPLA8;CCDC6;SERINC3
All	TF Perturbations Followed by Expression	RARA KO MOUSE GSE31280 CREEDSID GENE 1677 DOWN	-0.317063328	-1.077345648	0.310211946	0.713545921	PBX1;TTYH3;MEIS1;BAHCC1;MEST;SFRP1;PTK7;EGR1;MEIS2
All	TF Perturbations Followed by Expression	ESR1 MUT HUMAN GSE1045 CREEDSID GENE 1193 UP	-0.248726259	-1.077184554	0.292246521	0.711876125	ELK3;MTHFD1;TUBB;ASPH;ATIC;XRCC6;POLR2E;EEF2;EIF3L;GPI;CHCHD3;STUB1;COTL1;CDC37;ACO2;SCD;MYC;TNFRSF21;TFDP1;PYGB;EEF1G;ERP29;FDFT1;PGAM1;CLIC1;LDHB;SLC38A1;CCNI;CCND3;TXNRD1
All	TF Perturbations Followed by Expression	OVOL2 OE MOUSE GSE55074 CREEDSID GENE 2603 UP	-0.25866775	-1.076888825	0.318007663	0.710825708	PRKACA;ALAS1;PSAP;ACO1;EEF2;MKNK2;BCKDHB;ETFB;IFITM2;ALAD;LY6E;ACO2;SAMM50;FASN;MEST;ECH1;NDUFS8;FDFT1;PGAM1;GPX4;SDHB
All	TF Perturbations Followed by Expression	HNF4A DEPLETION HUMAN GSE29084 CREEDSID GENE 118 DOWN	0.263146606	1.075862274	0.291666667	0.511468712	ROCK2;IFRD1;CHIC2;SLC5A3;SLK;TSPAN5;B4GALT6;SGPP1;TXNDC16;NECAP1;YRDC;MYO6;GXYLT1;WEE1;GNAI1
All	TF Perturbations Followed by Expression	HNF4A KD HUMAN GSE29084 CREEDSID GENE 577 UP	0.263146606	1.075862274	0.291666667	0.511468712	ROCK2;IFRD1;CHIC2;SLC5A3;SLK;TSPAN5;B4GALT6;SGPP1;TXNDC16;NECAP1;YRDC;MYO6;GXYLT1;WEE1;GNAI1
All	TF Perturbations Followed by Expression	IKZF3 MUT MOUSE GSE12356 CREEDSID GENE 599 DOWN	0.245013917	1.075711825	0.289017341	0.511213075	JUN;DHX40;HSP90B1;HSPH1;EMC3;PDIA3;CHORDC1;OAT;PDCD4;CDK2AP2;CDK9;SEC11C;AHSA1;IVNS1ABP;B2M;ATF1;HSP90AA1;NGDN;VIM;ACTG1;METTL23;CTSA
All	TF Perturbations Followed by Expression	NFE2L1 KO MOUSE GSE867 CREEDSID GENE 893 DOWN	-0.285897132	-1.075580998	0.328125	0.713552454	PSMC3;NHP2;ALAD;LY6E;RABAC1;VPS28;EIF3G;POLR2G;PGLS;CLIC1;NDUFA11;BUD31;CHMP2A;COX7A2L;LGALS1;ESD;NEDD8;POMP;FKBP8;EEF1D;CCT7;EIF3K;CCT5
All	TF Perturbations Followed by Expression	NEUROG3 OE MOUSE GSE3653 CREEDSID GENE 2290 UP	-0.240077783	-1.075407798	0.292051756	0.711901086	EXOSC7;POP4;PSMB7;EEF2;PSMC3;PSMD2;GOLM1;PSMC5;PAFAH1B3;TECR;IMMP1L;CDC37;TRAPPC1;VPS28;CDK4;EAPP;BIRC5;POLR2G;MEST;NDUFA4;PSMA4;PGAM1;NT5DC2;COPE;CRABP2;SDHB;TAGLN3;NSUN2;GLRX5;PROM1;PFDN6;EIF4A1;SUGT1;CHMP2A;IGFBP2;NDUFS3;STMN3;NEDD8;STOML2;POMP;MAGOH;DCTPP1;PSMB5;ECHS1;NDUFA9;CCT7;SPCS1;EIF3K;CCT5;CADM1;ATP5PB;SF3B6;CSNK2B;UQCRC2;PRMT5
All	TF Perturbations Followed by Expression	KLF3 KO MOUSE GSE35592 CREEDSID GENE 2674 DOWN	0.31530172	1.075029114	0.320430108	0.512453626	SYNE1;GBE1;PARP8;DACH1;THBS1
All	TF Perturbations Followed by Expression	NRL DEFICIENCY MOUSE GSE4051 CREEDSID GENE 264 DOWN	0.248335301	1.074174174	0.304068522	0.514108528	JUN;PRKD1;OSBPL8;NADK2;RIMS1;CEP290;CHORDC1;CDH11;PTPRZ1;HIVEP1;ATP11B;CENPC;ADGRL3;CEP170;NR2F1;CD164;TSHZ3;NCAPG2;RORB;FAT1;TMTC2;ZFC3H1;PXDN;VIM;CRABP1
All	TF Perturbations Followed by Expression	ZBTB7B KO MOUSE GSE17812 CREEDSID GENE 1681 UP	0.349274351	1.074151644	0.359307359	0.513481514	RBMS1;PDCD4;SEC11C;B2M
All	TF Perturbations Followed by Expression	TCF12 KD HUMAN GSE50588 CREEDSID GENE 2789 UP	-0.254769364	-1.074080755	0.314065511	0.714864798	SETBP1;ZMIZ2;ZNF503;VPS45;POLR2A;MAP2K2;POFUT1;SPEN;CHRAC1;MAPK8IP3;CCDC88C;USP49;FARP2;MYC;HINT3;TOMM70;MRPL57;HP1BP3;LYRM2;GAP43;RND3;DMXL2;RNF144A;RBM22;CDKN2AIPNL;CNTRL;REXO1
All	TF Perturbations Followed by Expression	JUN KO MOUSE GSE27028 CREEDSID GENE 321 DOWN	-0.262314424	-1.072603802	0.308793456	0.716058301	SBK1;KSR1;CHAMP1;FADS2;CHD3;ACO1;TES;APBA1;SLC39A11;ZFHX3;SEMA5B;CPEB2;TTC39C;GOLM1;RMDN1;RAI14;NEDD4L;NSUN3;POGLUT1;CEP70;TMEM108;PTPN21;RBMS3;PLXNA2
All	TF Perturbations Followed by Expression	JUN KO MOUSE GSE27028 CREEDSID GENE 1516 UP	-0.262314424	-1.072603802	0.308793456	0.716058301	SBK1;KSR1;CHAMP1;FADS2;CHD3;ACO1;TES;APBA1;SLC39A11;ZFHX3;SEMA5B;CPEB2;TTC39C;GOLM1;RMDN1;RAI14;NEDD4L;NSUN3;POGLUT1;CEP70;TMEM108;PTPN21;RBMS3;PLXNA2
All	TF Perturbations Followed by Expression	FOXO1 KO MOUSE GSE18308 CREEDSID GENE 1168 DOWN	-0.238294034	-1.071919304	0.296222664	0.7164029	RBM45;UBC;EIF3B;MYO18A;PSMB7;PRMT1;TRIM28;HIP1;NHP2;SPTAN1;GOLM1;PSMC5;GAR1;GALNT2;EIF3G;CDK4;G3BP1;CCND2;MYC;TFDP1;BIRC5;DNAJC9;MEST;PGLS;EEF1G;PSMA4;PLK2;EGR1;GAP43;PPA1;GLRX5;HNRNPA2B1;SQLE;EIF4A1;BUD31;TXNRD1;IGFBP2;RUVBL2;HNRNPU;RAB31;LGALS1;PTN;TOMM40;SNX17
All	TF Perturbations Followed by Expression	GLI1 SIRNA HCT116 HUMAN GSE56788 RNASEQ DOWN	0.22829955	1.071696596	0.269230769	0.519663036	HSPA5;HSP90B1;ATF4;RRBP1;MDN1;GTF3C1;HSPH1;SLC7A1;SMC4;HYOU1;EPB41L2;SRRT;CACYBP;BRD2;PDIA4;YWHAH;IPO7;ITPRID2;PCBP1;IVNS1ABP;XPOT;GFPT1;SLF2;ATP2A2;TCF7L1;FAT1;HSP90AA1;DESI2;CSNK2A2;NOP56;AZIN1;STIP1;FAM3C;CCT4;GRSF1;PRKACB;PGAM5
All	TF Perturbations Followed by Expression	RXRA KD HUMAN GSE50588 CREEDSID GENE 2816 UP	0.249512776	1.071525059	0.313253012	0.51948728	ARID5B;FNDC3A;UBE2H;MBNL2;GNAS;CALR;NR4A2;CHORDC1;GMDS;ZYX;CLIP3;JAK2;IRF2;CRIPT;PNPLA8;UBB;BIRC6;GRINA;ITM2C;RIOK1;MTMR6;ARFGEF2;SAR1A;SNX4;SLIT2;IFNAR2;ARPC1A;JAK1
All	TF Perturbations Followed by Expression	HSF1 KD HUMAN GSE3697 CREEDSID GENE 784 DOWN	0.25212949	1.071053382	0.334710744	0.520076961	ARID5B;ID3;MBOAT7;JUND;HSPH1;ITPR1;MAN2A1;KIF3B;FGF12;ACSL3;NECAP1;AHSA1;WBP2;SASH1;SERPINH1;HSPA4L;AZIN1
All	TF Perturbations Followed by Expression	PAX5 KD HUMAN GSE50588 CREEDSID GENE 2810 UP	-0.251573546	-1.070843241	0.283464567	0.718413151	DESI1;SETBP1;ACP2;HEATR5B;FOS;SCARB2;PSAP;TMED1;NFYC;ETFB;GTPBP8;ACKR3;COG4;ENPP2;FAM107B;FRMD4A;CDCA7;SLCO5A1;TNFRSF21;PMVK;CXXC4;BCL9;PCMTD1;TMEM175;KIAA0319L;KLF12;DCTN1;VGLL4;KDM5B;PIGC;FBXO33;RAB31;RIMS2;UBL7;SNX17
All	TF Perturbations Followed by Expression	TFAP2C SIRNA HUMAN GSE15481 CREEDSID GENE 2892 UP	-0.265467601	-1.070416423	0.336431227	0.717903356	EFNB2;TP53INP2;NFE2L1;LRP12;ZNF322;CHMP3;TPK1;RAD23A;CAB39L;CUX1;ARRDC3;GDPD1;VPS26C;GALNT2
All	TF Perturbations Followed by Expression	RELA KD HUMAN GSE50588 CREEDSID GENE 2819 UP	0.253056414	1.069925684	0.322515213	0.52263807	DMXL1;ELOVL5;INTS7;HSPH1;RABGGTB;FAM13B;PXK;VPS50;SLC25A13;HIVEP1;ICA1;ATP11B;AMMECR1L;MANBAL;AKAP13;UBE2J2;PNPLA8;AZIN1;ZFAND6;KPNA1;TM2D1;MAP7D1;EPB41L3;GPR137B;PTCH1;CCT6A;DCAF8
All	TF Perturbations Followed by Expression	YY2 KD HUMAN GSE14964 CREEDSID GENE 2081 UP	0.329664256	1.069605572	0.354969574	0.522837779	DCAF6;UBB;PLOD2;B2M;SOD1;HSP90AA1
All	TF Perturbations Followed by Expression	CEBPA KD MOUSE GSE55760 CREEDSID GENE 2883 DOWN	-0.240453531	-1.06935921	0.305019305	0.719669989	GALK1;LRP12;PRMT1;EEF2;TRIM28;EIF3L;MKNK2;DDX39B;IFITM2;DDX21;ALAD;GOLM1;LY6E;ZRANB2;CDCA7;RFC2;EIF3G;CDK4;G3BP1;PSMD13;EEF1G;HP1BP3;PSMA4;CLIC1;HIRIP3;PPIF;ATAD3A;PDAP1;PPA1;F2R
All	TF Perturbations Followed by Expression	HIF1A KD HUMAN GSE44943 CREEDSID GENE 2235 DOWN	-0.257513143	-1.068879665	0.332068311	0.719277774	ST6GAL1;FADS2;NOL4L;ACVR2B;WSB1;GPI;CLPB;RSBN1;ZBTB25;FAM13A;APBA2;VLDLR;AP3M1;RCBTB1;DNMBP;CAD;MMS19;CD24
All	TF Perturbations Followed by Expression	DOT1L DELETION MOUSE GSE25911 CREEDSID GENE 454 UP	0.255156591	1.068064002	0.310492505	0.526565654	LRRFIP2;HSP90B1;ELOVL5;UPF3A;B4GALT6;YWHAH;STARD4;ALCAM;MXI1;ATXN1L;SRP19;THBS1;LAMP1;ATF1;KLF6;MXD1;VIM;LBR;ACTG1;TMED2;CKAP4
All	TF Perturbations Followed by Expression	DLX4 OE HUMAN GSE21657 CREEDSID GENE 2160 UP	-0.245672024	-1.068026845	0.290909091	0.720368027	POP4;FOS;DDX39A;XRCC6;PSMC4;PRMT1;FIBP;EEF2;TRIM28;SNRPA;PSMC3;TUBB4B;APMAP;SUCLG1;NDUFB7;PAFAH1B3;TECR;EIF3G;CTCF;MYC;TBCB;UQCRFS1;MEST;ECH1;CDK5RAP3;TKT;COPG1;ARPC3;EIF2B2;EIF4A1;CHMP2A;COX7A2L;PRPF4;RUVBL2;HNRNPU;LGALS1
All	TF Perturbations Followed by Expression	ETS1 SHRNA DU145 HUMAN GSE59020 RNASEQ DOWN	0.281384097	1.067892463	0.316831683	0.526346299	HSPA5;CANX;GHITM;ERBIN;CORO1C;MTHFD2;VAPA;MYO1E;CCT4;VIM;ACTG1;PTGES3;CTNNA1;FNBP1;CAPNS1;AP2B1
All	TF Perturbations Followed by Expression	IRF7 OE HUMAN GSE37828 CREEDSID GENE 1146 UP	-0.237178	-1.067821544	0.302788845	0.718906706	POLR2F;ELK3;EIF3B;DDX39A;POLR2E;NUP85;EIF3L;PHC2;MCM3;PSMC5;LY6E;NDUFB7;APRT;CDC37;PRMT2;EIF3G;AP1S1;DYNLL1;BIRC5;AGRN;UQCRFS1;FASN;NOP2;NUDT9;NDUFA4;ERP29;IER5;PGAM1;CLIC1;CAMK2G;PDAP1;EIF2AK2;PPA1;GLRX5;HNRNPA2B1;ELOF1;LYAR;PSMC1;AKT1;MED24;NADK
All	TF Perturbations Followed by Expression	BCL6 KD HUMAN GSE45838 CREEDSID GENE 1816 DOWN	0.386086686	1.067730301	0.370741483	0.526070859	PCSK2;SGCZ;SLC16A4;PLCXD3
All	TF Perturbations Followed by Expression	TFAP2C KD HUMAN GSE15481 CREEDSID GENE 2968 DOWN	-0.261244864	-1.067692534	0.317647059	0.717186874	MTHFD1;HAUS1;CELSR2;ATIC;NHP2;MCM3;LY6E;RFC2;VRK1;MTERF3;GINS1;TRIP13;ITGB3BP;BIRC5;DNAJC9;CENPH;RFC4;PLEKHF2
All	TF Perturbations Followed by Expression	RAG1 KO MOUSE GSE6858 CREEDSID GENE 1240 UP	-0.244223372	-1.067679521	0.321626617	0.715014706	JARID2;IARS2;TYW1;PRKN;SLC9A1;SGCE;PPAT;TRIM28;HGS;ETFB;TBCD;SMCO4;ST3GAL3;CHCHD3;NAGK;CCZ1;ARMC10;AVEN;ATP6V1E1;NOP2;BCL9;NANP
All	TF Perturbations Followed by Expression	ZBTB7A KO MOUSE GSE41839 CREEDSID GENE 2380 DOWN	-0.281002587	-1.066615508	0.347328244	0.716832199	MSRA;ZMPSTE24;MEIS1;BLVRA;MAF;SMYD2;HCFC1R1;TTC8;TJP2;MEGF8;FAM171B;RBP1;TRIQK;RASL11B;DMXL2;PROM1;MACROD1;MN1;OSBPL1A;IMMP2L;SNX7;RHOU;PDP1;SLC12A2;P3H3
All	TF Perturbations Followed by Expression	E2F2 KD MOUSE GSE24594 CREEDSID GENE 474 DOWN	0.241374813	1.066276835	0.30472103	0.529595384	HSPA5;HSP90B1;CALR;COL4A1;EMC3;SSR3;PDIA3;CHORDC1;YBX3;PDCD4;SEC61A1;MDFIC;LSM8;PCBP1;SEC11C;ETNK1;NUCB2;LAMP1;IGF2R;FAM3C
All	TF Perturbations Followed by Expression	LHX1 KO MOUSE GSE7257 CREEDSID GENE 325 DOWN	0.243225762	1.065524049	0.304526749	0.531091497	DHX40;HSP90B1;BTBD1;IFRD1;PPM1B;TMEM87A;HSPH1;EIF4A2;SSR3;YTHDC1;TSR1;UFC1;EMC2;DNAJB11;IVNS1ABP;CCNL1;NOP56;GNL3;ZFAND6
All	TF Perturbations Followed by Expression	DOT1L DELETION MOUSE GSE25911 CREEDSID GENE 455 DOWN	0.242035745	1.065417463	0.311715481	0.530722598	HIF1A;COPB1;BSG;BAZ2B;SDF2;RABGGTB;EIF4A2;YBX3;PDCD4;ATP11B;SRP19;ERBIN;THBS1;CCDC174;NUCB2;B2M;NOP56;ITM2C;CDK6;HOXA10;EXOSC3;AP3S1;CAPN7;LMO4;RPN1;TOMM20
All	TF Perturbations Followed by Expression	TSHZ3 SIRNA BT549 HUMAN GSE79586 RNASEQ DOWN	-0.234061015	-1.065313719	0.3299389	0.719775721	MPRIP;DYNC1H1;FADS2;WDR6;TTYH3;CHD3;SMARCA4;EEF2;MAZ;POLR2A;DDX39B;ARHGAP35;TUBB4B;SLC35E2B;PRRC2A;SPTAN1;MCM3;RANGAP1;SUN2;MYO10;ACACA;PARP1;SOGA1;TFDP1;PLEKHM2;PEG10;BCL9L;ARID1A;PLCG1;CD24;BAZ1B;HP1BP3;FDFT1;NT5DC2;PRRC2B;NSD2;HNRNPA2B1;WASF2;SEPHS1;NDST1;SELENON;FN1;APP;PIP4K2B;CIC;HNRNPU
All	TF Perturbations Followed by Expression	PITX2 KO MOUSE GSE50399 CREEDSID GENE 3058 DOWN	-0.301726055	-1.065220484	0.367272727	0.7178887	FOS;PSMB7;ACKR3;TECR;NDUFB10;FASN;NDUFA4;NDUFS8;PHYH;GPX4;SDHB;LDHB
All	TF Perturbations Followed by Expression	SOX2 KO HUMAN GSE59234 CREEDSID GENE 2956 UP	0.249390864	1.064712988	0.33125	0.531927809	TEAD1;PRKD1;ID3;DOK6;YAF2;CDH11;LRIG3;RNFT1;CDC14B;GLI3;COLEC12;TBC1D9;NOX4;TIPARP;ANKRD44;ZSWIM6;RNF217;ATP2B4;ITGAV;ZEB2
All	TF Perturbations Followed by Expression	AIRE OE MOUSE GSE12073 CREEDSID GENE 1173 UP	0.2373196	1.064668754	0.3014862	0.531347667	NCKAP1;HSP90B1;MAPK10;GNAS;CALR;SARAF;PCSK2;COL4A1;SDF2;GABARAPL1;TGOLN2;MYADM;NBR1;LAMP1;B2M;FAT1;SOD1;PKD2;ITM2C;UGDH;HPCAL1;PXDN;ACTG1;SH3GL2;SNAP25;SAR1A;RAB6A;CTNNA1;HSBP1;RPN1;CD200
All	TF Perturbations Followed by Expression	NEUROD1 KO MOUSE GSE35396 CREEDSID GENE 3093 DOWN	-0.26553238	-1.064620565	0.32505176	0.717951488	CC2D2A;TBC1D24;GPSM1;TRAFD1;UNC119;PSMC3;CTIF;FAM107B;TMEM170B;LSM14B;BBS7;TTC8;NDUFA4;SMARCC2;PGAM1;GPX4;PPA1;PROM1;LYAR
All	TF Perturbations Followed by Expression	MECP2 MUT HUMAN GSE6955 CREEDSID GENE 2473 UP	-0.241425563	-1.064499509	0.322393822	0.71624225	ALDH2;PSAP;PRMT1;WDR18;EEF2;CTIF;TUBB4B;ETFB;SMARCD3;APBA2;PSMD2;EHMT2;NDUFAF3;DCAF11;ACO2;GLO1;RAB6B;ATP6V1E1;AGAP1;TBCB;UQCRFS1;PLEKHM2;WDR7;SLC1A3;ZNF428;EEF1G;NDN;COPE;GPX4;FABP7;RIDA;NELFB;CCDC57;ITM2B;PIP4K2B;DPYSL3;RAB31;SPAG7;PTN;FKBP8;GLUD1;IDH2;PEA15;DDB1;PALM;NDUFS4
All	TF Perturbations Followed by Expression	DOT1L DELETION MOUSE GSE25911 CREEDSID GENE 453 UP	0.253627868	1.063938511	0.321428571	0.532898443	HSPA5;HSP90B1;XBP1;HIF1A;ELOVL5;YBX3;CACYBP;SRP19;PCBP1;THBS1;LAMP1;HSP90AA1;GNL3;VIM;ACTG1
All	TF Perturbations Followed by Expression	EZH2 SHRNA PROE HUMAN GSE59089 RNASEQ UP	0.244562225	1.063492103	0.324489796	0.533416908	FNDC3A;MAFG;CANX;FNDC3B;MED13L;PPP1R12A;WASHC2C;PPP2R5A;MYADM;LRPAP1;THBS1;RNF130;WBP2;NUCB2;LAMP1;B2M;IGF2R;MXD1;VIM;RAB7A;ACTG1;PTP4A2;CKAP4
All	TF Perturbations Followed by Expression	WT1 OE HUMAN GSE5117 CREEDSID GENE 2720 DOWN	-0.251706872	-1.063264276	0.307992203	0.718796695	UBC;PSMB7;POLR3K;EEF2;GPI;GID8;EIF2B3;PNO1;TMEM50A;CDK4;TRIP13;MYC;DYNLL1;UQCRFS1;AXIN1;CLIC1;PLGRKT;RND3;HNRNPA2B1;TSPAN14;EIF4A1;TXNRD1;TOMM34;ABHD10;LGALS1;GTF3A;PCID2;NUP93;DCTPP1;MAPK1IP1L;REXO2;TUBA1C;NAE1;NDUFA9;TNFAIP1;FAM168B;EEF1B2;CSTB
All	TF Perturbations Followed by Expression	PAX5 SIRNA T47D HUMAN GSE79586 RNASEQ DOWN	-0.224962462	-1.063199423	0.308	0.716853591	LURAP1L;MTOR;TRIM44;PBX1;MTHFD1;SNX19;TUBG1;IARS2;SFXN2;XRCC6;HACD3;PTPN11;MFSD14B;ZMPSTE24;HIP1;DDX21;MCM3;STUB1;PSMC5;ZNF664;NAA40;RPL7L1;ACACA;PARP1;APRT;ABL1;G3BP1;XRCC5;FLII;MCCC2;SOGA1;PEG10;BRI3BP;KCNK2;PANK3;FDFT1;GTF3C4;JTB;PRRC2B;AIDA;EIF2AK2;HNRNPA2B1;SQLE;ARPC3;EIF4A1;RBBP5;DVL3;LRBA;SHLD2;AKT1;SERINC2;TBC1D9B;DDR1;ACLY;DCTN5;KCTD3;GLUD1;IDH2;PA2G4;G3BP2;SRP68;PEA15;WDHD1;SRSF2;CDK1
All	TF Perturbations Followed by Expression	CREB1 KD MOUSE GSE17478 CREEDSID GENE 2158 DOWN	-0.28716975	-1.063118843	0.360721443	0.714971745	SBK1;ULK1;FOS;MPPED2;BCKDHB;LRRC4B;CPEB3;DUSP18;MCCC2;ECH1;EPHA4;EFCAB2
All	TF Perturbations Followed by Expression	FOXP3 DEFICIENCY MOUSE GSE35543 CREEDSID GENE 3037 UP	0.282237823	1.062796968	0.347547974	0.534683939	DAAM1;PKP4;CEP290;LUZP1;RNF19A;MYO6;ATP10A;PDE5A;BCL2;DUSP10;LMO4;PDE3B;IQGAP2;KCNMB4;PIP4K2A
All	TF Perturbations Followed by Expression	STAT1 DEFICIENT MOUSE GSE48970 CREEDSID GENE 1521 DOWN	-0.324550445	-1.061818495	0.380597015	0.71792513	FADS2;MAP2K6;MAPK4;MSI1;PCBP3;PTDSS2;NDST1;NOP16;FN1;SERINC2;ARHGEF18
All	TF Perturbations Followed by Expression	CEBPA KD MOUSE GSE55760 CREEDSID GENE 2883 UP	0.240681018	1.060881556	0.322519084	0.539487612	HSP90B1;XBP1;ELOVL5;CALR;SSR3;PDIA3;CHORDC1;CNIH4;B4GALT6;SDF2L1;PDIA4;SGPP1;UFC1;OSTM1;THBS1;IVNS1ABP;LAMP1;GRINA
All	TF Perturbations Followed by Expression	TP53 KD HUMAN GSE1676 CREEDSID GENE 1784 UP	-0.227530747	-1.060778215	0.301397206	0.719705972	IDH1;MTHFD1;TUBG1;ATIC;PSMB7;XRCC6;BUD23;PRMT1;POLR2E;POLR3K;EXOSC2;TUBB4B;SUCLG1;MAP2K2;DDX21;MCM3;SNRNP40;PSMD2;TECR;PARP1;APRT;GNPAT;CDK4;SCD;G3BP1;XRCC5;GLO1;TRIP13;CCND2;DYNLL1
All	TF Perturbations Followed by Expression	HOXA11 SIRNA MDAMB231 HUMAN GSE79586 RNASEQ DOWN	0.249173714	1.060762375	0.315010571	0.539170399	COPB1;PPME1;DPYD;CRIM1;PTPRM;PARVA;TGOLN2;GBF1;CDH11;TRAM2;PTTG1IP;B4GALT5;ALCAM;THBS1;FAT1;EDIL3;HSP90AA1;CDC42BPA;SEC31A;TMEM123;GNG12;ACTN4;MLEC;ERGIC3;CTDSP2;SSR2;ATP1A1;ARF3;IQGAP1;DDOST;SPTBN1;SEC22B
All	TF Perturbations Followed by Expression	IKZF1 KO MOUSE GSE46093 CREEDSID GENE 2547 UP	0.23933099	1.059993469	0.327394209	0.540592284	NCKAP1;PELI2;ID3;MIB1;KANSL1L;SLC44A1;SKIL;ICA1;STK3;PHACTR2;NF1;ALCAM;FYN;UACA;PLCL1;LRIG1;PROS1;ATP10A;ARHGAP5;ATP2B4;CTNNA1;WASF1;HES1;ARHGEF12;GRIA2;CD200;SPRED1;GAB1;TNIP2;CTDSP2;IER3
All	TF Perturbations Followed by Expression	NEUROG1 OE HUMAN GSE18296 CREEDSID GENE 1426 UP	-0.253783159	-1.059841827	0.326254826	0.721211748	LZTS1;FADS2;PBX1;ST6GALNAC3;HMGCLL1;AKAP7;RCOR2;MEIS1;CHN2;NFIB;PDE1C;SLCO5A1;STN1;DCLK2;TTC28;PEG10;FAM171B;MEST;DNER;INPP4B;GRIA4
All	TF Perturbations Followed by Expression	ZFPM2 KO MOUSE GSE15078 CREEDSID GENE 179 DOWN	0.418553462	1.059030253	0.368530021	0.542644821	PDE4D;KCND2
All	TF Perturbations Followed by Expression	MECP2 KD MOUSE GSE47150 CREEDSID GENE 361 DOWN	-0.2586166	-1.058863081	0.341284404	0.722861553	LRIF1;CORO2B;BZW2;NFE2L1;CTIF;RPL7L1;CHN2;EFL1;MEX3C;CNOT8;GGA2;LENG8;WDR36;NOP2;MEX3B;COMMD4;NUCB1;IER5;COPG1;TMEM175;NSMCE4A;CCND3;RDM1;RANGRF;AP1B1
All	TF Perturbations Followed by Expression	NR1I3 KO MOUSE GSE40120 CREEDSID GENE 3055 DOWN	-0.253703249	-1.058352061	0.338888889	0.722661972	SLC23A2;MLH1;ZMYND8;ALAS1;HAUS1;SMPD3;TPMT;GCLC;CHN2;PSMG1;CNOT8;SPAST;STK25;RARB;FBXO21
All	TF Perturbations Followed by Expression	TFAP2C KD HUMAN GSE15481 CREEDSID GENE 2968 UP	0.247585366	1.057851051	0.347826087	0.545355095	SAMD4A;DDIT3;GBE1;CALD1;PPME1;PDLIM5;CRIM1;ZYX;STXBP5;MYADM;PLOD2;SERPINH1;KLF6;TMTC2;PXDN;ITGAV;TPM1;MAP7D1;DUSP10;KLF4
All	TF Perturbations Followed by Expression	MEF2A KD MOUSE GSE47150 CREEDSID GENE 367 DOWN	-0.25765817	-1.057690197	0.352941176	0.723000275	LRIF1;CORO2B;BZW2;NFE2L1;CTIF;RPL7L1;CHN2;EFL1;MEX3C;CNOT8;GGA2;LENG8;WDR36;NOP2;MEX3B;COMMD4;NUCB1;IER5;COPG1;TMEM175;NSMCE4A;CCND3;RDM1;RANGRF;AP1B1
All	TF Perturbations Followed by Expression	EBF3 OE SKNSH HUMAN GSE90682 RNASEQ UP	-0.23614506	-1.057424912	0.291262136	0.721811317	DYNC1H1;UBC;FADS2;WDR6;ELAVL4;NFE2L1;KLC1;SMARCA4;DBN1;ELAVL3;EEF2;MAZ;DPYSL5;ZNF423;NSG2;PODXL2;SPTAN1;DCHS1;TBC1D16;MAPK8IP3;NFIB;PARP1;GALNT2;LONP1;GSE1;RPS6KA2;LENG8;AGRN
All	TF Perturbations Followed by Expression	GATA1 DELTAN MUTATION MOUSE GSE2433 CREEDSID GENE 980 UP	0.250307067	1.057108348	0.306930693	0.546886577	HERPUD1;JUND;ADAT2;YPEL3;EIF4A2;PDCD4;MYADM;POLR1D;STARD4;MXI1;THBS1;MTHFD2;CCNL1;GRINA;SERINC3;ATF3;BMP2K;ZFP36L1
All	TF Perturbations Followed by Expression	IRF1 OE HUMAN GSE26817 CREEDSID GENE 2502 DOWN	0.264958261	1.056793008	0.350912779	0.547063393	SAMD4A;UBR3;DDIT3;GBE1;TRIP11;DLK1;DUSP8;DNAJC3;EEA1
All	TF Perturbations Followed by Expression	RC3H1 SIRNA HEK293 HUMAN GSE68611 RNASEQ DOWN	-0.250355401	-1.056757655	0.343023256	0.722288766	DYNC1H1;KMT2D;WDR3;MTHFD1;IARS2;EIF3B;TRRAP;EIF3L;HACD3;DDX39B;CRKL;DDX21;SPEN;GART;NUP133;ACACA;GLO1;MYC;PEG10;BRI3BP;EEF1G
All	TF Perturbations Followed by Expression	KLF1 KO MOUSE GSE36427 CREEDSID GENE 1562 UP	-0.231212732	-1.056598752	0.298892989	0.72073614	PBX1;MINPP1;CEP41;TUBG1;ANKRD13A;TRRAP;SGCE;CCDC82;TRIM28;CTNNBL1;BCKDHB;UNC119;NRIP3;PSMC3;PPP2R1B;MKRN1;GOLGA2;PAFAH1B3;DCAF11;VPS28;RGS19;EAPP;ST3GAL6;PAPOLG;CEP70;MCRS1;RELN;SLAIN2;SPECC1;COPE;PLK2;CLIC1;PLGRKT;NDUFA11;FAM117B;ATF7IP;F2R;EXOC7;BUD31;NELFB;HSD17B4;HNRNPU;DNAJB4;LGALS1;PACS1
All	TF Perturbations Followed by Expression	EMX2 DEFICIENCY MOUSE GSE10216 CREEDSID GENE 634 DOWN	-0.246449029	-1.056569674	0.32421875	0.718747879	SBK1;ST6GAL1;IDH1;WDR3;GALK1;DDX39A;PSMC3;SUCLG1;ADH5;CHRAC1;MEX3C;CCDC90B;POLR2G;NDUFA4;PGAM1;GPX4;HIRIP3;RBP1;SDHB;LDHB;CDC42EP3;GLRX5;NUDCD2;LSM3
All	TF Perturbations Followed by Expression	FLI1 KD HUMAN GSE27524 CREEDSID GENE 1611 DOWN	-0.24179167	-1.056066086	0.336614173	0.718526398	RRS1;EXOSC7;FOS;POLR3K;FCHSD2;DDX21;PNO1;BCL11B;KALRN;CHN2;MYO10;SLCO5A1;MRS2;GRK5;MYC;TNFRSF21;TFDP1;NOP2;CAMTA1;WWC1;SH3PXD2A;TTC13;EGR1;EXOSC4;TIMM50;PEG3;PPIF
All	TF Perturbations Followed by Expression	POU5F1 KD HUMAN GSE21135 CREEDSID GENE 1328 DOWN	-0.293730484	-1.056031661	0.34063745	0.716549998	ALG6;JARID2;KCNN2;MKRN1;TBC1D16;CD24;KPNA6;RASL11B;RND3;BNC2;SEPHS1;HSD17B4;ZNF770
All	TF Perturbations Followed by Expression	FOXA1 OE HUMAN GSE49153 CREEDSID GENE 171 UP	-0.252968624	-1.055982111	0.330578512	0.714649287	FADS2;EFNB2;DNAJC14;IARS2;CRKL;PWWP2A;MAP2K2;CDON;TMEM63B;MSL1;MOB1B;MCCC2;NUDT19;SOX9;FAM171B;SH3PXD2A;GEMIN5;COPG1;SAMHD1;LRRN1
All	TF Perturbations Followed by Expression	YBX1 SIRNA MDAMB231 HUMAN GSE79586 RNASEQ UP	0.221751373	1.055766003	0.304703476	0.549198852	HSPA5;SEC24A;DCAF7;GBE1;HIF1A;ELOVL5;GNAS;CALR;FNDC3B;COL4A1;ATP2B1;BSG;SSR3;ATP13A3;PDIA3;HYOU1;ITGB1;PTTG1IP;PDIA4;STAT3;XPOT;GFPT1;ATP2A2;HSP90AA1;SERPINH1;PDIA6;KLF6;STIP1;BMP2K;KLHDC3;CDK6;SUCO;HPCAL1;UBE3C;VIM;LBR;ABCE1;ACTG1;AP2A1;MPZL1;TMED10;PTGES3;CTNNA1;DDAH1;ARF6;TMEM123;PICALM;CCT6A;MSMO1;EZR;COL4A2;RHOC;CTSB;STT3A;IER3;PTBP3;WDR1;ANTXR2;MYL6;FUT8;TMED9;HOOK1;ADAM9;TPM4
All	TF Perturbations Followed by Expression	PPARG OE MOUSE GSE2192 CREEDSID GENE 863 UP	-0.232758667	-1.053958099	0.331521739	0.720344219	IDH1;PRKACA;ALAS1;PSMB7;PRMT1;MKNK2;TMEM134;BCKDHB;APMAP;SUCLG1;PPP2R1B;ETFB;GRK6;NHP2;CHCHD3;LY6E;ARPC4;NDUFB10;ACO2;SDHAF1;SAMM50;FASN;ECH1;TRAF4;PGLS;NDUFA8;SWI5;PSMA4;PGAM1;BCL2L13;ABCF1;TKT;EGR1;SDHB;PPA1
All	TF Perturbations Followed by Expression	NFE2L2 KO MOUSE GSE867 CREEDSID GENE 726 UP	0.2358422	1.053313901	0.343544858	0.555615729	HSPA5;HERPUD1;HSP90B1;ERP44;ELOVL5;SARAF;BSG;GABARAPL1;EIF4A2;PPP2R5A
All	TF Perturbations Followed by Expression	FOXP1 OE HUMAN GSE51382 CREEDSID GENE 1471 UP	-0.234228357	-1.052933511	0.323828921	0.722365795	UBC;TUBB;BZW2;CAPZB;CAMKK2;SETD1B;EEF2;FCHSD2;NHP2;DDX21;MCM3;FAM107B;COTL1;ZRANB2;ARRDC3;PSMG1;CCND2;RECQL;DYNLL1;UQCRFS1;NDUFA4;GTF3C6;IER5;PSMA4;CLIC1;GPX4;DAP3;GTF2H2C;PPA1;SLC38A1;CDC123;ARPC3;EIF4A1;PSMC1
All	TF Perturbations Followed by Expression	PGR KO MOUSE GSE39920 CREEDSID GENE 3080 UP	0.232581014	1.052071821	0.344444444	0.55859025	HSPA5;NCKAP1;XBP1;ID3;ELOVL5;ZFP36L2;ZMYND11;RRBP1;NFE2L2;GABARAPL1;PKP4;PPP2R5A;SRRT;REV3L;XPR1;PTTG1IP;AKIRIN2;MBNL1;PCBP1;CD164
All	TF Perturbations Followed by Expression	HSF1 KD HUMAN GSE3697 CREEDSID GENE 780 DOWN	0.259096729	1.051633287	0.358095238	0.559147943	DAAM1;MBOAT7;FNDC3B;HSPH1;EIF4A2;PAPPA;MAN2A1;KIF3B;AHSA1;WBP2;IVNS1ABP;SERPINH1;IGF2R;KLF6;HSPA4L;HPCAL1
All	TF Perturbations Followed by Expression	MEF2D KD MOUSE GSE47150 CREEDSID GENE 366 DOWN	-0.257703	-1.050431921	0.346083789	0.729538278	LRIF1;CORO2B;BZW2;NFE2L1;CTIF;RPL7L1;CHN2;EFL1;MEX3C;CNOT8;GGA2;LENG8;WDR36;NOP2;MEX3B;COMMD4;NUCB1;IER5;COPG1;TMEM175;NSMCE4A;CCND3;RDM1;RANGRF;AP1B1
All	TF Perturbations Followed by Expression	TCF3 KO MOUSE GSE19923 CREEDSID GENE 2167 DOWN	-0.249570882	-1.050003889	0.353281853	0.729054242	MPRIP;DESI1;PSAP;PSMB7;ANKRD6;XRCC6;EEF2;SNRPA;PREP;TMEM50A;LY6E;BCL11B;CDCA7;STX6;LDLRAD3;PPDPF;RAB6B;BABAM1
All	TF Perturbations Followed by Expression	STAT1 DEFICIENT MOUSE GSE48970 CREEDSID GENE 1520 DOWN	0.262701808	1.049038882	0.320430108	0.566133568	MYO1D;CHIC2;NBEA;DACH1;ICA1;PHLPP1;NEO1;CBLB;PLOD2;TMEM67;RAB4A;KIAA1217;SEMA3C;AIG1;PDGFC;KLHL24;ARHGAP32;SLC39A10;ANKRD12;DIS3;EYA4;COX11;ECHDC1;EXOG;PRELID3A;BMPR1A;SDC2;TUBE1
All	TF Perturbations Followed by Expression	KDM2B KD MOUSE GSE41298 CREEDSID GENE 1376 UP	-0.293048631	-1.04888819	0.356164384	0.731121087	HMGCLL1;IGDCC3;TENM4;SYNDIG1;CCND2;MYC;LEF1;PLK2;MEIS2;LPAR6;SKIDA1;RPP25L;WDR35;BCL11A;DCBLD1;NETO2;HUNK;BIN1;GSTO1
All	TF Perturbations Followed by Expression	BACH2 KO MOUSE GSE30883 CREEDSID GENE 2701 UP	0.251510124	1.048798949	0.370535714	0.56610981	NCKAP1;SYNE1;NCAM2;XBP1;FNDC3B;SLC44A1;SKIL;MCU;HACD2;ZFPM2;PDE10A
All	TF Perturbations Followed by Expression	SOX7 OE HUMAN GSE10809 CREEDSID GENE 1271 UP	0.297885054	1.048471564	0.366197183	0.566371652	DCAF6;HIF1A;COL4A1;DLK1;EIF4A2
All	TF Perturbations Followed by Expression	EZH2 KO HESC HUMAN GSE76626 RNASEQ UP	0.263386722	1.048132593	0.357894737	0.566560659	HSPA5;JUN;ATF4;CALR;OAT;ZYX;PDIA4;SEC61A1;UBB;SOD1;SERPINH1;NOP56;STIP1
All	TF Perturbations Followed by Expression	BNC2 SIRNA BT549 HUMAN GSE79586 RNASEQ UP	0.221509447	1.048091895	0.315904139	0.565925676	FNDC3A;ELOVL5;SARAF;CANX;ATP2B1;EFR3A;HSPH1;GHITM;TMED5;SMC4;ATP13A3;CACYBP;MEF2A;PTTG1IP;CEP170;PCBP1;AHSA1;PRPF3;CD164;STAT3;UBB;VIRMA;NCAPG2;ATP2A2;SERINC3;HSP90AA1;CCDC117;CCT4;UBE3C;KPNA1;VIM;LBR;ARFGEF1;SEMA3C;RAB7A;PTP4A2;PTGES3;HSBP1;ARF6;UHMK1;TOMM20
All	TF Perturbations Followed by Expression	FLI1 KD HUMAN GSE27524 CREEDSID GENE 1595 DOWN	-0.243566967	-1.047545188	0.352	0.734256283	RRS1;EFNB2;FOS;POLR3K;FCHSD2;DDX21;PNO1;BCL11B;KALRN;CHN2;MYO10;SLCO5A1;MRS2;GRK5;MYC;TNFRSF21;TFDP1;NOP2;CAMTA1;WWC1;SH3PXD2A;TTC13;EGR1;EXOSC4;TIMM50;PEG3;PPIF
All	TF Perturbations Followed by Expression	MYC KD HUMAN GSE57538 CREEDSID GENE 1753 UP	0.251405128	1.047525262	0.352201258	0.566882367	CREBRF;ERP44;RASA2;MIGA1;SLC16A4;TENM2;KCND2;ZFPM2;ALCAM;THBS1;EDIL3;NOX4;ITM2C;GXYLT1;SUCO;KCNT2;LDLRAD4;TMEM87B;CD200;PLCB4;KCNMB4;MINDY2;IER3;SIPA1L1
All	TF Perturbations Followed by Expression	ARID3A OE MOUSE GSE56853 CREEDSID GENE 1338 UP	0.239077256	1.047175824	0.343253968	0.567140128	JUN;HERPUD1;SAMD4A;DDIT3;JUND;USP25;NBEA;SKIL;BBX;KIF21A;LCORL;EEA1;LRRC8C;THBS1;MED12L;GRINA;B2M;SASH1;SERPINH1;ATF3;IGF2R;SUCO;SEMA3E
All	TF Perturbations Followed by Expression	AIRE KO MOUSE GSE30129 CREEDSID GENE 1676 UP	-0.299645338	-1.046824941	0.377862595	0.734825826	ALDH2;FADS2;RNF157;ADGRG1;DLG5;GTPBP10;IFITM2
All	TF Perturbations Followed by Expression	CBX2 KO MOUSE GSE29485 CREEDSID GENE 380 UP	-0.263856228	-1.045420769	0.355932203	0.737851696	ASTN1;HMGCLL1;PODXL2;TENM4;KIF26B;ACKR3;CYP7B1;VLDLR;DACT1;RARB;FAM171B;FLRT2;ASIC2;AKAP12;SFRP1;RBMS3;LDB2;B3GLCT;BMI1;RND3;MEIS2
All	TF Perturbations Followed by Expression	KLF15 DEFICIENCY MOUSE GSE7137 CREEDSID GENE 676 UP	-0.29474797	-1.045317435	0.37962963	0.736148827	DRAP1;PSMB7;MKNK2;TECR;RABAC1;CD24;NDUFA4
All	TF Perturbations Followed by Expression	ZNF395 KD HUMAN GSE49613 CREEDSID GENE 813 UP	0.238480342	1.044087322	0.361746362	0.575547082	COPB1;JUND;SARAF;CHIC2;FNDC3B;TMEM59;YBX3;PTTG1IP;WBP2;RIOK3;LSM1;LAMP1;B2M;PROS1;IGF2R;KLF6;ATP6V0A1;RAB7A;CKAP4;NDUFB5;FNBP1;DECR1;RHOC;DAD1;CTSB;IER3;PTBP3;CSNK1D;MYL6;TMED9
All	TF Perturbations Followed by Expression	MYCN SHRNA IMR575 HUMAN GSE80397 24HR RNASEQ DOWN	0.28698956	1.044000312	0.359026369	0.575053917	HSPA5;USP36;MDN1;NAA50;CACYBP;IVNS1ABP;NOP56;GNL3;CDK6;LRPPRC;TMED2;PTGES3
All	TF Perturbations Followed by Expression	ZNF658 KD HUMAN GSE59385 CREEDSID GENE 2923 DOWN	-0.240539459	-1.043806208	0.360078278	0.739747114	ULK1;MTOR;TUBB;TRRAP;AIP;PSMC4;PRMT1;TRIM28;TUBB4B;GGA3;SLC35E2B;IFITM2;STUB1;NARF;MED29;CDC37
All	TF Perturbations Followed by Expression	POU2AF1 OE MOUSE GSE12421 CREEDSID GENE 2312 UP	0.237107339	1.043705926	0.356846473	0.575199512	DHX40;XBP1;TMEM131;ID3;IFRD1;SMC4;CHORDC1;CACYBP;NAF1;PCBP1;NCAPG2;ATF1;HSP90AA1;NOP56;GNL3;CDK6;CPSF6;CCT4;LBR;DYRK2;TCF12;SNX2;TEX30;FBXO5;TARDBP;CCT6A;EIF2S1;SERP1;PCNA
All	TF Perturbations Followed by Expression	PPARG OE MOUSE GSE2192 CREEDSID GENE 862 UP	-0.252350924	-1.043638901	0.369261477	0.738339315	FZD2;UBC;ALAS1;PSAP;PSMB7;IGDCC3;PPP2R1B;PIK3R2;ACO2;HCFC1R1;KCNK2;ECH1;CD24;IFT88;PLK2;PPA1;ADAM23;PFDN6;EIF4A1;COX7A2L
All	TF Perturbations Followed by Expression	NRF1 KO MOUSE GSE35124 CREEDSID GENE 2150 UP	0.244908363	1.042003962	0.385106383	0.579632782	HSPA5;HSP90B1;JUND;CALR;RRBP1;PDIA3;BRD2;SEC61A1;YWHAH;DNAJB11;UBB;LONP2;LAMP1;SERINC3;B2M;HSP90AA1;PDIA6;GLUL;RPN2;TMED10;CTNNA1;RPN1;MAD2L2;SERP1;PCNA;CRELD2;RHOC;CTSB;MYL6;TMED9
All	TF Perturbations Followed by Expression	BCL6 KO MOUSE GSE40493 CREEDSID GENE 2772 DOWN	0.296855267	1.041905059	0.389867841	0.579188949	ID3;BACH2;PARP8;LRIG1;IFT80;HDAC9;ARHGAP20;DUSP10;LMO4;SSBP2
All	TF Perturbations Followed by Expression	POU2F1 KD HUMAN GSE50588 CREEDSID GENE 2799 UP	0.239518085	1.041280581	0.376299376	0.580269265	UBE2H;ID3;ITPR1;ZNF654;ANO6;RPS6KA5;BBX;KAT2B;GRPEL1;MDFIC;MBNL1;EMC2;IVNS1ABP;ARL13B;RNF19A;ERC1;GPC6;DYRK2;TIMMDC1;GSR;IFNAR2;UHMK1;GPR137B;SF3B3;JAK1;MEF2C;ELMO1;ACTR6;TRIT1;CDK14;PDLIM7
All	TF Perturbations Followed by Expression	MYC KD HUMAN GSE5823 CREEDSID GENE 139 UP	0.262154347	1.040737132	0.378757515	0.581046655	ARL4A;NADK2;FOXN3;EFNB3;ANO6;RAD51;AKIRIN2;SLC4A7;TMEM67;MTMR4;AQR;RGS7BP;CDH13;ARFGAP2;MAEA;SNAP91;USP31;TMEM183A;TSSC4;KCTD1;DERA;ZFR2
All	TF Perturbations Followed by Expression	RUNX1 KO MOUSE GSE2592 CREEDSID GENE 277 DOWN	0.240092491	1.040577432	0.384769539	0.580780534	HSP90B1;ELOVL5;CALD1;RRBP1;COL4A1;RBMS1;HSPH1;SMC4;UPF3A;CDT1;SRRT;TSR1;BRD2;MYADM;MTHFD2;LAMP1;FAT1;NOP56;SIN3B;CCAR1;ACTG1;MPZL1
All	TF Perturbations Followed by Expression	GATA4 OE A549 HUMAN GSE85001 RNASEQ DOWN	0.220325886	1.040112834	0.334736842	0.581423342	HSPA5;HSP90B1;ID3;JUND;ATF4;GNAS;CALR;PDLIM5;CANX;BSG;PTPRM;GABARAPL1;EIF4A2;PAPPA;PDIA3;ITGB1;YBX3;ALCAM;IPO7;AHSA1;UBB;PLOD2;ATP2A2;MTHFD2;SOD1;HSP90AA1;PDIA6;NOP56;STIP1;MYO1E;CCT4;TUFM;GNAI1;ETF1;LRPPRC;ACTG1;MFF
All	TF Perturbations Followed by Expression	NFYC KD HUMAN GSE50588 CREEDSID GENE 2822 UP	0.237585158	1.039873379	0.372093023	0.581419239	ARID5B;TRIP11;JUND;GNAS;CIR1;RAB30;NR4A2;RNF4;ELF2;HIVEP1;R3HDM1;TMEM263;GATAD1;CD164;CBLL1;PRR7
All	TF Perturbations Followed by Expression	EPAS1 KD HUMAN GSE54360 CREEDSID GENE 2882 UP	0.246038496	1.039506354	0.359743041	0.581796407	DAAM1;NSRP1;NADK2;FAM184A;SKIL;PDCD4;RNFT1;ARHGAP10;CEP126;PLEKHH2;TFDP2;ZNF326;KIF18A;COPS2;ZFP1;CARMIL1;CHMP2B;PRKACB;SNX14;ATP2B4;SNX2;AP3S1;KITLG;HSBP1
All	TF Perturbations Followed by Expression	TSHZ3 SIRNA MDAMB231 HUMAN GSE79586 RNASEQ DOWN	0.250922049	1.039207408	0.38028169	0.581928308	EXT1;GNAS;DPYD;CRIM1;TGOLN2;CDH11;ZYX;ALCAM;CEP170;THBS1;UBB;EDIL3;HSP90AA1;MYO1E;GLUL;ACTG1;CTSA
All	TF Perturbations Followed by Expression	POU1F1 MUT MOUSE GSE3129 CREEDSID GENE 1728 UP	-0.272472296	-1.038929355	0.38317757	0.754030459	SLC23A2;ALAS1;TRIM28;POLR2A;RBM17;ENPP2;SUN2;RABAC1;ACO2;FBXO21;COG6;FDFT1
All	TF Perturbations Followed by Expression	FOXD3 OE MOUSE GSE58960 CREEDSID GENE 1415 UP	-0.240448214	-1.038789086	0.372912801	0.752476774	SBK1;EFNB2;MTHFD1;TIMM8B;DDX39A;PSMC4;PRMT1;PYCR2;MTX1;SMYD2;CCZ1;TSEN15;CDK4;CCND2;DNAJC9;UQCRFS1;POLR2G;CD24
All	TF Perturbations Followed by Expression	HES6 OE MOUSE GSE36433 CREEDSID GENE 1432 DOWN	0.238282625	1.038584896	0.363238512	0.583013943	PELI2;NCAM2;ID3;MAST4;CHPT1;EIF4A2;TMEM59;PLPPR2;CPNE3;RAB3GAP1;NFXL1;NAB1;TSHZ3;NUCB2;LONP2;COLEC12;FAT1;IGF2R;ITM2C;EFNA5;PLPP1;SEMA3C;OGA;LMO4;GPR137B
All	TF Perturbations Followed by Expression	SOX2 KD HUMAN GSE34904 CREEDSID GENE 1351 DOWN	-0.235409126	-1.038418831	0.359615385	0.751769027	IDH1;JARID2;ACO1;SMARCA4;PRMT1;EEF2;EIF3L;GPI;IFITM2;MKRN1;DDX21;PTOV1;LRP8;ASH2L;DDT;PARP1;SCD;HCFC1R1;MYC;FBXO21;OAZ2;XPNPEP3;CD24;NDUFS8;TKT;EGR1;GPX4;LRRN1;COPS7A;F2R;IGFBP2;HSD17B4;DPYSL3;PPP2R5E;LGALS1;CDKN2AIPNL;ARL16;MARCKS;NIPSNAP1
All	TF Perturbations Followed by Expression	RARA KO MOUSE GSE31280 CREEDSID GENE 1677 UP	-0.240249006	-1.038159597	0.373307544	0.75063093	SSBP3;RARA;ANKRD49;ELAVL4;ATPAF1;DMAP1;ATG4C;EIF2B3;NFYC;IFT74;ZMPSTE24;CPEB2;CTPS1;EPM2AIP1;PRKAA2;GALNT2;SLCO5A1;SVBP;COA7;ITGB3BP;USP24;RARB;EFCAB7;MAGOHB;TMEM218;RBP1;LDHB;NXN;PROM1;SQLE
All	TF Perturbations Followed by Expression	FOXP3 ACTIVATION HUMAN GSE41087 CREEDSID GENE 1054 UP	-0.247663724	-1.03787476	0.388990826	0.749700888	LURAP1L;MINPP1;FOS;CEP78;ADGRG1;ALG8;TUBB4B;ENPP2;ZNF287;CYP7B1;GINS1;SACS;MYC;LEF1;CENPH;ZC3H12C;NT5DC2;PLK2;EGR1;RBMS3;HEG1;DGKI;UMPS;SQLE
All	TF Perturbations Followed by Expression	ZBTB7A KO MOUSE GSE41839 CREEDSID GENE 2380 UP	0.308382077	1.037825128	0.395537525	0.584617762	JUN;TMEM87A;GAREM1;TRPS1;PAWR;HOMER1;FAM169A;ATF3
All	TF Perturbations Followed by Expression	OVOL1 OE PC3 HUMAN GSE48230 RNASEQ UP	-0.234652149	-1.037731824	0.36084453	0.748160715	DYNC1H1;FADS2;ASPH;SMARCA4;DLG5;PRMT1;EEF2;PTPN11;TUBB4B;PRRC2A;RAD23A;SPEN;TCOF1;GART;LY6E;PARP1;CDK4;FLII;PPDPF;MYC;SOGA1;TNFRSF21;TFDP1;BIRC5;AGRN;PEG10;BCL9L;PYGB;ZC3H12C;NF2;PPIF;KLHL5;CRABP2;CLTC;F2R;EIF4A1;LPCAT1;TXNRD1;SELENON;FN1;APP
All	TF Perturbations Followed by Expression	TCF3 KO MOUSE GSE26788 CREEDSID GENE 1544 UP	-0.269696376	-1.037620985	0.385338346	0.74647961	FADS2;ANKRD13A;DDX55;PPP1R12C;MKRN1;LARS2;MRGBP;BIRC5;IFT20;COPRS;SWI5;COG6;JTB;HIRIP3;CDC42EP3;NXN;SQLE;PFDN6
All	TF Perturbations Followed by Expression	MYC KD HUMAN GSE54872 CREEDSID GENE 1311 UP	-0.354492669	-1.03743664	0.390804598	0.745129432	ZNF827;ACKR3;PPM1L;RHBDL3;ZFP2;SFRP1
All	TF Perturbations Followed by Expression	NFE2L2 KO MOUSE GSE18344 CREEDSID GENE 961 UP	-0.367737858	-1.037334161	0.399232246	0.74352657	RBM45;LRP4;METTL4;BIRC5
All	TF Perturbations Followed by Expression	FLI1 KD HUMAN GSE27524 CREEDSID GENE 1612 DOWN	-0.239130971	-1.037321893	0.362919132	0.741538527	RRS1;FOS;POLR3K;FCHSD2;DDX21;CTPS1;PNO1;BCL11B;KALRN;CHN2;MYO10;SLCO5A1;MRS2;GRK5;MYC;TNFRSF21;TFDP1;CHAF1A;NOP2;CAMTA1;WWC1;SH3PXD2A;TTC13;EGR1;EXOSC4;TIMM50;PEG3;PPIF
All	TF Perturbations Followed by Expression	SRF MUT MOUSE GSE1948 CREEDSID GENE 1398 DOWN	-0.234384446	-1.036673405	0.365422397	0.741965512	MPRIP;VPS29;TIMM8B;CAPZB;SUCLG1;GRK6;PTOV1;DDT;NDUFB7;BRK1;CDC37;VPS28;MBD3;EIF3G;HCFC1R1;DYNLL1;POLR2G;TRAF4;CD24;ERP29;COG6;VMP1;COPE;ABCF1;SF3B5;PLK2;CLIC1;PEG3;NDUFA11;CDC123;SUGT1;BUD31;CHMP2A;APP;ITM2B;PLEKHB2;MAPK6;LGALS1;ESD;SENP3;NEDD8;ACTN1;POMP;FKBP8
All	TF Perturbations Followed by Expression	KMT2A CHROMTRANSLOC HUMAN GSE15013 CREEDSID GENE 1506 UP	0.257864968	1.03663405	0.404426559	0.587489688	DCAF6;XBP1;JUND;ANKRD28;MYADM;MXI1;SOD1;KLF6;ITM2C;GNAI1;VIM;EPS15;ACTG1;PTGES3;WASF1;TMEM123;STRADB;PCNA
All	TF Perturbations Followed by Expression	FOSL1 KO MOUSE GSE43695 CREEDSID GENE 430 UP	0.322850063	1.036620139	0.414201183	0.586799007	DNAL1;HS6ST3;PDCD4;NAALADL2;PPARGC1A;EDIL3
All	TF Perturbations Followed by Expression	TFAP2C KD HUMAN GSE15481 CREEDSID GENE 2970 DOWN	-0.258343101	-1.036487879	0.382978723	0.740657942	PBX1;HAUS1;CELSR2;UBE2QL1;LY6E;SDHAF3;VRK1;SCD;MOB1B;TRIP13;AFAP1;BRI3BP;MEST;SH3BP5;GAN;CD24;RFC4;PLEKHF2;LRRN1;CENPK;SLC38A1;NELFE
All	TF Perturbations Followed by Expression	NANOG KD HUMAN GSE34904 CREEDSID GENE 1349 DOWN	-0.232459305	-1.03627341	0.369863014	0.73936717	UBC;JARID2;IARS2;ATIC;SMARCA4;EEF2;EIF3L;RALA;IFITM2;RAD23A;DDX21;ASH2L;DDT;LY6E;PARP1;RAI14;HCFC1R1;MYC;CHSY1;CD24;NDUFA4;PGAM1;TKT;EGR1;GPX4;LDB2;ELP2;SDHB;PPA1;RASL11B;F2R;SEPHS1;ARPC3;KDM5B;COX7A2L;APP;IGFBP2;HSD17B4;ZNF770;DPYSL3;LGALS1
All	TF Perturbations Followed by Expression	FOXL2 OE HUMAN GSE39890 CREEDSID GENE 2737 UP	-0.237394035	-1.036165891	0.360153257	0.737799815	LRIF1;ALDH2;ULK1;TTYH3;PSAP;DBN1;TRRAP;POLR2E;EEF2;MKNK2;PSMC3;HGS
All	TF Perturbations Followed by Expression	PPARG OE MOUSE GSE10192 CREEDSID GENE 2733 DOWN	0.239751558	1.036164943	0.390342052	0.587430945	IFRD1;COL11A1;PARP8;ZMAT3;SLC7A1;SKIL;PKP4;RAD51;CEP83;CDT1;PCIF1;RELL1;XPOT;NCAPG2;KLHL2;MTHFD2;METTL25;FAT1;CARMIL1;PAQR3;RAB4A;LRPPRC;PDE5A;NOP58;KCNT2;TEX30;KLF4;EPHA3;FBXO5;SLC1A4;MEF2C;TNFRSF19
All	TF Perturbations Followed by Expression	CTCF SIRNA HEK293 HUMAN GSE44267 RNASEQ DOWN	0.21848854	1.03588393	0.336886994	0.58745268	HSPA5;HSP90B1;NEMF;SPAG9;CALD1;CALR;NOP14;CANX;RRBP1;MDN1;GTF3C1;HSPH1;NAA50;HYOU1;GBF1;MTA2;YBX3;SRRT;BRD2;SCAF8;PDIA4;PCBP1;GPR180;ATP2A2;MTHFD2;BIRC6;TCF7L1;N4BP2;SOD1;TMX1;RANBP2
All	TF Perturbations Followed by Expression	SRF KO MOUSE GSE1948 CREEDSID GENE 1185 UP	0.235859912	1.035837036	0.37394958	0.58685485	NCKAP1;HIF1A;TMEM131;ZMYND11;COL4A1;HTT;SMC4;EIF4A2;PPP2R5A;LIN7C;SLC4A7;PIP5K1A;IVNS1ABP;YES1;B2M;ATF1;NOP56;ZFP36L1;CHUK;SP1;SMC2;SP3;CTSA;USP48;CTNNA1;DPM1;OGA;KLF4;NDUFB5;PPP1R15B;CAPNS1;CLK1;TOB1
All	TF Perturbations Followed by Expression	KLF3 KO MOUSE GSE35592 CREEDSID GENE 2672 UP	0.232198766	1.035815842	0.39375	0.58616181	OSBPL9;ACADL;OSBPL8;MYO1D;RBMS1;CD2AP;PAWR;ATP11B;EIF1B;ARHGAP10;ACTR8;NAB1;WBP2;KLHL2;HSPA4L;SNX15;SYF2;PGAM5;VIM;PI4K2B;VEZT;TMEM123;CTNNAL1;ZFP62;EIF2AK3;LARP4B;ZDHHC2;EZR;RHOC;AGPAT4;CLCN6;TSHZ1;PTDSS1;SIKE1;ARFGAP3;UPF1;ADAM9;IQGAP1;CMTM4;MAP3K1;AGTPBP1;COX11;BAZ1A;SEMA3A;GSK3A;TUBE1;CTTNBP2NL;REEP5;RALGAPA2;ARL15;HIPK3;CAST;MFAP3
All	TF Perturbations Followed by Expression	FOXA1 KD HUMAN GSE25315 CREEDSID GENE 2164 DOWN	-0.246127621	-1.035745485	0.399201597	0.737351108	TUBB;TUBG1;CEP78;DDX39A;NUP85;TUBB4B;MCM3;GINS4;PARP1;VRK1;TRIP13;ITGB3BP;CHAF1A;BIRC5;DNAJC9;BRI3BP;RFC4
All	TF Perturbations Followed by Expression	XBP1 OE HUMAN GSE8562 CREEDSID GENE 87 DOWN	0.227782041	1.035331667	0.33970276	0.586861308	CHD1;MAFG;TANC2;HIF1A;NDEL1;OSBPL8;CD2AP;BAG2;COPS3;MPDZ;DERL2;SDF2L1;ACBD3;WWP1;CEP170;ERBIN;CLSTN2;PLOD2;ARHGAP12;YTHDF1;KLF6;AZIN1;DTL;SUCO;UGDH;CHMP2B;GAB2;PPIG;PXDN;CRABP1
All	TF Perturbations Followed by Expression	INSM1 KO MOUSE GSE46139 CREEDSID GENE 2298 UP	-0.238447121	-1.035220268	0.390057361	0.735310856	FLYWCH2;ZFHX2;UBC;TIMM8B;HACD3;MYT1;DDX39B;PSMC3IP;TUBB4B;AP1AR;NFYC;ENPP2;RANGAP1;GOLM1;TMEM50A;VPS28;ERC2;CCND2;ATP6V1E1;AGAP1;EIF4E3;IFT20;NDUFA8;ERP29;DNER
All	TF Perturbations Followed by Expression	INSM1 DEFICIENCY MOUSE GSE46139 CREEDSID GENE 299 DOWN	-0.238447121	-1.035220268	0.390057361	0.735310856	FLYWCH2;ZFHX2;UBC;TIMM8B;HACD3;MYT1;DDX39B;PSMC3IP;TUBB4B;AP1AR;NFYC;ENPP2;RANGAP1;GOLM1;TMEM50A;VPS28;ERC2;CCND2;ATP6V1E1;AGAP1;EIF4E3;IFT20;NDUFA8;ERP29;DNER
All	TF Perturbations Followed by Expression	MYC KD HUMAN GSE57538 CREEDSID GENE 1754 UP	0.297032758	1.03505933	0.408993576	0.586896962	PELI2;SEC11C;GPR180;COLEC12;NEK7;CLDND1
All	TF Perturbations Followed by Expression	IRF1 OE HUMAN GSE26817 CREEDSID GENE 2502 UP	-0.271213757	-1.03382507	0.367041199	0.738414619	ACP2;TRIM44;SCARB2;TRAFD1;IFITM2;ENPP2;FEM1C;BLVRA;WWC1;RIPK2;HEG1;NAV3;EIF2AK2;NSMCE4A;LPAR6;RAB31;LGALS1
All	TF Perturbations Followed by Expression	NR1I2 KO HUMAN GSE55746 CREEDSID GENE 2903 UP	-0.252545278	-1.033619385	0.367906067	0.737205822	RBM45;LYPLAL1;SMPD3;PSMC3IP;KIF26B;ALAD;ACKR3;PAPSS1;LY6E;SFI1;ARRDC3;GRK5;DYNLL1;BIRC5;NIPA1
All	TF Perturbations Followed by Expression	HNF4A KO MOUSE GSE3124 CREEDSID GENE 200 UP	0.282502228	1.033412898	0.3875	0.591027864	JUND;CHIC2;EIF4A2;PDCD4;ZYX;DNAJB11;CD164;SERINC3;B2M
All	TF Perturbations Followed by Expression	OVOL2 OE MDA HUMAN GSE51975 RNASEQ UP	0.265039912	1.033231687	0.389121339	0.590777747	UBE2H;CALR;CANX;ITGB1;PTTG1IP;THBS1;B2M;MYO6;KLF6;ACTG1;TPM1;PICALM;EZR;TRAM1;RHOC;CTSB;IER3;TPM4;SPTBN1;TAGLN2
All	TF Perturbations Followed by Expression	GFI1B KO MOUSE GSE20655 CREEDSID GENE 3013 DOWN	-0.284552926	-1.033144283	0.385518591	0.736971616	DESI1;TUBG1;PSMC3IP;ALAD;UBLCP1;HINT3;TTC8;FAM171B;NUDT9;TM2D2;TAF12;FABP7
All	TF Perturbations Followed by Expression	NFKB1 KD HUMAN GSE65363 CREEDSID GENE 1558 UP	0.277070911	1.033113511	0.385093168	0.590394027	ID3;GABRA2;PCSK2;COL5A2;CDH11;TENM2;KIF21A
All	TF Perturbations Followed by Expression	TWIST1 OE MOUSE GSE50002 CREEDSID GENE 1076 UP	0.238135171	1.032671109	0.368951613	0.590979516	TRIP11;CWF19L2;FAM13B;ODF2L;DNAL1;PPP2R5A;CHORDC1;SWT1;PDCD4;LCORL;NAALADL2;DNAJC13;CENPC;TXNDC16;CEP170;LEMD3;XRN1;ARHGAP12;CRY1;RIOK1;RNF217
All	TF Perturbations Followed by Expression	HOXA11 SIRNA MDAMB231 HUMAN GSE79586 RNASEQ UP	0.221944871	1.032135069	0.380851064	0.59186108	HSPA5;HSP90B1;ATF4;CALR;CANX;FNDC3B;ATP2B1;BSG;SLC7A1;TMED5;SMC4;SSR3;PDIA3;HYOU1;ITGB1;NDC1;PDIA4;SEC61A1;IPO7;CORO1C;STAT3;XPOT;NCAPG2;ATP2A2;SERPINH1;IGF2R;STIP1;MYO1E;KLHDC3;CDK6;HPCAL1;UBE3C;RPN2;PXDN;VIM;LBR;ACTG1;TMED10;TMEM87B;PTGES3
All	TF Perturbations Followed by Expression	MYC ACTIVATION 21 DAYS MOUSE GSE4356 CREEDSID GENE 754 UP	0.228050949	1.031792587	0.378854626	0.592113064	JUN;STMN4;ATL2;STAM;GTF3C1;DUSP16;SMC4;DLK1;PDCD4;FOXO3;ANKRD28;YWHAH;TXNDC16;MXI1;NUP54;SERINC3;GOLIM4;LPP;SMC2;LRPPRC;LPIN2;NOP58;TCF12;SP3;TPM1;AP3S1;RHOQ;FNBP4;XPO6;PTCH1;RCN1;ACTR6;YTHDF3;RTN1;SOS2
All	TF Perturbations Followed by Expression	NFKB1 INACTIVATION HUMAN GSE20667 CREEDSID GENE 2577 UP	0.249034619	1.031440036	0.393509128	0.592450158	JUN;HERPUD1;DCAF6;DDIT3;JUND;ATF4;SARAF;OAT;PTTG1IP;SGPP1;LEMD3;MTHFD2;NOP56;DTL;VIM;ACTG1;UHMK1;LYSMD3;MSMO1;PCNA;SLC3A2
All	TF Perturbations Followed by Expression	KDM2B KD MOUSE GSE41298 CREEDSID GENE 1376 DOWN	0.246845591	1.031253575	0.37037037	0.59225613	CREBRF;DTNA;FUT9;FNIP1;DENND4A;LCORL;TXNDC16;XRN1;KIDINS220;ARHGAP12;ITFG2;ATP10A;KCNT2;SESN3;TPM1;ARL14EP;CDK19;GPR137B;TMEM123;SLC1A4;MVB12B;SNX30;PTCH1;IQGAP2;KLHL24;TMEM106B;CLCN6;TMED9;ANKRD12;FAM111A
All	TF Perturbations Followed by Expression	TP53 MUTATION HUMAN GSE27157 CREEDSID GENE 3046 DOWN	0.218745846	1.031051841	0.340292276	0.592130024	NCKAP1;HIF1A;GNAS;ZFP36L2;COL4A1;SNX3;NAA50;PDIA3;ITGB1;OAT;FOXO3;PTTG1IP;CPNE3;SUCLA2;WWP1;UFC1;PCBP1;EMC2;CD164;FAT1;SOD1;NEK7;KDELR2;YTHDF1;URI1;AZIN1;CDKN1B;CCT4;VIM;LBR;NOP58;ITGAV;TPM1;PTGES3;TMBIM4;DPM1;TOMM20;TMEM123;AK3;ARPC1A;ACTN4;PLCB4;PCNA;RSL24D1;SYPL1;TRAM1;COL4A2;CTSB;IER3;TM9SF2;MFSD1;PTDSS1;STK38L;IQGAP1;EBAG9;DDX1;CDIPT
All	TF Perturbations Followed by Expression	TET2 KO MOUSE GSE27816 CREEDSID GENE 456 UP	-0.242653103	-1.030673603	0.387096774	0.744332379	UBC;WDR3;FOS;HINT2;ADGRG1;SLC39A11;NFYC;ZMPSTE24;UBTF;CTPS1;TMEM170B;ACO2;XRCC5;GLO1;TBCB;WDR7;ECH1;EGR1;DHX57;BUD31;MAK16;TOMM34;LPAR6;TMX4;PACS1;FCF1;UBL7;PIGP;SNAP47;DCTPP1;DDB1
All	TF Perturbations Followed by Expression	TRPS1 MUTATION MOUSE GSE33766 CREEDSID GENE 621 DOWN	-0.233061758	-1.03042026	0.408045977	0.743276096	XPNPEP1;EIF3B;PSMC4;PRMT1;EEF2;DDX39B;IFITM2;NHP2;CTPS1;PSMD2;PSMC5;ZRANB2;DYNLL1;APCDD1;BIRC5;TBCB;CD24;NDUFA4;HP1BP3;NT5DC2;TKT;GPX4;CRABP2;SDHB;LRRN1;PPA1;CLTC;ELOF1;LSM3;RDM1;BUD31;CETN3;IGFBP2;NDUFS3
All	TF Perturbations Followed by Expression	AFF1 SHRNA HELA HUMAN GSE69021 RNASEQ DOWN	0.246520547	1.030160686	0.391578947	0.594180816	HBP1;PDLIM5;ZMAT3;ITPR1;GHITM;DUSP16;EIF4A2;LGR4;ITGB1;XPR1;NDC1;ACSL3;CPEB4;MTHFD2;SERINC3;STIP1;CUL4A;MFF;SCAMP1;PTP4A2;SEC31A;ARHGEF12;RCN1;PPP1R15B;AKAP9;RB1CC1;MLEC;SLC39A10;ATP1A1;ASAP1;IQGAP1;DST;BAZ1A;PRPF38A
All	TF Perturbations Followed by Expression	NR3C1 KO MOUSE GSE23724 CREEDSID GENE 3014 UP	0.269594355	1.029680605	0.4048583	0.594922167	TBC1D15;PTPN13;CD2AP;LIN7C;ADAM17;MXI1;NBR1;VPS35;PEX3;SLIT2;JAK1;TNFRSF19;KLHL24;PCDH18;SLC39A10;ECHDC1;KDM3A;SEMA3A
All	TF Perturbations Followed by Expression	ESR1 KO MOUSE GSE9371 CREEDSID GENE 2430 UP	-0.259560763	-1.028548601	0.397769517	0.748215814	RBM45;NDE1;TES;NUBPL;CTNNBL1;HOXA7;LIPT2;KANK1;DCHS1;ACACA;GNPAT;FOXRED1;MRS2;RARB;FBXO21;EGR1;HEG1;EBF2;RUVBL2;SERTAD2;NIT2;IMMP2L;TOMM40;UBE2O;ETFBKMT;SNAP29;PUS7
All	TF Perturbations Followed by Expression	FOXA1 OE HUMAN GSE49153 CREEDSID GENE 2965 UP	0.235913754	1.028339003	0.382936508	0.5983326	CLASP2;HIF1A;BTBD1;PTPN13;RB1;SLC33A1;HSPH1;EFNB3;NKTR;PRKCI;NUP160;NDC1;SUCLA2;PIP4P1;CD164;SLC35F5;EFNA5;ABCE1;TMED2;GSR;NCOA2;HERC3;PICALM;GNG12;PDZD8;TJP1;HECW2;SERP1
All	TF Perturbations Followed by Expression	ZRSR2 SHRNA TF1 HUMAN GSE63816 RNASEQ UP	-0.223693754	-1.028177845	0.366598778	0.747648812	ZMIZ2;KMT2D;TRIM44;XRCC6;PRMT1;TES;TRIM28;SNRPA;MAZ;PTPN11;CBFA2T3;PRRC2A;RAD23A;UBTF;POFUT1;RANGAP1;SPEN;COTL1;GART;CDC37;PSMG1;LONP1;ACO2;CDK4;COA7;G3BP1;GSE1;MYC;USP24;LENG8;ANKRD27;PANK3;CD24;EEF1G;NUCB1;CLIC1;GPX4;TIMM50;LDB2;CLTC;HNRNPA2B1;WASF2;ARPC3;EIF4A1;CCND3
All	TF Perturbations Followed by Expression	ZFP42 KD MOUSE GSE9978 CREEDSID GENE 1335 DOWN	0.249175852	1.027421849	0.404809619	0.600297633	AMOTL2;CALD1;CALR;BSG;SKIL;GNG3;YBX3;THBS1;FAM169A;SERPINH1;GLUL;VIM;LBR;ACTG1;TPM1;PTCH1;CCT6A;CAPNS1;LATS2;PDGFC
All	TF Perturbations Followed by Expression	STAT3 KD HUMAN GSE42979 CREEDSID GENE 2148 DOWN	0.245057544	1.026934574	0.400406504	0.601046591	ARID5B;JUN;FNDC3B;COL4A1;USP36;NBEA;SLC16A4;DUSP8;ZYX;ARHGAP10;HOMER1;EPHA5;OSTM1;THBS1;PLOD2;ATF3;SGCD;KLF6;TIPARP;SEMA3C;DCLK1;ITGAV;KLF4;PICALM;SYT1;MSMO1;COL4A2;PDGFC;IER3;PDLIM7
All	TF Perturbations Followed by Expression	NEUROD1 KO MOUSE GSE35396 CREEDSID GENE 3091 UP	0.266816139	1.026574385	0.401639344	0.601388827	HSPA5;SARAF;HSPH1;DLK1;MED31;EIF1B;TMCO1;CRABP1;WASF1;ARPC1A;NDUFB5;SLC3A2;RSL24D1;ZDHHC5
All	TF Perturbations Followed by Expression	GATA4 KO FMOUSE GSE5500 CREEDSID GENE 739 UP	0.393439282	1.02645272	0.424796748	0.601043784	RAD51;FGF12;CHSY3;GPM6A
All	TF Perturbations Followed by Expression	NFYC KD MOUSE GSE56838 CREEDSID GENE 1343 DOWN	-0.282005551	-1.02431669	0.410852713	0.760190009	PRKACA;PGP;HINT2;MTERF2;SMARCD3;FRMD4A;KDM4A;EXOSC1;G3BP1;MPND;CHSY1;SFRP1;EGR1
All	TF Perturbations Followed by Expression	MYC KD MOUSE GSE30323 CREEDSID GENE 2609 DOWN	0.252269013	1.024005272	0.410416667	0.607708467	IFRD1;BACH2;SMC4;SLC25A13;LRRC8C;ALCAM;FOXP2;IPO7;IVNS1ABP;NCAPG2;MTHFD2;ATF3;NOX4;GNAI1;SMC2;GSR;RAD18;HES1
All	TF Perturbations Followed by Expression	SRF KD HUMAN GSE22606 CREEDSID GENE 2323 UP	0.240332117	1.02334488	0.404710921	0.608994281	AMOTL2;USP36;COL5A2;GABARAPL1;GOLT1B;ATP13A3;OAT;CENPC;STARD4;CEP170;PRPF3;MYNN;TSHZ3;SIPA1L2;N4BP2;YRDC;HSPA4L;UGDH;CHUK;MTMR6;PXDN;ARHGAP20;DYRK2;PTP4A2;MTF1;KLF4
All	TF Perturbations Followed by Expression	EGR3 KD HUMAN GSE52108 CREEDSID GENE 2231 DOWN	0.230766479	1.023185606	0.367010309	0.608733709	TEAD1;EXT1;PARP8;STXBP6;RBMS1;HSPH1;GABARAPL1;PARVA;NUP160;MYADM;EDIL3;DDX27;CACNA2D1;PROS1;GXYLT1;GAB2;RNF217;USP47;DCLK1;CHSY3;TPM1;PCDH7;PLXDC2;SLIT2;ARFGAP2;PLCB4;TBC1D19;GJA1;MINDY2;AGPAT4;ANTXR2;ARHGAP28;GPR63;NRCAM;SLAIN1;UBR1;TCP11L1;ALKBH3;APPL1
All	TF Perturbations Followed by Expression	GATA6 KD H1 HUMAN GSE92581 RNASEQ DOWN	0.239743919	1.022938846	0.404301075	0.608689562	ATP2B1;COL5A2;DLK1;ATP13A3;PDIA3;KIF21A;YTHDC1;ATP11B;XPR1;NEO1;CD164;KIDINS220;PDE3A;UACA;B2M;HSP90AA1;SERPINH1;PROS1;IGF2R;TRIM24;PDE5A;PCSK5;UTRN
All	TF Perturbations Followed by Expression	VAX2 KO MOUSE GSE19626 CREEDSID GENE 2369 DOWN	0.312322683	1.022856233	0.442857143	0.608188566	RICTOR;RASA2;TMEM87A;BMPR1B;PCDH15;CACNB4
All	TF Perturbations Followed by Expression	CTCF DEPLETION MOUSE GSE11664 CREEDSID GENE 124 DOWN	-0.235620799	-1.022819585	0.395948435	0.763818736	IDH1;HAUS1;SMIM8;SLC9A1;MYO18A;TRIM28;NFYC;SPTAN1;GINS4;ARL2;PAPSS1;NDUFAF3;TMEM50A;NDUFB7;LSM14B;PRMT2;NDUFB10;CTCF;PAPOLG;TMEM60;INTS9;DHX57;ORC5;TM7SF3;NSMCE4A;RASL11B;PPA2;POLR2D;PIGC;RUVBL2
All	TF Perturbations Followed by Expression	PCGF2 KD HUMAN GSE7578 CREEDSID GENE 130 DOWN	-0.236789552	-1.022755825	0.385321101	0.762067386	BZW2;EEF2;EIF3L;IFITM2;PSMC5;LY6E;ACTR10;EIF3G;XRCC5;NUAK1;DYNLL1;UQCRFS1;CD24;NDUFA4;NDN;PSMA4;SF3B5;CLIC1;EGR1;GPX4;SLC25A46;GSKIP;NIPSNAP2;PPA1;ARPC3;PSMC1;CHMP2A;NDUFS3;DPYSL3;CFL2;PTN;NEDD8;PSMC6
All	TF Perturbations Followed by Expression	TSHZ3 SIRNA MCF7 HUMAN GSE79586 RNASEQ UP	-0.213875715	-1.022372099	0.392785571	0.761421739	DYNC1H1;UBC;KMT2D;WDR6;NFE2L1;CHD3;SMARCA4;DBN1;TRRAP;BCAS3;PRMT1;EEF2;TRIM28;POLE;HACD3;MAZ;POLR2A;DDX39B;TUBB4B;PRRC2A;SPTAN1;UBTF;MCM3;ACKR3;CUX1;STUB1;EPN2;PIK3R2;CDK4;PPDPF;FOXK2;AGRN;BCL9L;PYGB;ARID1A;ECH1;PLCG1;CD24;VAV2
All	TF Perturbations Followed by Expression	FOXA1 OE HUMAN GSE49153 CREEDSID GENE 2963 UP	-0.226616566	-1.022029871	0.394	0.760655268	PPP1R10;TRMT6;FADS2;MIPEP;FOS;DNAJC14;IARS2;ZNF286A;TRRAP;GPI;MKNK2;THOC6;CRKL;MAP2K2;PRRC2A;TMEM63B;MCM3;TRIM2;ZNF106;MSL1;SMYD2;SCD;AP1S1;XRCC5;MCCC2;NUDT19
All	TF Perturbations Followed by Expression	BACH2 KO MOUSE GSE54050 CREEDSID GENE 2773 UP	0.246625947	1.021626609	0.392405063	0.611247725	COL4A1;MAST4;BAG2;DACH1;RELL1;STXBP5;B4GALT6;ARHGAP10;ACSL3;THBS1;SASH1;IGF2R;ETV1;LRRC1;CKAP4;CD200;GNG12;NSMAF;RCN1;PLCB4;COL4A2;IER3;NRCAM;ACER3;ST8SIA4;SLC2A1;MARK1;UBE2E2;FLNB;GNB4;GRM8;CST6;TMEFF1;CHST11;VCL;CCND1;PTK2;BTBD3
All	TF Perturbations Followed by Expression	MYBL1 KO MOUSE GSE28025 CREEDSID GENE 376 UP	0.264845359	1.020953241	0.429530201	0.61265221	HSPA5;ERP44;TMEM131;TMEM87A;OAT;MAN2A1;FAT1;EMC7;ACTG1;SNX2;CTNNA1;TJP1;CLK1;EVI5;CRELD2;GPBP1
All	TF Perturbations Followed by Expression	FLI1 KD HUMAN GSE27524 CREEDSID GENE 1608 DOWN	-0.235032092	-1.0209385	0.392156863	0.762616146	RRS1;EXOSC7;FOS;POLR3K;FCHSD2;DDX21;PNO1;BCL11B;KALRN;CHN2;MYO10;SLCO5A1;MRS2;GRK5;MYC;TNFRSF21;TFDP1;NOP2;CAMTA1;WWC1;SH3PXD2A;TTC13;EGR1;EXOSC4;TIMM50;PEG3;PPIF
All	TF Perturbations Followed by Expression	ATF6 KO MOUSE GSE35651 CREEDSID GENE 2661 UP	0.362100155	1.020936876	0.424	0.611972216	FUT9;CDT1;DTL
All	TF Perturbations Followed by Expression	DDIT3 MUT MOUSE GSE2082 CREEDSID GENE 899 DOWN	0.286080467	1.019514721	0.412765957	0.615565324	DDIT3;SARAF;YBX3;UBB;KDELR2;IGF2R;LPP;CRABP1;ACTG1
All	TF Perturbations Followed by Expression	GATA1 MUT MOUSE GSE2433 CREEDSID GENE 979 UP	0.279437615	1.019301842	0.412731006	0.615397175	UBE2H;ATF4;BSG;EIF4A2;POLR1D;MTHFD2;LBR;GSR;AP3S1;CDC34
All	TF Perturbations Followed by Expression	FOXD4L6 SIRNA T47D HUMAN GSE79586 RNASEQ DOWN	0.242055187	1.018890412	0.429735234	0.615814939	TEAD1;HSP90B1;ATF4;CALR;TRPS1;SMC4;TGOLN2;PDIA3;PRKCI;THBS1;CD164;GRINA;NEK7;KDELR2;UBE3C;LBR;LNPEP;TMED2
All	TF Perturbations Followed by Expression	SRF KD MOUSE GSE1948 CREEDSID GENE 1156 DOWN	0.216300283	1.018787493	0.420935412	0.615356109	HSPA5;ID3;ELOVL5;JUND;GNAS;COL4A1;ZMAT3;MDM2;BSG;HSPH1;EIF4A2;SSR3;ITGB1;YBX3;COPS3;XPO7;PAWR;MYADM;CRIPT;YWHAH;SLC4A7;PCBP1;CORO1C;VPS35;VAPA;SERPINH1;STIP1;GLUL;CCT4;ETF1;ABCE1;RAB7A;ACTG1;TMED2
All	TF Perturbations Followed by Expression	TP53 MUTATION HUMAN GSE27157 CREEDSID GENE 3046 UP	0.343108295	1.018719812	0.400826446	0.614798915	DCAF6;UBB;PLOD2;B2M;ACTG1
All	TF Perturbations Followed by Expression	MAF SIRNA MACROPHAGE HUMAN GSE98368 RNASEQ UP	0.284417366	1.018054649	0.435684647	0.61614541	HSPA5;ATP13A3;MYADM;MTHFD2;LAMP1;GLUL;VIM
All	TF Perturbations Followed by Expression	IRF9 OE HUMAN GSE50002 CREEDSID GENE 1665 DOWN	-0.236652768	-1.017997991	0.381918819	0.771469115	ALDH2;EFNB2;NFE2L1;SCARB2;DLG5;LRP1;CUEDC1;TRAFD1;MITD1;LY6E;ARRDC3;MAF;CASTOR2;EAPP;MYC;NUAK1;TRIM26;AGRN;LGALS8;ERLIN1;ZC3H12C;AKAP12;SAMHD1;EIF2AK2;CMTR1;RND3;TAX1BP3;TXNRD1;TGFB2;ITM2B
All	TF Perturbations Followed by Expression	KLF7 KO MOUSE GSE3595 CREEDSID GENE 95 DOWN	0.237838283	1.017832609	0.426530612	0.61607362	HSP90B1;IFRD1;SARAF;RFX3;EIF4A2;DNAJB9;FGF12;EMC2;CLSTN2;IVNS1ABP;SERINC3;MYO6;DENND5A;UGDH;CRY1;ACTG1;CCDC112;SNAP25;RAB6A;EHBP1;PIGF;GPM6A;PCNA
All	TF Perturbations Followed by Expression	SUZ12 SHRNA PROE HUMAN GSE59089 RNASEQ DOWN	-0.232376094	-1.017619956	0.410958904	0.770921676	KMT2D;FADS2;TTYH3;EIF3B;CAMKK2;POLR2E;EEF2;TRIM28;CTNNBL1;EIF3L;DDX39B;MFSD14B;IFITM2;ZMPSTE24;CDC37;RABAC1;ZNF629;CDK4;XRCC5;AP3S2;PLPPR3;NDUFA4;ERP29;FDFT1;COPE;CLIC1;JTB;CLTC;LDHB;HNRNPA2B1;EIF4A1;SLC38A10;PSMC1;ITM2B;TOX4;ARHGAP1;TRAPPC5;GTF3A;TOMM40
All	TF Perturbations Followed by Expression	NFKB1 KD HUMAN GSE65363 CREEDSID GENE 1558 DOWN	-0.264801039	-1.017195342	0.4082397	0.770465123	ELAVL2;NMRAL1;KRCC1;RNF180;ENPP2;HOXC4;IGDCC4;TMEM170B;GTF3C6;EPHA4;GAP43;ZNF608;ARPC3;LRRCC1;CACNA2D3;RTN2;EEF1AKMT1;TRIM59;FGF14;TULP3;PLPP3;FBXW4;CADM1;SCG5
All	TF Perturbations Followed by Expression	CTCF SIRNA LNCAP HUMAN GSE63487 RNASEQ DOWN	0.230727016	1.01719346	0.404809619	0.617376919	HSP90B1;NCAM2;DCAF7;PRKD1;CALD1;CANX;ATP2B1;BSG;GULP1;NAA50;SRRT;CPNE3;IPO7;UBB;ATP2A2;SOD1;HSP90AA1;IGF2R;STIP1;CCT4;RPN2;PRKACB;RAB7A;ACTG1
All	TF Perturbations Followed by Expression	NFE2L2 KO MOUSE GSE48879 CREEDSID GENE 2834 UP	0.247465015	1.016426126	0.407331976	0.618983636	HERPUD1;DDIT3;TBC1D23;GABRB3;PPP2R3A;SLC33A1;B4GALT5;XPOT;ELOA;MAPK9;LRIG1;NOX4;TBCEL;ITCH;LBR;LRPPRC;RNF169;PDZRN3;EZH1;CAPN7
All	TF Perturbations Followed by Expression	ARNTL2 KD HUMAN GSE50588 CREEDSID GENE 2785 UP	-0.227373415	-1.015799637	0.415057915	0.773842506	SLC10A7;FOS;MED11;NDE1;BUD23;PHF20;NMRAL1;EPC1;EXOSC2;TRAFD1;MAP2K2;NHP2;ST3GAL3;ZBTB25;COG4;ENPP2;PAFAH1B3;NARF;APRT;LONP1;POP7;HINT3;AGPAT1;NUDT9;NANS;COG6;SLC8A3;MPST;SPECC1;NT5DC2;EGR1;SIL1;CENPK;F2R;VGLL4
All	TF Perturbations Followed by Expression	DOT1L DELETION MOUSE GSE25911 CREEDSID GENE 454 DOWN	0.232603365	1.015414073	0.439425051	0.621387072	HIF1A;BAZ2B;HSPH1;NKTR;PDCD4;AKAP13;ADAM17;MBNL1;ERBIN;IVNS1ABP;LMAN1;VAPA;CHD2;N4BP2;NOP56;CHD9;CDK6;UGDH;HOXA10;RNF217;CCAR1;USP47;NOP58;SNX2;BCL2;PTGES3;RPN1;JMJD1C;GNG12;MEF2C;RSL24D1
All	TF Perturbations Followed by Expression	ETS1 SHRNA DU145 HUMAN GSE59020 RNASEQ UP	0.21334085	1.014711636	0.43107221	0.622752465	HSP90B1;DCAF7;HIF1A;AMFR;ATF4;GNAS;CALR;FNDC3B;COL4A1;CRIM1;ATP13A3;PDIA3;HYOU1;GBF1;ITGB1;CDH11;ZYX;AKT2;PTTG1IP;SEC61A1;SEC24C;THBS1;STAT3;UBB;PLOD2;GFPT1;LMAN1;LAMP1;COPA;GRINA;SERINC3;B2M;HSP90AA1;ADIPOR1;DESI2;PDIA6;KDELR2;CSNK2A2
All	TF Perturbations Followed by Expression	ZFX KO MOUSE GSE7069 CREEDSID GENE 178 DOWN	-0.220286599	-1.014436473	0.398019802	0.77679188	RRS1;WDR3;MTHFD1;MINPP1;HAUS1;ACO1;DDX39A;SUCLG1;MFSD14B;PPP2R1B;NHP2;ALAD;CTPS1;PNO1;ZRANB2;NDUFB10;SVBP;EIF3G;GLO1;TFDP1;UQCRFS1;BCAP29;NDUFA8;CD24;NANP;TKT;GPX4;DAP3;ATAD3A;ORC5;PPA1;NSUN2;GLRX5;NUDCD2;LYAR;PFDN6
All	TF Perturbations Followed by Expression	PHF20 SHRNA H1792 HUMAN GSE82115 RNASEQ DOWN	-0.21401949	-1.01354656	0.410404624	0.778171501	MPRIP;DYNC1H1;UBC;KMT2D;TTYH3;EIF3B;TRRAP;XRCC6;PSMC4;PRMT1;TES;PHF20;EEF2;TRIM28;HACD3;GCLC;HGS;TUBB4B;SUCLG1;PRRC2A;PSMD2;SPEN;GART;MYO10;EPHB2;PARP1;CDK4;G3BP1;MYC;BIRC5;UQCRFS1;PYGB;MEST;EEF1G;BAZ1B
All	TF Perturbations Followed by Expression	PITX2 KO MOUSE GSE50399 CREEDSID GENE 3059 DOWN	0.227177262	1.013318595	0.423404255	0.626141483	AMFR;OSBPL8;CANX;BSG;DNAJB9;YBX3;MYADM;YWHAH;IVNS1ABP;TMCO1;ATF1;SOD1;SERPINH1;ADIPOR1;DYNC1LI1;PXDN;GRSF1;VIM;LRPPRC;ACTG1;SP3;TMED2;PTGES3;CTNNA1;MAP7D1
All	TF Perturbations Followed by Expression	VDR KO MOUSE GSE2421 CREEDSID GENE 1152 UP	0.255337702	1.013052223	0.435416667	0.626247226	GNAS;SARAF;PDIA3;B4GALT6;YWHAH;PTPRA;PCBP1;RNF130;B2M;VIM;SNX2;PTP4A2;RHOQ;CDC34;HSBP1;PICALM;PCNA;COP1;ANTXR2;MYL6;CEPT1
All	TF Perturbations Followed by Expression	DNMT1 KO MOUSE GSE31626 CREEDSID GENE 1237 UP	0.238057002	1.012630761	0.400801603	0.626751088	RBM7;ZFP36L2;ZMYND11;PRPF39;BAZ2B;RBMS1;TRPS1;EIF4A2;CDK9;RNF130;SERINC3;B2M;GLUL;CDK6;ITCH;LBR;GSR;DDX50;VPS4B;FNBP4;NEK9;TOMM20;PICALM;RCN1;MEF2C;CLK1;KLHL24;IER3
All	TF Perturbations Followed by Expression	HMX1 DEFICIENCY MOUSE GSE47002 CREEDSID GENE 351 DOWN	-0.279491409	-1.012230615	0.433663366	0.780983957	SMIM8;PRKN;TMEM260;N6AMT1;LY6E;NDUFB10;BBS7;DLGAP1;PPDPF;DNMBP;ATXN7;TMEM108;EGR1;FILIP1L;SLIT1
All	TF Perturbations Followed by Expression	SOX7 OE HUMAN GSE10809 CREEDSID GENE 1271 DOWN	0.214248938	1.011975027	0.435622318	0.628087571	HSPA5;HERPUD1;HSP90B1;ARL4A;ID3;ATF4;PPM1B;CANX;HSPH1;GHITM;NAA50;ITGB1;YBX3;COPS3;PTPRZ1;CACYBP;LIN28B;EIF1B;SUCLA2;DNAJB11;XPOT;MTHFD2;SOD1;TMX1;PDIA6;NOP56;AZIN1;STIP1;GNL3;ITM2C;WEE1;ETF1;LBR;ABCE1;NOP58;TMED2;TPM1;BLOC1S2;TPRKB;BCAS2;TJP1;MAD2L2;CCT6A;PCNA;SLC3A2;RSL24D1;EZR;RPA2
All	TF Perturbations Followed by Expression	GLI1 SIRNA HCT116 HUMAN GSE57871 4HR RNASEQ UP	0.21802632	1.011485726	0.409638554	0.628849252	HSPA5;JUN;HERPUD1;TEAD1;AMOTL2;GNAS;CANX;CRIM1;GHITM;SSR3;ITGB1;YBX3;ZYX;THBS1;AHSA1;UBB;COPA;B2M;SOD1;SERPINH1;MYO1E;CDK6;TUFM;LRPPRC;SEMA3C;AP3S1;CTNNA1;HSBP1;GSPT1;UHMK1;TMEM123;ATG12;SERP1;SLC3A2;TRAM1;RHOC;AP2B1;MLEC;WDR1;ATP1A1;MYL6;TTC19
All	TF Perturbations Followed by Expression	PPARA ACTIVATION MOUSE GSE17250 CREEDSID GENE 502 DOWN	0.284323691	1.011265964	0.415983607	0.62878834	CRIM1;B3GALT1;SDF2L1;TXNDC16;GLIS3;PPARGC1A;NCAPG2;NOX4;MXD1;TBCEL
All	TF Perturbations Followed by Expression	TFAP2C SIRNA HUMAN GSE15481 CREEDSID GENE 2895 DOWN	-0.25456046	-1.010729203	0.423440454	0.784573522	PBX1;HAUS1;CELSR2;BCAS3;UBE2QL1;LY6E;SDHAF3;VRK1;SCD;TRIP13;AFAP1;BRI3BP;MEST;GAN;CD24;RFC4;PLEKHF2;LRRN1;SLC38A1;NELFE
All	TF Perturbations Followed by Expression	NFE2L2 KO MOUSE GSE18344 CREEDSID GENE 1259 UP	0.415194785	1.010702177	0.434607646	0.629683187	ADAT2;GOLT1B;PTTG1IP;EXOSC3
All	TF Perturbations Followed by Expression	ZFX KO MOUSE GSE7069 CREEDSID GENE 178 UP	-0.253332329	-1.010254852	0.432485323	0.784275273	PBX1;JARID2;FOS;TES;SPTAN1;MEIS1;FAM107B;SUN2;FRMD4A;TMEM50A
All	TF Perturbations Followed by Expression	NR2F2 KO MOUSE GSE46496 CREEDSID GENE 2412 UP	-0.238144701	-1.009987562	0.40655106	0.783273984	PRKACA;MPPED2;ETFB;SPRYD7;NDUFB7;TECR;SMYD2;NDUFB10;ACO2;HCFC1R1;CCND2;UQCRFS1;BCAP29;ECH1;NDUFA8;GPX4;RBP1;RABGAP1L;SDHB;NDUFA11;LDHB;LSM3;MACROD1;NDUFS3;HSDL2;LGALS1
All	TF Perturbations Followed by Expression	NEUROG3 OE MOUSE GSE3653 CREEDSID GENE 2289 UP	-0.24571935	-1.00984971	0.41873805	0.781796071	DDX39A;PSMC4;PRMT1;PYCR2;EEF2;NHP2;GAR1;NDUFB10;CDK4;GGA2;FASN;CD24;SWI5;PGAM1;NT5DC2;TKT;PDAP1;LDHB;HNRNPA2B1;CDC123;PROM1;COX7A2L;IGFBP2;TAF10
All	TF Perturbations Followed by Expression	GTF2I KO MOUSE GSE48790 CREEDSID GENE 1451 UP	-0.299336163	-1.009776877	0.423280423	0.780062078	SBK1;MAP2K6;TENM4;MKRN3;VPS26C;APCDD1;CD24;GAP43;PROM1;FMN2;STMN3;CACNA2D3;GALNT7
All	TF Perturbations Followed by Expression	MYC ACTIVATION MOUSE GSE4356 CREEDSID GENE 753 UP	-0.229732525	-1.008988304	0.42970297	0.781164137	BZW2;WDR6;PSMB7;POLR2E;NUP85;POLR3K;CLPB;NHP2;MCM3;PNO1;TIMM22;BIRC5;PSMD13;ECH1;NANS;RFC4;NT5DC2;SF3B5;TKT;CLIC1;SDHB;NDUFA11;EMC8;PROM1;LSM3;PFDN6;PSMC1;PPA2;BUD31;NOP16;TAF10;PES1;LGALS1;PNRC2;FUCA1;SEPHS2
All	TF Perturbations Followed by Expression	E2F3 KD MOUSE GSE24594 CREEDSID GENE 475 DOWN	0.231736348	1.008710161	0.453798768	0.634934868	XBP1;RBM7;CALD1;EMC3;TRPS1;EIF4A2;CDH11;YBX3;AMMECR1L;PCBP1;ETNK1;TSPAN12;B2M;ETV1;FAM3C;ITM2C;AP3S1;RPN1;TOMM20;SNX5;ACTN4;NDUFB5;PCNA;CDC16;CPD;CTSB;IDH3B;MYL6;CUL1
All	TF Perturbations Followed by Expression	RORA KO MOUSE GSE23736 CREEDSID GENE 1155 UP	0.24463101	1.008564097	0.45807771	0.634617912	GBE1;ARL4A;ID3;JUND;GABARAPL1;EIF4A2;MAN2A1;PTPRZ1;BRD2;TSPAN12;KLHL2
All	TF Perturbations Followed by Expression	TCF3 DEFICIENCY MOUSE GSE43224 CREEDSID GENE 298 UP	-0.246433184	-1.00795632	0.448210923	0.783072295	ST6GAL1;UBC;PSMC4;PSMC3;IFITM2;GOLM1;COTL1;PAFAH1B3;CDK4;PPDPF;TBCB;POLR2G;LDHB;F2R;BUD31;HOMER2;TAF10;LPAR6;LGALS1
All	TF Perturbations Followed by Expression	SETDB1 KD THP1 HUMAN GSE103409 SGRNA9DAY4 RNASEQ UP	-0.217148801	-1.007454789	0.430861723	0.783002932	DYNC1H1;KMT2D;IARS2;SMARCA4;EIF3B;DDX39A;XRCC6;PRMT1;EEF2;TRIM28;EIF3L;POLE;DDX39B;TUBB4B;PRRC2A;NFYC;ZMPSTE24;UBTF;MCM3;CTPS1;PSMD2;SPEN;SUN2;RPL7L1;PARP1;KDM4A;XRCC5;GSE1;GGA2;PLPPR3;BAHCC1;BRI3BP;ARID1A;EEF1G;HP1BP3;SAMHD1;BMI1;CLTC;LDHB;HNRNPA2B1;ELOF1;CAPN15;EIF4A1;SLC38A10;SRGAP3;EXOC7
All	TF Perturbations Followed by Expression	E2F1 KD MOUSE GSE24594 CREEDSID GENE 473 DOWN	0.229262941	1.006295816	0.42578125	0.640008476	HSPA5;HSP90B1;JUND;NFE2L2;BSG;EMC3;PDIA3;YBX3;MBNL1;PCBP1;UBE2F;XPOT;SERINC3;NOP56;FAM3C;GLUL;SMC2;VIM;RAB7A;CTSA;VPS4B;GPR89B;RPN1;SNX5;TANK
All	TF Perturbations Followed by Expression	E2F1 MUT MOUSE GSE24594 CREEDSID GENE 1245 UP	0.229262941	1.006295816	0.42578125	0.640008476	HSPA5;HSP90B1;JUND;NFE2L2;BSG;EMC3;PDIA3;YBX3;MBNL1;PCBP1;UBE2F;XPOT;SERINC3;NOP56;FAM3C;GLUL;SMC2;VIM;RAB7A;CTSA;VPS4B;GPR89B;RPN1;SNX5;TANK
All	TF Perturbations Followed by Expression	TP63 UNK HUMAN GSE20286 CREEDSID GENE 2452 DOWN	0.233906399	1.006004425	0.406438632	0.640192163	HERPUD1;XBP1;ZFP36L2;COL4A1;SLC7A1;SMC4;TMEM41B;ZYX;PTPRZ1;CDT1;CPNE3;CORO1C;KIF18A;XPOT;NCAPG2;MTHFD2
[truncated: 25,937 more rows]
